# Supplementary material for: The R-RAS2 GTPase is a signaling hub in triple-negative breast cancer cell metabolism and metastatic behavior
Source: J Hematol Oncol. 2025 Apr 12;18:41. doi: 10.1186/s13045-025-01693-3 (PMC11993990; doi:10.1186/s13045-025-01693-3)
Supplement: Supplementary file 1 — Supplementary Material 1 [file 13045_2025_1693_MOESM1_ESM.xlsx]

## Sheet: Independent mutations
gene_id	gene_name	Variant using HGVS notation (DNA level)	CHROM	POS	REF	ALT	Transcript biotype	samples_WapCre_with_mut	n_WapCre_with_mut	freq_WapCre_with_mut	samples_Sox2Cre_MMTVCre_with_mut	n_Sox2Cre_MMTVCre_with_mut	freq_Sox2Cre_MMTVCre_with_mut	CCW2_0/0 Homozygous_ref__0/1 heterozygous__1/1 homozygous alt	REF_reads_CCW2	ALT_reads_CCW2	Read_depth_CCW2	Genotype_quality_CCW2	CCW3_0/0 Homozygous_ref__0/1 heterozygous__1/1 homozygous alt	REF_reads_CCW3	ALT_reads_CCW3	Read_depth_CCW3	Genotype_quality_CCW3	CCW4_0/0 Homozygous_ref__0/1 heterozygous__1/1 homozygous alt	REF_reads_CCW4	ALT_reads_CCW4	Read_depth_CCW4	Genotype_quality_CCW4	CCW5_0/0 Homozygous_ref__0/1 heterozygous__1/1 homozygous alt	REF_reads_CCW5	ALT_reads_CCW5	Read_depth_CCW5	Genotype_quality_CCW5	CCW6_0/0 Homozygous_ref__0/1 heterozygous__1/1 homozygous alt	REF_reads_CCW6	ALT_reads_CCW6	Read_depth_CCW6	Genotype_quality_CCW6	CCM2_0/0 Homozygous_ref__0/1 heterozygous__1/1 homozygous alt	REF_reads_CCM2	ALT_reads_CCM2	Read_depth_CCM2	Genotype_quality_CCM2	CCM3_0/0 Homozygous_ref__0/1 heterozygous__1/1 homozygous alt	REF_reads_CCM3	ALT_reads_CCM3	Read_depth_CCM3	Genotype_quality_CCM3	CCM4_0/0 Homozygous_ref__0/1 heterozygous__1/1 homozygous alt
ENSMUSG00000007097	Atp1a2	c.*47_*60delCCGGAGGGGTTGCT	chr1	172274640	CAGCAACCCCTCCGG	C	3_prime_UTR_variant	CCW6	1	2	CCM2;CCS1	2	5	0/1	13	3	16	88																					0/1	12	2	14	50	0/1	8	2	10	61
ENSMUSG00000007097	Atp1a2	c.*8T>C	chr1	172278245	A	G	3_prime_UTR_variant	CCW5;CCW6	2	4	CCM2	1	25	0/1	7	12	19	99	0/1	13	10	23	99																0/1	18	7	25	99
ENSMUSG00000007097	Atp1a2	c.*1024C>T	chr1	172273677	G	A	3_prime_UTR_variant	CCW4;CCW5;CCW6	3	6	CCM3;CCM4;CCM5;CCS1	4	1	0/1	30	13	43	99	0/1	22	18	40	99	0/1	34	16	50	99											0/1	23	15	38	99	0/1	27	18	45	99	0/1
ENSMUSG00000007097	Atp1a2	c.*1025A>G	chr1	172273676	T	C	3_prime_UTR_variant	CCW4;CCW5;CCW6	3	6	CCM3;CCM4;CCM5;CCS1	4	1	0/1	30	13	43	99	0/1	22	18	40	99	0/1	34	16	50	99											0/1	23	15	38	99	0/1	27	18	45	99	0/1
ENSMUSG00000007097	Atp1a2	c.*172G>A	chr1	172274529	C	T	3_prime_UTR_variant	CCW4;CCW5;CCW6	3	6	CCM2;CCM3;CCM4;CCM5;CCS1	5	125	0/1	10	18	28	99	0/1	8	21	29	99	0/1	19	25	44	99											0/1	16	26	42	99	0/1	9	18	27	99	0/1
ENSMUSG00000007097	Atp1a2	c.*2196A>T	chr1	172272505	T	A	3_prime_UTR_variant	CCW4;CCW5;CCW6	3	6	CCM2;CCM3;CCM4;CCM5;CCS1	5	125	0/1	9	17	26	99	0/1	6	16	22	99	0/1	14	20	34	99											0/1	8	21	29	99	0/1	5	14	19	99	0/1
ENSMUSG00000007097	Atp1a2	c.*2198G>T	chr1	172272503	C	A	3_prime_UTR_variant	CCW4;CCW5;CCW6	3	6	CCM2;CCM3;CCM4;CCM5;CCS1	5	125	0/1	9	17	26	99	0/1	6	16	22	99	0/1	14	20	34	99											0/1	8	21	29	99	0/1	5	14	19	99	0/1
ENSMUSG00000007097	Atp1a2	c.*1629A>G	chr1	172273072	T	C	3_prime_UTR_variant	CCW2;CCW4;CCW5;CCW6	4	8	CCM2;CCM4;CCM5;CCS1	4	1	0/1	27	9	36	99	0/1	34	7	41	99	0/1	22	10	32	99	0/1	41	15	56	99						0/1	38	16	54	99	0/1	32	8	40	99	0/1
ENSMUSG00000007097	Atp1a2	c.*1996C>T	chr1	172272705	G	A	3_prime_UTR_variant	CCW2;CCW4;CCW5;CCW6	4	8	CCM2;CCM3;CCM4;CCM5;CCS1	5	125	0/1	5	20	25	99	0/1	16	30	46	99	0/1	7	17	24	99	0/1	20	31	51	99						0/1	18	23	41	99	0/1	10	16	26	99	0/1
ENSMUSG00000007097	Atp1a2	c.*2112T>C	chr1	172272589	A	G	3_prime_UTR_variant	CCW2;CCW4;CCW5;CCW6	4	8	CCM2;CCM3;CCM4;CCM5;CCS1	5	125	0/1	12	17	29	99	0/1	18	20	38	99	0/1	12	21	33	99	0/1	23	25	48	99						0/1	9	28	37	99	0/1	14	12	26	99	0/1
ENSMUSG00000007097	Atp1a2	c.*2158G>A	chr1	172272543	C	T	3_prime_UTR_variant	CCW2;CCW4;CCW5;CCW6	4	8	CCM2;CCM3;CCM4;CCM5;CCS1	5	125	0/1	8	9	17	99	0/1	17	17	34	99	0/1	7	15	22	99	0/1	24	19	43	99						0/1	13	18	31	99	0/1	9	10	19	99	0/1
ENSMUSG00000007097	Atp1a2	c.*2238C>T	chr1	172272463	G	A	3_prime_UTR_variant	CCW2;CCW4;CCW5;CCW6	4	8	CCM2;CCM3;CCM4;CCM5;CCS1	5	125	0/1	4	16	20	99	0/1	9	28	37	99	0/1	4	23	27	91	0/1	4	36	40	50						0/1	4	30	34	70	0/1	2	20	22	21	0/1
ENSMUSG00000007097	Atp1a2	c.*2261G>T	chr1	172272440	C	A	3_prime_UTR_variant	CCW2;CCW4;CCW5;CCW6	4	8	CCM2;CCM3;CCM4;CCM5;CCS1	5	125	0/1	3	25	28	37	0/1	13	26	39	99	0/1	6	27	33	99	0/1	8	35	43	99						0/1	5	34	39	75	0/1	4	21	25	67	0/1
ENSMUSG00000007097	Atp1a2	c.*2394A>G	chr1	172272307	T	C	3_prime_UTR_variant	CCW2;CCW4;CCW5;CCW6	4	8	CCM2;CCM3;CCM4;CCM5;CCS1	5	125	0/1	5	24	29	99	0/1	10	27	37	99	0/1	6	26	32	99	0/1	11	32	43	99						0/1	8	34	42	99	0/1	5	24	29	99	0/1
ENSMUSG00000007097	Atp1a2	c.*2397G>A	chr1	172272304	C	T	3_prime_UTR_variant	CCW2;CCW4;CCW5;CCW6	4	8	CCM2;CCM3;CCM4;CCM5;CCS1	5	125	0/1	4	24	28	96	0/1	10	27	37	99	0/1	6	26	32	99	0/1	11	32	43	99						0/1	8	34	42	99	0/1	5	24	29	99	0/1
ENSMUSG00000007097	Atp1a2	c.*2433G>A	chr1	172272268	C	T	3_prime_UTR_variant	CCW2;CCW4;CCW5;CCW6	4	8	CCM2;CCM3;CCM4;CCM5;CCS1	5	125	1/1	1	22	23	31	0/1	6	25	31	99	1/1	2	25	27	17	0/1	6	27	33	99						0/1	5	26	31	99	0/1	5	20	25	99	0/1
ENSMUSG00000007097	Atp1a2	c.*2509T>A	chr1	172272192	A	T	3_prime_UTR_variant	CCW2;CCW4;CCW5;CCW6	4	8	CCM2;CCM3;CCM4;CCM5;CCS1	5	125	1/1	2	25	27	4	1/1	2	24	26	17	0/1	4	24	28	59	0/1	13	28	41	99						1/1	1	32	33	62	0/1	4	20	24	73	0/1
ENSMUSG00000007097	Atp1a2	c.*2573G>A	chr1	172272128	C	T	3_prime_UTR_variant	CCW2;CCW4;CCW5;CCW6	4	8	CCM2;CCM3;CCM4;CCM5;CCS1	5	125	1/1	2	31	33	48	0/1	11	26	37	99	0/1	6	24	30	99	0/1	10	34	44	99						0/1	7	32	39	99	0/1	4	21	25	91	0/1
ENSMUSG00000007097	Atp1a2	c.*2649T>C	chr1	172272052	A	G	3_prime_UTR_variant	CCW2;CCW4;CCW5;CCW6	4	8	CCM2;CCM3;CCM4;CCM5;CCS1	5	125	0/1	4	16	20	99	0/1	8	29	37	99	1/1	1	24	25	31	0/1	3	37	40	8						0/1	7	27	34	99	0/1	2	23	25	9	0/1
ENSMUSG00000007097	Atp1a2	c.*2689T>C	chr1	172272012	A	G	3_prime_UTR_variant	CCW2;CCW4;CCW5;CCW6	4	8	CCM2;CCM3;CCM4;CCM5;CCS1	5	125	0/1	5	27	32	99	0/1	13	27	40	99	0/1	6	31	37	99	0/1	7	40	47	99						0/1	4	42	46	23	0/1	3	29	32	13	0/1
ENSMUSG00000007097	Atp1a2	c.*2768G>A	chr1	172271933	C	T	3_prime_UTR_variant	CCW2;CCW4;CCW5;CCW6	4	8	CCM2;CCM3;CCM4;CCM5;CCS1	5	125	0/1	3	21	24	37	0/1	6	34	40	99	0/1	8	20	28	99	0/1	5	48	53	50						0/1	5	33	38	90	0/1	7	19	26	99	0/1
ENSMUSG00000007097	Atp1a2	c.*2832C>T	chr1	172271869	G	A	3_prime_UTR_variant	CCW2;CCW4;CCW5;CCW6	4	8	CCM2;CCM3;CCM4;CCM5;CCS1	5	125	1/1	2	34	36	18	0/1	7	36	43	99	0/1	4	28	32	84	1/1	3	45	48	53						0/1	3	40	43	6	1/1	1	23	24	27	0/1
ENSMUSG00000007097	Atp1a2	c.*2838C>A	chr1	172271863	G	T	3_prime_UTR_variant	CCW2;CCW4;CCW5;CCW6	4	8	CCM2;CCM3;CCM4;CCM5;CCS1	5	125	1/1	1	32	33	54	0/1	6	35	41	99	0/1	3	27	30	45	1/1	2	45	47	77						0/1	3	41	44	3	1/1	1	23	24	27	0/1
ENSMUSG00000007097	Atp1a2	c.*2922A>T	chr1	172271779	T	A	3_prime_UTR_variant	CCW2;CCW4;CCW5;CCW6	4	8	CCM2;CCM3;CCM4;CCM5;CCS1	5	125	0/1	2	13	15	42	0/1	5	18	23	99	0/1	3	21	24	52	0/1	9	30	39	99						0/1	5	27	32	99	1/1	1	15	16	6	0/1
ENSMUSG00000007097	Atp1a2	c.*342G>A	chr1	172274359	C	T	3_prime_UTR_variant	CCW2;CCW4;CCW5;CCW6	4	8	CCM2;CCM3;CCM4;CCM5;CCS1	5	125	0/1	7	18	25	99	0/1	13	25	38	99	0/1	8	21	29	99	0/1	17	37	54	99						0/1	13	26	39	99	0/1	12	19	31	99	0/1
ENSMUSG00000007097	Atp1a2	c.*1184C>G	chr1	172273517	G	C	3_prime_UTR_variant	CCW2;CCW4;CCW5;CCW6	4	8	CCM2;CCM3;CCM4;CCM5;CCS1;CCS2	6	15	0/1	8	30	38	99	0/1	21	30	51	99	0/1	10	28	38	99	0/1	11	52	63	99						0/1	14	40	54	99	0/1	8	33	41	99	0/1
ENSMUSG00000007097	Atp1a2	c.*1721_*1722insT	chr1	172272979	T	TA	3_prime_UTR_variant	CCW2;CCW4;CCW5;CCW6	4	8	CCM2;CCM3;CCM4;CCM5;CCS1;CCS2	6	15	0/1	13	16	29	99	0/1	29	15	44	99	0/1	18	14	32	99	0/1	27	22	49	99						0/1	17	9	26	99	0/1	13	19	32	99	0/1
ENSMUSG00000007097	Atp1a2	c.*1721A>T	chr1	172272980	T	A	3_prime_UTR_variant	CCW2;CCW4;CCW5;CCW6	4	8	CCM2;CCM3;CCM4;CCM5;CCS1;CCS2	6	15	0/1	13	20	33	99	0/1	26	21	47	99	0/1	17	19	36	99	0/1	27	29	56	99						0/1	15	18	33	99	0/1	13	22	35	99	0/1
ENSMUSG00000007097	Atp1a2	c.*1756C>T	chr1	172272945	G	A	3_prime_UTR_variant	CCW2;CCW4;CCW5;CCW6	4	8	CCM2;CCM3;CCM4;CCM5;CCS1;CCS2	6	15	0/1	13	22	35	99	0/1	28	26	54	99	0/1	21	19	40	99	0/1	27	36	63	99						0/1	19	31	50	99	0/1	18	20	38	99	0/1
ENSMUSG00000007097	Atp1a2	c.*1927C>T	chr1	172272774	G	A	3_prime_UTR_variant	CCW2;CCW4;CCW5;CCW6	4	8	CCM2;CCM3;CCM4;CCM5;CCS1;CCS2	6	15	0/1	15	23	38	99	0/1	27	24	51	99	0/1	16	24	40	99	0/1	22	36	58	99						0/1	19	32	51	99	0/1	19	23	42	99	0/1
ENSMUSG00000007097	Atp1a2	c.*1982T>C	chr1	172272719	A	G	3_prime_UTR_variant	CCW2;CCW4;CCW5;CCW6	4	8	CCM2;CCM3;CCM4;CCM5;CCS1;CCS2	6	15	0/1	8	17	25	99	0/1	19	27	46	99	0/1	7	17	24	99	0/1	22	32	54	99						0/1	13	28	41	99	0/1	13	19	32	99	0/1
ENSMUSG00000007097	Atp1a2	c.*2715G>A	chr1	172271986	C	T	3_prime_UTR_variant	CCW2;CCW4;CCW5;CCW6	4	8	CCM2;CCM3;CCM4;CCM5;CCS1;CCS2	6	15	1/1	2	27	29	10	0/1	11	26	37	99	0/1	7	31	38	99	0/1	6	42	48	99						1/1	2	42	44	48	0/1	4	27	31	67	0/1
ENSMUSG00000007097	Atp1a2	c.*370G>T	chr1	172274331	C	A	3_prime_UTR_variant	CCW2;CCW4;CCW5;CCW6	4	8	CCM2;CCM3;CCM4;CCM5;CCS1;CCS2	6	15	0/1	14	25	39	99	0/1	15	29	44	99	0/1	13	23	36	99	0/1	21	39	60	99						0/1	22	22	44	99	0/1	12	28	40	99	0/1
ENSMUSG00000007097	Atp1a2	c.*472G>A	chr1	172274229	C	T	3_prime_UTR_variant	CCW2;CCW4;CCW5;CCW6	4	8	CCM2;CCM3;CCM4;CCM5;CCS1;CCS2	6	15	0/1	12	28	40	99	0/1	25	31	56	99	0/1	10	29	39	99	0/1	30	42	72	99						0/1	20	41	61	99	0/1	14	24	38	99	0/1
ENSMUSG00000007097	Atp1a2	c.*491C>T	chr1	172274210	G	A	3_prime_UTR_variant	CCW2;CCW4;CCW5;CCW6	4	8	CCM2;CCM3;CCM4;CCM5;CCS1;CCS2	6	15	0/1	8	30	38	99	0/1	15	45	60	99	0/1	9	33	42	99	0/1	26	48	74	99						0/1	15	46	61	99	0/1	11	29	40	99	0/1
ENSMUSG00000007097	Atp1a2	c.*1418G>A	chr1	172273283	C	T	3_prime_UTR_variant	CCW2;CCW4;CCW5;CCW6	4	8	CCM2;CCM3;CCM4;CCM5;CCS1;CCS2;CCS3	7	175	0/1	5	34	39	94	0/1	28	24	52	99	0/1	16	28	44	99	0/1	26	34	60	99						0/1	20	36	56	99	0/1	19	25	44	99	0/1
ENSMUSG00000007097	Atp1a2	c.*1458G>A	chr1	172273243	C	T	3_prime_UTR_variant	CCW2;CCW4;CCW5;CCW6	4	8	CCM2;CCM3;CCM4;CCM5;CCS1;CCS2;CCS3	7	175	0/1	17	22	39	99	0/1	28	29	57	99	0/1	12	31	43	99	0/1	26	43	69	99						0/1	29	39	68	99	0/1	22	27	49	99	0/1
ENSMUSG00000007097	Atp1a2	c.*1657A>C	chr1	172273044	T	G	3_prime_UTR_variant	CCW2;CCW4;CCW5;CCW6	4	8	CCM2;CCM3;CCM4;CCM5;CCS1;CCS2;CCS3	7	175	0/1	20	14	34	99	0/1	35	11	46	99	0/1	21	17	38	99	0/1	44	20	64	99						0/1	35	23	58	99	0/1	24	13	37	99	0/1
ENSMUSG00000007097	Atp1a2	c.*1785C>T	chr1	172272916	G	A	3_prime_UTR_variant	CCW2;CCW4;CCW5;CCW6	4	8	CCM2;CCM3;CCM4;CCM5;CCS1;CCS2;CCS3	7	175	0/1	14	22	36	99	0/1	23	20	43	99	0/1	16	25	41	99	0/1	29	28	57	99						0/1	26	24	50	99	0/1	14	22	36	99	0/1
ENSMUSG00000007097	Atp1a2	c.*414C>T	chr1	172274287	G	A	3_prime_UTR_variant	CCW2;CCW4;CCW5;CCW6	4	8	CCM2;CCM3;CCM4;CCM5;CCS1;CCS2;CCS3	7	175	0/1	18	26	44	99	0/1	17	28	45	99	0/1	10	29	39	99	0/1	15	42	57	99						0/1	12	34	46	99	0/1	10	26	36	99	0/1
ENSMUSG00000007097	Atp1a2	c.*416_*417insT	chr1	172274284	G	GA	3_prime_UTR_variant	CCW2;CCW4;CCW5;CCW6	4	8	CCM2;CCM3;CCM4;CCM5;CCS1;CCS2;CCS3	7	175	0/1	17	26	43	99	0/1	17	28	45	99	0/1	9	29	38	99	0/1	14	42	56	99						0/1	11	34	45	99	0/1	10	26	36	99	0/1
ENSMUSG00000042182	Bend6	c.*936T>C	chr1	33852418	A	G	3_prime_UTR_variant	CCW4;CCW6	2	4	CCM5	1	25	1/1	0	24	24	72	1/1	0	22	22	66																1/1	0	17	17	51
ENSMUSG00000042182	Bend6	c.*941T>C	chr1	33852418	A	G	3_prime_UTR_variant	CCW4;CCW6	2	4	CCM5	1	25	1/1	0	24	24	72	1/1	0	22	22	66																1/1	0	17	17	51
ENSMUSG00000091476	Catspere2	c.*648C>A	chr1	178172267	C	A	3_prime_UTR_variant	CCW6	1	2	CCM3;CCS1	2	5	0/1	15	9	24	99																					0/1	9	10	19	99	0/1	6	16	22	99
ENSMUSG00000044783	Hjurp	c.*1028G>T	chr1	88265673	C	A	3_prime_UTR_variant	CCW2	1	2	CCM3	1	25	0/1	28	7	35	99																					0/1	21	5	26	99
ENSMUSG00000044783	Hjurp	c.*1516C>T	chr1	88265185	G	A	3_prime_UTR_variant	CCW5	1	2	CCS1;CCS2	2	5	0/1	19	8	27	99																					0/1	17	5	22	99	0/1	19	3	22	56
ENSMUSG00000044783	Hjurp	c.*1039C>A	chr1	88264142	G	T	3_prime_UTR_variant	CCW2	1	2	CCM2;CCM3;CCM4;CCM5	4	1	0/1	24	7	31	99																					0/1	14	5	19	99	0/1	15	7	22	99	0/1
ENSMUSG00000044783	Hjurp	c.*1622T>C	chr1	88263559	A	G	3_prime_UTR_variant	CCW5	1	2	CCM3;CCM5;CCS2;CCS3	4	1	0/1	28	5	33	79																					0/1	17	8	25	99	0/1	27	7	34	99	0/1
ENSMUSG00000044783	Hjurp	c.*1579C>T	chr1	88265122	G	A	3_prime_UTR_variant	CCW2;CCW3;CCW5	3	6	CCS1;CCS3	2	5	0/1	9	14	23	99	0/1	8	12	20	99	0/1	6	14	20	99											0/1	2	15	17	34	0/1	6	13	19	99
ENSMUSG00000044783	Hjurp	c.*59C>T	chr1	88265122	G	A	3_prime_UTR_variant	CCW2;CCW3;CCW5	3	6	CCS1;CCS3	2	5	0/1	9	14	23	99	0/1	8	12	20	99	0/1	6	14	20	99											0/1	2	15	17	34	0/1	6	13	19	99
ENSMUSG00000044783	Hjurp	c.*580C>T	chr1	88266121	G	A	3_prime_UTR_variant	CCW3	1	2	CCM2;CCM3;CCM4;CCM5;CCS2	5	125	0/1	25	6	31	99																					0/1	16	6	22	99	0/1	21	4	25	87	0/1
ENSMUSG00000044783	Hjurp	c.*809G>C	chr1	88265892	C	G	3_prime_UTR_variant	CCW2;CCW4;CCW6	3	6	CCM3;CCS2;CCS3	3	75	0/1	34	6	40	99	0/1	31	8	39	99	0/1	37	9	46	99											0/1	20	4	24	87	0/1	27	6	33	99	0/1
ENSMUSG00000044783	Hjurp	c.*1386C>G	chr1	88263795	G	C	3_prime_UTR_variant	CCW2;CCW3;CCW4;CCW6	4	8	CCS1;CCS2	2	5	0/1	13	26	39	99	0/1	9	26	35	99	0/1	14	25	39	99	0/1	13	24	37	99						0/1	15	23	38	99	0/1	12	14	26	99
ENSMUSG00000044783	Hjurp	c.*1443T>C	chr1	88265258	A	G	3_prime_UTR_variant	CCW2;CCW4;CCW5;CCW6	4	8	CCM2;CCS1	2	5	0/1	3	20	23	59	0/1	5	18	23	99	0/1	6	19	25	99	0/1	5	21	26	99						0/1	7	13	20	99	0/1	7	17	24	99
ENSMUSG00000044783	Hjurp	c.*1392G>C	chr1	88265309	C	G	3_prime_UTR_variant	CCW2;CCW4;CCW5;CCW6	4	8	CCM2;CCM3;CCS1	3	75	0/1	17	15	32	99	0/1	11	19	30	99	0/1	15	16	31	99	0/1	9	23	32	99						0/1	5	15	20	99	0/1	7	16	23	99	0/1
ENSMUSG00000044783	Hjurp	c.*1667C>T	chr1	88265034	G	A	3_prime_UTR_variant	CCW2;CCW3;CCW4;CCW6	4	8	CCS1;CCS2;CCS3	3	75	0/1	14	16	30	99	0/1	8	17	25	99	0/1	6	21	27	99	0/1	12	17	29	99						0/1	14	20	34	99	0/1	10	19	29	99	0/1
ENSMUSG00000044783	Hjurp	c.*866A>T	chr1	88264315	T	A	3_prime_UTR_variant	CCW2;CCW3;CCW5;CCW6	4	8	CCS1;CCS2;CCS3	3	75	0/1	5	14	19	99	0/1	6	12	18	99	0/1	3	16	19	77	1/1	1	19	20	15						0/1	4	15	19	99	0/1	1	14	15	0	0/1
ENSMUSG00000044783	Hjurp	c.*140T>C	chr1	88266561	A	G	3_prime_UTR_variant	CCW2;CCW3	2	4	CCM2;CCM3;CCM4;CCM5;CCS2;CCS3	6	15	0/1	30	6	36	99	0/1	17	4	21	99																0/1	13	5	18	99	0/1	15	4	19	99	0/1
ENSMUSG00000044783	Hjurp	c.*504G>T	chr1	88264677	C	A	3_prime_UTR_variant	CCW2;CCW5	2	4	CCM2;CCM3;CCM4;CCM5;CCS2;CCS3	6	15	0/1	25	8	33	99	0/1	29	5	34	95																0/1	12	12	24	99	0/1	9	8	17	99	0/1
ENSMUSG00000044783	Hjurp	c.*1197C>T	chr1	88263984	G	A	3_prime_UTR_variant	CCW2;CCW3;CCW6	3	6	CCM2;CCM3;CCM4;CCM5;CCS2	5	125	0/1	30	7	37	99	0/1	31	5	36	82	0/1	32	7	39	99											0/1	18	8	26	99	0/1	25	6	31	99	0/1
ENSMUSG00000044783	Hjurp	c.*526G>T	chr1	88264655	C	A	3_prime_UTR_variant	CCW2;CCW3;CCW5	3	6	CCM2;CCM4;CCM5;CCS2;CCS3	5	125	0/1	24	7	31	99	0/1	23	5	28	99	0/1	28	5	33	94											0/1	9	15	24	99	0/1	15	4	19	99	0/1
ENSMUSG00000044783	Hjurp	c.*1723C>T	chr1	88264978	G	A	3_prime_UTR_variant	CCW2;CCW3;CCW4;CCW5	4	8	CCM3;CCM4;CCS1;CCS2	4	1	0/1	17	18	35	99	0/1	16	9	25	99	0/1	20	13	33	99	0/1	21	19	40	99						0/1	18	4	22	93	0/1	25	4	29	82	0/1
ENSMUSG00000044783	Hjurp	c.*203C>T	chr1	88264978	G	A	3_prime_UTR_variant	CCW2;CCW3;CCW4;CCW5	4	8	CCM3;CCM4;CCS1;CCS2	4	1	0/1	17	18	35	99	0/1	16	9	25	99	0/1	20	13	33	99	0/1	21	19	40	99						0/1	18	4	22	93	0/1	25	4	29	82	0/1
ENSMUSG00000044783	Hjurp	c.*855T>G	chr1	88265846	A	C	3_prime_UTR_variant	CCW2;CCW3;CCW4;CCW5;CCW6	5	1	CCS1;CCS2;CCS3	3	75	0/1	20	13	33	99	0/1	12	17	29	99	0/1	15	20	35	99	0/1	16	16	32	99	0/1	24	14	38	99	0/1	19	14	33	99	0/1	14	18	32	99	0/1
ENSMUSG00000044783	Hjurp	c.*147C>T	chr1	88265034	G	A	3_prime_UTR_variant	CCW2;CCW3;CCW4;CCW6	4	8	CCM5;CCS1;CCS2;CCS3;CCS4	5	125	0/1	14	16	30	99	0/1	8	17	25	99	0/1	6	21	27	99	0/1	12	17	29	99						0/1	11	14	25	99	1/1	0	33	33	99	0/1
ENSMUSG00000044783	Hjurp	c.*855C>G	chr1	88264326	G	C	3_prime_UTR_variant	CCW2;CCW3;CCW4;CCW5;CCW6	5	1	CCM4;CCS1;CCS2;CCS3	4	1	0/1	13	13	26	99	0/1	14	9	23	99	0/1	8	14	22	99	0/1	12	14	26	99	0/1	10	16	26	99	0/1	9	11	20	99	0/1	9	14	23	99	0/1
ENSMUSG00000044783	Hjurp	c.*109G>T	chr1	88266592	C	A	3_prime_UTR_variant	CCW2;CCW3;CCW4;CCW5;CCW6	5	1	CCM4;CCM5;CCS1;CCS2;CCS3	5	125	0/1	32	7	39	99	0/1	19	6	25	99	0/1	19	8	27	99	0/1	27	6	33	99	0/1	20	7	27	99	0/1	19	5	24	99	0/1	22	6	28	99	0/1
ENSMUSG00000044783	Hjurp	c.*506C>T	chr1	88266195	G	A	3_prime_UTR_variant	CCW2;CCW3;CCW4;CCW5;CCW6	5	1	CCM2;CCM4;CCM5;CCS1;CCS2	5	125	0/1	15	11	26	99	0/1	13	10	23	99	0/1	12	10	22	99	0/1	15	13	28	99	0/1	14	12	26	99	0/1	17	5	22	99	0/1	15	6	21	99	0/1
ENSMUSG00000044783	Hjurp	c.*1193A>G	chr1	88263988	T	C	3_prime_UTR_variant	CCW2;CCW3;CCW4;CCW5;CCW6	5	1	CCM3;CCM4;CCM5;CCS1;CCS2;CCS3	6	15	0/1	18	14	32	99	0/1	24	11	35	99	0/1	14	19	33	99	0/1	15	21	36	99	0/1	16	17	33	99	0/1	23	9	32	99	0/1	23	6	29	99	0/1
ENSMUSG00000044783	Hjurp	c.*1229G>A	chr1	88265472	C	T	3_prime_UTR_variant	CCW2;CCW3;CCW4;CCW5;CCW6	5	1	CCM3;CCM4;CCM5;CCS1;CCS2;CCS3	6	15	0/1	11	15	26	99	0/1	11	12	23	99	0/1	9	19	28	99	0/1	11	19	30	99	0/1	12	18	30	99	0/1	11	7	18	99	0/1	14	4	18	99	0/1
ENSMUSG00000044783	Hjurp	c.*1267T>C	chr1	88263914	A	G	3_prime_UTR_variant	CCW2;CCW3;CCW4;CCW5;CCW6	5	1	CCM2;CCM3;CCM5;CCS1;CCS2;CCS3	6	15	0/1	5	31	36	75	0/1	4	24	28	67	0/1	4	26	30	53	0/1	7	26	33	99	0/1	3	28	31	22	0/1	4	16	20	92	0/1	4	15	19	85	0/1
ENSMUSG00000044783	Hjurp	c.*862_*864delAAT	chr1	88264316	GATT	G	3_prime_UTR_variant	CCW2;CCW3;CCW4;CCW5;CCW6	5	1	CCM3;CCM4;CCM5;CCS1;CCS2;CCS3	6	15	0/1	5	15	20	99	0/1	6	12	18	99	0/1	5	6	11	99	0/1	3	16	19	77	1/1	1	19	20	16	0/1	5	11	16	99	0/1	2	4	6	71	0/1
ENSMUSG00000044783	Hjurp	c.*1131A>T	chr1	88265570	T	A	3_prime_UTR_variant	CCW2;CCW3;CCW4;CCW5;CCW6	5	1	CCM2;CCM3;CCM4;CCM5;CCS1;CCS2;CCS3	7	175	0/1	7	32	39	99	0/1	7	30	37	99	0/1	4	34	38	51	0/1	5	31	36	99	0/1	3	35	38	10	0/1	10	20	30	99	0/1	5	24	29	99	0/1
ENSMUSG00000044783	Hjurp	c.*176dupA	chr1	88266524	G	GT	3_prime_UTR_variant	CCW2;CCW3;CCW4;CCW5;CCW6	5	1	CCM2;CCM3;CCM4;CCM5;CCS1;CCS2;CCS3	7	175	0/1	20	9	29	99	0/1	19	6	25	99	0/1	20	9	29	99	0/1	29	9	38	99	0/1	17	15	32	99	0/1	20	4	24	76	0/1	15	4	19	92	0/1
ENSMUSG00000044783	Hjurp	c.*721A>C	chr1	88265980	T	G	3_prime_UTR_variant	CCW2;CCW3;CCW4;CCW5;CCW6	5	1	CCM2;CCM3;CCM4;CCM5;CCS1;CCS2;CCS3	7	175	0/1	3	26	29	31	0/1	13	14	27	99	0/1	12	19	31	99	0/1	6	24	30	99	0/1	6	25	31	99	0/1	9	11	20	99	0/1	10	16	26	99	0/1
ENSMUSG00000044783	Hjurp	c.*910T>C	chr1	88264271	A	G	3_prime_UTR_variant	CCW2;CCW3;CCW4;CCW5;CCW6	5	1	CCM2;CCM3;CCM4;CCM5;CCS1;CCS2;CCS3	7	175	1/1	2	30	32	10	0/1	9	20	29	99	1/1	2	28	30	3	0/1	4	30	34	71	0/1	4	28	32	57	0/1	6	16	22	99	0/1	4	16	20	99	1/1
ENSMUSG00000044783	Hjurp	c.*1592A>G	chr1	88263589	T	C	3_prime_UTR_variant	CCW2;CCW3;CCW4;CCW5;CCW6	5	1	CCM2;CCM3;CCM4;CCM5;CCS1;CCS2;CCS3;CCS4	8	2	0/1	3	29	32	25	0/1	4	25	29	76	0/1	5	29	34	96	0/1	4	34	38	49	0/1	4	38	42	38	0/1	4	20	24	84	0/1	5	20	25	99	0/1
ENSMUSG00000037995	Igsf9	n.*975T>C	chr1	172497231	T	C	3_prime_UTR_variant	CCW3;CCW4	2	4	CCM2	1	25	0/1	13	6	19	99	0/1	10	5	15	99																0/1	5	11	16	99
ENSMUSG00000037995	Igsf9	n.*1143T>C	chr1	172497399	T	C	3_prime_UTR_variant	CCW2;CCW3;CCW4;CCW5	4	8	CCM4;CCM5;CCS1;CCS2;CCS3	5	125	0/1	14	10	24	99	0/1	15	11	26	99	0/1	6	14	20	99	0/1	10	13	23	99						0/1	8	14	22	99	0/1	11	10	21	99	0/1
ENSMUSG00000026303	Mlph	c.*1285T>C	chr1	90949894	T	C	3_prime_UTR_variant	CCW3;CCW4	2	4	CCM5;CCS2;CCS3	3	75	0/1	25	9	34	99	0/1	15	11	26	99																0/1	15	7	22	99	1/1	0	17	17	51	0/1
ENSMUSG00000026303	Mlph	c.*916C>T	chr1	90949525	C	T	3_prime_UTR_variant	CCW2;CCW3;CCW4;CCW5;CCW6	5	1	CCM2;CCM3;CCM4;CCM5;CCS1;CCS2;CCS3;CCS4	8	2	0/1	14	17	31	99	0/1	19	19	38	99	0/1	9	24	33	99	0/1	19	8	27	99	0/1	14	10	24	99	1/1	0	22	22	66	1/1	0	20	20	60	1/1
ENSMUSG00000013593	Ndufs2	c.*98_*101dupAAAC	chr1	171234948	C	CGTTT	3_prime_UTR_variant	CCW2;CCW3;CCW4;CCW5;CCW6	5	1	CCM2;CCM3;CCM4;CCM5;CCS1;CCS3	6	15	0/1	13	2	15	44	0/1	10	3	13	95	0/1	10	2	12	53	0/1	14	2	16	41	0/1	10	3	13	95	0/1	9	2	11	56	0/1	17	4	21	99	0/1
ENSMUSG00000013593	Ndufs2	c.*87T>C	chr1	171234963	A	G	3_prime_UTR_variant	CCW2;CCW3;CCW4;CCW5;CCW6	5	1	CCM2;CCM3;CCM4;CCM5;CCS1;CCS2;CCS3	7	175	0/1	17	10	27	99	0/1	12	11	23	99	0/1	14	11	25	99	0/1	14	14	28	99	0/1	10	14	24	99	0/1	10	13	23	99	0/1	21	6	27	86	0/1
ENSMUSG00000052534	Pbx1	c.*76T>C	chr1	168158792	A	G	3_prime_UTR_variant	CCW5	1	2	CCS1	1	25	0/1	13	8	21	99																					0/1	15	5	20	92
ENSMUSG00000026447	Pik3c2b	c.*2238delT	chr1	133108380	GT	G	3_prime_UTR_variant	CCW6	1	2	CCS1	1	25	0/1	9	4	13	60																					0/1	8	3	11	41
ENSMUSG00000048234	Rnf149	c.*759T>A	chr1	39551713	A	T	3_prime_UTR_variant	CCW3;CCW6	2	4	CCS1;CCS2;CCS4	3	75	0/1	10	6	16	97	0/1	10	9	19	99																0/1	12	10	22	56	0/1	12	8	20	52	0/1
ENSMUSG00000048234	Rnf149	c.*758C>A	chr1	39551714	G	T	3_prime_UTR_variant	CCW3;CCW6	2	4	CCM2;CCS1;CCS2;CCS4	4	1	0/1	10	6	16	97	0/1	10	9	19	99																0/1	9	9	18	76	0/1	12	10	22	56	0/1
ENSMUSG00000026249	Serpine2	c.*474_*475dupAA	chr1	79794529	C	CTT	3_prime_UTR_variant	CCW2;CCW4;CCW5;CCW6	4	8	CCM4	1	25	0/1	12	3	15	63	0/1	7	2	9	45	0/1	15	4	19	87	0/1	12	3	15	63						1/2	0	2	7	9	155	46	0	26
ENSMUSG00000026670	Uap1	c.*261T>C	chr1	170142219	A	G	3_prime_UTR_variant	CCW2	1	2	CCM2;CCM5;CCS1	3	75	0/1	9	10	19	99																					0/1	7	11	18	99	0/1	9	11	20	99	0/1
ENSMUSG00000062963	Ufc1	c.*22G>A	chr1	171288869	C	T	3_prime_UTR_variant	CCW2;CCW3;CCW4;CCW5;CCW6	5	1	CCM2;CCM3;CCM4;CCM5;CCS1;CCS2;CCS3	7	175	0/1	17	12	29	99	0/1	13	8	21	99	0/1	17	12	29	99	0/1	16	14	30	99	0/1	19	12	31	99	0/1	23	7	30	99	0/1	18	19	37	99	0/1
ENSMUSG00000062963	Ufc1	c.*65T>C	chr1	171288826	A	G	3_prime_UTR_variant	CCW2;CCW3;CCW4;CCW5;CCW6	5	1	CCM2;CCM3;CCM4;CCM5;CCS1;CCS2;CCS3	7	175	0/1	12	10	22	99	0/1	11	8	19	99	0/1	10	7	17	99	0/1	13	8	21	99	0/1	13	7	20	99	0/1	14	10	24	99	0/1	13	14	27	99	0/1
ENSMUSG00000062963	Ufc1	n.*273G>A	chr1	171288869	C	T	3_prime_UTR_variant	CCW2;CCW3;CCW4;CCW5;CCW6	5	1	CCM2;CCM3;CCM4;CCM5;CCS1;CCS2;CCS3	7	175	0/1	17	12	29	99	0/1	13	8	21	99	0/1	17	12	29	99	0/1	16	14	30	99	0/1	19	12	31	99	0/1	23	7	30	99	0/1	18	19	37	99	0/1
ENSMUSG00000062963	Ufc1	n.*316T>C	chr1	171288826	A	G	3_prime_UTR_variant	CCW2;CCW3;CCW4;CCW5;CCW6	5	1	CCM2;CCM3;CCM4;CCM5;CCS1;CCS2;CCS3	7	175	0/1	12	10	22	99	0/1	11	8	19	99	0/1	10	7	17	99	0/1	13	8	21	99	0/1	13	7	20	99	0/1	14	10	24	99	0/1	13	14	27	99	0/1
ENSMUSG00000054545	Ugt1a6a	c.*395G>A	chr1	88218819	G	A	3_prime_UTR_variant	CCW2;CCW4	2	4	CCM3;CCM4	2	5	0/1	7	10	17	99	0/1	8	10	18	99																1/1	0	19	19	57	1/1	0	15	15	45
ENSMUSG00000054545	Ugt1a6a	c.*314C>T	chr1	88218738	C	T	3_prime_UTR_variant	CCW2;CCW5;CCW6	3	6	CCM3;CCM4	2	5	0/1	8	15	23	99	0/1	8	11	19	99	0/1	6	11	17	99											1/1	0	22	22	66	1/1	0	23	23	69
ENSMUSG00000019987	Arg1	c.*107A>T	chr10	24915503	T	A	3_prime_UTR_variant	CCW3;CCW4;CCW6	3	6	CCM5;CCS2;CCS3;CCS4	4	1	0/1	15	17	32	99	0/1	9	14	23	99	0/1	8	7	15	99											0/1	12	13	25	99	0/1	13	16	29	99	0/1
ENSMUSG00000019997	Ccn2	c.*783T>C	chr10	24597858	T	C	3_prime_UTR_variant	CCW3;CCW5	2	4	CCS1;CCS4	2	5	0/1	12	11	23	99	0/1	8	12	20	99																0/1	4	20	24	54	0/1	8	8	16	99
ENSMUSG00000061589	Dot1l	c.*1851A>T	chr10	80795365	A	T	3_prime_UTR_variant	CCW2;CCW3;CCW4;CCW5;CCW6	5	1	CCS1;CCS4	2	5	1/1	0	22	22	66	1/1	0	23	23	69	1/1	0	23	23	69	1/1	0	23	23	69	1/1	0	18	18	54	1/1	0	22	22	66	1/1	0	18	18	54
ENSMUSG00000040415	Dtx3	c.*519delC	chr10	127190444	TG	T	3_prime_UTR_variant	CCW3;CCW4	2	4	CCS1	1	25	0/1	13	4	17	54	0/1	8	10	18	99																0/1	14	7	21	99
ENSMUSG00000019960	Dusp6	c.*900dupT	chr10	99267183	C	CT	3_prime_UTR_variant	CCW2;CCW4;CCW5	3	6	CCM2;CCM3	2	5	0/1	8	4	12	58	0/1	6	3	9	43	0/1	6	4	10	64											0/1	11	4	15	48	0/1	10	4	14	50
ENSMUSG00000037370	Enpp1	c.*2604_*2607delCCCC	chr10	24639198	TGGGG	T	3_prime_UTR_variant	CCW6	1	2	CCM5	1	25	0/1	7	5	12	99																					0/1	9	4	13	99
ENSMUSG00000037370	Enpp1	c.*1281C>T	chr10	24640525	G	A	3_prime_UTR_variant	CCW2;CCW3;CCW6	3	6	CCM5;CCS2;CCS3	3	75	0/1	17	7	24	99	0/1	14	8	22	99	0/1	13	8	21	99											0/1	19	5	24	99	0/1	20	7	27	99	0/1
ENSMUSG00000037370	Enpp1	c.*2973A>G	chr10	24638833	T	C	3_prime_UTR_variant	CCW2;CCW3;CCW6	3	6	CCM5;CCS1;CCS2	3	75	0/1	10	8	18	99	0/1	12	6	18	99	0/1	18	6	24	99											0/1	12	9	21	99	1/1	0	20	20	60	0/1
ENSMUSG00000037370	Enpp1	n.*583T>C	chr10	24654020	A	G	3_prime_UTR_variant	CCW2;CCW3;CCW5;CCW6	4	8	CCM5;CCS1;CCS2;CCS3	4	1	0/1	16	12	28	99	0/1	16	7	23	99	0/1	6	16	22	99	0/1	13	12	25	99						0/1	15	12	27	99	1/1	0	26	26	78	0/1
ENSMUSG00000037370	Enpp1	n.*970T>C	chr10	24649308	A	G	3_prime_UTR_variant	CCW2;CCW3;CCW4;CCW5	4	8	CCM5;CCS1;CCS2;CCS3	4	1	0/1	18	9	27	99	0/1	6	14	20	99	0/1	11	10	21	99	0/1	8	11	19	99						0/1	11	14	25	99	1/1	0	25	25	74	0/1
ENSMUSG00000037370	Enpp1	n.*1006G>A	chr10	24649272	C	T	3_prime_UTR_variant	CCW2;CCW3;CCW4;CCW5	4	8	CCM5;CCS1;CCS2;CCS3;CCS4	5	125	0/1	8	13	21	99	0/1	15	11	26	99	0/1	9	9	18	99	0/1	10	16	26	99						0/1	8	14	22	99	1/1	0	26	26	78	0/1
ENSMUSG00000037370	Enpp1	c.*2901C>T	chr10	24638905	G	A	3_prime_UTR_variant	CCW2;CCW3;CCW4;CCW5;CCW6	5	1	CCM2;CCM3;CCM5;CCS2;CCS3	5	125	0/1	14	7	21	99	0/1	13	8	21	99	0/1	17	6	23	99	0/1	8	11	19	99	0/1	19	5	24	99	1/1	0	17	17	51	1/1	0	15	15	45	0/1
ENSMUSG00000037370	Enpp1	c.*3072T>G	chr10	24638734	A	C	3_prime_UTR_variant	CCW2;CCW3;CCW4;CCW5;CCW6	5	1	CCM5;CCS1;CCS2;CCS3;CCS4	5	125	0/1	17	8	25	99	0/1	18	7	25	99	0/1	21	5	26	99	0/1	18	7	25	99	0/1	17	16	33	99	0/1	12	12	24	99	1/1	0	23	23	69	0/1
ENSMUSG00000037370	Enpp1	n.*1729C>T	chr10	24641659	G	A	3_prime_UTR_variant	CCW2;CCW3;CCW4;CCW5;CCW6	5	1	CCM5;CCS1;CCS2;CCS3;CCS4	5	125	0/1	15	14	29	99	0/1	14	14	28	99	0/1	15	9	24	99	0/1	7	15	22	99	0/1	13	12	25	99	0/1	11	14	25	99	1/1	0	33	33	99	0/1
ENSMUSG00000020021	Fgd6	c.*2977A>G	chr10	94144766	A	G	3_prime_UTR_variant	CCW6	1	2	CCM5;CCS1;CCS2	3	75	0/1	7	11	18	99																					0/1	11	9	20	99	1/1	0	20	20	60	0/1
ENSMUSG00000020009	Ifngr1	c.*325dupT	chr10	19609999	G	GT	3_prime_UTR_variant	CCW6	1	2	CCS4	1	25	0/1	9	3	12	39																					0/1	4	3	7	53
ENSMUSG00000020009	Ifngr1	n.*1517dupT	chr10	19609999	G	GT	3_prime_UTR_variant	CCW6	1	2	CCS4	1	25	0/1	9	3	12	39																					0/1	4	3	7	53
ENSMUSG00000019984	Med23	c.*214C>T	chr10	24913041	C	T	3_prime_UTR_variant	CCW3;CCW4;CCW5;CCW6	4	8	CCM5;CCS1	2	5	0/1	8	11	19	99	0/1	11	9	20	99	0/1	12	11	23	99	0/1	6	12	18	99						0/1	9	9	18	99	1/1	1	21	22	24
ENSMUSG00000019984	Med23	c.*186A>G	chr10	24913013	A	G	3_prime_UTR_variant	CCW2;CCW3;CCW4;CCW5;CCW6	5	1	CCM2;CCM3;CCM5;CCS1;CCS2;CCS3	6	15	0/1	12	6	18	99	0/1	10	11	21	99	0/1	8	13	21	99	0/1	13	8	21	99	0/1	5	14	19	99	0/1	18	19	37	99	0/1	13	18	31	99	0/1
ENSMUSG00000020190	Mknk2	c.*1194delT	chr10	80665912	TA	T	3_prime_UTR_variant		0	0	CCS4	1	25																										0/1	7	3	10	48
ENSMUSG00000020000	Moxd1	c.*385A>C	chr10	24302014	A	C	3_prime_UTR_variant	CCW4	1	2	CCS3	1	25	0/1	12	5	17	99																					0/1	14	5	19	99
ENSMUSG00000020022	Ndufa12	c.*65A>G	chr10	94220926	A	G	3_prime_UTR_variant	CCW2;CCW4;CCW5;CCW6	4	8	CCS3	1	25	0/1	14	8	22	99	0/1	10	9	19	99	0/1	12	8	20	99	0/1	13	6	19	99						0/1	3	17	20	65
ENSMUSG00000020022	Ndufa12	c.*27C>T	chr10	94220888	C	T	3_prime_UTR_variant	CCW2;CCW3;CCW4;CCW5;CCW6	5	1	CCM2;CCM3;CCM4;CCM5	4	1	0/1	16	6	22	99	0/1	18	5	23	99	0/1	12	9	21	99	0/1	15	10	25	99	0/1	12	10	22	99	0/1	10	14	24	99	0/1	14	13	27	99	0/1
ENSMUSG00000035781	R3hdm4	c.*506A>T	chr10	79910364	T	A	3_prime_UTR_variant	CCW4	1	2	CCS3	1	25	0/1	16	5	21	57																					0/1	13	6	19	97
ENSMUSG00000035781	R3hdm4	c.*675A>T	chr10	79910364	T	A	3_prime_UTR_variant	CCW4	1	2	CCS3	1	25	0/1	16	5	21	57																					0/1	13	6	19	97
ENSMUSG00000020130	Tbc1d15	c.*72G>A	chr10	115199480	C	T	3_prime_UTR_variant	CCW2;CCW3;CCW4;CCW5;CCW6	5	1	CCS2	1	25	0/1	17	5	22	99	0/1	15	9	24	99	0/1	18	7	25	99	0/1	13	9	22	99	0/1	17	9	26	99	0/1	13	6	19	99
ENSMUSG00000020250	Txnrd1	c.*1387delA	chr10	82897429	GA	G	3_prime_UTR_variant	CCW2;CCW4;CCW6	3	6	CCM3;CCM4;CCM5;CCS1;CCS4	5	125	0/1	7	13	20	99	0/1	12	8	20	99	0/1	9	7	16	99											0/1	10	6	16	99	0/1	5	13	18	99	1/1
ENSMUSG00000020250	Txnrd1	c.*1341delC	chr10	82897379	GC	G	3_prime_UTR_variant	CCW2;CCW3;CCW4;CCW5;CCW6	5	1	CCM2;CCM3;CCM5;CCS1;CCS2;CCS4	6	15	0/1	15	6	21	99	0/1	12	6	18	99	0/1	16	7	23	99	0/1	13	7	20	99	0/1	16	8	24	99	0/1	13	7	20	99	0/1	18	4	22	99	1/1
ENSMUSG00000020250	Txnrd1	c.*1346T>A	chr10	82897391	T	A	3_prime_UTR_variant	CCW2;CCW3;CCW4;CCW5;CCW6	5	1	CCM2;CCM3;CCM4;CCS1;CCS2;CCS3	6	15	0/1	17	8	25	99	0/1	13	8	21	99	0/1	19	8	27	99	0/1	14	9	23	99	0/1	17	11	28	99	0/1	14	9	23	99	0/1	19	6	25	99	0/1
ENSMUSG00000009090	Ap1b1	c.*723G>A	chr11	5042515	G	A	3_prime_UTR_variant	CCW2;CCW3;CCW5;CCW6	4	8	CCM5;CCS3	2	5	0/1	9	12	21	99	0/1	9	12	21	99	0/1	10	8	18	99	0/1	10	10	20	99						1/1	0	17	17	51	0/1	8	11	19	99
ENSMUSG00000025132	Arhgdia	c.*140A>G	chr11	120579091	T	C	3_prime_UTR_variant	CCW4	1	2	CCM5;CCS1;CCS3	3	75	0/1	35	6	41	97																					0/1	13	11	24	99	0/1	16	15	31	99	0/1
ENSMUSG00000020482	Ccdc117	c.*1043A>G	chr11	5530253	T	C	3_prime_UTR_variant	CCW2	1	2	CCM3	1	25	0/1	14	5	19	99																					0/1	7	7	14	99
ENSMUSG00000020482	Ccdc117	c.*2193A>G	chr11	5529103	T	C	3_prime_UTR_variant	CCW6	1	2	CCS4	1	25	0/1	4	14	18	99																					0/1	11	6	17	99
ENSMUSG00000020482	Ccdc117	c.*437_*438insTGA	chr11	5530858	C	CTCA	3_prime_UTR_variant	CCW4;CCW5	2	4	CCM4	1	25	0/1	12	4	16	99	0/1	10	3	13	95																0/1	12	3	15	90
ENSMUSG00000020482	Ccdc117	c.*439T>C	chr11	5530857	A	G	3_prime_UTR_variant	CCW4;CCW5	2	4	CCM4	1	25	0/1	12	4	16	99	0/1	10	3	13	95																0/1	12	3	15	90
ENSMUSG00000001506	Col1a1	c.*635delC	chr11	94952242	TC	T	3_prime_UTR_variant		0	0	CCS1	1	25																										0/1	7	3	10	54
ENSMUSG00000034164	Emid1	c.*440T>A	chr11	5106402	A	T	3_prime_UTR_variant	CCW2;CCW3;CCW4;CCW5;CCW6	5	1	CCM2;CCM3;CCM4;CCS4	4	1	0/1	22	20	42	99	0/1	21	16	37	99	0/1	18	22	40	99	0/1	26	17	43	99	0/1	24	21	45	99	0/1	19	19	38	99	0/1	20	22	42	99	0/1
ENSMUSG00000034164	Emid1	c.*580T>A	chr11	5106402	A	T	3_prime_UTR_variant	CCW2;CCW3;CCW4;CCW5;CCW6	5	1	CCM2;CCM3;CCM4;CCS4	4	1	0/1	22	20	42	99	0/1	21	16	37	99	0/1	18	22	40	99	0/1	26	17	43	99	0/1	24	21	45	99	0/1	19	19	38	99	0/1	20	22	42	99	0/1
ENSMUSG00000020427	Igfbp3	c.*562G>A	chr11	7206959	C	T	3_prime_UTR_variant	CCW2;CCW3;CCW5;CCW6	4	8	CCM2;CCM3;CCM4;CCS4	4	1	0/1	14	12	26	99	0/1	19	10	29	99	0/1	15	11	26	99	0/1	9	12	21	99						0/1	19	14	33	99	0/1	21	16	37	99	0/1
ENSMUSG00000020427	Igfbp3	c.*868A>G	chr11	7206653	T	C	3_prime_UTR_variant	CCW2;CCW3;CCW4;CCW5	4	8	CCM2;CCM3;CCM4;CCS4	4	1	0/1	9	14	23	99	0/1	11	14	25	99	0/1	9	7	16	99	0/1	9	14	23	99						0/1	9	11	20	99	0/1	16	13	29	99	0/1
ENSMUSG00000020427	Igfbp3	c.*1248T>C	chr11	7206273	A	G	3_prime_UTR_variant	CCW2;CCW3;CCW4;CCW5;CCW6	5	1	CCM2;CCM3;CCM4;CCS4	4	1	0/1	21	16	37	99	0/1	20	13	33	99	0/1	12	10	22	99	0/1	24	10	34	99	0/1	9	15	24	99	0/1	12	19	31	99	0/1	21	15	36	99	0/1
ENSMUSG00000020427	Igfbp3	c.*929T>A	chr11	7206592	A	T	3_prime_UTR_variant	CCW2;CCW3;CCW4;CCW5;CCW6	5	1	CCM2;CCM3;CCM4;CCS4	4	1	0/1	14	10	24	99	0/1	15	10	25	99	0/1	13	6	19	99	0/1	13	10	23	99	0/1	14	5	19	99	0/1	19	8	27	99	0/1	21	12	33	99	0/1
ENSMUSG00000020393	Kremen1	c.*2821C>T	chr11	5192132	G	A	3_prime_UTR_variant	CCW2;CCW3;CCW4;CCW5;CCW6	5	1	CCM2;CCM3;CCM4	3	75	0/1	13	16	29	99	0/1	13	13	26	99	0/1	17	11	28	99	0/1	23	9	32	99	0/1	11	17	28	99	0/1	15	11	26	99	0/1	12	15	27	99	0/1
ENSMUSG00000017837	Nkiras2	c.*644A>T	chr11	100626877	A	T	3_prime_UTR_variant	CCW2;CCW3;CCW4;CCW5;CCW6	5	1	CCM5	1	25	0/1	15	7	22	99	0/1	7	13	20	99	0/1	13	6	19	99	0/1	17	7	24	99	0/1	8	13	21	99	0/1	15	9	24	99
ENSMUSG00000038208	Pgap3	c.*349A>G	chr11	98389689	T	C	3_prime_UTR_variant	CCW3;CCW5	2	4	CCM5	1	25	0/1	10	11	21	99	0/1	9	9	18	99																0/1	17	9	26	99
ENSMUSG00000050965	Prkca	c.*938C>T	chr11	107938578	G	A	3_prime_UTR_variant	CCW4	1	2	CCM3;CCS2	2	5	1/1	0	14	14	42																					0/1	11	3	14	80	0/1	11	5	16	99
ENSMUSG00000050965	Prkca	c.*939C>T	chr11	107938577	G	A	3_prime_UTR_variant	CCW4	1	2	CCM3;CCS2	2	5	1/1	0	14	14	42																					0/1	12	3	15	77	0/1	11	5	16	99
ENSMUSG00000050965	Prkca	c.*516T>G	chr11	107939000	A	C	3_prime_UTR_variant	CCW4	1	2	CCM2;CCM5;CCS2	3	75	1/1	0	15	15	45																					0/1	16	4	20	99	1/1	0	17	17	51	0/1
ENSMUSG00000050965	Prkca	c.*669G>A	chr11	107938847	C	T	3_prime_UTR_variant	CCW4	1	2	CCM2;CCM4;CCS2	3	75	1/1	0	19	19	57																					0/1	6	11	17	99	0/1	13	7	20	99	0/1
ENSMUSG00000050965	Prkca	c.*613G>T	chr11	107938903	C	A	3_prime_UTR_variant	CCW3	1	2	CCM2;CCM3;CCM4;CCM5;CCS2;CCS3	6	15	1/1	0	15	15	45																					0/1	9	12	21	99	0/1	6	11	17	99	0/1
ENSMUSG00000020149	Rab1a	c.*162dupT	chr11	20224997	C	CT	3_prime_UTR_variant	CCW3	1	2	CCM5;CCS1;CCS4	3	75	0/1	18	7	25	68																					0/1	16	6	22	99	0/1	14	6	20	99	0/1
ENSMUSG00000020873	Slc35b1	c.*129delA	chr11	95391652	TA	T	3_prime_UTR_variant	CCW4;CCW6	2	4		0	0	0/1	6	3	9	46	0/1	8	3	11	40
ENSMUSG00000000567	Sox9	c.*137G>A	chr11	112785647	G	A	3_prime_UTR_variant	CCW3	1	2	CCS2	1	25	1/1	0	18	18	54																					0/1	9	10	19	99
ENSMUSG00000017400	Stac2	c.*1294C>T	chr11	98036672	G	A	3_prime_UTR_variant	CCW2;CCW4;CCW6	3	6	CCM5	1	25	0/1	11	11	22	99	0/1	12	7	19	99	0/1	12	16	28	99											0/1	18	4	22	99
ENSMUSG00000017400	Stac2	c.*1100delT	chr11	98036865	GA	G	3_prime_UTR_variant	CCW2;CCW3;CCW4;CCW5;CCW6	5	1	CCM5	1	25	0/1	17	14	31	99	0/1	14	13	27	99	0/1	24	15	39	99	0/1	20	16	36	99	0/1	27	17	44	99	0/1	28	9	37	99
ENSMUSG00000002741	Ykt6	c.*1385A>G	chr11	5967429	A	G	3_prime_UTR_variant		0	0	CCM4	1	25																										0/1	14	6	20	99
ENSMUSG00000052593	Adam17	c.*417_*418delTT	chr12	21324856	CAAA	C,CA	3_prime_UTR_variant	CCW2;CCW5	2	4	CCM4	1	25	1/2	0	12	2	14	63	331	0	291		11	23	432	56	23											1/2	0	8	2	10	26	224	0	196
ENSMUSG00000052593	Adam17	c.*417_*419delTTT	chr12	21324856	CAAA	C,CA	3_prime_UTR_variant	CCW2;CCW5	2	4	CCM4	1	25	1/2	0	12	2	14	63	331	0	291		11	23	432	56	23											1/2	0	8	2	10	26	224	0	196
ENSMUSG00000052593	Adam17	c.*57C>T	chr12	21324109	G	A	3_prime_UTR_variant	CCW4;CCW6	2	4	CCM2;CCM4	2	5	1/1	0	14	14	42	1/1	0	13	13	39																0/1	11	10	21	99	0/1	12	12	24	99
ENSMUSG00000052593	Adam17	c.*1167C>T	chr12	21324109	G	A	3_prime_UTR_variant	CCW4;CCW6	2	4	CCM2;CCM5;CCS1	3	75	1/1	0	14	14	42	1/1	0	13	13	39																1/1	0	14	14	42	0/1	10	6	16	99	0/1
ENSMUSG00000052593	Adam17	n.*1706C>T	chr12	21324109	G	A	3_prime_UTR_variant	CCW4;CCW6	2	4	CCM2;CCM5;CCS1	3	75	1/1	0	14	14	42	1/1	0	13	13	39																1/1	0	14	14	42	0/1	10	6	16	99	0/1
ENSMUSG00000052593	Adam17	c.*1087A>G	chr12	21324189	T	C	3_prime_UTR_variant	CCW2;CCW3;CCW4;CCW5;CCW6	5	1		0	0	1/1	0	37	37	99	1/1	0	30	30	90	1/1	0	32	32	96	1/1	0	30	30	90	1/1	0	34	34	99
ENSMUSG00000052593	Adam17	n.*761A>C	chr12	21325054	T	G	3_prime_UTR_variant	CCW2;CCW3;CCW4	3	6	CCM4;CCS2;CCS3	3	75	1/1	0	16	16	48	1/1	0	21	21	63	1/1	0	20	20	60											1/1	0	16	16	48	0/1	10	10	20	99	0/1
ENSMUSG00000052593	Adam17	c.*222A>C	chr12	21325054	T	G	3_prime_UTR_variant	CCW2;CCW3;CCW4	3	6	CCM5;CCS1;CCS2;CCS3;CCS4	5	125	1/1	0	16	16	48	1/1	0	21	21	63	1/1	0	20	20	60											0/1	19	7	26	99	0/1	22	13	35	99	0/1
ENSMUSG00000052593	Adam17	n.*340T>C	chr12	21340787	A	G	3_prime_UTR_variant	CCW2;CCW4;CCW6	3	6	CCM2;CCM4;CCM5;CCS2;CCS3	5	125	1/1	0	18	18	54	1/1	0	21	21	63	1/1	0	17	17	51											1/1	0	21	21	63	1/1	0	20	20	60	0/1
ENSMUSG00000052593	Adam17	n.*956_*958delTTT	chr12	21324856	CAAA	C	3_prime_UTR_variant	CCW3;CCW4;CCW6	3	6	CCM2;CCM3;CCM5;CCS1;CCS2;CCS3	6	15	1/1	1	10	11	6	1/1	0	12	12	36	1/1	0	13	13	39											1/1	0	11	11	33	0/1	3	8	11	50	0/1
ENSMUSG00000052593	Adam17	n.*151A>G	chr12	21353907	T	C	3_prime_UTR_variant	CCW2;CCW3;CCW4;CCW6	4	8	CCM2;CCM3;CCM4;CCS2;CCS3	5	125	1/1	0	19	19	57	1/1	0	17	17	51	1/1	0	17	17	51	1/1	0	17	17	51						1/1	0	25	25	75	1/1	0	21	21	63	1/1
ENSMUSG00000052593	Adam17	c.*143A>C	chr12	21325133	T	G	3_prime_UTR_variant	CCW2;CCW3;CCW4;CCW5	4	8	CCM2;CCM3;CCM4;CCM5;CCS2;CCS3	6	15	1/1	0	25	25	75	1/1	0	25	25	75	1/1	0	21	21	63	1/1	0	22	22	66						1/1	0	18	18	54	1/1	0	22	22	66	1/1
ENSMUSG00000052593	Adam17	n.*1785A>G	chr12	21325501	T	C	3_prime_UTR_variant	CCW3;CCW4;CCW5;CCW6	4	8	CCM2;CCM3;CCM4;CCM5;CCS2;CCS3	6	15	1/1	0	18	18	54	1/1	0	20	20	60	1/1	0	18	18	54	1/1	1	17	18	28						1/1	0	17	17	51	1/1	0	21	21	63	1/1
ENSMUSG00000052593	Adam17	n.*1863T>A	chr12	21325423	A	T	3_prime_UTR_variant	CCW3;CCW4;CCW5;CCW6	4	8	CCM2;CCM3;CCM4;CCM5;CCS2;CCS3	6	15	1/1	0	22	22	66	1/1	0	20	20	60	1/1	0	23	23	69	1/1	0	19	19	57						1/1	0	20	20	60	1/1	0	23	23	69	1/1
ENSMUSG00000052593	Adam17	n.*314A>G	chr12	21325501	T	C	3_prime_UTR_variant	CCW3;CCW4;CCW5;CCW6	4	8	CCM2;CCM3;CCM4;CCM5;CCS2;CCS3	6	15	1/1	0	18	18	54	1/1	0	20	20	60	1/1	0	18	18	54	1/1	1	17	18	28						1/1	0	17	17	51	1/1	0	21	21	63	1/1
ENSMUSG00000052593	Adam17	n.*937G>A	chr12	21332631	C	T	3_prime_UTR_variant	CCW2;CCW3;CCW4;CCW6	4	8	CCM2;CCM3;CCM4;CCM5;CCS2;CCS3	6	15	1/1	0	19	19	57	1/1	0	24	24	72	1/1	0	27	27	81	1/1	0	23	23	69						1/1	0	20	20	60	1/1	0	21	21	63	1/1
ENSMUSG00000052593	Adam17	c.*651A>C	chr12	21324625	T	G	3_prime_UTR_variant	CCW2;CCW3;CCW4;CCW5;CCW6	5	1	CCM3;CCM4;CCM5;CCS1;CCS2;CCS3	6	15	1/1	0	14	14	42	1/1	0	16	16	48	1/1	0	14	14	42	1/1	0	14	14	42	1/1	0	16	16	48	1/1	0	21	21	63	1/1	1	16	17	41	0/1
ENSMUSG00000052593	Adam17	n.*1741T>C	chr12	21325369	A	G	3_prime_UTR_variant	CCW2;CCW3;CCW4;CCW5;CCW6	5	1	CCM2;CCM3;CCM4;CCM5;CCS2;CCS3	6	15	1/1	0	25	25	75	1/1	0	27	27	81	1/1	0	27	27	81	1/1	0	26	26	78	1/1	0	27	27	81	1/1	0	21	21	63	1/1	0	26	26	78	1/1
ENSMUSG00000052593	Adam17	n.*2485A>C	chr12	21324625	T	G	3_prime_UTR_variant	CCW2;CCW3;CCW4;CCW5;CCW6	5	1	CCM3;CCM4;CCM5;CCS1;CCS2;CCS3	6	15	1/1	0	14	14	42	1/1	0	16	16	48	1/1	0	14	14	42	1/1	0	14	14	42	1/1	0	16	16	48	1/1	0	21	21	63	1/1	1	16	17	41	0/1
ENSMUSG00000052593	Adam17	c.*1010C>T	chr12	21324266	G	A	3_prime_UTR_variant	CCW2;CCW3;CCW4;CCW5;CCW6	5	1	CCM2;CCM3;CCM4;CCM5;CCS1;CCS2;CCS3	7	175	1/1	0	19	19	57	1/1	0	18	18	54	1/1	0	21	21	63	1/1	0	20	20	60	1/1	0	18	18	54	1/1	0	19	19	57	1/1	0	24	24	72	1/1
ENSMUSG00000052593	Adam17	c.*324C>T	chr12	21324952	G	A	3_prime_UTR_variant	CCW2;CCW3;CCW4;CCW5;CCW6	5	1	CCM2;CCM3;CCM4;CCM5;CCS1;CCS2;CCS3	7	175	1/1	0	20	20	60	1/1	0	22	22	66	1/1	0	25	25	75	1/1	0	20	20	60	1/1	0	20	20	60	1/1	0	21	21	63	1/1	0	21	21	63	1/1
ENSMUSG00000052593	Adam17	n.*2844C>T	chr12	21324266	G	A	3_prime_UTR_variant	CCW2;CCW3;CCW4;CCW5;CCW6	5	1	CCM2;CCM3;CCM4;CCM5;CCS1;CCS2;CCS3	7	175	1/1	0	19	19	57	1/1	0	18	18	54	1/1	0	21	21	63	1/1	0	20	20	60	1/1	0	18	18	54	1/1	0	19	19	57	1/1	0	24	24	72	1/1
ENSMUSG00000052593	Adam17	c.*1092T>C	chr12	21324184	A	G	3_prime_UTR_variant	CCW2;CCW3;CCW4;CCW5;CCW6	5	1	CCM2;CCM3;CCM4;CCM5;CCS1;CCS2;CCS3;CCS4	8	2	1/1	0	37	37	99	1/1	0	29	29	87	1/1	0	31	31	93	1/1	0	31	31	93	1/1	0	34	34	99	1/1	0	32	32	96	1/1	0	29	29	87	1/1
ENSMUSG00000052593	Adam17	c.*242A>C	chr12	21325034	T	G	3_prime_UTR_variant	CCW2;CCW3;CCW4;CCW5;CCW6	5	1	CCM2;CCM3;CCM4;CCM5;CCS1;CCS2;CCS3;CCS4	8	2	1/1	0	27	27	81	1/1	0	32	32	96	1/1	0	30	30	90	1/1	0	23	23	69	1/1	0	21	21	63	1/1	0	28	28	84	1/1	0	25	25	75	1/1
ENSMUSG00000052593	Adam17	c.*933A>G	chr12	21324343	T	C	3_prime_UTR_variant	CCW2;CCW3;CCW4;CCW5;CCW6	5	1	CCM2;CCM3;CCM4;CCM5;CCS1;CCS2;CCS3;CCS4	8	2	1/1	0	31	31	93	1/1	1	32	33	59	1/1	0	32	32	96	1/1	0	29	29	87	1/1	0	32	32	96	1/1	0	32	32	96	1/1	0	23	23	69	1/1
ENSMUSG00000052593	Adam17	n.*1472A>G	chr12	21324343	T	C	3_prime_UTR_variant	CCW2;CCW3;CCW4;CCW5;CCW6	5	1	CCM2;CCM3;CCM4;CCM5;CCS1;CCS2;CCS3;CCS4	8	2	1/1	0	31	31	93	1/1	1	32	33	59	1/1	0	32	32	96	1/1	0	29	29	87	1/1	0	32	32	96	1/1	0	32	32	96	1/1	0	23	23	69	1/1
ENSMUSG00000052593	Adam17	n.*1631T>C	chr12	21324184	A	G	3_prime_UTR_variant	CCW2;CCW3;CCW4;CCW5;CCW6	5	1	CCM2;CCM3;CCM4;CCM5;CCS1;CCS2;CCS3;CCS4	8	2	1/1	0	37	37	99	1/1	0	29	29	87	1/1	0	31	31	93	1/1	0	31	31	93	1/1	0	34	34	99	1/1	0	32	32	96	1/1	0	29	29	87	1/1
ENSMUSG00000052593	Adam17	n.*2252A>C	chr12	21325034	T	G	3_prime_UTR_variant	CCW2;CCW3;CCW4;CCW5;CCW6	5	1	CCM2;CCM3;CCM4;CCM5;CCS1;CCS2;CCS3;CCS4	8	2	1/1	0	27	27	81	1/1	0	32	32	96	1/1	0	30	30	90	1/1	0	23	23	69	1/1	0	21	21	63	1/1	0	28	28	84	1/1	0	25	25	75	1/1
ENSMUSG00000052593	Adam17	n.*2767A>G	chr12	21324343	T	C	3_prime_UTR_variant	CCW2;CCW3;CCW4;CCW5;CCW6	5	1	CCM2;CCM3;CCM4;CCM5;CCS1;CCS2;CCS3;CCS4	8	2	1/1	0	31	31	93	1/1	1	32	33	59	1/1	0	32	32	96	1/1	0	29	29	87	1/1	0	32	32	96	1/1	0	32	32	96	1/1	0	23	23	69	1/1
ENSMUSG00000020955	Ap4s1	c.*42A>C	chr12	51738723	A	C	3_prime_UTR_variant	CCW2;CCW4;CCW5;CCW6	4	8	CCS1;CCS3;CCS4	3	75	0/1	13	11	24	99	0/1	8	12	20	99	0/1	14	8	22	99	0/1	10	5	15	99						0/1	19	7	26	99	0/1	6	12	18	99	0/1
ENSMUSG00000044147	Arf6	c.*178delT	chr12	69373483	CT	C	3_prime_UTR_variant	CCW2;CCW4;CCW6	3	6	CCM2;CCM3;CCS1	3	75	0/1	15	5	20	61	0/1	14	6	20	88	0/1	14	9	23	93											0/1	15	7	22	76	0/1	18	7	25	95	0/1
ENSMUSG00000044147	Arf6	c.*100dupT	chr12	69373416	C	CT	3_prime_UTR_variant	CCW2;CCW3;CCW4;CCW5;CCW6	5	1	CCM2;CCM3;CCM4;CCS2;CCS3	5	125	1/1	0	12	12	36	1/1	0	9	9	27	1/1	0	9	9	27	1/1	0	9	9	27	1/1	0	10	10	30	1/1	0	6	6	18	1/1	0	10	10	30	1/1
ENSMUSG00000020661	Dnmt3a	c.*179A>G	chr12	3911415	A	G	3_prime_UTR_variant	CCW2;CCW4;CCW5	3	6	CCS2	1	25	1/1	0	16	16	48	1/1	0	17	17	51	1/1	0	18	18	54											0/1	10	10	20	99
ENSMUSG00000020661	Dnmt3a	c.*2500C>T	chr12	3913736	C	T	3_prime_UTR_variant	CCW2;CCW4;CCW6	3	6	CCS3	1	25	1/1	0	19	19	57	1/1	0	23	23	69	1/1	0	22	22	66											0/1	9	9	18	99
ENSMUSG00000020661	Dnmt3a	c.*3668A>G	chr12	3911415	A	G	3_prime_UTR_variant	CCW2;CCW4;CCW5	3	6	CCS2	1	25	1/1	0	16	16	48	1/1	0	17	17	51	1/1	0	18	18	54											0/1	10	10	20	99
ENSMUSG00000020661	Dnmt3a	c.*5989C>T	chr12	3913736	C	T	3_prime_UTR_variant	CCW2;CCW4;CCW6	3	6	CCS3	1	25	1/1	0	19	19	57	1/1	0	23	23	69	1/1	0	22	22	66											0/1	9	9	18	99
ENSMUSG00000020661	Dnmt3a	c.*834A>G	chr12	3912070	A	G	3_prime_UTR_variant	CCW2;CCW3;CCW5	3	6	CCS2;CCS3	2	5	1/1	0	17	17	51	1/1	0	15	15	45	1/1	0	17	17	51											0/1	9	11	20	99	0/1	10	12	22	99
ENSMUSG00000020661	Dnmt3a	c.*541T>C	chr12	3911777	T	C	3_prime_UTR_variant	CCW3;CCW4;CCW5;CCW6	4	8	CCM2;CCS2;CCS3	3	75	1/1	0	18	18	53	1/1	0	17	17	51	1/1	0	16	16	48	1/1	0	21	21	62						1/1	0	20	20	60	0/1	9	10	19	99	0/1
ENSMUSG00000035293	G2e3	c.*3262T>C	chr12	51375984	T	C	3_prime_UTR_variant	CCW4	1	2	CCM2;CCM4;CCS1;CCS3	4	1	0/1	13	11	24	99																					0/1	5	13	18	99	0/1	15	6	21	99	0/1
ENSMUSG00000059970	Hspa2	c.*320T>G	chr12	76406755	T	G	3_prime_UTR_variant	CCW2;CCW3;CCW4;CCW5;CCW6	5	1	CCM2;CCM3;CCM4;CCS1;CCS2;CCS3;CCS4	7	175	0/1	12	13	25	99	0/1	10	17	27	99	0/1	10	17	27	99	0/1	11	12	23	99	0/1	24	10	34	99	1/1	0	26	26	78	1/1	0	25	25	75	1/1
ENSMUSG00000036333	Kidins220	c.*671A>C	chr12	25058512	A	C	3_prime_UTR_variant	CCW6	1	2	CCM4;CCM5;CCS1	3	75	1/1	0	19	19	57																					1/1	0	17	17	51	0/1	15	6	21	99	0/1
ENSMUSG00000036333	Kidins220	c.*116dupC	chr12	25057956	G	GC	3_prime_UTR_variant	CCW2;CCW3;CCW4;CCW5;CCW6	5	1	CCM2;CCM3;CCM4;CCM5;CCS1;CCS2;CCS3	7	175	1/1	0	20	20	60	1/1	0	14	14	42	1/1	0	17	17	51	1/1	0	18	18	54	1/1	0	28	28	84	1/1	0	16	16	48	1/1	0	17	17	51	1/1
ENSMUSG00000036333	Kidins220	c.*558G>A	chr12	25058399	G	A	3_prime_UTR_variant	CCW2;CCW3;CCW4;CCW5;CCW6	5	1	CCM2;CCM3;CCM4;CCM5;CCS1;CCS2;CCS3	7	175	1/1	0	28	28	84	1/1	1	27	28	43	1/1	1	32	33	58	1/1	0	23	23	69	1/1	1	32	33	58	1/1	0	24	24	72	1/1	1	21	22	31	1/1
ENSMUSG00000036333	Kidins220	c.*1291G>T	chr12	25059132	G	T	3_prime_UTR_variant	CCW2;CCW3;CCW4;CCW5;CCW6	5	1	CCM2;CCM3;CCM4;CCM5;CCS1;CCS2;CCS3;CCS4	8	2	1/1	0	25	25	75	1/1	0	29	29	87	1/1	0	27	27	81	1/1	0	25	25	75	1/1	0	33	33	99	1/1	0	21	21	63	1/1	0	24	24	72	1/1
ENSMUSG00000036333	Kidins220	c.*829G>A	chr12	25058670	G	A	3_prime_UTR_variant	CCW2;CCW3;CCW4;CCW5;CCW6	5	1	CCM2;CCM3;CCM4;CCM5;CCS1;CCS2;CCS3;CCS4	8	2	1/1	0	35	35	99	1/1	0	32	32	96	1/1	0	34	34	99	1/1	0	31	31	93	1/1	0	37	37	99	1/1	0	34	34	99	1/1	0	34	34	99	1/1
ENSMUSG00000020607	Lratd1	c.*616A>T	chr12	14149230	T	A	3_prime_UTR_variant	CCW2;CCW3;CCW4;CCW5;CCW6	5	1	CCM2;CCM3;CCM4;CCM5;CCS2;CCS3	6	15	1/1	0	26	26	78	1/1	0	21	21	63	1/1	0	22	22	66	1/1	0	22	22	66	1/1	0	20	20	60	1/1	0	25	25	75	1/1	0	27	27	81	1/1
ENSMUSG00000020607	Lratd1	c.*551G>T	chr12	14149295	C	A	3_prime_UTR_variant	CCW2;CCW3;CCW4;CCW5;CCW6	5	1	CCM2;CCM3;CCM4;CCM5;CCS1;CCS2;CCS3	7	175	1/1	0	29	29	87	1/1	0	23	23	69	1/1	0	22	22	66	1/1	0	27	27	81	1/1	0	21	21	63	1/1	0	28	28	84	1/1	0	26	26	78	1/1
ENSMUSG00000020646	Mboat2	c.*426G>A	chr12	24959586	G	A	3_prime_UTR_variant	CCW2;CCW5;CCW6	3	6	CCM2;CCM4	2	5	1/1	0	23	23	69	1/1	0	20	20	60	1/1	0	19	19	57											1/1	0	20	20	60	1/1	0	23	23	69
ENSMUSG00000020646	Mboat2	c.*627T>C	chr12	24959787	T	C	3_prime_UTR_variant	CCW2;CCW3;CCW4;CCW5	4	8	CCM2;CCM4;CCS2	3	75	1/1	0	15	15	45	1/1	0	18	18	54	1/1	0	18	18	54	1/1	0	19	19	57						1/1	0	17	17	51	1/1	0	24	24	72	0/1
ENSMUSG00000020646	Mboat2	c.*17T>C	chr12	24959177	T	C	3_prime_UTR_variant	CCW2;CCW3;CCW5	3	6	CCM2;CCM3;CCM4;CCM5;CCS1;CCS2	6	15	1/1	0	19	19	55	1/1	0	20	20	59	1/1	0	23	23	68											1/1	0	25	25	74	1/1	0	21	21	62	1/1
ENSMUSG00000020646	Mboat2	n.*74T>C	chr12	24939322	T	C	3_prime_UTR_variant	CCW2;CCW3;CCW5	3	6	CCM2;CCM3;CCM4;CCM5;CCS2;CCS3	6	15	1/1	0	21	21	63	1/1	0	18	18	54	1/1	0	20	20	60											1/1	0	25	25	75	1/1	0	24	24	72	1/1
ENSMUSG00000020646	Mboat2	c.*452A>G	chr12	24959612	A	G	3_prime_UTR_variant	CCW2;CCW4;CCW5;CCW6	4	8	CCM2;CCM3;CCM4;CCS1;CCS2;CCS3	6	15	1/1	0	20	20	60	1/1	0	20	20	60	1/1	0	24	24	72	1/1	0	20	20	60						1/1	0	25	25	75	1/1	0	19	19	57	1/1
ENSMUSG00000020572	Nampt	c.*789T>C	chr12	32851322	T	C	3_prime_UTR_variant	CCW4;CCW5;CCW6	3	6	CCM3;CCM4;CCM5;CCS1;CCS2	5	125	1/1	0	18	18	53	1/1	0	20	20	60	1/1	0	20	20	59											1/1	0	18	18	54	1/1	0	20	20	59	0/1
ENSMUSG00000020572	Nampt	c.*615C>T	chr12	32851148	C	T	3_prime_UTR_variant	CCW2;CCW3;CCW4;CCW5;CCW6	5	1	CCM2;CCM3;CCM4;CCM5;CCS1;CCS2	6	15	1/1	0	19	19	57	1/1	0	20	20	60	1/1	0	25	25	75	1/1	0	17	17	51	1/1	0	24	24	72	1/1	0	19	19	57	1/1	0	20	20	60	1/1
ENSMUSG00000020572	Nampt	c.*214C>A	chr12	32850747	C	A	3_prime_UTR_variant	CCW2;CCW4;CCW5;CCW6	4	8	CCM2;CCM3;CCM4;CCM5;CCS1;CCS2;CCS3;CCS4	8	2	1/1	0	24	24	72	1/1	0	21	21	63	1/1	0	20	20	60	1/1	0	23	23	69						1/1	0	21	21	63	1/1	0	23	23	69	1/1
ENSMUSG00000020571	Pdia6	c.*442T>C	chr12	17284448	T	C	3_prime_UTR_variant	CCW2;CCW6	2	4	CCS3	1	25	1/1	0	20	20	59	1/1	0	24	24	71																0/1	15	7	22	99
ENSMUSG00000021120	Pigh	c.*1176dupA	chr12	79081227	C	CT	3_prime_UTR_variant	CCW5	1	2	CCS3	1	25	0/1	17	4	21	50																					0/1	8	3	11	51
ENSMUSG00000021120	Pigh	c.*1933A>T	chr12	79081653	T	A	3_prime_UTR_variant	CCW3	1	2	CCM5	1	25	0/1	19	4	23	94																					0/1	22	3	25	60
ENSMUSG00000021120	Pigh	c.*751A>T	chr12	79081653	T	A	3_prime_UTR_variant	CCW3	1	2	CCM5	1	25	0/1	19	4	23	94																					0/1	22	3	25	60
ENSMUSG00000020573	Pik3cg	c.*498A>G	chr12	32176080	T	C	3_prime_UTR_variant	CCW6	1	2	CCM4;CCS3	2	5	1/1	0	16	16	48																					1/1	0	17	17	51	0/1	9	8	17	99
ENSMUSG00000020573	Pik3cg	n.*498A>G	chr12	32176080	T	C	3_prime_UTR_variant	CCW6	1	2	CCM4;CCS3	2	5	1/1	0	16	16	48																					1/1	0	17	17	51	0/1	9	8	17	99
ENSMUSG00000020573	Pik3cg	c.*913T>C	chr12	32175665	A	G	3_prime_UTR_variant	CCW6	1	2	CCM4;CCS2;CCS3	3	75	1/1	0	17	17	50																					1/1	0	17	17	51	0/1	11	4	15	99	0/1
ENSMUSG00000020573	Pik3cg	c.*623G>A	chr12	32175955	C	T	3_prime_UTR_variant	CCW2;CCW3;CCW4;CCW6	4	8	CCM4;CCM5;CCS2;CCS3	4	1	1/1	0	19	19	57	1/1	0	14	14	42	1/1	0	18	18	54	1/1	0	19	19	57						1/1	1	19	20	20	0/1	5	14	19	99	0/1
ENSMUSG00000020573	Pik3cg	n.*623G>A	chr12	32175955	C	T	3_prime_UTR_variant	CCW2;CCW3;CCW4;CCW6	4	8	CCM4;CCM5;CCS2;CCS3	4	1	1/1	0	19	19	57	1/1	0	14	14	42	1/1	0	18	18	54	1/1	0	19	19	57						1/1	1	19	20	20	0/1	5	14	19	99	0/1
ENSMUSG00000060716	Plekhh1	c.*1644dupT	chr12	79081227	C	CT	3_prime_UTR_variant	CCW5	1	2	CCS3	1	25	0/1	17	4	21	50																					0/1	8	3	11	51
ENSMUSG00000045679	Pqlc3	c.*287delC	chr12	16989516	TG	T	3_prime_UTR_variant	CCW4	1	2	CCM3;CCM4	2	5	1/1	0	10	10	30																					1/1	0	9	9	27	1/1	0	15	15	45
ENSMUSG00000045679	Pqlc3	c.*412delC	chr12	16989516	TG	T	3_prime_UTR_variant	CCW4	1	2	CCM3;CCM4	2	5	1/1	0	10	10	30																					1/1	0	9	9	27	1/1	0	15	15	45
ENSMUSG00000045679	Pqlc3	c.*367A>G	chr12	16989437	T	C	3_prime_UTR_variant	CCW2;CCW4;CCW5	3	6	CCM3;CCM4;CCS1;CCS2	4	1	1/1	0	25	25	75	1/1	0	25	25	74	1/1	0	21	21	63											1/1	0	21	21	63	1/1	1	25	26	33	0/1
ENSMUSG00000045679	Pqlc3	c.*492A>G	chr12	16989437	T	C	3_prime_UTR_variant	CCW2;CCW4;CCW5	3	6	CCM3;CCM4;CCS1;CCS2	4	1	1/1	0	25	25	75	1/1	0	25	25	74	1/1	0	21	21	63											1/1	0	21	21	63	1/1	1	25	26	33	0/1
ENSMUSG00000045679	Pqlc3	c.*246T>C	chr12	16989558	A	G	3_prime_UTR_variant	CCW2;CCW3;CCW4;CCW5;CCW6	5	1	CCM2;CCM3;CCM4;CCM5;CCS1;CCS2	6	15	1/1	0	23	23	69	1/1	0	23	23	68	1/1	0	26	26	77	1/1	0	21	21	62	1/1	0	18	18	53	1/1	0	21	21	63	1/1	0	22	22	65	1/1
ENSMUSG00000045679	Pqlc3	c.*371T>C	chr12	16989558	A	G	3_prime_UTR_variant	CCW2;CCW3;CCW4;CCW5;CCW6	5	1	CCM2;CCM3;CCM4;CCM5;CCS1;CCS2	6	15	1/1	0	23	23	69	1/1	0	23	23	68	1/1	0	26	26	77	1/1	0	21	21	62	1/1	0	18	18	53	1/1	0	21	21	63	1/1	0	22	22	65	1/1
ENSMUSG00000020674	Pxdn	c.*1742A>G	chr12	30017312	A	G	3_prime_UTR_variant	CCW2;CCW3;CCW4;CCW5;CCW6	5	1	CCS4	1	25	1/1	0	31	31	93	1/1	1	17	18	12	1/1	0	26	26	78	1/1	0	29	29	87	1/1	0	28	28	84	0/1	13	10	23	99
ENSMUSG00000020674	Pxdn	c.*30T>C	chr12	30015600	T	C	3_prime_UTR_variant	CCW2;CCW3;CCW5;CCW6	4	8	CCM2;CCM3;CCS3	3	75	1/1	0	17	17	51	1/1	0	15	15	45	1/1	0	21	21	63	1/1	0	15	15	45						0/1	10	10	20	99	0/1	11	9	20	99	0/1
ENSMUSG00000020674	Pxdn	c.*415T>C	chr12	30015985	T	C	3_prime_UTR_variant	CCW2;CCW4;CCW5;CCW6	4	8	CCM2;CCM3;CCM4;CCM5;CCS1;CCS3	6	15	1/1	0	21	21	63	1/1	0	19	19	57	1/1	0	20	20	60	1/1	0	17	17	51						1/1	0	21	21	63	1/1	0	21	21	63	1/1
ENSMUSG00000020674	Pxdn	c.*1890C>G	chr12	30017460	C	G	3_prime_UTR_variant	CCW2;CCW3;CCW4;CCW5;CCW6	5	1	CCM2;CCM3;CCM4;CCM5;CCS1;CCS2;CCS3;CCS4	8	2	1/1	0	33	33	99	1/1	0	21	21	63	1/1	0	23	23	69	1/1	0	29	29	87	1/1	0	26	26	78	1/1	0	33	33	99	1/1	0	26	26	78	1/1
ENSMUSG00000046768	Rhoj	c.*782dupA	chr12	75401019	C	CA	3_prime_UTR_variant	CCW6	1	2		0	0	0/1	6	4	10	58
ENSMUSG00000020964	Sel1l	c.*1359C>T	chr12	91808485	G	A	3_prime_UTR_variant	CCW2;CCW3;CCW4;CCW5;CCW6	5	1	CCM3;CCM4	2	5	1/1	0	30	30	90	1/1	0	31	31	93	1/1	0	39	39	99	1/1	0	27	27	81	1/1	0	23	23	69	0/1	6	12	18	99	0/1	9	12	21	99
ENSMUSG00000020964	Sel1l	c.*3242_*3243delAA	chr12	91806600	GTT	G	3_prime_UTR_variant	CCW2;CCW3;CCW4;CCW6	4	8	CCM3;CCM4;CCM5;CCS1	4	1	0/1	4	9	13	65	0/1	7	5	12	99	0/1	10	4	14	89	0/1	6	8	14	99						0/1	7	3	10	69	0/1	10	4	14	91	0/1
ENSMUSG00000020964	Sel1l	c.*2049A>G	chr12	91807795	T	C	3_prime_UTR_variant	CCW2;CCW3;CCW4;CCW5;CCW6	5	1	CCM2;CCM3;CCM4;CCS1;CCS2;CCS3	6	15	1/1	0	28	28	84	1/1	1	30	31	54	1/1	0	31	31	93	1/1	0	21	21	63	1/1	0	21	21	63	0/1	17	17	34	99	0/1	14	9	23	99	0/1
ENSMUSG00000020964	Sel1l	c.*2249G>A	chr12	91807595	C	T	3_prime_UTR_variant	CCW2;CCW3;CCW4;CCW5;CCW6	5	1	CCM2;CCM3;CCM4;CCS1;CCS2;CCS3	6	15	1/1	0	20	20	60	1/1	1	23	24	27	1/1	0	30	30	90	1/1	0	19	19	57	1/1	0	23	23	69	0/1	20	11	31	99	0/1	11	9	20	99	0/1
ENSMUSG00000020964	Sel1l	c.*603C>G	chr12	91809241	G	C	3_prime_UTR_variant	CCW2;CCW3;CCW4;CCW5;CCW6	5	1	CCM2;CCM3;CCM4;CCS1;CCS2;CCS3	6	15	1/1	0	32	32	96	1/1	0	35	35	99	1/1	0	35	35	99	1/1	0	24	24	72	1/1	0	29	29	87	0/1	23	22	45	99	0/1	11	19	30	99	0/1
ENSMUSG00000020964	Sel1l	c.*1598A>G	chr12	91808246	T	C	3_prime_UTR_variant	CCW2;CCW3;CCW4;CCW5;CCW6	5	1	CCM2;CCM3;CCM4;CCS1;CCS2;CCS3;CCS4	7	175	1/1	0	37	37	99	1/1	0	37	37	99	1/1	0	35	35	99	1/1	0	31	31	93	1/1	1	30	31	48	0/1	29	18	47	99	0/1	21	16	37	99	0/1
ENSMUSG00000020964	Sel1l	c.*366T>C	chr12	91809478	A	G	3_prime_UTR_variant	CCW2;CCW3;CCW4;CCW5;CCW6	5	1	CCM2;CCM3;CCM4;CCS1;CCS2;CCS3;CCS4	7	175	1/1	0	23	23	69	1/1	0	30	30	90	1/1	0	29	29	87	1/1	0	21	21	63	1/1	0	19	19	57	0/1	17	15	32	99	0/1	13	10	23	99	0/1
ENSMUSG00000020964	Sel1l	c.*584G>A	chr12	91809260	C	T	3_prime_UTR_variant	CCW2;CCW3;CCW4;CCW5;CCW6	5	1	CCM2;CCM3;CCM4;CCS1;CCS2;CCS3;CCS4	7	175	1/1	0	36	36	99	1/1	0	36	36	99	1/1	0	38	38	99	1/1	0	24	24	72	1/1	0	32	32	96	0/1	25	22	47	99	0/1	17	21	38	99	0/1
ENSMUSG00000020964	Sel1l	c.*875T>C	chr12	91808969	A	G	3_prime_UTR_variant	CCW2;CCW3;CCW4;CCW5;CCW6	5	1	CCM2;CCM3;CCM4;CCS1;CCS2;CCS3;CCS4	7	175	1/1	0	32	32	96	1/1	0	34	34	99	1/1	0	32	32	96	1/1	0	28	28	84	1/1	0	27	27	81	0/1	22	19	41	99	0/1	15	19	34	99	0/1
ENSMUSG00000020601	Trib2	c.*435dupT	chr12	15793172	C	CA	3_prime_UTR_variant	CCW3	1	2	CCS2	1	25	0/1	6	4	10	63																					0/1	8	3	11	38
ENSMUSG00000021127	Zfp36l1	c.*189dupC	chr12	80109302	T	TG	3_prime_UTR_variant	CCW2;CCW3	2	4	CCS2	1	25	0/1	6	5	11	99	0/1	16	6	22	99																0/1	9	6	15	99
ENSMUSG00000021458	Aopep	c.*124T>C	chr13	63301898	T	C	3_prime_UTR_variant	CCW2;CCW3;CCW4;CCW5;CCW6	5	1	CCM5;CCS1;CCS2;CCS3;CCS4	5	125	0/1	18	18	36	99	0/1	15	18	33	99	0/1	23	15	38	99	0/1	23	15	38	99	0/1	23	22	45	99	0/1	13	26	39	99	0/1	20	27	47	99	0/1
ENSMUSG00000021458	Aopep	c.*132A>G	chr13	63298984	A	G	3_prime_UTR_variant	CCW2;CCW3;CCW4;CCW5;CCW6	5	1	CCM5;CCS1;CCS2;CCS3;CCS4	5	125	0/1	16	8	24	99	0/1	22	8	30	99	0/1	18	12	30	99	0/1	18	9	27	99	0/1	30	7	37	99	0/1	21	5	26	99	0/1	24	8	32	99	0/1
ENSMUSG00000021458	Aopep	c.*133A>C	chr13	63298985	A	C	3_prime_UTR_variant	CCW2;CCW3;CCW4;CCW5;CCW6	5	1	CCM5;CCS1;CCS2;CCS3;CCS4	5	125	0/1	16	8	24	99	0/1	22	8	30	99	0/1	18	12	30	99	0/1	18	9	27	99	0/1	30	7	37	99	0/1	21	5	26	99	0/1	24	8	32	99	0/1
ENSMUSG00000021458	Aopep	c.*188A>C	chr13	63299040	A	C	3_prime_UTR_variant	CCW2;CCW3;CCW4;CCW5;CCW6	5	1	CCM5;CCS1;CCS2;CCS3;CCS4	5	125	0/1	18	9	27	99	0/1	17	13	30	99	0/1	19	14	33	99	0/1	16	10	26	99	0/1	20	13	33	99	0/1	19	7	26	99	0/1	22	13	35	99	0/1
ENSMUSG00000019132	BC005537	c.*1189delA	chr13	24813936	GA	G	3_prime_UTR_variant	CCW6	1	2		0	0	0/1	6	4	10	74
ENSMUSG00000054889	Dsp	c.*612delT	chr13	38198541	GT	G	3_prime_UTR_variant	CCW2;CCW3;CCW6	3	6	CCM5;CCS4	2	5	0/1	10	3	13	68	0/1	8	7	15	99	0/1	8	5	13	99											0/1	6	5	11	99	0/1	10	2	12	35
ENSMUSG00000001542	Ell2	c.*811G>A	chr13	75771607	G	A	3_prime_UTR_variant	CCW2;CCW4;CCW5	3	6	CCM5;CCS1;CCS3	3	75	0/1	14	8	22	99	0/1	12	9	21	99	0/1	14	9	23	99											0/1	12	8	20	99	0/1	8	12	20	99	0/1
ENSMUSG00000021591	Glrx	c.*874A>G	chr13	75850105	A	G	3_prime_UTR_variant	CCW6	1	2	CCS4	1	25	0/1	7	12	19	99																					0/1	3	16	19	75
ENSMUSG00000021591	Glrx	c.*892A>G	chr13	75850105	A	G	3_prime_UTR_variant	CCW6	1	2	CCS4	1	25	0/1	7	12	19	99																					0/1	3	16	19	75
ENSMUSG00000021591	Glrx	c.*841C>T	chr13	75850072	C	T	3_prime_UTR_variant	CCW2;CCW4;CCW6	3	6	CCM5;CCS1;CCS4	3	75	0/1	4	17	21	83	0/1	6	15	21	99	0/1	12	12	24	99											0/1	4	19	23	91	0/1	4	15	19	99	0/1
ENSMUSG00000021591	Glrx	c.*859C>T	chr13	75850072	C	T	3_prime_UTR_variant	CCW2;CCW4;CCW6	3	6	CCM5;CCS1;CCS4	3	75	0/1	4	17	21	83	0/1	6	15	21	99	0/1	12	12	24	99											0/1	4	19	23	91	0/1	4	15	19	99	0/1
ENSMUSG00000021676	Iqgap2	c.*488T>A	chr13	95627519	A	T	3_prime_UTR_variant	CCW4	1	2	CCS2	1	25	0/1	4	14	18	99																					0/1	10	10	20	99
ENSMUSG00000021676	Iqgap2	c.*658_*659insT	chr13	95627348	C	CA	3_prime_UTR_variant	CCW5;CCW6	2	4	CCS2;CCS3;CCS4	3	75	0/1	8	9	17	99	0/1	12	7	19	99																0/1	16	5	21	99	0/1	18	6	24	99	0/1
ENSMUSG00000021676	Iqgap2	c.*657C>A	chr13	95627350	G	T	3_prime_UTR_variant	CCW4;CCW5;CCW6	3	6	CCS2;CCS3;CCS4	3	75	0/1	11	7	18	99	0/1	8	9	17	99	0/1	12	7	19	99											0/1	16	5	21	99	0/1	18	6	24	99	0/1
ENSMUSG00000021676	Iqgap2	c.*209G>A	chr13	95627798	C	T	3_prime_UTR_variant	CCW2;CCW3;CCW4;CCW5;CCW6	5	1	CCS2;CCS3;CCS4	3	75	0/1	10	16	26	99	0/1	6	12	18	99	0/1	15	18	33	99	0/1	11	20	31	99	0/1	11	20	31	99	0/1	21	17	38	99	0/1	26	11	37	99	0/1
ENSMUSG00000021676	Iqgap2	c.*210G>C	chr13	95627797	C	G	3_prime_UTR_variant	CCW2;CCW3;CCW4;CCW5;CCW6	5	1	CCS2;CCS3;CCS4	3	75	0/1	10	16	26	99	0/1	6	12	18	99	0/1	15	18	33	99	0/1	11	20	31	99	0/1	11	20	31	99	0/1	21	17	38	99	0/1	26	11	37	99	0/1
ENSMUSG00000021676	Iqgap2	c.*12C>T	chr13	95627995	G	A	3_prime_UTR_variant	CCW2;CCW3;CCW4;CCW5;CCW6	5	1	CCS1;CCS2;CCS3;CCS4	4	1	0/1	16	13	29	99	0/1	8	13	21	99	0/1	11	17	28	99	0/1	14	15	29	99	0/1	20	8	28	99	0/1	15	15	30	99	0/1	15	17	32	99	0/1
ENSMUSG00000034751	Mast4	c.*1569G>A	chr13	102733252	C	T	3_prime_UTR_variant	CCW2;CCW5	2	4	CCS1	1	25	0/1	12	11	23	99	0/1	12	14	26	99																1/1	0	20	20	60
ENSMUSG00000034751	Mast4	c.*1799G>A	chr13	102733022	C	T	3_prime_UTR_variant	CCW2;CCW4;CCW5;CCW6	4	8	CCM4;CCS1	2	5	0/1	14	7	21	99	0/1	11	13	24	99	0/1	16	11	27	99	0/1	11	11	22	99						0/1	9	8	17	99	1/1	0	22	22	66
ENSMUSG00000005397	Nid1	c.*422dupA	chr13	13510479	C	CA	3_prime_UTR_variant		0	0	CCM4	1	25																										1/1	0	6	6	18
ENSMUSG00000005397	Nid1	c.*477A>G	chr13	13510544	A	G	3_prime_UTR_variant		0	0	CCS1;CCS3	2	5																										0/1	19	10	29	99	0/1	9	9	18	99
ENSMUSG00000021701	Plk2	c.*463delT	chr13	110400672	AT	A	3_prime_UTR_variant	CCW2	1	2	CCS1	1	25	0/1	14	4	18	50																					0/1	15	11	26	99
ENSMUSG00000021668	Polk	n.*862G>T	chr13	96483801	C	A	3_prime_UTR_variant	CCW2;CCW3;CCW4;CCW5	4	8	CCS1	1	25	0/1	13	8	21	99	0/1	15	11	26	99	0/1	12	10	22	99	0/1	16	13	29	99						0/1	14	7	21	99
ENSMUSG00000021482	Prxl2c	c.*1921A>G	chr13	64290180	T	C	3_prime_UTR_variant		0	0	CCM3	1	25																										0/1	12	6	18	99
ENSMUSG00000021482	Prxl2c	c.*1874T>C	chr13	64290227	A	G	3_prime_UTR_variant	CCW6	1	2	CCM5	1	25	0/1	12	6	18	99																					0/1	8	10	18	99
ENSMUSG00000021650	Ptcd2	c.*150G>A	chr13	99320019	C	T	3_prime_UTR_variant	CCW5	1	2	CCM3;CCM4;CCS4	3	75	0/1	8	9	17	99																					0/1	13	7	20	99	0/1	11	9	20	99	0/1
ENSMUSG00000021466	Ptch1	n.*1836C>A	chr13	63512038	G	T	3_prime_UTR_variant	CCW2;CCW5	2	4	CCM5;CCS1	2	5	0/1	6	14	20	99	0/1	9	15	24	99																1/1	0	16	16	48	0/1	15	10	25	99
ENSMUSG00000021474	Sfxn1	c.*973dupA	chr13	54107565	G	GA	3_prime_UTR_variant	CCW2;CCW4;CCW5	3	6	CCM5;CCS1	2	5	0/1	10	5	15	50	0/1	11	3	14	38	0/1	6	6	12	99											0/1	8	4	12	71	0/1	5	4	9	80
ENSMUSG00000021432	Slc35b3	c.*1975T>C	chr13	38932759	A	G	3_prime_UTR_variant	CCW6	1	2	CCS1	1	25	0/1	7	10	17	99																					0/1	14	9	23	99
ENSMUSG00000021432	Slc35b3	c.*7T>C	chr13	38932759	A	G	3_prime_UTR_variant	CCW6	1	2	CCS1	1	25	0/1	7	10	17	99																					0/1	14	9	23	99
ENSMUSG00000021432	Slc35b3	c.*458dupT	chr13	38932307	T	TA	3_prime_UTR_variant	CCW6	1	2	CCM5;CCS1	2	5	0/1	8	5	13	99																					0/1	6	8	14	99	0/1	6	9	15	99
ENSMUSG00000021432	Slc35b3	n.*1147dupT	chr13	38932307	T	TA	3_prime_UTR_variant	CCW6	1	2	CCM5;CCS1	2	5	0/1	8	5	13	99																					0/1	6	8	14	99	0/1	6	9	15	99
ENSMUSG00000021432	Slc35b3	c.*325_*326delTG	chr13	38932439	TCA	T	3_prime_UTR_variant	CCW2;CCW3;CCW4;CCW5;CCW6	5	1	CCM5;CCS1;CCS2;CCS3;CCS4	5	125	0/1	13	7	20	99	0/1	9	10	19	99	0/1	13	6	19	99	0/1	14	6	20	99	0/1	11	7	18	99	0/1	7	11	18	99	0/1	15	8	23	99	0/1
ENSMUSG00000076431	Sox4	c.*2512dupT	chr13	28949186	G	GA	3_prime_UTR_variant	CCW3	1	2	CCM5;CCS1	2	5	0/1	9	4	13	78																					0/1	14	4	18	63	0/1	15	4	19	60
ENSMUSG00000076431	Sox4	c.*1627delT	chr13	28950071	GA	G	3_prime_UTR_variant	CCW2;CCW3;CCW4;CCW5;CCW6	5	1	CCS1;CCS2;CCS3	3	75	0/1	9	12	21	99	0/1	9	4	13	66	0/1	5	11	16	82	0/1	11	7	18	99	0/1	9	8	17	99	0/1	11	3	14	37	0/1	11	12	23	99	0/1
ENSMUSG00000048280	Zfp738	c.*10646A>G	chr13	67658843	T	C	3_prime_UTR_variant	CCW3	1	2	CCS1	1	25	0/1	8	9	17	99																					0/1	5	17	22	99
ENSMUSG00000021751	Acox2	c.*1A>G	chr14	8225765	T	C	3_prime_UTR_variant	CCW2;CCW4;CCW5;CCW6	4	8	CCM2;CCM3;CCM4;CCM5;CCS1;CCS3	6	15	0/1	8	17	25	99	0/1	7	16	23	99	0/1	8	13	21	99	0/1	4	21	25	70						0/1	4	17	21	65	0/1	6	18	24	99	0/1
ENSMUSG00000021824	Ap3m1	c.*3193A>G	chr14	21033410	T	C	3_prime_UTR_variant	CCW2;CCW3;CCW4;CCW5;CCW6	5	1	CCM4;CCM5;CCS1;CCS3	4	1	0/1	11	10	21	99	0/1	11	12	23	99	0/1	9	15	24	99	0/1	14	6	20	99	0/1	12	10	22	99	0/1	9	11	20	99	0/1	11	13	24	99	0/1
ENSMUSG00000022098	Bmp1	c.*291G>A	chr14	70474824	C	T	3_prime_UTR_variant	CCW4	1	2	CCM5	1	25	1/1	0	21	21	63																					0/1	22	4	26	90
ENSMUSG00000022098	Bmp1	n.*2156C>T	chr14	70486349	G	A	3_prime_UTR_variant	CCW3;CCW4	2	4	CCS1	1	25	1/1	1	21	22	38	1/1	0	26	26	78																0/1	9	9	18	99
ENSMUSG00000022098	Bmp1	n.*4120A>G	chr14	70479675	T	C	3_prime_UTR_variant	CCW3;CCW4	2	4	CCM2;CCM3;CCM4	3	75	1/1	1	26	27	71	1/1	0	30	30	90																0/1	11	5	16	99	0/1	12	10	22	99	0/1
ENSMUSG00000022098	Bmp1	n.*3549A>G	chr14	70474652	T	C	3_prime_UTR_variant	CCW2;CCW3;CCW4;CCW6	4	8	CCS3	1	25	1/1	0	20	20	60	1/1	0	23	23	69	1/1	0	25	25	75	1/1	0	17	17	51						0/1	15	19	34	99
ENSMUSG00000033712	Ccar2	c.*643delG	chr14	70138259	AC	A	3_prime_UTR_variant	CCW2;CCW3;CCW4;CCW5	4	8	CCS1	1	25	1/1	0	16	16	48	1/1	0	18	18	54	1/1	0	15	15	45	1/1	0	14	14	42						0/1	8	6	14	99
ENSMUSG00000033712	Ccar2	c.*422A>G	chr14	70138481	T	C	3_prime_UTR_variant	CCW2;CCW3;CCW4;CCW5;CCW6	5	1	CCM5;CCS1	2	5	1/1	0	19	19	57	1/1	0	24	24	72	1/1	0	25	25	74	1/1	0	23	23	69	1/1	0	26	26	78	0/1	9	12	21	99	0/1	9	18	27	99
ENSMUSG00000033712	Ccar2	c.*457G>A	chr14	70138446	C	T	3_prime_UTR_variant	CCW2;CCW3;CCW4;CCW5;CCW6	5	1	CCS1;CCS3	2	5	1/1	0	28	28	84	1/1	0	27	27	81	1/1	0	25	25	75	1/1	0	22	22	66	1/1	0	27	27	81	0/1	18	14	32	99	0/1	8	13	21	99
ENSMUSG00000033712	Ccar2	c.*583A>G	chr14	70138320	T	C	3_prime_UTR_variant	CCW2;CCW3;CCW4;CCW5;CCW6	5	1	CCM5;CCS1;CCS3	3	75	1/1	0	22	22	66	1/1	0	24	24	72	1/1	0	24	24	72	1/1	0	21	21	63	1/1	0	22	22	66	0/1	13	10	23	99	0/1	16	15	31	99	0/1
ENSMUSG00000021939	Ctsb	c.*2212A>G	chr14	63144541	A	G	3_prime_UTR_variant		0	0	CCM5	1	25																										0/1	20	6	26	99
ENSMUSG00000033487	Fndc3a	c.*394G>A	chr14	72539773	C	T	3_prime_UTR_variant	CCW4	1	2	CCM5;CCS3	2	5	1/1	0	21	21	63																					0/1	17	7	24	99	0/1	13	7	20	99
ENSMUSG00000033487	Fndc3a	c.*258C>T	chr14	72539909	G	A	3_prime_UTR_variant	CCW2;CCW3;CCW4;CCW5	4	8	CCS1	1	25	1/1	0	23	23	69	1/1	0	25	25	75	1/1	0	17	17	51	1/1	0	18	18	54						0/1	12	11	23	99
ENSMUSG00000033487	Fndc3a	c.*1637A>G	chr14	72538530	T	C	3_prime_UTR_variant	CCW3;CCW5;CCW6	3	6	CCM5;CCS1;CCS3	3	75	1/1	0	18	18	54	1/1	0	16	16	48	1/1	0	15	15	45											0/1	13	7	20	99	0/1	16	7	23	99	0/1
ENSMUSG00000033487	Fndc3a	c.*649_*650dupAC	chr14	72539516	A	AGT	3_prime_UTR_variant	CCW2;CCW3;CCW4;CCW5;CCW6	5	1	CCS1;CCS3	2	5	1/1	0	7	7	21	0/1	1	10	11	5	1/1	0	6	6	18	1/1	0	8	8	24	1/1	0	13	13	39	0/1	12	5	17	99	0/1	11	2	13	36
ENSMUSG00000033487	Fndc3a	c.*1745T>C	chr14	72538422	A	G	3_prime_UTR_variant	CCW2;CCW3;CCW4;CCW5;CCW6	5	1	CCM5;CCS1;CCS3	3	75	1/1	0	24	24	70	1/1	0	26	26	78	1/1	0	23	23	68	1/1	0	25	25	74	1/1	0	23	23	68	0/1	23	5	28	77	0/1	20	7	27	99	0/1
ENSMUSG00000033487	Fndc3a	c.*742A>T	chr14	72539425	T	A	3_prime_UTR_variant	CCW2;CCW3;CCW4;CCW5;CCW6	5	1	CCM5;CCS1;CCS3	3	75	1/1	0	23	23	69	1/1	0	23	23	69	1/1	0	24	24	72	1/1	0	25	25	75	1/1	0	25	25	75	0/1	14	13	27	99	0/1	13	7	20	99	0/1
ENSMUSG00000022096	Hr	c.*1020C>T	chr14	70573324	C	T	3_prime_UTR_variant	CCW4;CCW6	2	4	CCM2;CCM3;CCM4;CCS1;CCS2;CCS3;CCS4	7	175	1/1	0	17	17	51	1/1	0	17	17	51																0/1	16	26	42	99	0/1	20	17	37	99	0/1
ENSMUSG00000033060	Lmo7	n.*646C>T	chr14	101900242	C	T	3_prime_UTR_variant	CCW3	1	2	CCS2	1	25	1/1	0	20	20	60																					0/1	10	9	19	99
ENSMUSG00000033060	Lmo7	c.*113delT	chr14	101934019	CT	C	3_prime_UTR_variant	CCW3;CCW4	2	4	CCM4	1	25	0/1	2	10	12	17	0/1	4	14	18	53																0/1	8	8	16	99
ENSMUSG00000033060	Lmo7	c.*43delT	chr14	101934019	CT	C	3_prime_UTR_variant	CCW3;CCW4	2	4	CCM4	1	25	0/1	2	10	12	17	0/1	4	14	18	53																0/1	8	8	16	99
ENSMUSG00000033060	Lmo7	n.*3371delT	chr14	101934019	CT	C	3_prime_UTR_variant	CCW3;CCW4	2	4	CCM4	1	25	0/1	2	10	12	17	0/1	4	14	18	53																0/1	8	8	16	99
ENSMUSG00000021936	Mapk8	c.*821A>G	chr14	33381353	T	C	3_prime_UTR_variant	CCW3;CCW4;CCW6	3	6	CCS1	1	25	0/1	14	13	27	99	0/1	11	9	20	99	0/1	9	14	23	99											0/1	11	10	21	99
ENSMUSG00000021936	Mapk8	c.*955A>G	chr14	33381353	T	C	3_prime_UTR_variant	CCW3;CCW4;CCW6	3	6	CCS1	1	25	0/1	14	13	27	99	0/1	11	9	20	99	0/1	9	14	23	99											0/1	11	10	21	99
ENSMUSG00000021936	Mapk8	c.*815G>A	chr14	33381359	C	T	3_prime_UTR_variant	CCW2;CCW3;CCW4;CCW6	4	8	CCS1	1	25	0/1	10	10	20	99	0/1	16	12	28	99	0/1	12	6	18	99	0/1	10	14	24	99						0/1	12	10	22	99
ENSMUSG00000021910	Nisch	c.*730_*733delTGTG	chr14	31183644	TCACA	T	3_prime_UTR_variant	CCW2;CCW5;CCW6	3	6	CCM5;CCS1	2	5	0/1	12	6	18	99	0/1	14	10	24	99	0/1	15	5	20	99											0/1	12	7	19	99	0/1	16	8	24	99
ENSMUSG00000021910	Nisch	c.*392G>A	chr14	31183986	C	T	3_prime_UTR_variant	CCW2;CCW3;CCW4;CCW5;CCW6	5	1	CCM5;CCS1;CCS3	3	75	0/1	13	7	20	99	0/1	17	11	28	99	0/1	15	10	25	99	0/1	18	10	28	99	0/1	15	7	22	99	0/1	11	9	20	99	0/1	10	12	22	99	0/1
ENSMUSG00000021910	Nisch	c.*959T>C	chr14	31183419	A	G	3_prime_UTR_variant	CCW2;CCW3;CCW4;CCW5;CCW6	5	1	CCM5;CCS1;CCS3	3	75	0/1	15	12	27	99	0/1	16	14	30	99	0/1	16	11	27	99	0/1	23	10	33	99	0/1	17	12	29	99	0/1	15	10	25	99	0/1	16	10	26	99	0/1
ENSMUSG00000021910	Nisch	n.*118A>G	chr14	31189764	T	C	3_prime_UTR_variant	CCW2;CCW3;CCW4;CCW5;CCW6	5	1	CCM2;CCM3;CCM4;CCS2;CCS3	5	125	0/1	13	14	27	99	0/1	15	17	32	99	0/1	9	15	24	99	0/1	17	8	25	99	0/1	11	8	19	99	1/1	0	19	19	57	1/1	0	19	19	57	1/1
ENSMUSG00000021737	Psmd6	c.*30C>T	chr14	14112260	G	A	3_prime_UTR_variant	CCW3;CCW4;CCW5	3	6	CCM2;CCM3;CCM4;CCM5;CCS1;CCS3	6	15	0/1	12	6	18	99	0/1	7	9	16	99	0/1	11	6	17	99											0/1	13	4	17	99	0/1	16	6	22	99	0/1
ENSMUSG00000021737	Psmd6	c.*62G>C	chr14	14112228	C	G	3_prime_UTR_variant	CCW2;CCW3;CCW4;CCW5;CCW6	5	1	CCM2;CCM3;CCM4;CCM5;CCS1;CCS3	6	15	0/1	12	10	22	99	0/1	13	10	23	99	0/1	9	10	19	99	0/1	17	10	27	99	0/1	13	9	22	99	0/1	14	7	21	99	0/1	17	6	23	99	0/1
ENSMUSG00000033885	Pxk	c.*450dupC	chr14	8164604	A	AC	3_prime_UTR_variant	CCW2	1	2	CCM5	1	25	0/1	9	7	16	99																					0/1	7	9	16	99
ENSMUSG00000033885	Pxk	c.*684dupC	chr14	8164604	A	AC	3_prime_UTR_variant	CCW2	1	2	CCM5	1	25	0/1	9	7	16	99																					0/1	7	9	16	99
ENSMUSG00000033885	Pxk	c.*101T>C	chr14	8164022	T	C	3_prime_UTR_variant	CCW2;CCW4;CCW6	3	6	CCM3;CCM4	2	5	0/1	12	12	24	99	0/1	14	7	21	99	0/1	7	12	19	99											0/1	13	7	20	99	0/1	14	5	19	99
ENSMUSG00000033885	Pxk	c.*115C>T	chr14	8164270	C	T	3_prime_UTR_variant	CCW2;CCW3;CCW4;CCW6	4	8	CCM4	1	25	0/1	11	7	18	99	0/1	10	10	20	99	0/1	13	10	23	99	0/1	11	11	22	99						0/1	10	8	18	99
ENSMUSG00000033885	Pxk	c.*349C>T	chr14	8164270	C	T	3_prime_UTR_variant	CCW2;CCW3;CCW4;CCW6	4	8	CCM4	1	25	0/1	11	7	18	99	0/1	10	10	20	99	0/1	13	10	23	99	0/1	11	11	22	99						0/1	10	8	18	99
ENSMUSG00000023156	Rpp14	c.*450G>A	chr14	8090414	G	A	3_prime_UTR_variant	CCW5	1	2	CCM2;CCM3;CCM4;CCS1;CCS3;CCS4	6	15	0/1	12	9	21	99																					0/1	11	6	17	99	0/1	16	12	28	99	0/1
ENSMUSG00000022097	Sftpc	c.*3T>C	chr14	70521323	A	G	3_prime_UTR_variant	CCW3;CCW4	2	4	CCS1	1	25	1/1	0	21	21	63	1/1	0	35	35	99																0/1	10	17	27	99
ENSMUSG00000021892	Sh3bp5	c.*519A>G	chr14	31374465	T	C	3_prime_UTR_variant	CCW2;CCW6	2	4	CCS1	1	25	0/1	6	15	21	99	0/1	6	11	17	99																0/1	9	12	21	99
ENSMUSG00000021892	Sh3bp5	c.*553G>A	chr14	31374431	C	T	3_prime_UTR_variant	CCW2;CCW4;CCW6	3	6	CCS1	1	25	0/1	12	10	22	99	0/1	8	10	18	99	0/1	9	12	21	99											0/1	11	13	24	99
ENSMUSG00000034248	Slc25a37	c.*1697_*1699delCCC	chr14	69243134	TGGG	T,TG	3_prime_UTR_variant	CCW4	1	2	CCS1	1	25	1/2	0	4	2	6	22	129	0	178																	0/1	10	5	15	99
ENSMUSG00000034248	Slc25a37	c.*1386T>C	chr14	69243448	A	G	3_prime_UTR_variant	CCW4;CCW5;CCW6	3	6	CCM5	1	25	1/1	0	21	21	62	1/1	0	17	17	51	1/1	0	25	25	74											0/1	4	15	19	99
ENSMUSG00000034248	Slc25a37	c.*1719A>G	chr14	69243115	T	C	3_prime_UTR_variant	CCW2;CCW4;CCW5;CCW6	4	8	CCS1	1	25	1/1	0	27	27	81	1/1	0	21	21	63	1/1	0	20	20	60	1/1	0	21	21	63						0/1	13	8	21	99
ENSMUSG00000034248	Slc25a37	c.*1668C>A	chr14	69243166	G	T	3_prime_UTR_variant	CCW2;CCW4;CCW5;CCW6	4	8	CCM5;CCS1	2	5	1/1	0	22	22	66	1/1	0	23	23	69	1/1	0	24	24	72	1/1	0	24	24	72						0/1	9	9	18	99	0/1	9	17	26	99
ENSMUSG00000034248	Slc25a37	c.*1669A>G	chr14	69243165	T	C	3_prime_UTR_variant	CCW2;CCW4;CCW5;CCW6	4	8	CCM3;CCM4	2	5	1/1	0	22	22	66	1/1	0	23	23	69	1/1	0	24	24	72	1/1	0	24	24	72						0/1	15	6	21	99	0/1	14	5	19	99
ENSMUSG00000034248	Slc25a37	c.*198T>C	chr14	69244636	A	G	3_prime_UTR_variant	CCW2;CCW4;CCW5;CCW6	4	8	CCM5;CCS1	2	5	1/1	0	21	21	62	1/1	0	21	21	61	1/1	0	25	25	74	1/1	0	21	21	61						0/1	6	17	23	99	0/1	9	14	23	99
ENSMUSG00000034248	Slc25a37	c.*503C>G	chr14	69244331	G	C	3_prime_UTR_variant	CCW2;CCW4;CCW5;CCW6	4	8	CCM5;CCS1	2	5	1/1	0	20	20	60	1/1	0	23	23	69	1/1	0	20	20	60	1/1	0	20	20	59						0/1	9	12	21	99	0/1	9	8	17	99
ENSMUSG00000034248	Slc25a37	n.*1482C>G	chr14	69244331	G	C	3_prime_UTR_variant	CCW2;CCW4;CCW5;CCW6	4	8	CCM5;CCS1	2	5	1/1	0	20	20	60	1/1	0	23	23	69	1/1	0	20	20	60	1/1	0	20	20	59						0/1	9	12	21	99	0/1	9	8	17	99
ENSMUSG00000034248	Slc25a37	c.*2024dupG	chr14	69242809	A	AC	3_prime_UTR_variant	CCW2;CCW3;CCW4;CCW5;CCW6	5	1	CCS1	1	25	1/1	0	22	22	66	1/1	0	17	17	51	1/1	0	18	18	54	1/1	0	17	17	51	1/1	0	19	19	57	0/1	4	10	14	99
ENSMUSG00000034248	Slc25a37	c.*2606T>C	chr14	69242228	A	G	3_prime_UTR_variant	CCW2;CCW3;CCW4;CCW5;CCW6	5	1	CCS1	1	25	1/1	0	19	19	57	1/1	0	18	18	54	1/1	0	23	23	69	1/1	0	24	24	72	1/1	0	26	26	78	0/1	8	12	20	99
ENSMUSG00000034248	Slc25a37	c.*1053C>T	chr14	69243781	G	A	3_prime_UTR_variant	CCW2;CCW3;CCW4;CCW5;CCW6	5	1	CCM5;CCS1	2	5	1/1	0	27	27	81	1/1	0	21	21	63	1/1	0	24	24	72	1/1	0	20	20	60	1/1	0	23	23	69	0/1	8	9	17	99	0/1	7	17	24	99
ENSMUSG00000034248	Slc25a37	c.*1238C>T	chr14	69243596	G	A	3_prime_UTR_variant	CCW2;CCW3;CCW4;CCW5;CCW6	5	1	CCM5;CCS1	2	5	1/1	0	28	28	84	1/1	0	25	25	75	1/1	0	33	33	99	1/1	0	33	33	99	1/1	0	33	33	99	0/1	6	23	29	99	0/1	12	17	29	99
ENSMUSG00000034248	Slc25a37	c.*1308T>C	chr14	69243526	A	G	3_prime_UTR_variant	CCW2;CCW3;CCW4;CCW5;CCW6	5	1	CCM5;CCS1	2	5	1/1	0	20	20	60	1/1	0	20	20	60	1/1	0	19	19	57	1/1	0	20	20	60	1/1	0	23	23	69	0/1	8	10	18	99	0/1	9	7	16	99
ENSMUSG00000034248	Slc25a37	c.*1539C>T	chr14	69243295	G	A	3_prime_UTR_variant	CCW2;CCW3;CCW4;CCW5;CCW6	5	1	CCM5;CCS1	2	5	1/1	0	30	30	90	1/1	0	21	21	63	1/1	0	28	28	84	1/1	0	33	33	99	1/1	0	21	21	63	0/1	5	18	23	99	0/1	12	16	28	99
ENSMUSG00000034248	Slc25a37	c.*2101T>C	chr14	69242733	A	G	3_prime_UTR_variant	CCW2;CCW3;CCW4;CCW5;CCW6	5	1	CCM5;CCS1	2	5	1/1	0	27	27	81	1/1	0	21	21	63	1/1	0	26	26	78	1/1	0	29	29	87	1/1	0	25	25	75	0/1	11	8	19	99	0/1	6	12	18	99
ENSMUSG00000034248	Slc25a37	c.*2129A>G	chr14	69242705	T	C	3_prime_UTR_variant	CCW2;CCW3;CCW4;CCW5;CCW6	5	1	CCM5;CCS1	2	5	1/1	0	29	29	87	1/1	0	22	22	66	1/1	0	26	26	78	1/1	0	27	27	81	1/1	0	24	24	72	0/1	9	13	22	99	0/1	10	15	25	99
ENSMUSG00000034248	Slc25a37	c.*2892T>C	chr14	69241942	A	G	3_prime_UTR_variant	CCW2;CCW3;CCW4;CCW5;CCW6	5	1	CCM5;CCS1	2	5	1/1	0	30	30	90	1/1	0	35	35	99	1/1	0	37	37	99	1/1	0	31	31	93	1/1	0	27	27	81	0/1	10	15	25	99	0/1	13	21	34	99
ENSMUSG00000034248	Slc25a37	c.*875A>G	chr14	69243959	T	C	3_prime_UTR_variant	CCW2;CCW3;CCW4;CCW5;CCW6	5	1	CCM5;CCS1	2	5	1/1	0	21	21	63	1/1	0	24	24	72	1/1	0	24	24	72	1/1	0	26	26	78	1/1	0	26	26	78	0/1	3	13	16	74	0/1	8	12	20	99
ENSMUSG00000034248	Slc25a37	n.*700A>G	chr14	69245113	T	C	3_prime_UTR_variant	CCW2;CCW3;CCW4;CCW5;CCW6	5	1	CCM5;CCS1	2	5	1/1	0	31	31	93	1/1	0	20	20	60	1/1	0	24	24	72	1/1	0	28	28	84	1/1	0	22	22	66	0/1	4	13	17	81	0/1	8	15	23	99
ENSMUSG00000034248	Slc25a37	c.*1154T>A	chr14	69243680	A	T	3_prime_UTR_variant	CCW2;CCW3;CCW4;CCW5;CCW6	5	1	CCM5;CCS1;CCS3	3	75	1/1	0	31	31	93	1/1	0	26	26	78	1/1	0	36	36	99	1/1	0	29	29	87	1/1	0	31	31	93	0/1	8	14	22	99	0/1	6	20	26	99	0/1
ENSMUSG00000034248	Slc25a37	c.*1452A>G	chr14	69243382	T	C	3_prime_UTR_variant	CCW2;CCW3;CCW4;CCW5;CCW6	5	1	CCM5;CCS1;CCS3	3	75	1/1	0	37	37	99	1/1	0	32	32	96	1/1	0	42	42	99	1/1	0	38	38	99	1/1	0	34	34	99	0/1	6	22	28	99	0/1	10	22	32	99	0/1
ENSMUSG00000034248	Slc25a37	c.*1460G>A	chr14	69243374	C	T	3_prime_UTR_variant	CCW2;CCW3;CCW4;CCW5;CCW6	5	1	CCM5;CCS1;CCS3	3	75	1/1	0	38	38	99	1/1	0	34	34	99	1/1	0	44	44	99	1/1	0	40	40	99	1/1	0	36	36	99	0/1	6	21	27	99	0/1	12	21	33	99	0/1
ENSMUSG00000034248	Slc25a37	c.*1771A>G	chr14	69243063	T	C	3_prime_UTR_variant	CCW2;CCW3;CCW4;CCW5;CCW6	5	1	CCM5;CCS1;CCS3	3	75	1/1	0	33	33	99	1/1	0	26	26	78	1/1	0	32	32	96	1/1	0	33	33	99	1/1	0	29	29	87	0/1	10	15	25	99	0/1	15	18	33	99	0/1
ENSMUSG00000034248	Slc25a37	c.*2315_*2318delATTG	chr14	69242515	ACAAT	A	3_prime_UTR_variant	CCW2;CCW3;CCW4;CCW5;CCW6	5	1	CCM5;CCS1;CCS3	3	75	1/1	0	17	17	52	1/1	0	14	14	43	1/1	0	12	12	37	1/1	0	17	17	52	1/1	0	16	16	49	0/1	5	6	11	99	0/1	7	13	20	99	0/1
ENSMUSG00000034248	Slc25a37	c.*2488_*2489dupGT	chr14	69242344	A	AAC	3_prime_UTR_variant	CCW2;CCW3;CCW4;CCW5;CCW6	5	1	CCM5;CCS1;CCS3	3	75	0/1	1	5	6	16	0/1	2	4	6	49	0/1	1	5	6	16	0/1	2	3	5	52	0/1	4	3	7	78	0/1	5	2	7	45	0/1	6	3	9	72	0/1
ENSMUSG00000034248	Slc25a37	c.*2644T>C	chr14	69242190	A	G	3_prime_UTR_variant	CCW2;CCW3;CCW4;CCW5;CCW6	5	1	CCM5;CCS1;CCS3	3	75	1/1	0	36	36	99	1/1	0	34	34	99	1/1	0	37	37	99	1/1	0	38	38	99	1/1	0	37	37	99	0/1	7	14	21	99	0/1	8	15	23	99	0/1
ENSMUSG00000034248	Slc25a37	c.*2669C>T	chr14	69242165	G	A	3_prime_UTR_variant	CCW2;CCW3;CCW4;CCW5;CCW6	5	1	CCM5;CCS1;CCS3	3	75	1/1	0	36	36	99	1/1	0	35	35	99	1/1	0	40	40	99	1/1	0	39	39	99	1/1	0	33	33	99	0/1	10	14	24	99	0/1	16	17	33	99	0/1
ENSMUSG00000034248	Slc25a37	n.*388_*389delCC	chr14	69248894	TGG	T	3_prime_UTR_variant	CCW2;CCW3;CCW4;CCW5;CCW6	5	1	CCM5;CCS1;CCS3	3	75	1/1	0	11	11	34	1/1	0	12	12	36	1/1	0	9	9	27	1/1	0	16	16	49	1/1	0	11	11	33	0/1	5	7	12	99	0/1	8	6	14	99	0/1
ENSMUSG00000034248	Slc25a37	n.*586T>C	chr14	69245227	A	G	3_prime_UTR_variant	CCW2;CCW3;CCW4;CCW5;CCW6	5	1	CCM5;CCS1;CCS3	3	75	1/1	0	27	27	81	1/1	0	23	23	69	1/1	0	24	24	72	1/1	0	31	31	93	1/1	1	24	25	65	0/1	5	15	20	99	0/1	9	20	29	99	0/1
ENSMUSG00000034248	Slc25a37	n.*946A>G	chr14	69244867	T	C	3_prime_UTR_variant	CCW2;CCW3;CCW4;CCW5;CCW6	5	1	CCM5;CCS1;CCS3	3	75	1/1	0	34	34	99	1/1	0	24	24	72	1/1	0	29	29	87	1/1	0	32	32	96	1/1	0	27	27	81	0/1	10	13	23	99	0/1	9	21	30	99	0/1
ENSMUSG00000022094	Slc39a14	c.*857T>G	chr14	70305809	A	C	3_prime_UTR_variant	CCW2;CCW3;CCW4;CCW5	4	8	CCM5	1	25	1/1	0	23	23	69	1/1	0	22	22	66	1/1	0	20	20	60	1/1	0	20	20	60						0/1	13	8	21	99
ENSMUSG00000022094	Slc39a14	c.*2323dupC	chr14	70304342	T	TG	3_prime_UTR_variant	CCW2;CCW3;CCW4;CCW5	4	8	CCM5;CCS1	2	5	1/1	0	16	16	48	0/1	6	11	17	99	0/1	2	11	13	17	0/1	2	14	16	9						0/1	12	6	18	99	0/1	13	8	21	99
ENSMUSG00000022094	Slc39a14	c.*1141G>A	chr14	70305525	C	T	3_prime_UTR_variant	CCW2;CCW3;CCW4;CCW5;CCW6	5	1	CCM5;CCS1	2	5	1/1	0	25	25	75	1/1	0	28	28	84	1/1	0	20	20	60	1/1	0	26	26	78	1/1	0	23	23	69	0/1	16	15	31	99	0/1	13	12	25	99
ENSMUSG00000022094	Slc39a14	c.*2007A>C	chr14	70304659	T	G	3_prime_UTR_variant	CCW2;CCW3;CCW4;CCW5;CCW6	5	1	CCM5;CCS1	2	5	1/1	0	22	22	66	1/1	0	29	29	87	1/1	0	22	22	66	1/1	0	26	26	78	1/1	0	19	19	57	0/1	15	11	26	99	0/1	11	16	27	99
ENSMUSG00000022094	Slc39a14	c.*2709C>T	chr14	70303957	G	A	3_prime_UTR_variant	CCW2;CCW3;CCW4;CCW5;CCW6	5	1	CCM5;CCS1	2	5	1/1	0	25	25	75	1/1	1	33	34	57	1/1	0	26	26	78	1/1	0	30	30	90	1/1	0	24	24	72	0/1	13	12	25	99	0/1	19	15	34	99
ENSMUSG00000022094	Slc39a14	c.*395T>A	chr14	70306271	A	T	3_prime_UTR_variant	CCW2;CCW3;CCW4;CCW5;CCW6	5	1	CCM5;CCS1	2	5	1/1	0	24	24	72	1/1	0	21	21	63	1/1	0	21	21	63	1/1	0	19	19	57	1/1	0	17	17	51	0/1	9	11	20	99	0/1	13	12	25	99
ENSMUSG00000022094	Slc39a14	c.*832G>A	chr14	70305834	C	T	3_prime_UTR_variant	CCW2;CCW3;CCW4;CCW5;CCW6	5	1	CCM5;CCS1;CCS3	3	75	1/1	0	28	28	84	1/1	0	28	28	84	1/1	1	21	22	21	1/1	0	23	23	69	1/1	0	21	21	63	0/1	14	10	24	99	0/1	11	14	25	99	0/1
ENSMUSG00000022110	Sucla2	c.*162G>C	chr14	73595610	G	C	3_prime_UTR_variant	CCW2;CCW3;CCW4;CCW5;CCW6	5	1	CCS1;CCS3	2	5	1/1	1	22	23	29	1/1	0	22	22	66	1/1	0	17	17	51	1/1	0	18	18	54	1/1	1	20	21	21	0/1	11	8	19	99	0/1	12	8	20	99
ENSMUSG00000016831	Tox4	c.*968A>G	chr14	52294229	A	G	3_prime_UTR_variant	CCW5;CCW6	2	4	CCM3;CCM4;CCS3;CCS4	4	1	0/1	19	7	26	99	0/1	20	5	25	99																0/1	18	6	24	99	0/1	9	11	20	99	0/1
ENSMUSG00000022010	Tsc22d1	c.*358T>G	chr14	76507032	T	G	3_prime_UTR_variant	CCW2;CCW3;CCW4;CCW5	4	8	CCM5	1	25	1/1	0	20	20	60	1/1	0	24	24	72	1/1	0	31	31	93	1/1	1	21	22	26						1/1	0	17	17	51
ENSMUSG00000022010	Tsc22d1	c.*83C>A	chr14	76506757	C	A	3_prime_UTR_variant	CCW2;CCW3;CCW4;CCW5;CCW6	5	1	CCM5;CCS3	2	5	1/1	0	32	32	96	1/1	1	40	41	85	1/1	0	37	37	99	1/1	0	22	22	66	1/1	0	23	23	69	1/1	0	24	24	72	0/1	20	12	32	99
ENSMUSG00000021774	Ube2e1	c.*533dupT	chr14	18282808	T	TA	3_prime_UTR_variant	CCW2;CCW3;CCW4;CCW5;CCW6	5	1	CCM2;CCM3;CCM4;CCM5;CCS1;CCS3	6	15	0/1	16	3	19	55	0/1	18	6	24	99	0/1	14	9	23	99	0/1	20	6	26	99	0/1	14	5	19	99	0/1	15	8	23	99	0/1	13	12	25	99	0/1
ENSMUSG00000022000	Zc3h13	c.*15T>C	chr14	75343779	T	C	3_prime_UTR_variant	CCW2;CCW3;CCW4;CCW6	4	8	CCM4;CCS2	2	5	1/1	0	21	21	62	1/1	0	22	22	65	1/1	0	17	17	49	1/1	0	20	20	60						1/1	0	18	18	53	1/1	0	17	17	51
ENSMUSG00000034522	Zfp395	c.*2458T>C	chr14	65398788	T	C	3_prime_UTR_variant	CCW2;CCW4;CCW5	3	6	CCM5;CCS1	2	5	1/1	0	22	22	65	1/1	0	17	17	49	1/1	0	17	17	49											0/1	15	6	21	99	0/1	24	6	30	99
ENSMUSG00000034522	Zfp395	c.*1459C>T	chr14	65397789	C	T	3_prime_UTR_variant	CCW2;CCW3;CCW4;CCW5;CCW6	5	1	CCM5;CCS1;CCS3	3	75	1/1	0	36	36	99	1/1	0	26	26	78	1/1	0	40	40	99	1/1	0	35	35	99	1/1	0	39	39	99	0/1	17	17	34	99	0/1	17	21	38	99	0/1
ENSMUSG00000034522	Zfp395	c.*1736A>G	chr14	65398066	A	G	3_prime_UTR_variant	CCW2;CCW3;CCW4;CCW5;CCW6	5	1	CCM5;CCS1;CCS3	3	75	1/1	0	39	39	99	1/1	0	41	41	99	1/1	0	39	39	99	1/1	0	39	39	99	1/1	0	40	40	99	0/1	17	25	42	99	0/1	16	26	42	99	0/1
ENSMUSG00000036678	Aaas	n.*238A>T	chr15	102339776	T	A	3_prime_UTR_variant	CCW2;CCW3;CCW4;CCW5	4	8	CCM2;CCM4;CCS1;CCS3	4	1	0/1	5	16	21	99	0/1	6	12	18	99	0/1	12	9	21	99	0/1	15	11	26	99						0/1	12	10	22	99	0/1	13	10	23	99	1/1
ENSMUSG00000036678	Aaas	n.*574A>T	chr15	102339776	T	A	3_prime_UTR_variant	CCW2;CCW3;CCW4;CCW5	4	8	CCM2;CCM4;CCS1;CCS3	4	1	0/1	5	16	21	99	0/1	6	12	18	99	0/1	12	9	21	99	0/1	15	11	26	99						0/1	12	10	22	99	0/1	13	10	23	99	1/1
ENSMUSG00000022994	Adcy6	c.*103G>A	chr15	98592247	C	T	3_prime_UTR_variant	CCW2;CCW3;CCW4;CCW5;CCW6	5	1	CCM2;CCM5;CCS1;CCS2;CCS3	5	125	0/1	11	15	26	99	0/1	15	9	24	99	0/1	12	14	26	99	0/1	12	9	21	99	0/1	9	13	22	99	0/1	11	9	20	99	0/1	15	8	23	99	1/1
ENSMUSG00000022994	Adcy6	c.*672T>C	chr15	98591678	A	G	3_prime_UTR_variant	CCW2;CCW3;CCW4;CCW5;CCW6	5	1	CCM2;CCM3;CCM4;CCM5;CCS1;CCS2;CCS3	7	175	0/1	17	13	30	99	0/1	15	16	31	99	0/1	10	20	30	99	0/1	14	14	28	99	0/1	13	19	32	99	0/1	15	14	29	99	0/1	9	11	20	99	0/1
ENSMUSG00000022994	Adcy6	n.*2593T>C	chr15	98591678	A	G	3_prime_UTR_variant	CCW2;CCW3;CCW4;CCW5;CCW6	5	1	CCM2;CCM3;CCM4;CCM5;CCS1;CCS2;CCS3	7	175	0/1	17	13	30	99	0/1	15	16	31	99	0/1	10	20	30	99	0/1	14	14	28	99	0/1	13	19	32	99	0/1	15	14	29	99	0/1	9	11	20	99	0/1
ENSMUSG00000022295	Atp6v1c1	c.*458_*459insA	chr15	38692165	C	CA	3_prime_UTR_variant	CCW4;CCW5	2	4	CCM2;CCS1;CCS3	3	75	0/1	7	8	15	99	0/1	12	5	17	99																0/1	13	3	16	64	0/1	10	8	18	99	0/1
ENSMUSG00000039065	Atpsckmt	c.*296G>A	chr15	31617430	G	A	3_prime_UTR_variant	CCW3;CCW4;CCW5;CCW6	4	8	CCM2;CCM3;CCM4;CCM5;CCS1;CCS2;CCS3	7	175	0/1	20	3	23	66	0/1	10	10	20	99	0/1	11	8	19	99	0/1	11	13	24	99						0/1	32	19	51	99	0/1	18	24	42	99	0/1
ENSMUSG00000045763	Basp1	c.*428A>G	chr15	25363801	T	C	3_prime_UTR_variant	CCW2;CCW3;CCW4;CCW5;CCW6	5	1	CCS3	1	25	0/1	13	17	30	99	0/1	13	21	34	99	0/1	22	17	39	99	0/1	16	14	30	99	0/1	14	15	29	99	0/1	15	9	24	99
ENSMUSG00000023021	Cers5	n.*472T>C	chr15	99735880	A	G	3_prime_UTR_variant	CCW2;CCW3;CCW4;CCW5;CCW6	5	1	CCS1	1	25	0/1	12	13	25	99	0/1	13	17	30	99	0/1	15	18	33	99	0/1	14	13	27	99	0/1	9	14	23	99	0/1	5	10	15	99
ENSMUSG00000023021	Cers5	c.*341T>C	chr15	99735880	A	G	3_prime_UTR_variant	CCW2;CCW3;CCW4;CCW5;CCW6	5	1	CCM2;CCM3;CCM4;CCM5;CCS1;CCS2;CCS3;CCS4	8	2	0/1	12	13	25	99	0/1	13	17	30	99	0/1	15	18	33	99	0/1	14	13	27	99	0/1	9	14	23	99	0/1	9	12	21	99	0/1	10	12	22	99	0/1
ENSMUSG00000023021	Cers5	c.*443A>G	chr15	99735778	T	C	3_prime_UTR_variant	CCW2;CCW3;CCW4;CCW5;CCW6	5	1	CCM2;CCM3;CCM4;CCM5;CCS1;CCS2;CCS3;CCS4	8	2	0/1	21	11	32	99	0/1	16	18	34	99	0/1	16	13	29	99	0/1	13	14	27	99	0/1	14	16	30	99	1/1	0	27	27	81	1/1	0	34	34	99	1/1
ENSMUSG00000023021	Cers5	c.*529T>C	chr15	99735880	A	G	3_prime_UTR_variant	CCW2;CCW3;CCW4;CCW5;CCW6	5	1	CCM2;CCM3;CCM4;CCM5;CCS1;CCS2;CCS3;CCS4	8	2	0/1	12	13	25	99	0/1	13	17	30	99	0/1	15	18	33	99	0/1	14	13	27	99	0/1	9	14	23	99	0/1	9	12	21	99	0/1	10	12	22	99	0/1
ENSMUSG00000023021	Cers5	c.*616A>G	chr15	99735793	T	C	3_prime_UTR_variant	CCW2;CCW3;CCW4;CCW5;CCW6	5	1	CCM2;CCM3;CCM4;CCM5;CCS1;CCS2;CCS3;CCS4	8	2	0/1	22	11	33	99	0/1	21	15	36	99	0/1	20	10	30	99	0/1	17	13	30	99	0/1	18	12	30	99	0/1	20	9	29	99	0/1	19	6	25	99	0/1
ENSMUSG00000023021	Cers5	c.*631A>G	chr15	99735778	T	C	3_prime_UTR_variant	CCW2;CCW3;CCW4;CCW5;CCW6	5	1	CCM2;CCM3;CCM4;CCM5;CCS1;CCS2;CCS3;CCS4	8	2	0/1	21	11	32	99	0/1	16	18	34	99	0/1	16	13	29	99	0/1	13	14	27	99	0/1	14	16	30	99	0/1	18	7	25	99	0/1	18	7	25	99	0/1
ENSMUSG00000044636	Csrnp2	c.*1699delG	chr15	100480104	TC	T	3_prime_UTR_variant	CCW2	1	2	CCS1	1	25	0/1	6	3	9	80																					1/1	0	10	10	30
ENSMUSG00000000346	Dazap2	c.*1238T>A	chr15	100620734	T	A	3_prime_UTR_variant	CCW4	1	2	CCM4	1	25	0/1	16	3	19	62																					0/1	18	4	22	76
ENSMUSG00000061731	Ext1	c.*34C>T	chr15	53068630	G	A	3_prime_UTR_variant	CCW2;CCW3;CCW5;CCW6	4	8	CCM2;CCM3;CCM4;CCM5;CCS1;CCS2;CCS3;CCS4	8	2	0/1	19	5	24	99	0/1	19	6	25	99	0/1	16	6	22	99	0/1	19	6	25	99						0/1	29	10	39	99	0/1	22	14	36	99	0/1
ENSMUSG00000022297	Fzd6	c.*1143T>A	chr15	39037697	T	A	3_prime_UTR_variant	CCW4	1	2	CCM4;CCS1	2	5	0/1	6	12	18	99																					0/1	4	12	16	99	0/1	8	10	18	99
ENSMUSG00000022297	Fzd6	c.*300C>T	chr15	39036854	C	T	3_prime_UTR_variant	CCW3	1	2	CCM4;CCS2	2	5	0/1	15	4	19	99																					0/1	7	12	19	99	0/1	11	8	19	99
ENSMUSG00000022297	Fzd6	c.*432G>A	chr15	39036986	G	A	3_prime_UTR_variant	CCW3;CCW6	2	4	CCS3	1	25	0/1	9	8	17	99	0/1	7	11	18	99																0/1	2	14	16	4
ENSMUSG00000022297	Fzd6	c.*863T>C	chr15	39037417	T	C	3_prime_UTR_variant	CCW2;CCW3;CCW6	3	6	CCM2;CCM3;CCM4;CCS1;CCS2	5	125	0/1	9	13	22	99	0/1	11	12	23	99	0/1	10	12	22	99											0/1	8	8	16	99	0/1	11	14	25	99	0/1
ENSMUSG00000022297	Fzd6	c.*1208A>G	chr15	39037762	A	G	3_prime_UTR_variant	CCW2;CCW3;CCW4;CCW6	4	8	CCM2;CCM3;CCM4;CCS1	4	1	0/1	11	9	20	99	0/1	12	7	19	99	0/1	12	6	18	99	0/1	12	9	21	99						0/1	12	7	19	99	0/1	12	8	20	99	0/1
ENSMUSG00000022297	Fzd6	c.*1113G>A	chr15	39037667	G	A	3_prime_UTR_variant	CCW2;CCW3;CCW4;CCW6	4	8	CCM2;CCM3;CCM4;CCS1;CCS2	5	125	0/1	6	12	18	99	0/1	15	8	23	99	0/1	9	13	22	99	0/1	12	11	23	99						0/1	9	8	17	99	0/1	10	9	19	99	0/1
ENSMUSG00000022297	Fzd6	c.*500C>A	chr15	39037054	C	A	3_prime_UTR_variant	CCW2;CCW3;CCW4;CCW6	4	8	CCM2;CCM3;CCM4;CCS1;CCS2	5	125	0/1	13	5	18	99	0/1	13	9	22	99	0/1	9	10	19	99	0/1	10	13	23	99						0/1	11	10	21	99	0/1	13	6	19	99	0/1
ENSMUSG00000022297	Fzd6	c.*1179T>C	chr15	39037733	T	C	3_prime_UTR_variant	CCW2;CCW3;CCW4;CCW5;CCW6	5	1	CCM2;CCM3;CCM4;CCS1;CCS2	5	125	0/1	21	4	25	83	0/1	17	5	22	99	0/1	19	7	26	99	0/1	18	6	24	99	0/1	16	5	21	91	0/1	18	5	23	99	0/1	18	7	25	99	0/1
ENSMUSG00000022297	Fzd6	c.*1379A>G	chr15	39037933	A	G	3_prime_UTR_variant	CCW2;CCW3;CCW4;CCW5;CCW6	5	1	CCM2;CCM3;CCM4;CCS1;CCS2;CCS3	6	15	0/1	12	8	20	99	0/1	19	12	31	99	0/1	14	16	30	99	0/1	8	15	23	99	0/1	12	14	26	99	0/1	13	10	23	99	0/1	9	17	26	99	0/1
ENSMUSG00000022200	Golph3	c.*100G>A	chr15	12349892	G	A	3_prime_UTR_variant	CCW2;CCW3;CCW4;CCW5;CCW6	5	1	CCS3	1	25	0/1	18	11	29	99	0/1	14	8	22	99	0/1	14	6	20	99	0/1	21	9	30	99	0/1	20	7	27	99	0/1	17	10	27	99
ENSMUSG00000022200	Golph3	c.*272T>C	chr15	12349660	T	C	3_prime_UTR_variant	CCW2;CCW3;CCW4;CCW5;CCW6	5	1	CCS3	1	25	0/1	17	16	33	99	0/1	18	5	23	99	0/1	14	10	24	99	0/1	12	14	26	99	0/1	15	8	23	99	0/1	22	10	32	99
ENSMUSG00000022200	Golph3	c.*325T>C	chr15	12349660	T	C	3_prime_UTR_variant	CCW2;CCW3;CCW4;CCW5;CCW6	5	1	CCS3	1	25	0/1	17	16	33	99	0/1	18	5	23	99	0/1	14	10	24	99	0/1	12	14	26	99	0/1	15	8	23	99	0/1	22	10	32	99
ENSMUSG00000022200	Golph3	c.*504G>A	chr15	12349892	G	A	3_prime_UTR_variant	CCW2;CCW3;CCW4;CCW5;CCW6	5	1	CCS3	1	25	0/1	18	11	29	99	0/1	14	8	22	99	0/1	14	6	20	99	0/1	21	9	30	99	0/1	20	7	27	99	0/1	17	10	27	99
ENSMUSG00000022200	Golph3	c.*557G>A	chr15	12349892	G	A	3_prime_UTR_variant	CCW2;CCW3;CCW4;CCW5;CCW6	5	1	CCS3	1	25	0/1	18	11	29	99	0/1	14	8	22	99	0/1	14	6	20	99	0/1	21	9	30	99	0/1	20	7	27	99	0/1	17	10	27	99
ENSMUSG00000023019	Gpd1	c.*1502G>C	chr15	99724789	G	C	3_prime_UTR_variant	CCW4	1	2	CCM2;CCM4;CCM5;CCS3;CCS4	5	125	0/1	11	8	19	99																					0/1	13	9	22	99	0/1	7	11	18	99	0/1
ENSMUSG00000023019	Gpd1	c.*62A>G	chr15	99723349	A	G	3_prime_UTR_variant	CCW2;CCW3;CCW4	3	6	CCM2;CCM4;CCM5;CCS3	4	1	0/1	9	9	18	99	0/1	11	5	16	99	0/1	10	7	17	99											0/1	13	15	28	99	0/1	12	9	21	99	0/1
ENSMUSG00000035900	Gramd4	c.*1641_*1642delGT	chr15	86137092	AGT	A	3_prime_UTR_variant	CCW2;CCW5;CCW6	3	6	CCS1;CCS2;CCS3	3	75	0/1	12	5	17	99	0/1	7	8	15	99	0/1	10	6	16	99											0/1	11	5	16	99	0/1	11	4	15	99	0/1
ENSMUSG00000035900	Gramd4	c.*1679_*1680delGT	chr15	86137092	AGT	A	3_prime_UTR_variant	CCW2;CCW5;CCW6	3	6	CCS1;CCS2;CCS3	3	75	0/1	12	5	17	99	0/1	7	8	15	99	0/1	10	6	16	99											0/1	11	5	16	99	0/1	11	4	15	99	0/1
ENSMUSG00000035900	Gramd4	n.*3292_*3293delGT	chr15	86137092	AGT	A	3_prime_UTR_variant	CCW2;CCW5;CCW6	3	6	CCS1;CCS2;CCS3	3	75	0/1	12	5	17	99	0/1	7	8	15	99	0/1	10	6	16	99											0/1	11	5	16	99	0/1	11	4	15	99	0/1
ENSMUSG00000035900	Gramd4	c.*172A>G	chr15	86135626	A	G	3_prime_UTR_variant	CCW2;CCW5	2	4	CCM2;CCM3;CCS1;CCS2;CCS3	5	125	0/1	10	13	23	99	0/1	6	10	16	99																0/1	9	12	21	99	0/1	12	7	19	99	0/1
ENSMUSG00000035900	Gramd4	c.*210A>G	chr15	86135626	A	G	3_prime_UTR_variant	CCW2;CCW5	2	4	CCM2;CCM3;CCS1;CCS2;CCS3	5	125	0/1	10	13	23	99	0/1	6	10	16	99																0/1	9	12	21	99	0/1	12	7	19	99	0/1
ENSMUSG00000035900	Gramd4	n.*1823A>G	chr15	86135626	A	G	3_prime_UTR_variant	CCW2;CCW5	2	4	CCM2;CCM3;CCS1;CCS2;CCS3	5	125	0/1	10	13	23	99	0/1	6	10	16	99																0/1	9	12	21	99	0/1	12	7	19	99	0/1
ENSMUSG00000035900	Gramd4	c.*675G>A	chr15	86136129	G	A	3_prime_UTR_variant	CCW2;CCW5	2	4	CCM2;CCM3;CCM4;CCS1;CCS2;CCS3	6	15	0/1	6	11	17	99	0/1	11	9	20	99																0/1	10	9	19	99	0/1	13	7	20	99	0/1
ENSMUSG00000035900	Gramd4	c.*713G>A	chr15	86136129	G	A	3_prime_UTR_variant	CCW2;CCW5	2	4	CCM2;CCM3;CCM4;CCS1;CCS2;CCS3	6	15	0/1	6	11	17	99	0/1	11	9	20	99																0/1	10	9	19	99	0/1	13	7	20	99	0/1
ENSMUSG00000035900	Gramd4	c.*215G>A	chr15	86135669	G	A	3_prime_UTR_variant	CCW2;CCW3;CCW5	3	6	CCM3;CCM4;CCM5;CCS1;CCS2;CCS3	6	15	0/1	13	12	25	99	0/1	8	13	21	99	0/1	14	10	24	99											0/1	11	9	20	99	0/1	14	6	20	99	0/1
ENSMUSG00000035900	Gramd4	c.*253G>A	chr15	86135669	G	A	3_prime_UTR_variant	CCW2;CCW3;CCW5	3	6	CCM3;CCM4;CCM5;CCS1;CCS2;CCS3	6	15	0/1	13	12	25	99	0/1	8	13	21	99	0/1	14	10	24	99											0/1	11	9	20	99	0/1	14	6	20	99	0/1
ENSMUSG00000035900	Gramd4	n.*1866G>A	chr15	86135669	G	A	3_prime_UTR_variant	CCW2;CCW3;CCW5	3	6	CCM3;CCM4;CCM5;CCS1;CCS2;CCS3	6	15	0/1	13	12	25	99	0/1	8	13	21	99	0/1	14	10	24	99											0/1	11	9	20	99	0/1	14	6	20	99	0/1
ENSMUSG00000035900	Gramd4	c.*2018C>T	chr15	86137472	C	T	3_prime_UTR_variant	CCW2;CCW3;CCW5;CCW6	4	8	CCM3;CCM4;CCS1;CCS2;CCS3	5	125	0/1	13	11	24	99	0/1	9	13	22	99	0/1	10	12	22	99	0/1	9	16	25	99						0/1	6	16	22	99	0/1	9	14	23	99	0/1
ENSMUSG00000035900	Gramd4	c.*2056C>T	chr15	86137472	C	T	3_prime_UTR_variant	CCW2;CCW3;CCW5;CCW6	4	8	CCM3;CCM4;CCS1;CCS2;CCS3	5	125	0/1	13	11	24	99	0/1	9	13	22	99	0/1	10	12	22	99	0/1	9	16	25	99						0/1	6	16	22	99	0/1	9	14	23	99	0/1
ENSMUSG00000035900	Gramd4	n.*3669C>T	chr15	86137472	C	T	3_prime_UTR_variant	CCW2;CCW3;CCW5;CCW6	4	8	CCM3;CCM4;CCS1;CCS2;CCS3	5	125	0/1	13	11	24	99	0/1	9	13	22	99	0/1	10	12	22	99	0/1	9	16	25	99						0/1	6	16	22	99	0/1	9	14	23	99	0/1
ENSMUSG00000035900	Gramd4	c.*1037G>A	chr15	86136453	G	A	3_prime_UTR_variant	CCW2;CCW4;CCW5;CCW6	4	8	CCM2;CCM3;CCM4;CCM5;CCS1;CCS2;CCS3	7	175	0/1	11	11	22	99	0/1	11	11	22	99	0/1	16	6	22	99	0/1	9	10	19	99						0/1	8	9	17	99	0/1	6	13	19	99	0/1
ENSMUSG00000035900	Gramd4	c.*233C>T	chr15	86135687	C	T	3_prime_UTR_variant	CCW2;CCW3;CCW4;CCW5	4	8	CCM2;CCM3;CCM4;CCM5;CCS1;CCS2;CCS3	7	175	0/1	17	9	26	99	0/1	10	9	19	99	0/1	9	8	17	99	0/1	15	12	27	99						0/1	9	9	18	99	0/1	10	9	19	99	0/1
ENSMUSG00000035900	Gramd4	c.*26C>T	chr15	86135442	C	T	3_prime_UTR_variant	CCW2;CCW3;CCW4;CCW5	4	8	CCM2;CCM3;CCM4;CCM5;CCS1;CCS2;CCS3	7	175	0/1	10	12	22	99	0/1	17	4	21	99	0/1	13	13	26	99	0/1	13	11	24	99						0/1	11	10	21	99	0/1	13	11	24	99	0/1
ENSMUSG00000035900	Gramd4	c.*271C>T	chr15	86135687	C	T	3_prime_UTR_variant	CCW2;CCW3;CCW4;CCW5	4	8	CCM2;CCM3;CCM4;CCM5;CCS1;CCS2;CCS3	7	175	0/1	17	9	26	99	0/1	10	9	19	99	0/1	9	8	17	99	0/1	15	12	27	99						0/1	9	9	18	99	0/1	10	9	19	99	0/1
ENSMUSG00000035900	Gramd4	c.*999G>A	chr15	86136453	G	A	3_prime_UTR_variant	CCW2;CCW4;CCW5;CCW6	4	8	CCM2;CCM3;CCM4;CCM5;CCS1;CCS2;CCS3	7	175	0/1	11	11	22	99	0/1	11	11	22	99	0/1	16	6	22	99	0/1	9	10	19	99						0/1	8	9	17	99	0/1	6	13	19	99	0/1
ENSMUSG00000035900	Gramd4	n.*1884C>T	chr15	86135687	C	T	3_prime_UTR_variant	CCW2;CCW3;CCW4;CCW5	4	8	CCM2;CCM3;CCM4;CCM5;CCS1;CCS2;CCS3	7	175	0/1	17	9	26	99	0/1	10	9	19	99	0/1	9	8	17	99	0/1	15	12	27	99						0/1	9	9	18	99	0/1	10	9	19	99	0/1
ENSMUSG00000035900	Gramd4	n.*2650G>A	chr15	86136453	G	A	3_prime_UTR_variant	CCW2;CCW4;CCW5;CCW6	4	8	CCM2;CCM3;CCM4;CCM5;CCS1;CCS2;CCS3	7	175	0/1	11	11	22	99	0/1	11	11	22	99	0/1	16	6	22	99	0/1	9	10	19	99						0/1	8	9	17	99	0/1	6	13	19	99	0/1
ENSMUSG00000035900	Gramd4	c.*1142T>C	chr15	86136596	T	C	3_prime_UTR_variant	CCW2;CCW3;CCW4;CCW5;CCW6	5	1	CCM3;CCM4;CCM5;CCS1;CCS2;CCS3	6	15	0/1	14	13	27	99	0/1	13	11	24	99	0/1	14	10	24	99	0/1	15	9	24	99	0/1	5	11	16	99	0/1	11	11	22	99	0/1	12	9	21	99	0/1
ENSMUSG00000035900	Gramd4	c.*1180T>C	chr15	86136596	T	C	3_prime_UTR_variant	CCW2;CCW3;CCW4;CCW5;CCW6	5	1	CCM3;CCM4;CCM5;CCS1;CCS2;CCS3	6	15	0/1	14	13	27	99	0/1	13	11	24	99	0/1	14	10	24	99	0/1	15	9	24	99	0/1	5	11	16	99	0/1	11	11	22	99	0/1	12	9	21	99	0/1
ENSMUSG00000035900	Gramd4	c.*933_*936delTATT	chr15	86136382	GTATT	G	3_prime_UTR_variant	CCW2;CCW3;CCW4;CCW5;CCW6	5	1	CCM2;CCM3;CCM5;CCS1;CCS2;CCS3	6	15	0/1	9	4	13	99	0/1	12	3	15	90	0/1	12	6	18	99	0/1	14	7	21	99	0/1	18	3	21	72	0/1	12	7	19	99	0/1	10	2	12	54	0/1
ENSMUSG00000035900	Gramd4	c.*971_*974delTATT	chr15	86136382	GTATT	G	3_prime_UTR_variant	CCW2;CCW3;CCW4;CCW5;CCW6	5	1	CCM2;CCM3;CCM5;CCS1;CCS2;CCS3	6	15	0/1	9	4	13	99	0/1	12	3	15	90	0/1	12	6	18	99	0/1	14	7	21	99	0/1	18	3	21	72	0/1	12	7	19	99	0/1	10	2	12	54	0/1
ENSMUSG00000035900	Gramd4	n.*2087T>C	chr15	86135890	T	C	3_prime_UTR_variant	CCW2;CCW3;CCW4;CCW5;CCW6	5	1	CCM2;CCM3;CCM4;CCS1;CCS3;CCS4	6	15	0/1	13	16	29	99	0/1	12	14	26	99	0/1	13	11	24	99	0/1	11	16	27	99	0/1	10	11	21	99	0/1	13	9	22	99	0/1	14	11	25	99	0/1
ENSMUSG00000035900	Gramd4	c.*436T>C	chr15	86135890	T	C	3_prime_UTR_variant	CCW2;CCW3;CCW4;CCW5;CCW6	5	1	CCM2;CCM3;CCM4;CCM5;CCS1;CCS2;CCS3	7	175	0/1	13	16	29	99	0/1	12	14	26	99	0/1	13	11	24	99	0/1	11	16	27	99	0/1	10	11	21	99	0/1	12	13	25	99	0/1	15	12	27	99	0/1
ENSMUSG00000035900	Gramd4	c.*474T>C	chr15	86135890	T	C	3_prime_UTR_variant	CCW2;CCW3;CCW4;CCW5;CCW6	5	1	CCM2;CCM3;CCM4;CCM5;CCS1;CCS2;CCS3	7	175	0/1	13	16	29	99	0/1	12	14	26	99	0/1	13	11	24	99	0/1	11	16	27	99	0/1	10	11	21	99	0/1	12	13	25	99	0/1	15	12	27	99	0/1
ENSMUSG00000058354	Krt6a	c.*507C>T	chr15	101689960	G	A	3_prime_UTR_variant	CCW5	1	2	CCS4	1	25	0/1	12	9	21	99																					1/1	0	19	19	57
ENSMUSG00000058354	Krt6a	c.*54C>T	chr15	101690413	G	A	3_prime_UTR_variant	CCW5	1	2	CCS4	1	25	0/1	11	15	26	99																					1/1	0	19	19	57
ENSMUSG00000023039	Krt7	c.*43C>T	chr15	101427708	C	T	3_prime_UTR_variant	CCW2;CCW3;CCW4;CCW5;CCW6	5	1	CCM2;CCM3;CCM4;CCM5;CCS1;CCS2;CCS3;CCS4	8	2	0/1	26	17	43	99	0/1	23	25	48	99	0/1	21	28	49	99	0/1	10	23	33	99	0/1	25	15	40	99	0/1	23	19	42	99	0/1	19	23	42	99	0/1
ENSMUSG00000022257	Laptm4b	c.*881C>T	chr15	34284261	C	T	3_prime_UTR_variant	CCW5	1	2	CCM3;CCS1	2	5	0/1	8	11	19	99																					0/1	9	8	17	99	0/1	10	15	25	99
ENSMUSG00000022257	Laptm4b	n.*1318C>T	chr15	34284261	C	T	3_prime_UTR_variant	CCW5	1	2	CCM3;CCS1	2	5	0/1	8	11	19	99																					0/1	9	8	17	99	0/1	10	15	25	99
ENSMUSG00000022257	Laptm4b	c.*177G>A	chr15	34283557	G	A	3_prime_UTR_variant	CCW2;CCW5	2	4	CCM2;CCM4;CCS1;CCS3	4	1	0/1	14	6	20	99	0/1	15	3	18	48																0/1	20	8	28	99	0/1	19	4	23	98	0/1
ENSMUSG00000022257	Laptm4b	n.*410A>G	chr15	34283353	A	G	3_prime_UTR_variant	CCW2;CCW3;CCW5;CCW6	4	8	CCM2;CCM3;CCM4	3	75	0/1	14	4	18	99	0/1	13	6	19	99	0/1	17	7	24	99	0/1	14	10	24	99						0/1	9	11	20	99	0/1	12	13	25	99	0/1
ENSMUSG00000022257	Laptm4b	c.*184G>A	chr15	34283564	G	A	3_prime_UTR_variant	CCW2;CCW3;CCW4;CCW5	4	8	CCM2;CCM3;CCM4;CCS1;CCS2	5	125	0/1	15	8	23	99	0/1	12	6	18	99	0/1	15	6	21	99	0/1	16	6	22	99						0/1	21	9	30	99	0/1	13	7	20	99	0/1
ENSMUSG00000022257	Laptm4b	n.*621G>A	chr15	34283564	G	A	3_prime_UTR_variant	CCW2;CCW3;CCW4;CCW5	4	8	CCM2;CCM3;CCM4;CCS1;CCS2	5	125	0/1	15	8	23	99	0/1	12	6	18	99	0/1	15	6	21	99	0/1	16	6	22	99						0/1	21	9	30	99	0/1	13	7	20	99	0/1
ENSMUSG00000022257	Laptm4b	c.*25A>G	chr15	34283405	A	G	3_prime_UTR_variant	CCW2;CCW3;CCW4;CCW5;CCW6	5	1	CCM2;CCM3;CCM4;CCS1;CCS2;CCS3	6	15	0/1	8	14	22	99	0/1	6	11	17	99	0/1	11	9	20	99	0/1	10	11	21	99	0/1	11	14	25	99	0/1	13	13	26	99	0/1	13	13	26	99	0/1
ENSMUSG00000034634	Ly6d	c.*113A>G	chr15	74762243	T	C	3_prime_UTR_variant	CCW3	1	2	CCM5;CCS3;CCS4	3	75	0/1	38	6	44	96																					0/1	13	16	29	99	0/1	21	4	25	68	0/1
ENSMUSG00000024479	Mal2	c.*924T>A	chr15	54601666	T	A	3_prime_UTR_variant	CCW3;CCW4	2	4	CCM2;CCM4;CCM5;CCS2	4	1	0/1	16	12	28	99	0/1	14	8	22	99																0/1	11	11	22	99	0/1	13	14	27	99	0/1
ENSMUSG00000024479	Mal2	c.*674A>G	chr15	54601416	A	G	3_prime_UTR_variant	CCW3;CCW4	2	4	CCM2;CCM3;CCM4;CCS2;CCS3	5	125	0/1	13	12	25	99	0/1	12	10	22	99																0/1	10	10	20	99	0/1	10	9	19	99	0/1
ENSMUSG00000024479	Mal2	c.*1762G>A	chr15	54602504	G	A	3_prime_UTR_variant	CCW2;CCW3;CCW4;CCW5;CCW6	5	1	CCM2;CCM3;CCM4;CCM5;CCS1;CCS2;CCS3	7	175	0/1	12	11	23	99	0/1	15	18	33	99	0/1	21	10	31	99	0/1	15	9	24	99	0/1	9	14	23	99	0/1	16	8	24	99	0/1	10	15	25	99	0/1
ENSMUSG00000022621	Rabl2	c.*546A>C	chr15	89582804	T	G	3_prime_UTR_variant	CCW2;CCW5	2	4	CCS1	1	25	0/1	11	9	20	99	0/1	12	7	19	99																1/1	0	22	22	66
ENSMUSG00000022621	Rabl2	c.*549G>C	chr15	89582801	C	G	3_prime_UTR_variant	CCW2;CCW5	2	4	CCS1	1	25	0/1	11	9	20	99	0/1	12	7	19	99																1/1	0	22	22	66
ENSMUSG00000022621	Rabl2	c.*627_*630dupGCCT	chr15	89582719	A	AAGGC	3_prime_UTR_variant	CCW4;CCW5	2	4	CCM4;CCS1	2	5	0/1	13	6	19	99	0/1	13	6	19	99																0/1	13	4	17	99	1/1	0	16	16	48
ENSMUSG00000022261	Sdc2	c.*2112A>T	chr15	33034652	A	T	3_prime_UTR_variant	CCW6	1	2	CCM4;CCS1	2	5	0/1	9	8	17	99																					0/1	11	8	19	99	0/1	7	13	20	99
ENSMUSG00000022261	Sdc2	c.*993C>T	chr15	33033533	C	T	3_prime_UTR_variant	CCW4	1	2	CCM4;CCS2	2	5	0/1	9	9	18	99																					0/1	7	11	18	99	0/1	4	15	19	84
ENSMUSG00000022261	Sdc2	c.*1779G>A	chr15	33034319	G	A	3_prime_UTR_variant	CCW3;CCW4	2	4	CCS1	1	25	0/1	8	8	16	99	0/1	7	10	17	99																0/1	9	5	14	99
ENSMUSG00000022261	Sdc2	c.*543C>T	chr15	33033083	C	T	3_prime_UTR_variant	CCW2;CCW4;CCW5	3	6	CCM2;CCM3;CCM4;CCS1;CCS2;CCS3	6	15	0/1	12	8	20	99	0/1	12	7	19	99	0/1	9	9	18	99											0/1	14	7	21	99	0/1	8	10	18	99	0/1
ENSMUSG00000022261	Sdc2	c.*335dupC	chr15	33032870	T	TC	3_prime_UTR_variant	CCW2;CCW3;CCW4;CCW5	4	8	CCM2;CCM3;CCM4;CCS2;CCS3	5	125	0/1	13	10	23	99	0/1	15	5	20	99	0/1	15	8	23	99	0/1	18	6	24	99						0/1	12	11	23	99	0/1	10	12	22	99	0/1
ENSMUSG00000022261	Sdc2	c.*1622G>A	chr15	33034162	G	A	3_prime_UTR_variant	CCW2;CCW3;CCW4;CCW5	4	8	CCM2;CCM3;CCM4;CCS1;CCS2;CCS3	6	15	0/1	13	13	26	99	0/1	14	11	25	99	0/1	9	14	23	99	0/1	16	11	27	99						0/1	13	13	26	99	0/1	13	11	24	99	0/1
ENSMUSG00000022261	Sdc2	c.*490A>G	chr15	33033030	A	G	3_prime_UTR_variant	CCW2;CCW4;CCW5;CCW6	4	8	CCM2;CCM3;CCM4;CCS1;CCS2;CCS3	6	15	0/1	10	12	22	99	0/1	7	16	23	99	0/1	10	10	20	99	0/1	5	14	19	97						0/1	4	12	16	97	0/1	5	15	20	99	0/1
ENSMUSG00000022261	Sdc2	c.*1214C>A	chr15	33033754	C	A	3_prime_UTR_variant	CCW2;CCW3;CCW4;CCW5;CCW6	5	1	CCM2;CCM3;CCM4;CCS2;CCS3	5	125	0/1	15	10	25	99	0/1	11	14	25	99	0/1	16	11	27	99	0/1	14	13	27	99	0/1	11	10	21	99	0/1	10	12	22	99	0/1	11	15	26	99	0/1
ENSMUSG00000022261	Sdc2	c.*1586A>T	chr15	33034126	A	T	3_prime_UTR_variant	CCW2;CCW3;CCW4;CCW5;CCW6	5	1	CCM2;CCM3;CCM4;CCS1;CCS2	5	125	0/1	13	11	24	99	0/1	10	12	22	99	0/1	12	9	21	99	0/1	11	9	20	99	0/1	9	9	18	99	0/1	14	6	20	99	0/1	13	12	25	99	0/1
ENSMUSG00000022261	Sdc2	c.*802delT	chr15	33033340	CT	C	3_prime_UTR_variant	CCW2;CCW3;CCW4;CCW5;CCW6	5	1	CCM2;CCM3;CCM4;CCS2;CCS3	5	125	0/1	12	8	20	99	0/1	8	8	16	99	0/1	7	9	16	99	0/1	12	9	21	99	0/1	10	13	23	99	0/1	9	11	20	99	0/1	9	15	24	99	0/1
ENSMUSG00000022261	Sdc2	c.*1357T>G	chr15	33033897	T	G	3_prime_UTR_variant	CCW2;CCW3;CCW4;CCW5;CCW6	5	1	CCM2;CCM3;CCM4;CCS1;CCS2;CCS3	6	15	0/1	13	15	28	99	0/1	10	12	22	99	0/1	12	11	23	99	0/1	12	12	24	99	0/1	13	6	19	99	0/1	8	14	22	99	0/1	7	19	26	99	0/1
ENSMUSG00000022261	Sdc2	c.*1946C>T	chr15	33034486	C	T	3_prime_UTR_variant	CCW2;CCW3;CCW4;CCW5;CCW6	5	1	CCM2;CCM3;CCM4;CCS1;CCS2;CCS3	6	15	0/1	12	6	18	99	0/1	15	3	18	65	0/1	18	8	26	99	0/1	13	11	24	99	0/1	14	9	23	99	0/1	10	9	19	99	0/1	14	10	24	99	0/1
ENSMUSG00000022261	Sdc2	c.*425T>C	chr15	33032965	T	C	3_prime_UTR_variant	CCW2;CCW3;CCW4;CCW5;CCW6	5	1	CCM2;CCM3;CCM4;CCS1;CCS2;CCS3	6	15	0/1	11	17	28	99	0/1	10	11	21	99	0/1	13	17	30	99	0/1	18	12	30	99	0/1	10	12	22	99	0/1	10	12	22	99	0/1	11	17	28	99	0/1
ENSMUSG00000023169	Slc38a1	c.*4578G>A	chr15	96572133	C	T	3_prime_UTR_variant	CCW3;CCW4	2	4	CCM5	1	25	0/1	13	4	17	70	0/1	12	7	19	99																0/1	20	4	24	78
ENSMUSG00000022462	Slc38a2	c.*192delT	chr15	96689934	TA	T	3_prime_UTR_variant	CCW2;CCW3;CCW4;CCW5	4	8	CCM2;CCM3;CCM4;CCM5;CCS1;CCS2;CCS3	7	175	0/1	9	11	20	99	0/1	15	5	20	81	0/1	11	9	20	99	0/1	9	10	19	99						0/1	11	13	24	99	0/1	4	6	10	77	0/1
ENSMUSG00000022462	Slc38a2	c.*746C>T	chr15	96689381	G	A	3_prime_UTR_variant	CCW2;CCW3;CCW4;CCW5	4	8	CCM2;CCM3;CCM4;CCM5;CCS1;CCS2;CCS3	7	175	0/1	9	10	19	99	0/1	7	10	17	99	0/1	14	12	26	99	0/1	18	6	24	99						0/1	8	11	19	99	0/1	6	12	18	99	0/1
ENSMUSG00000051934	Spats2	c.*101A>G	chr15	99212462	A	G	3_prime_UTR_variant	CCW5	1	2	CCS1	1	25	0/1	9	10	19	99																					0/1	18	14	32	99
ENSMUSG00000022241	Tars	n.*53G>A	chr15	11393190	C	T	3_prime_UTR_variant	CCW2;CCW6	2	4	CCS3	1	25	0/1	9	11	20	99	0/1	13	6	19	99																0/1	13	11	24	99
ENSMUSG00000009733	Tfcp2	c.*790T>G	chr15	100503616	A	C	3_prime_UTR_variant	CCW2;CCW4;CCW5;CCW6	4	8	CCM3;CCS1	2	5	0/1	12	8	20	99	0/1	9	10	19	99	0/1	11	11	22	99	0/1	10	9	19	99						0/1	10	13	23	99	1/1	0	19	19	57
ENSMUSG00000022479	Vdr	c.*1741A>G	chr15	97855631	T	C	3_prime_UTR_variant	CCW3	1	2	CCM3	1	25	0/1	6	14	20	99																					0/1	11	8	19	99
ENSMUSG00000022479	Vdr	c.*1641T>A	chr15	97855731	A	T	3_prime_UTR_variant	CCW2;CCW6	2	4	CCM3;CCM5;CCS2;CCS4	4	1	0/1	8	10	18	99	0/1	8	12	20	99																0/1	5	14	19	99	0/1	8	12	20	99	1/1
ENSMUSG00000022479	Vdr	c.*177C>T	chr15	97857195	G	A	3_prime_UTR_variant	CCW3;CCW5	2	4	CCM3;CCM4;CCM5;CCS2	4	1	0/1	12	7	19	99	0/1	10	10	20	99																0/1	10	10	20	99	0/1	9	12	21	99	0/1
ENSMUSG00000022479	Vdr	c.*1222G>A	chr15	97856150	C	T	3_prime_UTR_variant	CCW3;CCW4;CCW5;CCW6	4	8	CCM3;CCM4;CCM5;CCS2;CCS3	5	125	0/1	20	10	30	99	0/1	18	6	24	99	0/1	10	11	21	99	0/1	13	9	22	99						0/1	13	11	24	99	0/1	11	11	22	99	0/1
ENSMUSG00000022479	Vdr	c.*1630G>A	chr15	97855742	C	T	3_prime_UTR_variant	CCW2;CCW3;CCW4;CCW5;CCW6	5	1	CCM3;CCM5;CCS2;CCS4	4	1	0/1	11	8	19	99	0/1	7	13	20	99	0/1	10	11	21	99	0/1	10	8	18	99	0/1	11	9	20	99	0/1	4	16	20	99	0/1	9	8	17	99	1/1
ENSMUSG00000022479	Vdr	c.*2886C>T	chr15	97854486	G	A	3_prime_UTR_variant	CCW2;CCW3;CCW4;CCW5;CCW6	5	1	CCM4;CCM5;CCS1;CCS2;CCS4	5	125	0/1	11	10	21	99	0/1	12	13	25	99	0/1	11	11	22	99	0/1	9	10	19	99	0/1	12	10	22	99	0/1	11	8	19	99	0/1	8	10	18	99	1/1
ENSMUSG00000022479	Vdr	c.*2590G>C	chr15	97854782	C	G	3_prime_UTR_variant	CCW2;CCW3;CCW4;CCW5;CCW6	5	1	CCM3;CCM4;CCM5;CCS1;CCS2;CCS4	6	15	0/1	10	9	19	99	0/1	12	15	27	99	0/1	11	12	23	99	0/1	15	8	23	99	0/1	15	10	25	99	0/1	10	8	18	99	0/1	12	8	20	99	0/1
ENSMUSG00000022350	Washc5	c.*207T>C	chr15	59332096	A	G	3_prime_UTR_variant	CCW3	1	2	CCM5;CCS1	2	5	0/1	11	6	17	99																					0/1	10	9	19	99	0/1	6	12	18	99
ENSMUSG00000022799	Arhgap31	c.*270G>A	chr16	38601155	C	T	3_prime_UTR_variant	CCW5	1	2	CCM4	1	25	1/1	0	18	18	54																					0/1	10	13	23	99
ENSMUSG00000022799	Arhgap31	c.*2837_*2839delATT	chr16	38598585	AAAT	A	3_prime_UTR_variant	CCW6	1	2	CCM3;CCS1;CCS3	3	75	1/1	0	13	13	39																					0/1	16	7	23	99	0/1	20	11	31	99	0/1
ENSMUSG00000022799	Arhgap31	c.*820G>A	chr16	38600605	C	T	3_prime_UTR_variant	CCW5	1	2	CCM3;CCM5;CCS3	3	75	1/1	0	24	24	72																					0/1	13	12	25	99	0/1	16	12	28	99	0/1
ENSMUSG00000022799	Arhgap31	c.*2620T>C	chr16	38598805	A	G	3_prime_UTR_variant	CCW6	1	2	CCM3;CCM5;CCS1;CCS3	4	1	1/1	0	23	23	69																					0/1	11	10	21	99	0/1	11	9	20	99	0/1
ENSMUSG00000022799	Arhgap31	c.*845_*846delCA	chr16	38600578	CTG	C	3_prime_UTR_variant	CCW5;CCW6	2	4	CCM3;CCM5;CCS3	3	75	1/1	0	25	25	75	1/1	0	20	20	60																0/1	19	10	29	99	0/1	16	13	29	99	0/1
ENSMUSG00000022799	Arhgap31	c.*311A>G	chr16	38601114	T	C	3_prime_UTR_variant	CCW5;CCW6	2	4	CCM2;CCM3;CCM5;CCS3	4	1	1/1	0	14	14	42	1/1	0	22	22	66																0/1	15	5	20	99	0/1	14	4	18	99	0/1
ENSMUSG00000022799	Arhgap31	c.*312C>G	chr16	38601113	G	C	3_prime_UTR_variant	CCW5;CCW6	2	4	CCM2;CCM3;CCM5;CCS3	4	1	1/1	0	14	14	42	1/1	0	22	22	66																0/1	15	5	20	99	0/1	14	4	18	99	0/1
ENSMUSG00000022799	Arhgap31	c.*2435A>G	chr16	38598990	T	C	3_prime_UTR_variant	CCW5;CCW6	2	4	CCM3;CCM4;CCM5;CCS1;CCS3	5	125	1/1	0	24	24	72	1/1	0	29	29	87																0/1	15	8	23	99	0/1	8	10	18	99	0/1
ENSMUSG00000022799	Arhgap31	c.*2094G>A	chr16	38599331	C	T	3_prime_UTR_variant	CCW4;CCW5;CCW6	3	6	CCM3;CCM5;CCS1;CCS3	4	1	1/1	0	14	14	42	1/1	0	19	19	57	1/1	0	25	25	75											0/1	11	8	19	99	0/1	12	10	22	99	0/1
ENSMUSG00000022799	Arhgap31	c.*396A>C	chr16	38601029	T	G	3_prime_UTR_variant	CCW2;CCW5;CCW6	3	6	CCM2;CCM3;CCM5;CCS3	4	1	1/1	0	23	23	69	1/1	0	23	23	69	1/1	0	21	21	63											0/1	8	12	20	99	0/1	15	11	26	99	0/1
ENSMUSG00000022799	Arhgap31	c.*496delA	chr16	38600928	AT	A	3_prime_UTR_variant	CCW5;CCW6	2	4	CCM2;CCM3;CCM4;CCM5;CCS1;CCS3	6	15	1/1	0	21	21	63	1/1	0	18	18	54																0/1	18	7	25	99	0/1	13	13	26	99	0/1
ENSMUSG00000022799	Arhgap31	c.*499A>C	chr16	38600926	T	G	3_prime_UTR_variant	CCW5;CCW6	2	4	CCM2;CCM3;CCM4;CCM5;CCS1;CCS3	6	15	1/1	0	21	21	63	1/1	0	18	18	54																0/1	18	7	25	99	0/1	13	13	26	99	0/1
ENSMUSG00000022799	Arhgap31	c.*107T>A	chr16	38601318	A	T	3_prime_UTR_variant	CCW2;CCW5;CCW6	3	6	CCM2;CCM3;CCM5;CCS1;CCS3	5	125	1/1	0	22	22	66	1/1	0	27	27	81	1/1	0	19	19	57											0/1	9	12	21	99	0/1	11	18	29	99	0/1
ENSMUSG00000022799	Arhgap31	c.*165G>A	chr16	38601260	C	T	3_prime_UTR_variant	CCW2;CCW5;CCW6	3	6	CCM2;CCM3;CCM5;CCS1;CCS3	5	125	1/1	1	18	19	15	1/1	0	18	18	54	1/1	0	24	24	72											0/1	17	13	30	99	0/1	21	9	30	99	0/1
ENSMUSG00000022799	Arhgap31	c.*1668T>C	chr16	38599757	A	G	3_prime_UTR_variant	CCW2;CCW5;CCW6	3	6	CCM2;CCM3;CCM4;CCS1;CCS3	5	125	1/1	0	21	21	62	1/1	0	21	21	61	1/1	0	27	27	77											0/1	14	11	25	99	0/1	16	9	25	99	0/1
ENSMUSG00000022799	Arhgap31	c.*2396A>G	chr16	38599029	T	C	3_prime_UTR_variant	CCW2;CCW5;CCW6	3	6	CCM2;CCM3;CCM5;CCS1;CCS3	5	125	1/1	0	18	18	54	1/1	0	19	19	57	1/1	0	27	27	81											0/1	10	6	16	99	0/1	8	10	18	99	0/1
ENSMUSG00000022799	Arhgap31	c.*2818T>C	chr16	38598607	A	G	3_prime_UTR_variant	CCW2;CCW5;CCW6	3	6	CCM2;CCM3;CCM5;CCS1;CCS3	5	125	1/1	0	20	20	60	1/1	0	23	23	69	1/1	0	25	25	75											0/1	12	7	19	99	0/1	15	9	24	99	0/1
ENSMUSG00000022799	Arhgap31	c.*973A>G	chr16	38600452	T	C	3_prime_UTR_variant	CCW2;CCW5;CCW6	3	6	CCM2;CCM3;CCM5;CCS1;CCS3	5	125	1/1	0	16	16	48	1/1	0	26	26	78	1/1	0	25	25	75											0/1	22	9	31	99	0/1	15	14	29	99	0/1
ENSMUSG00000022799	Arhgap31	c.*116G>A	chr16	38601309	C	T	3_prime_UTR_variant	CCW2;CCW5;CCW6	3	6	CCM2;CCM3;CCM4;CCM5;CCS1;CCS3	6	15	1/1	0	22	22	66	1/1	0	26	26	78	1/1	0	22	22	66											0/1	12	11	23	99	0/1	10	20	30	99	0/1
ENSMUSG00000022799	Arhgap31	c.*1422A>C	chr16	38600003	T	G	3_prime_UTR_variant	CCW2;CCW5;CCW6	3	6	CCM2;CCM3;CCM4;CCM5;CCS1;CCS3	6	15	1/1	0	25	25	75	1/1	0	23	23	69	1/1	0	30	30	90											0/1	15	10	25	99	0/1	16	11	27	99	0/1
ENSMUSG00000022799	Arhgap31	c.*1693T>C	chr16	38599732	A	G	3_prime_UTR_variant	CCW2;CCW5;CCW6	3	6	CCM2;CCM3;CCM4;CCM5;CCS1;CCS3	6	15	1/1	0	20	20	60	1/1	0	27	27	80	1/1	0	28	28	84											0/1	11	9	20	99	0/1	14	11	25	99	0/1
ENSMUSG00000022799	Arhgap31	c.*218G>A	chr16	38601207	C	T	3_prime_UTR_variant	CCW2;CCW5;CCW6	3	6	CCM2;CCM3;CCM4;CCM5;CCS1;CCS3	6	15	1/1	0	17	17	51	1/1	1	28	29	48	1/1	0	25	25	75											0/1	18	11	29	99	0/1	19	14	33	99	0/1
ENSMUSG00000022799	Arhgap31	c.*35A>G	chr16	38601390	T	C	3_prime_UTR_variant	CCW2;CCW5;CCW6	3	6	CCM2;CCM3;CCM4;CCM5;CCS1;CCS3	6	15	1/1	0	15	15	45	1/1	0	23	23	69	1/1	0	26	26	78											0/1	18	5	23	99	0/1	12	15	27	99	0/1
ENSMUSG00000022799	Arhgap31	c.*1826C>T	chr16	38599599	G	A	3_prime_UTR_variant	CCW2;CCW4;CCW5;CCW6	4	8	CCM2;CCM3;CCM5;CCS1;CCS3	5	125	1/1	0	19	19	57	1/1	0	21	21	63	1/1	0	24	24	72	1/1	0	24	24	71						0/1	15	10	25	99	0/1	14	10	24	99	0/1
ENSMUSG00000022799	Arhgap31	c.*1971A>G	chr16	38599454	T	C	3_prime_UTR_variant	CCW2;CCW4;CCW5;CCW6	4	8	CCM2;CCM3;CCM5;CCS1;CCS3	5	125	1/1	0	20	20	60	1/1	0	18	18	54	1/1	0	28	28	84	1/1	1	29	30	80						0/1	16	12	28	99	0/1	18	9	27	99	0/1
ENSMUSG00000022799	Arhgap31	c.*2489T>C	chr16	38598936	A	G	3_prime_UTR_variant	CCW2;CCW4;CCW5;CCW6	4	8	CCM2;CCM3;CCM4;CCS1;CCS3	5	125	1/1	0	28	28	82	1/1	0	25	25	74	1/1	0	36	36	99	1/1	0	31	31	92						0/1	18	11	29	99	0/1	27	8	35	96	0/1
ENSMUSG00000022799	Arhgap31	c.*2811C>G	chr16	38598614	G	C	3_prime_UTR_variant	CCW2;CCW4;CCW5;CCW6	4	8	CCM3;CCM4;CCM5;CCS1;CCS3	5	125	1/1	0	21	21	63	1/1	0	18	18	54	1/1	0	23	23	69	1/1	0	28	28	84						0/1	13	8	21	99	0/1	7	9	16	99	0/1
ENSMUSG00000022799	Arhgap31	c.*3045T>C	chr16	38598380	A	G	3_prime_UTR_variant	CCW2;CCW4;CCW5;CCW6	4	8	CCM2;CCM3;CCM5;CCS1;CCS3	5	125	1/1	0	23	23	69	1/1	0	19	19	57	1/1	0	28	28	83	1/1	0	26	26	77						0/1	14	9	23	99	0/1	11	9	20	99	0/1
ENSMUSG00000022799	Arhgap31	c.*637A>G	chr16	38600788	T	C	3_prime_UTR_variant	CCW2;CCW4;CCW5;CCW6	4	8	CCM2;CCM3;CCM4;CCM5;CCS3	5	125	1/1	0	17	17	51	1/1	0	19	19	57	1/1	0	23	23	69	1/1	0	22	22	66						0/1	7	17	24	99	0/1	13	9	22	99	0/1
ENSMUSG00000022799	Arhgap31	c.*1036C>T	chr16	38600389	G	A	3_prime_UTR_variant	CCW2;CCW4;CCW5;CCW6	4	8	CCM2;CCM3;CCM4;CCM5;CCS1;CCS3	6	15	1/1	0	22	22	66	1/1	0	23	23	69	1/1	0	24	24	72	1/1	0	23	23	69						0/1	13	12	25	99	0/1	16	14	30	99	0/1
ENSMUSG00000022799	Arhgap31	c.*1719T>C	chr16	38599706	A	G	3_prime_UTR_variant	CCW2;CCW4;CCW5;CCW6	4	8	CCM2;CCM3;CCM4;CCM5;CCS1;CCS3	6	15	1/1	0	23	23	68	1/1	0	16	16	48	1/1	0	28	28	82	1/1	0	26	26	78						0/1	17	8	25	99	0/1	20	11	31	99	0/1
ENSMUSG00000022799	Arhgap31	c.*1939T>C	chr16	38599486	A	G	3_prime_UTR_variant	CCW2;CCW4;CCW5;CCW6	4	8	CCM2;CCM3;CCM4;CCM5;CCS1;CCS3	6	15	1/1	0	20	20	60	1/1	0	19	19	57	1/1	0	25	25	75	1/1	0	30	30	90						0/1	18	7	25	99	0/1	19	11	30	99	0/1
ENSMUSG00000022799	Arhgap31	c.*1994G>A	chr16	38599431	C	T	3_prime_UTR_variant	CCW2;CCW4;CCW5;CCW6	4	8	CCM2;CCM3;CCM4;CCM5;CCS1;CCS3	6	15	1/1	0	20	20	60	1/1	0	21	21	63	1/1	0	24	24	72	1/1	0	31	31	93						0/1	16	10	26	99	0/1	15	12	27	99	0/1
ENSMUSG00000022799	Arhgap31	c.*2718C>A	chr16	38598707	G	T	3_prime_UTR_variant	CCW2;CCW4;CCW5;CCW6	4	8	CCM2;CCM3;CCM4;CCM5;CCS1;CCS3	6	15	1/1	0	21	21	63	1/1	0	19	19	57	1/1	0	22	22	66	1/1	0	32	32	96						0/1	13	9	22	99	0/1	11	6	17	99	0/1
ENSMUSG00000022799	Arhgap31	c.*2879C>T	chr16	38598546	G	A	3_prime_UTR_variant	CCW2;CCW4;CCW5;CCW6	4	8	CCM2;CCM3;CCM4;CCM5;CCS1;CCS3	6	15	1/1	0	21	21	63	1/1	0	20	20	60	1/1	0	25	25	75	1/1	0	30	30	90						0/1	13	12	25	99	0/1	13	12	25	99	0/1
ENSMUSG00000022799	Arhgap31	c.*2880A>G	chr16	38598545	T	C	3_prime_UTR_variant	CCW2;CCW4;CCW5;CCW6	4	8	CCM2;CCM3;CCM4;CCM5;CCS1;CCS3	6	15	1/1	0	21	21	63	1/1	0	20	20	60	1/1	0	25	25	75	1/1	0	30	30	90						0/1	13	12	25	99	0/1	13	12	25	99	0/1
ENSMUSG00000022799	Arhgap31	c.*2963C>A	chr16	38598462	G	T	3_prime_UTR_variant	CCW2;CCW4;CCW5;CCW6	4	8	CCM2;CCM3;CCM4;CCM5;CCS1;CCS3	6	15	1/1	0	30	30	90	1/1	0	30	30	90	1/1	1	32	33	59	1/1	0	39	39	99						0/1	16	11	27	99	0/1	21	15	36	99	0/1
ENSMUSG00000022687	Boc	c.*316A>C	chr16	44485296	T	G	3_prime_UTR_variant	CCW2;CCW3;CCW4;CCW5;CCW6	5	1	CCM2;CCM3;CCM4;CCM5;CCS1;CCS3	6	15	1/1	0	36	36	99	1/1	0	35	35	99	1/1	0	35	35	99	1/1	0	34	34	99	1/1	0	23	23	68	0/1	11	10	21	99	0/1	23	19	42	99	0/1
ENSMUSG00000022687	Boc	c.*3C>T	chr16	44485609	G	A	3_prime_UTR_variant	CCW2;CCW3;CCW4;CCW5;CCW6	5	1	CCM2;CCM3;CCM4;CCM5;CCS1;CCS3	6	15	1/1	0	32	32	96	1/1	1	33	34	62	1/1	0	28	28	84	1/1	0	32	32	96	1/1	0	22	22	66	0/1	11	8	19	99	0/1	21	14	35	99	0/1
ENSMUSG00000022661	Cd200	c.*228_*230dupTTT	chr16	45383219	C	CAAA	3_prime_UTR_variant	CCW2;CCW6	2	4	CCM3;CCM5;CCS1	3	75	0/1	1	6	7	18	1/1	0	3	3	8																0/1	4	3	7	99	0/1	4	2	6	68	1/1
ENSMUSG00000022661	Cd200	c.*237_*239dupTTT	chr16	45383219	C	CAAA	3_prime_UTR_variant	CCW2;CCW6	2	4	CCM3;CCM5;CCS1	3	75	0/1	1	6	7	18	1/1	0	3	3	8																0/1	4	3	7	99	0/1	4	2	6	68	1/1
ENSMUSG00000022661	Cd200	c.*320T>C	chr16	45383130	A	G	3_prime_UTR_variant	CCW2;CCW3;CCW4;CCW5;CCW6	5	1	CCM5;CCS1	2	5	1/1	0	32	32	96	1/1	0	41	41	99	1/1	0	38	38	99	1/1	0	34	34	99	1/1	0	39	39	99	0/1	12	14	26	99	1/1	0	21	21	63
ENSMUSG00000022661	Cd200	c.*117A>G	chr16	45383333	T	C	3_prime_UTR_variant	CCW2;CCW3;CCW4;CCW5;CCW6	5	1	CCM2;CCM3;CCM4;CCM5;CCS1;CCS3	6	15	1/1	0	34	34	99	1/1	0	41	41	99	1/1	1	41	42	99	1/1	0	37	37	99	1/1	0	37	37	99	0/1	10	19	29	99	0/1	4	30	34	78	0/1
ENSMUSG00000022661	Cd200	c.*126A>G	chr16	45383333	T	C	3_prime_UTR_variant	CCW2;CCW3;CCW4;CCW5;CCW6	5	1	CCM2;CCM3;CCM4;CCM5;CCS1;CCS3	6	15	1/1	0	34	34	99	1/1	0	41	41	99	1/1	1	41	42	99	1/1	0	37	37	99	1/1	0	37	37	99	0/1	10	19	29	99	0/1	4	30	34	78	0/1
ENSMUSG00000022661	Cd200	c.*329T>C	chr16	45383130	A	G	3_prime_UTR_variant	CCW2;CCW3;CCW4;CCW5;CCW6	5	1	CCM2;CCM3;CCM4;CCM5;CCS1;CCS3	6	15	1/1	0	32	32	96	1/1	0	41	41	99	1/1	0	38	38	99	1/1	0	34	34	99	1/1	0	39	39	99	0/1	7	23	30	99	0/1	7	20	27	99	0/1
ENSMUSG00000022661	Cd200	c.*879T>C	chr16	45382580	A	G	3_prime_UTR_variant	CCW2;CCW3;CCW4;CCW5;CCW6	5	1	CCM2;CCM3;CCM4;CCM5;CCS1;CCS3	6	15	1/1	0	32	32	95	1/1	0	34	34	99	1/1	0	35	35	99	1/1	0	23	23	69	1/1	0	30	30	89	1/1	1	20	21	20	0/1	3	19	22	63	0/1
ENSMUSG00000022661	Cd200	c.*974C>T	chr16	45382476	G	A	3_prime_UTR_variant	CCW2;CCW3;CCW4;CCW5;CCW6	5	1	CCM2;CCM3;CCM4;CCM5;CCS1;CCS3	6	15	1/1	0	36	36	99	1/1	0	39	39	99	1/1	0	40	40	99	1/1	0	32	32	96	1/1	0	35	35	99	0/1	5	23	28	99	0/1	8	19	27	99	0/1
ENSMUSG00000022661	Cd200	c.*983C>T	chr16	45382476	G	A	3_prime_UTR_variant	CCW2;CCW3;CCW4;CCW5;CCW6	5	1	CCM2;CCM3;CCM4;CCM5;CCS1;CCS3	6	15	1/1	0	36	36	99	1/1	0	39	39	99	1/1	0	40	40	99	1/1	0	32	32	96	1/1	0	35	35	99	0/1	5	23	28	99	0/1	8	19	27	99	0/1
ENSMUSG00000055447	Cd47	c.*187delA	chr16	49911056	TA	T	3_prime_UTR_variant	CCW6	1	2	CCM5	1	25	1/1	0	14	14	42																					0/1	5	8	13	99
ENSMUSG00000055447	Cd47	c.*191delA	chr16	49911056	TA	T	3_prime_UTR_variant	CCW6	1	2	CCM5	1	25	1/1	0	14	14	42																					0/1	5	8	13	99
ENSMUSG00000050520	Cldn8	c.*604C>T	chr16	88561754	G	A	3_prime_UTR_variant	CCW2;CCW3;CCW4	3	6	CCM3;CCM4	2	5	0/1	11	8	19	99	0/1	15	5	20	99	0/1	13	4	17	99											0/1	14	8	22	99	0/1	26	9	35	99
ENSMUSG00000022949	Clic6	c.*284dupT	chr16	92539866	C	CT	3_prime_UTR_variant	CCW2;CCW5;CCW6	3	6	CCM2	1	25	0/1	14	5	19	68	0/1	10	6	16	99	0/1	9	6	15	76											0/1	10	6	16	81
ENSMUSG00000053414	Hunk	c.*616A>C	chr16	90497364	A	C	3_prime_UTR_variant	CCW5	1	2	CCM2;CCS3	2	5	0/1	12	10	22	99																					0/1	15	6	21	99	0/1	9	8	17	99
ENSMUSG00000022781	Pak2	c.*120dupA	chr16	32020059	G	GT	3_prime_UTR_variant	CCW6	1	2		0	0	0/1	12	3	15	40
ENSMUSG00000022974	Paxbp1	c.*36T>C	chr16	91015025	A	G	3_prime_UTR_variant	CCW2;CCW3;CCW4;CCW5;CCW6	5	1	CCM2;CCM3;CCM5;CCS1;CCS2;CCS3;CCS4	7	175	0/1	9	13	22	99	0/1	13	8	21	99	0/1	11	13	24	99	0/1	12	12	24	99	0/1	10	15	25	99	0/1	10	15	25	99	0/1	16	9	25	99	0/1
ENSMUSG00000071533	Pcnp	n.*1222A>G	chr16	56016280	T	C	3_prime_UTR_variant	CCW2;CCW3;CCW4;CCW5;CCW6	5	1	CCS2;CCS3	2	5	1/1	1	15	16	10	1/1	0	26	26	78	1/1	0	26	26	78	1/1	0	21	21	63	1/1	0	22	22	66	0/1	16	19	35	99	0/1	16	18	34	99
ENSMUSG00000022940	Pigp	c.*79T>C	chr16	94364584	A	G	3_prime_UTR_variant	CCW2;CCW3;CCW4;CCW5;CCW6	5	1	CCM2;CCM3;CCM4;CCS1;CCS2;CCS3	6	15	0/1	19	18	37	99	0/1	13	14	27	99	0/1	14	12	26	99	0/1	15	19	34	99	0/1	17	19	36	99	0/1	20	12	32	99	0/1	16	17	33	99	0/1
ENSMUSG00000034064	Poglut1	c.*518C>A	chr16	38526107	G	T	3_prime_UTR_variant	CCW2	1	2	CCM2;CCS1;CCS3	3	75	1/1	0	17	17	51																					0/1	9	9	18	99	0/1	8	11	19	99	0/1
ENSMUSG00000034064	Poglut1	c.*519T>C	chr16	38526106	A	G	3_prime_UTR_variant	CCW2	1	2	CCM2;CCS1;CCS3	3	75	1/1	0	17	17	51																					0/1	9	9	18	99	0/1	8	11	19	99	0/1
ENSMUSG00000034064	Poglut1	c.*1001_*1002insTG	chr16	38525623	G	GCA	3_prime_UTR_variant	CCW2;CCW4;CCW5	3	6	CCM4;CCS1	2	5	1/1	0	20	20	60	1/1	0	18	18	54	1/1	0	17	17	51											0/1	11	11	22	99	0/1	13	7	20	99
ENSMUSG00000034064	Poglut1	c.*794C>T	chr16	38525831	G	A	3_prime_UTR_variant	CCW5	1	2	CCM2;CCM3;CCM4;CCM5;CCS1	5	125	1/1	0	26	26	78																					0/1	9	13	22	99	0/1	9	8	17	99	0/1
ENSMUSG00000034064	Poglut1	c.*301T>C	chr16	38526324	A	G	3_prime_UTR_variant	CCW2;CCW5	2	4	CCM3;CCM4;CCM5;CCS1;CCS3	5	125	1/1	0	19	19	56	1/1	0	26	26	77																0/1	10	16	26	99	0/1	10	16	26	99	0/1
ENSMUSG00000034064	Poglut1	c.*273G>A	chr16	38526352	C	T	3_prime_UTR_variant	CCW2;CCW3;CCW5;CCW6	4	8	CCS1;CCS3;CCS4	3	75	1/1	0	25	25	75	1/1	0	19	19	57	1/1	0	32	32	95	1/1	0	23	23	69						0/1	22	6	28	99	0/1	16	7	23	99	0/1
ENSMUSG00000034064	Poglut1	c.*1003_*1004delAT	chr16	38525620	GAT	G	3_prime_UTR_variant	CCW2;CCW3;CCW4;CCW5;CCW6	5	1	CCM4;CCS1	2	5	1/1	0	20	20	60	1/1	0	14	14	42	1/1	0	18	18	54	1/1	0	17	17	51	1/1	0	18	18	54	0/1	11	11	22	99	0/1	13	7	20	99
ENSMUSG00000034064	Poglut1	c.*1328C>G	chr16	38525297	G	C	3_prime_UTR_variant	CCW2;CCW4;CCW5;CCW6	4	8	CCM3;CCM4;CCM5;CCS1	4	1	1/1	0	24	24	72	1/1	0	17	17	51	1/1	1	22	23	59	1/1	0	17	17	51						0/1	10	12	22	99	0/1	11	8	19	99	0/1
ENSMUSG00000034064	Poglut1	c.*633T>C	chr16	38525992	A	G	3_prime_UTR_variant	CCW2;CCW4;CCW5	3	6	CCM2;CCM3;CCM4;CCM5;CCS1;CCS3	6	15	1/1	0	26	26	78	1/1	0	20	20	60	1/1	0	25	25	74											0/1	12	9	21	99	0/1	11	17	28	99	0/1
ENSMUSG00000034064	Poglut1	c.*780C>T	chr16	38525845	G	A	3_prime_UTR_variant	CCW2;CCW4;CCW5;CCW6	4	8	CCM2;CCM3;CCM4;CCM5;CCS1	5	125	1/1	0	18	18	54	1/1	0	19	19	57	1/1	0	28	28	84	1/1	0	18	18	54						0/1	13	13	26	99	0/1	14	9	23	99	0/1
ENSMUSG00000034064	Poglut1	c.*1088C>T	chr16	38525537	G	A	3_prime_UTR_variant	CCW2;CCW4;CCW5;CCW6	4	8	CCM2;CCM3;CCM4;CCM5;CCS1;CCS3	6	15	1/1	0	29	29	87	1/1	0	21	21	63	1/1	0	31	31	93	1/1	0	26	26	78						0/1	11	11	22	99	0/1	13	10	23	99	0/1
ENSMUSG00000034064	Poglut1	c.*710A>G	chr16	38525915	T	C	3_prime_UTR_variant	CCW2;CCW3;CCW4;CCW5	4	8	CCM2;CCM3;CCM4;CCM5;CCS1;CCS3	6	15	1/1	0	22	22	66	1/1	0	21	21	63	1/1	0	21	21	63	1/1	0	29	29	87						0/1	15	18	33	99	0/1	11	14	25	99	0/1
ENSMUSG00000034064	Poglut1	c.*589T>C	chr16	38526036	A	G	3_prime_UTR_variant	CCW2;CCW3;CCW4;CCW5;CCW6	5	1	CCM2;CCM3;CCM4;CCS1;CCS3	5	125	1/1	0	25	25	74	1/1	0	17	17	51	1/1	0	21	21	63	1/1	0	18	18	54	1/1	0	18	18	54	0/1	7	13	20	99	0/1	11	13	24	99	0/1
ENSMUSG00000034064	Poglut1	c.*1022G>A	chr16	38525603	C	T	3_prime_UTR_variant	CCW2;CCW3;CCW4;CCW5;CCW6	5	1	CCM2;CCM3;CCM4;CCM5;CCS1;CCS3	6	15	1/1	0	27	27	81	1/1	0	25	25	75	1/1	0	24	24	72	1/1	0	28	28	84	1/1	0	23	23	69	0/1	8	11	19	99	0/1	16	8	24	99	0/1
ENSMUSG00000034064	Poglut1	c.*1105T>C	chr16	38525520	A	G	3_prime_UTR_variant	CCW2;CCW3;CCW4;CCW5;CCW6	5	1	CCM2;CCM3;CCM4;CCM5;CCS1;CCS3	6	15	1/1	0	30	30	89	1/1	0	18	18	54	1/1	0	22	22	66	1/1	0	32	32	95	1/1	0	30	30	90	0/1	16	12	28	99	0/1	19	11	30	99	0/1
ENSMUSG00000034064	Poglut1	c.*1156T>C	chr16	38525469	A	G	3_prime_UTR_variant	CCW2;CCW3;CCW4;CCW5;CCW6	5	1	CCM2;CCM3;CCM4;CCM5;CCS1;CCS3	6	15	1/1	0	29	29	87	1/1	0	27	27	81	1/1	0	24	24	72	1/1	0	35	35	99	1/1	0	23	23	69	0/1	14	19	33	99	0/1	19	11	30	99	0/1
ENSMUSG00000034064	Poglut1	c.*1160A>G	chr16	38525465	T	C	3_prime_UTR_variant	CCW2;CCW3;CCW4;CCW5;CCW6	5	1	CCM2;CCM3;CCM4;CCM5;CCS1;CCS3	6	15	1/1	0	29	29	87	1/1	0	27	27	81	1/1	0	24	24	72	1/1	0	35	35	99	1/1	0	23	23	69	0/1	14	19	33	99	0/1	20	11	31	99	0/1
ENSMUSG00000034064	Poglut1	c.*138G>A	chr16	38526487	C	T	3_prime_UTR_variant	CCW2;CCW3;CCW4;CCW5;CCW6	5	1	CCM2;CCM3;CCM4;CCM5;CCS1;CCS3	6	15	1/1	0	30	30	90	1/1	0	22	22	66	1/1	0	21	21	63	1/1	0	29	29	87	1/1	0	22	22	66	0/1	15	18	33	99	0/1	12	18	30	99	0/1
ENSMUSG00000034064	Poglut1	c.*323G>A	chr16	38526302	C	T	3_prime_UTR_variant	CCW2;CCW3;CCW4;CCW5;CCW6	5	1	CCM2;CCM3;CCM4;CCM5;CCS1;CCS3	6	15	1/1	0	27	27	81	1/1	0	18	18	54	1/1	0	19	19	57	1/1	0	26	26	78	1/1	0	23	23	69	0/1	12	10	22	99	0/1	15	17	32	99	0/1
ENSMUSG00000034064	Poglut1	c.*696T>C	chr16	38525929	A	G	3_prime_UTR_variant	CCW2;CCW3;CCW4;CCW5;CCW6	5	1	CCM2;CCM3;CCM4;CCM5;CCS1;CCS3	6	15	1/1	0	23	23	69	1/1	0	18	18	54	1/1	0	23	23	69	1/1	0	29	29	87	1/1	0	17	17	51	0/1	15	16	31	99	0/1	14	11	25	99	0/1
ENSMUSG00000034064	Poglut1	c.*883A>G	chr16	38525742	T	C	3_prime_UTR_variant	CCW2;CCW3;CCW4;CCW5;CCW6	5	1	CCM2;CCM3;CCM4;CCM5;CCS1;CCS3	6	15	1/1	0	28	28	84	1/1	0	23	23	69	1/1	0	19	19	57	1/1	0	28	28	84	1/1	0	25	25	75	0/1	13	10	23	99	0/1	10	12	22	99	0/1
ENSMUSG00000022961	Son	c.*603G>A	chr16	91678915	G	A	3_prime_UTR_variant	CCW2;CCW3;CCW4;CCW5;CCW6	5	1	CCS3	1	25	0/1	12	15	27	99	0/1	13	12	25	99	0/1	21	9	30	99	0/1	8	15	23	99	0/1	18	16	34	99	0/1	9	9	18	99
ENSMUSG00000040785	Ttc3	n.*206T>C	chr16	94424167	T	C	3_prime_UTR_variant	CCW5	1	2	CCS2;CCS3	2	5	0/1	10	8	18	99																					0/1	10	8	18	99	0/1	12	10	22	99
ENSMUSG00000040785	Ttc3	n.*2336C>A	chr16	94442849	C	A	3_prime_UTR_variant	CCW3	1	2	CCS2;CCS3	2	5	0/1	8	11	19	99																					0/1	12	7	19	99	0/1	10	13	23	99
ENSMUSG00000040785	Ttc3	n.*621T>C	chr16	94424167	T	C	3_prime_UTR_variant	CCW5	1	2	CCS2;CCS3	2	5	0/1	10	8	18	99																					0/1	10	8	18	99	0/1	12	10	22	99
ENSMUSG00000040785	Ttc3	n.*1136T>C	chr16	94429456	T	C	3_prime_UTR_variant	CCW5	1	2	CCM2;CCM3;CCS3	3	75	0/1	13	7	20	99																					0/1	3	13	16	70	0/1	6	11	17	99	0/1
ENSMUSG00000040785	Ttc3	n.*187G>A	chr16	94458029	G	A	3_prime_UTR_variant	CCW3;CCW5;CCW6	3	6	CCM3	1	25	0/1	11	13	24	99	0/1	10	11	21	99	0/1	8	12	20	99											0/1	18	9	27	99
ENSMUSG00000040785	Ttc3	n.*2525G>A	chr16	94431879	G	A	3_prime_UTR_variant	CCW2;CCW3;CCW5	3	6	CCM2;CCM4;CCS2;CCS3	4	1	0/1	15	7	22	99	0/1	12	8	20	99	0/1	13	12	25	99											0/1	14	9	23	99	0/1	14	5	19	88	0/1
ENSMUSG00000040785	Ttc3	n.*3433T>C	chr16	94454456	T	C	3_prime_UTR_variant	CCW2;CCW3;CCW4;CCW5;CCW6	5	1	CCM2;CCM3;CCS3	3	75	0/1	12	5	17	99	0/1	5	13	18	99	0/1	11	13	24	99	0/1	12	9	21	99	0/1	13	8	21	99	0/1	10	12	22	99	0/1	10	11	21	99	0/1
ENSMUSG00000040785	Ttc3	c.*768G>A	chr16	94468768	G	A	3_prime_UTR_variant	CCW2;CCW3;CCW4;CCW5;CCW6	5	1	CCM4;CCS1;CCS2;CCS3	4	1	0/1	16	9	25	99	0/1	10	12	22	99	0/1	8	16	24	99	0/1	14	7	21	99	0/1	14	10	24	99	0/1	12	8	20	99	0/1	11	13	24	99	0/1
ENSMUSG00000040785	Ttc3	n.*1373T>C	chr16	94431795	T	C	3_prime_UTR_variant	CCW2;CCW3;CCW4;CCW5;CCW6	5	1	CCM2;CCM3;CCM4;CCS2;CCS3	5	125	0/1	11	15	26	99	0/1	10	14	24	99	0/1	13	8	21	99	0/1	12	14	26	99	0/1	11	16	27	99	0/1	11	10	21	99	0/1	13	9	22	99	0/1
ENSMUSG00000040785	Ttc3	n.*127T>C	chr16	94457969	T	C	3_prime_UTR_variant	CCW2;CCW3;CCW4;CCW5;CCW6	5	1	CCM2;CCM3;CCM4;CCS1;CCS2;CCS3	6	15	0/1	8	9	17	99	0/1	11	12	23	99	0/1	10	10	20	99	0/1	10	12	22	99	0/1	13	9	22	99	0/1	14	12	26	99	0/1	11	16	27	99	0/1
ENSMUSG00000040785	Ttc3	n.*3731T>C	chr16	94457969	T	C	3_prime_UTR_variant	CCW2;CCW3;CCW4;CCW5;CCW6	5	1	CCM2;CCM3;CCM4;CCS1;CCS2;CCS3	6	15	0/1	8	9	17	99	0/1	11	12	23	99	0/1	10	10	20	99	0/1	10	12	22	99	0/1	13	9	22	99	0/1	14	12	26	99	0/1	11	16	27	99	0/1
ENSMUSG00000040785	Ttc3	c.*834C>G	chr16	94468834	C	G	3_prime_UTR_variant	CCW2;CCW3;CCW4;CCW5;CCW6	5	1	CCM2;CCM3;CCM4;CCM5;CCS1;CCS2;CCS3;CCS4	8	2	0/1	12	17	29	99	0/1	13	11	24	99	0/1	8	19	27	99	0/1	11	15	26	99	0/1	15	18	33	99	0/1	10	9	19	99	0/1	11	15	26	99	0/1
ENSMUSG00000024140	Epas1	c.*829dupA	chr17	86831925	C	CA	3_prime_UTR_variant		0	0	CCM4	1	25																										0/1	14	5	19	98
ENSMUSG00000023913	Pla2g7	c.*139C>T	chr17	43612118	C	T	3_prime_UTR_variant	CCW4	1	2	CCM4	1	25	0/1	23	6	29	99																					0/1	23	6	29	99
ENSMUSG00000023972	Ptk7	c.*827delT	chr17	46564507	TA	T	3_prime_UTR_variant	CCW2	1	2	CCS1;CCS4	2	5	0/1	7	6	13	99																					0/1	12	5	17	73	0/1	6	5	11	91
ENSMUSG00000013236	Ptprs	c.*328delT	chr17	56412996	TA	T	3_prime_UTR_variant	CCW4	1	2	CCM5;CCS1	2	5	0/1	8	5	13	99																					0/1	14	4	18	58	0/1	9	5	14	97
ENSMUSG00000024091	Vapa	c.*41delT	chr17	65580647	GA	G	3_prime_UTR_variant	CCW4	1	2	CCS1	1	25	0/1	12	4	16	53																					0/1	12	4	16	52
ENSMUSG00000024381	Bin1	c.*15C>G	chr18	32435257	C	G	3_prime_UTR_variant	CCW2;CCW3;CCW4;CCW5;CCW6	5	1	CCS1;CCS3	2	5	0/1	11	21	32	99	0/1	5	15	20	99	0/1	14	10	24	99	0/1	15	14	29	99	0/1	17	11	28	99	0/1	8	14	22	99	0/1	5	16	21	99
ENSMUSG00000024370	Cdc23	c.*926_*941delAAGGAACACTAACTGG	chr18	34633052	CCCAGTTAGTGTTCCTT	C	3_prime_UTR_variant	CCW2	1	2	CCM4;CCM5	2	5	0/1	12	2	14	50																					0/1	14	2	16	44	1/1	0	3	3	13
ENSMUSG00000024370	Cdc23	c.*389C>T	chr18	34633605	G	A	3_prime_UTR_variant	CCW2;CCW3	2	4	CCS1;CCS2	2	5	0/1	15	6	21	99	0/1	10	12	22	99																0/1	9	10	19	99	1/1	0	22	22	66
ENSMUSG00000024370	Cdc23	c.*615T>C	chr18	34633379	A	G	3_prime_UTR_variant	CCW3;CCW4;CCW5;CCW6	4	8	CCM4;CCS3;CCS4	3	75	0/1	4	12	16	98	0/1	7	10	17	99	0/1	9	10	19	99	0/1	13	7	20	99						0/1	7	10	17	99	0/1	9	8	17	99	1/1
ENSMUSG00000024370	Cdc23	c.*799dupT	chr18	34633194	G	GA	3_prime_UTR_variant	CCW2;CCW3;CCW5;CCW6	4	8	CCM3;CCM4;CCM5;CCS1;CCS4	5	125	0/1	9	8	17	99	0/1	6	6	12	99	0/1	8	6	14	99	0/1	14	3	17	45						0/1	7	3	10	66	0/1	13	6	19	99	1/1
ENSMUSG00000024331	Dsc2	c.*569G>A	chr18	20031845	C	T	3_prime_UTR_variant	CCW5;CCW6	2	4	CCM4	1	25	0/1	8	12	20	99	0/1	10	11	21	99																0/1	9	11	20	99
ENSMUSG00000024331	Dsc2	c.*1560T>C	chr18	20031490	A	G	3_prime_UTR_variant	CCW5;CCW6	2	4	CCM2;CCM3	2	5	0/1	10	7	17	99	0/1	8	7	15	99																0/1	10	6	16	99	0/1	7	8	15	99
ENSMUSG00000024331	Dsc2	c.*716T>C	chr18	20031490	A	G	3_prime_UTR_variant	CCW5;CCW6	2	4	CCM2;CCM3	2	5	0/1	10	7	17	99	0/1	8	7	15	99																0/1	10	6	16	99	0/1	7	8	15	99
ENSMUSG00000024331	Dsc2	c.*924T>C	chr18	20031490	A	G	3_prime_UTR_variant	CCW5;CCW6	2	4	CCM2;CCM3	2	5	0/1	10	7	17	99	0/1	8	7	15	99																0/1	10	6	16	99	0/1	7	8	15	99
ENSMUSG00000024331	Dsc2	c.*1582delT	chr18	20031467	GA	G	3_prime_UTR_variant	CCW2;CCW5;CCW6	3	6	CCM2;CCM4;CCM5;CCS3	4	1	0/1	8	5	13	99	0/1	11	4	15	75	0/1	10	5	15	99											0/1	14	5	19	93	0/1	6	8	14	99	1/1
ENSMUSG00000024331	Dsc2	c.*738delT	chr18	20031467	GA	G	3_prime_UTR_variant	CCW2;CCW5;CCW6	3	6	CCM2;CCM4;CCM5;CCS3	4	1	0/1	8	5	13	99	0/1	11	4	15	75	0/1	10	5	15	99											0/1	14	5	19	93	0/1	6	8	14	99	1/1
ENSMUSG00000024331	Dsc2	c.*946delT	chr18	20031467	GA	G	3_prime_UTR_variant	CCW2;CCW5;CCW6	3	6	CCM2;CCM4;CCM5;CCS3	4	1	0/1	8	5	13	99	0/1	11	4	15	75	0/1	10	5	15	99											0/1	14	5	19	93	0/1	6	8	14	99	1/1
ENSMUSG00000024331	Dsc2	c.*1205G>A	chr18	20031845	C	T	3_prime_UTR_variant	CCW5;CCW6	2	4	CCM2;CCM3;CCM4;CCM5;CCS2;CCS3	6	15	0/1	8	12	20	99	0/1	10	11	21	99																0/1	15	10	25	99	0/1	8	9	17	99	0/1
ENSMUSG00000024331	Dsc2	c.*361G>A	chr18	20031845	C	T	3_prime_UTR_variant	CCW5;CCW6	2	4	CCM2;CCM3;CCM4;CCM5;CCS2;CCS3	6	15	0/1	8	12	20	99	0/1	10	11	21	99																0/1	15	10	25	99	0/1	8	9	17	99	0/1
ENSMUSG00000024331	Dsc2	n.*2755G>A	chr18	20031845	C	T	3_prime_UTR_variant	CCW5;CCW6	2	4	CCM2;CCM3;CCM4;CCM5;CCS2;CCS3	6	15	0/1	8	12	20	99	0/1	10	11	21	99																0/1	15	10	25	99	0/1	8	9	17	99	0/1
ENSMUSG00000024331	Dsc2	c.*1159A>T	chr18	20031891	T	A	3_prime_UTR_variant	CCW2;CCW4	2	4	CCM2;CCM3;CCM4;CCM5;CCS1;CCS2;CCS3	7	175	0/1	5	11	16	99	0/1	11	7	18	99																0/1	13	11	24	99	0/1	10	10	20	99	0/1
ENSMUSG00000024331	Dsc2	c.*315A>T	chr18	20031891	T	A	3_prime_UTR_variant	CCW2;CCW4	2	4	CCM2;CCM3;CCM4;CCM5;CCS1;CCS2;CCS3	7	175	0/1	5	11	16	99	0/1	11	7	18	99																0/1	13	11	24	99	0/1	10	10	20	99	0/1
ENSMUSG00000024331	Dsc2	c.*523A>T	chr18	20031891	T	A	3_prime_UTR_variant	CCW2;CCW4	2	4	CCM2;CCM3;CCM4;CCM5;CCS1;CCS2;CCS3	7	175	0/1	5	11	16	99	0/1	11	7	18	99																0/1	13	11	24	99	0/1	10	10	20	99	0/1
ENSMUSG00000024331	Dsc2	n.*896G>T	chr18	20043732	C	A	3_prime_UTR_variant	CCW2;CCW3;CCW4;CCW5	4	8	CCM2;CCM3;CCM4;CCM5;CCS2;CCS3	6	15	0/1	11	14	25	99	0/1	6	15	21	99	0/1	11	12	23	99	0/1	13	10	23	99						0/1	16	27	43	99	0/1	10	17	27	99	0/1
ENSMUSG00000024331	Dsc2	c.*118T>C	chr18	20032088	A	G	3_prime_UTR_variant	CCW2;CCW3;CCW4;CCW5;CCW6	5	1	CCM2;CCM3;CCM4;CCM5;CCS1;CCS2;CCS3	7	175	0/1	12	14	26	99	0/1	13	12	25	99	0/1	9	18	27	99	0/1	14	9	23	99	0/1	16	14	30	99	0/1	17	16	33	99	0/1	14	16	30	99	0/1
ENSMUSG00000024331	Dsc2	c.*326T>C	chr18	20032088	A	G	3_prime_UTR_variant	CCW2;CCW3;CCW4;CCW5;CCW6	5	1	CCM2;CCM3;CCM4;CCM5;CCS1;CCS2;CCS3	7	175	0/1	12	14	26	99	0/1	13	12	25	99	0/1	9	18	27	99	0/1	14	9	23	99	0/1	16	14	30	99	0/1	17	16	33	99	0/1	14	16	30	99	0/1
ENSMUSG00000024331	Dsc2	c.*962T>C	chr18	20032088	A	G	3_prime_UTR_variant	CCW2;CCW3;CCW4;CCW5;CCW6	5	1	CCM2;CCM3;CCM4;CCM5;CCS1;CCS2;CCS3	7	175	0/1	12	14	26	99	0/1	13	12	25	99	0/1	9	18	27	99	0/1	14	9	23	99	0/1	16	14	30	99	0/1	17	16	33	99	0/1	14	16	30	99	0/1
ENSMUSG00000024331	Dsc2	c.*1394C>T	chr18	20031656	G	A	3_prime_UTR_variant	CCW2;CCW3;CCW4;CCW5;CCW6	5	1	CCM2;CCM3;CCM4;CCM5;CCS1;CCS2;CCS3;CCS4	8	2	0/1	15	18	33	99	0/1	15	6	21	99	0/1	14	9	23	99	0/1	15	13	28	99	0/1	16	13	29	99	0/1	24	9	33	99	0/1	13	15	28	99	0/1
ENSMUSG00000024331	Dsc2	c.*550C>T	chr18	20031656	G	A	3_prime_UTR_variant	CCW2;CCW3;CCW4;CCW5;CCW6	5	1	CCM2;CCM3;CCM4;CCM5;CCS1;CCS2;CCS3;CCS4	8	2	0/1	15	18	33	99	0/1	15	6	21	99	0/1	14	9	23	99	0/1	15	13	28	99	0/1	16	13	29	99	0/1	24	9	33	99	0/1	13	15	28	99	0/1
ENSMUSG00000024331	Dsc2	c.*758C>T	chr18	20031656	G	A	3_prime_UTR_variant	CCW2;CCW3;CCW4;CCW5;CCW6	5	1	CCM2;CCM3;CCM4;CCM5;CCS1;CCS2;CCS3;CCS4	8	2	0/1	15	18	33	99	0/1	15	6	21	99	0/1	14	9	23	99	0/1	15	13	28	99	0/1	16	13	29	99	0/1	24	9	33	99	0/1	13	15	28	99	0/1
ENSMUSG00000024360	Etf1	c.*677C>T	chr18	34904311	G	A	3_prime_UTR_variant	CCW2;CCW3;CCW4;CCW5;CCW6	5	1	CCM3;CCM4	2	5	0/1	8	8	16	99	0/1	12	6	18	99	0/1	11	9	20	99	0/1	8	9	17	99	0/1	12	8	20	99	0/1	9	13	22	99	0/1	11	9	20	99
ENSMUSG00000024454	Hdac3	c.*542delT	chr18	37937071	CA	C	3_prime_UTR_variant		0	0	CCS4	1	25																										0/1	11	4	15	54
ENSMUSG00000024359	Hspa9	c.*362G>A	chr18	34937954	C	T	3_prime_UTR_variant	CCW2;CCW3;CCW4;CCW5;CCW6	5	1	CCM2;CCM3;CCM4;CCM5;CCS1;CCS2;CCS3;CCS4	8	2	0/1	18	12	30	99	0/1	15	9	24	99	0/1	12	15	27	99	0/1	13	16	29	99	0/1	19	7	26	99	0/1	13	11	24	99	0/1	19	7	26	99	0/1
ENSMUSG00000044252	Osbpl1a	c.*591T>C	chr18	12755522	A	G	3_prime_UTR_variant	CCW5;CCW6	2	4	CCM4	1	25	0/1	10	9	19	99	0/1	13	8	21	99																1/1	0	20	20	60
ENSMUSG00000044252	Osbpl1a	n.*1938T>C	chr18	12755522	A	G	3_prime_UTR_variant	CCW5;CCW6	2	4	CCM4;CCS1;CCS3	3	75	0/1	10	9	19	99	0/1	13	8	21	99																1/1	0	23	23	68	0/1	12	14	26	99	0/1
ENSMUSG00000103144	Pcdhga1	c.*1705dupT	chr18	37841828	C	CT	3_prime_UTR_variant	CCW6	1	2	CCM3;CCS4	2	5	0/1	13	5	18	99																					0/1	9	4	13	85	0/1	24	6	30	96
ENSMUSG00000103081	Pcdhgb8	n.*1705dupT	chr18	37841828	C	CT	3_prime_UTR_variant	CCW6	1	2	CCM3;CCS4	2	5	0/1	13	5	18	99																					0/1	9	4	13	85	0/1	24	6	30	96
ENSMUSG00000073639	Rab18	c.*105T>C	chr18	6788791	T	C	3_prime_UTR_variant	CCW2;CCW3;CCW4;CCW5;CCW6	5	1	CCM5;CCS1;CCS2;CCS3;CCS4	5	125	0/1	14	16	30	99	0/1	17	14	31	99	0/1	17	14	31	99	0/1	13	13	26	99	0/1	20	11	31	99	1/1	0	29	29	87	0/1	10	10	20	99	1/1
ENSMUSG00000073639	Rab18	c.*846A>G	chr18	6789501	A	G	3_prime_UTR_variant	CCW2;CCW3;CCW4;CCW5;CCW6	5	1	CCM5;CCS1;CCS2;CCS3;CCS4	5	125	0/1	18	21	39	99	0/1	12	21	33	99	0/1	16	19	35	99	0/1	17	18	35	99	0/1	20	20	40	99	1/1	0	36	36	99	0/1	16	18	34	99	1/1
ENSMUSG00000034320	Slc26a2	c.*3916C>A	chr18	61194222	G	T	3_prime_UTR_variant	CCW5	1	2	CCS1	1	25	0/1	10	7	17	62																					0/1	12	5	17	68
ENSMUSG00000033382	Trappc8	c.*24T>C	chr18	20818053	A	G	3_prime_UTR_variant	CCW2;CCW4	2	4	CCS2	1	25	0/1	8	11	19	99	0/1	9	13	22	99																1/1	0	34	34	99
ENSMUSG00000024424	Ttc39c	c.*58T>G	chr18	12736757	T	G	3_prime_UTR_variant	CCW4	1	2	CCM5;CCS1;CCS2;CCS3;CCS4	5	125	0/1	6	10	16	99																					1/1	0	26	26	78	0/1	10	8	18	99	1/1
ENSMUSG00000033417	Cacul1	c.*4201T>C	chr19	60524846	A	G	3_prime_UTR_variant	CCW4;CCW6	2	4	CCS1;CCS4	2	5	1/1	0	18	18	53	1/1	0	19	19	57																0/1	15	13	28	99	0/1	10	14	24	99
ENSMUSG00000059326	Csf2ra	c.*253A>G	chr19	61224751	T	C	3_prime_UTR_variant	CCW2;CCW3;CCW4;CCW5;CCW6	5	1	CCS1	1	25	1/1	0	34	34	99	1/1	0	31	31	93	1/1	0	35	35	99	1/1	0	27	27	81	1/1	0	33	33	99	0/1	9	10	19	99
ENSMUSG00000059326	Csf2ra	c.*333delA	chr19	61224670	AT	A	3_prime_UTR_variant	CCW2;CCW3;CCW4;CCW5;CCW6	5	1	CCS1;CCS4	2	5	0/1	3	14	17	42	0/1	2	13	15	17	1/1	1	18	19	26	1/1	0	9	9	27	0/1	2	16	18	8	1/1	0	13	13	39	0/1	17	4	21	68
ENSMUSG00000024810	Il33	c.*343T>A	chr19	29959384	T	A	3_prime_UTR_variant	CCW2;CCW3;CCW4	3	6	CCS3	1	25	1/1	0	24	24	72	1/1	0	37	37	99	1/1	0	49	49	99											0/1	17	9	26	99
ENSMUSG00000024810	Il33	c.*940A>G	chr19	29959981	A	G	3_prime_UTR_variant	CCW2;CCW3;CCW4	3	6	CCS3	1	25	1/1	0	20	20	60	1/1	0	35	35	99	1/1	0	39	39	99											0/1	14	9	23	99
ENSMUSG00000033863	Klf9	c.*1592G>A	chr19	23166504	G	A	3_prime_UTR_variant	CCW3	1	2	CCS2	1	25	0/1	15	6	21	99																					0/1	11	7	18	99
ENSMUSG00000033863	Klf9	c.*1983T>C	chr19	23166895	T	C	3_prime_UTR_variant	CCW3	1	2	CCM2	1	25	1/1	0	19	19	57																					1/1	0	20	20	59
ENSMUSG00000024781	Lipa	c.*897dupA	chr19	34493082	G	GT	3_prime_UTR_variant	CCW4	1	2	CCM4;CCM5;CCS2	3	75	0/1	15	4	19	57																					0/1	13	5	18	88	0/1	27	8	35	99	0/1
ENSMUSG00000024997	Prdx3	c.*461delT	chr19	60864204	TA	T	3_prime_UTR_variant		0	0	CCM5	1	25																										0/1	7	7	14	99
ENSMUSG00000024997	Prdx3	c.*246G>T	chr19	60864420	C	A	3_prime_UTR_variant	CCW2;CCW4;CCW5	3	6	CCM2;CCM3;CCM4;CCS1;CCS3;CCS4	6	15	1/1	0	21	21	63	1/1	0	18	18	54	1/1	0	19	19	57											1/1	0	15	15	45	1/1	0	20	20	60	1/1
ENSMUSG00000024997	Prdx3	c.*199T>C	chr19	60864467	A	G	3_prime_UTR_variant	CCW2;CCW3;CCW4;CCW5;CCW6	5	1	CCM2;CCM3;CCM4;CCS1;CCS3;CCS4	6	15	1/1	0	23	23	69	1/1	0	19	19	57	1/1	0	24	24	72	1/1	0	25	25	75	1/1	0	25	25	75	1/1	0	25	25	75	1/1	0	24	24	72	1/1
ENSMUSG00000043531	Sorcs1	c.*870T>C	chr19	50150346	A	G	3_prime_UTR_variant	CCW6	1	2	CCS1;CCS2;CCS3;CCS4	4	1	1/1	0	20	20	60																					0/1	12	22	34	99	0/1	19	16	35	99	0/1
ENSMUSG00000052387	Trpm3	c.*2113delA	chr19	22990415	GA	G	3_prime_UTR_variant	CCW2;CCW5;CCW6	3	6	CCM3	1	25	1/1	0	9	9	27	1/1	0	10	10	30	1/1	0	12	12	36											1/1	0	6	6	18
ENSMUSG00000074733	Zfp950	n.*2244C>T	chr19	61115126	G	A	3_prime_UTR_variant	CCW2;CCW4;CCW6	3	6	CCS1	1	25	1/1	0	20	20	60	1/1	0	20	20	60	1/1	0	22	22	66											0/1	22	8	30	99
ENSMUSG00000074733	Zfp950	n.*1494C>G	chr19	61115876	G	C	3_prime_UTR_variant	CCW2;CCW3;CCW4;CCW5;CCW6	5	1	CCS1	1	25	1/1	0	21	21	63	1/1	0	17	17	51	1/1	0	15	15	45	1/1	0	18	18	54	1/1	0	22	22	66	0/1	22	10	32	99
ENSMUSG00000074733	Zfp950	n.*2100A>G	chr19	61115270	T	C	3_prime_UTR_variant	CCW2;CCW3;CCW4;CCW5;CCW6	5	1	CCM2;CCM5	2	5	1/1	0	23	23	69	1/1	0	22	22	66	1/1	0	22	22	66	1/1	0	19	19	57	1/1	0	25	25	75	0/1	16	6	22	99	0/1	21	6	27	99
ENSMUSG00000027186	Elf5	c.*88C>T	chr2	103449748	C	T	3_prime_UTR_variant	CCW2;CCW5;CCW6	3	6	CCS2;CCS3	2	5	0/1	14	20	34	99	0/1	12	23	35	99	0/1	15	12	27	99											0/1	17	26	43	99	0/1	6	19	25	99
ENSMUSG00000074923	Pak6	c.*948A>G	chr2	118697522	A	G	3_prime_UTR_variant	CCW3;CCW4	2	4	CCM2;CCM3;CCM4;CCM5;CCS1;CCS2;CCS3	7	175	0/1	9	11	20	99	0/1	5	12	17	99																1/1	0	36	36	99	1/1	0	18	18	54	1/1
ENSMUSG00000098488	Pla2g4b	c.*236A>G	chr2	120041851	A	G	3_prime_UTR_variant	CCW2;CCW6	2	4	CCM2;CCM3;CCM4;CCM5;CCS1;CCS3	6	15	0/1	7	13	20	99	0/1	13	6	19	99																0/1	20	20	40	99	0/1	27	18	45	99	0/1
ENSMUSG00000034032	Rpap1	n.*704T>C	chr2	119764829	A	G	3_prime_UTR_variant	CCW2;CCW3;CCW4;CCW6	4	8	CCM2;CCM3;CCM4;CCM5;CCS1;CCS3	6	15	0/1	10	10	20	99	0/1	9	15	24	99	0/1	9	12	21	99	0/1	10	7	17	99						1/1	1	20	21	20	0/1	3	19	22	63	0/1
ENSMUSG00000017009	Sdc4	c.*951dupT	chr2	164425134	T	TA	3_prime_UTR_variant	CCW6	1	2	CCM5;CCS1;CCS2;CCS3	4	1	1/1	0	6	6	17																					0/1	10	9	19	99	0/1	9	7	16	99	0/1
ENSMUSG00000040152	Thbs1	c.*564T>C	chr2	118125593	T	C	3_prime_UTR_variant	CCW2;CCW3;CCW4;CCW5;CCW6	5	1	CCS1;CCS2	2	5	0/1	9	18	27	99	0/1	13	16	29	99	0/1	14	15	29	99	0/1	12	18	30	99	0/1	14	24	38	99	0/1	20	16	36	99	0/1	8	10	18	99
ENSMUSG00000040152	Thbs1	c.*1472C>T	chr2	118126501	C	T	3_prime_UTR_variant	CCW2;CCW3;CCW4;CCW5;CCW6	5	1	CCM2;CCM3;CCM4;CCM5;CCS1;CCS2;CCS3	7	175	0/1	5	22	27	99	0/1	12	16	28	99	0/1	18	18	36	99	0/1	14	19	33	99	0/1	19	24	43	99	0/1	16	15	31	99	0/1	16	18	34	99	0/1
ENSMUSG00000075040	Zfp408	c.*661C>T	chr2	91644314	G	A	3_prime_UTR_variant	CCW2;CCW3;CCW5;CCW6	4	8	CCM2;CCM3;CCM4;CCS1;CCS2;CCS3	6	15	0/1	9	10	19	99	0/1	9	13	22	99	0/1	9	11	20	99	0/1	8	10	18	99						1/1	0	20	20	60	1/1	0	24	24	72	1/1
ENSMUSG00000033400	Agl	c.*1660A>G	chr3	116743158	T	C	3_prime_UTR_variant	CCW6	1	2	CCS1	1	25	0/1	14	7	21	99																					0/1	10	8	18	99
ENSMUSG00000028028	Alpk1	c.*65G>A	chr3	127670867	C	T	3_prime_UTR_variant	CCW4;CCW6	2	4	CCS1	1	25	0/1	5	14	19	99	0/1	5	15	20	99																0/1	6	15	21	99
ENSMUSG00000028028	Alpk1	c.*102delG	chr3	127670829	TC	T	3_prime_UTR_variant	CCW2;CCW3;CCW6	3	6	CCS1	1	25	1/1	1	15	16	11	0/1	5	8	13	99	0/1	4	10	14	99											0/1	8	13	21	99
ENSMUSG00000028195	Ccn1	c.*349dupC	chr3	145647316	A	AG	3_prime_UTR_variant	CCW2	1	2	CCM3	1	25	0/1	3	7	10	50																					0/1	4	3	7	58
ENSMUSG00000058897	Col25a1	c.*3412C>T	chr3	130599104	C	T	3_prime_UTR_variant	CCW2	1	2	CCM3	1	25	0/1	10	10	20	99																					0/1	7	12	19	99
ENSMUSG00000058897	Col25a1	c.*3938A>G	chr3	130599630	A	G	3_prime_UTR_variant	CCW2	1	2	CCM3	1	25	0/1	5	9	14	99																					0/1	12	6	18	99
ENSMUSG00000068823	Csde1	c.*161G>A	chr3	103057094	G	A	3_prime_UTR_variant		0	0	CCM2	1	25																										0/1	16	6	22	99
ENSMUSG00000042035	Igsf3	c.*2724dupT	chr3	101462748	C	CT	3_prime_UTR_variant	CCW2;CCW3;CCW4	3	6	CCS4	1	25	0/1	14	4	18	50	0/1	10	3	13	38	0/1	9	6	15	99											1/2	0	9	3	12	38	206	0	196
ENSMUSG00000042035	Igsf3	c.*831A>T	chr3	101460868	A	T	3_prime_UTR_variant	CCW2;CCW5;CCW6	3	6	CCS3	1	25	0/1	10	8	18	99	0/1	10	10	20	99	0/1	10	6	16	99											0/1	10	8	18	99
ENSMUSG00000042035	Igsf3	c.*2589G>T	chr3	101462626	G	T	3_prime_UTR_variant	CCW2;CCW3;CCW4;CCW5;CCW6	5	1	CCS1;CCS2;CCS3;CCS4	4	1	0/1	12	13	25	99	0/1	8	11	19	99	0/1	10	17	27	99	0/1	14	11	25	99	0/1	18	13	31	99	0/1	11	22	33	99	0/1	9	13	22	99	0/1
ENSMUSG00000042035	Igsf3	c.*2590T>G	chr3	101462627	T	G	3_prime_UTR_variant	CCW2;CCW3;CCW4;CCW5;CCW6	5	1	CCS1;CCS2;CCS3;CCS4	4	1	0/1	12	13	25	99	0/1	8	11	19	99	0/1	10	17	27	99	0/1	14	11	25	99	0/1	18	13	31	99	0/1	11	22	33	99	0/1	9	13	22	99	0/1
ENSMUSG00000028063	Lmna	c.*228delA	chr3	88481845	AT	A	3_prime_UTR_variant	CCW2	1	2	CCM5;CCS2	2	5	0/1	7	3	10	49																					0/1	11	3	14	37	0/1	9	3	12	43
ENSMUSG00000032913	Lrig2	c.*3209A>G	chr3	104454556	T	C	3_prime_UTR_variant	CCW6	1	2	CCS1;CCS3	2	5	0/1	10	7	17	99																					0/1	13	9	22	99	0/1	2	14	16	3
ENSMUSG00000032913	Lrig2	c.*562_*563delTG	chr3	104457201	CCA	C	3_prime_UTR_variant	CCW2;CCW4;CCW5;CCW6	4	8	CCS1	1	25	0/1	9	6	15	99	0/1	8	5	13	99	0/1	9	3	12	78	0/1	8	3	11	81						0/1	12	4	16	99
ENSMUSG00000028164	Manba	c.*577T>G	chr3	135571016	T	G	3_prime_UTR_variant	CCW3;CCW4	2	4	CCM4	1	25	0/1	15	4	19	99	0/1	9	8	17	99																0/1	7	8	15	99
ENSMUSG00000028164	Manba	c.*784dupA	chr3	135571217	C	CA	3_prime_UTR_variant	CCW2;CCW5;CCW6	3	6	CCM2	1	25	0/1	14	6	20	99	0/1	6	3	9	66	0/1	8	4	12	88											0/1	9	3	12	57
ENSMUSG00000028164	Manba	c.*305G>T	chr3	135570744	G	T	3_prime_UTR_variant	CCW2;CCW3;CCW4;CCW5;CCW6	5	1	CCM2;CCM3;CCM4	3	75	0/1	12	12	24	99	0/1	15	18	33	99	0/1	16	18	34	99	0/1	10	10	20	99	0/1	15	10	25	99	0/1	11	11	22	99	0/1	10	10	20	99	0/1
ENSMUSG00000028164	Manba	c.*306T>A	chr3	135570745	T	A	3_prime_UTR_variant	CCW2;CCW3;CCW4;CCW5;CCW6	5	1	CCM2;CCM3;CCM4	3	75	0/1	12	12	24	99	0/1	15	18	33	99	0/1	16	18	34	99	0/1	10	10	20	99	0/1	15	10	25	99	0/1	11	11	22	99	0/1	10	10	20	99	0/1
ENSMUSG00000028164	Manba	c.*636G>A	chr3	135571075	G	A	3_prime_UTR_variant	CCW2;CCW3;CCW4;CCW5;CCW6	5	1	CCM2;CCM3;CCM4	3	75	0/1	9	13	22	99	0/1	8	18	26	99	0/1	12	13	25	99	0/1	8	11	19	99	0/1	12	8	20	99	0/1	7	15	22	99	0/1	9	14	23	99	0/1
ENSMUSG00000089911	Mfsd14a	c.*326A>G	chr3	116631948	T	C	3_prime_UTR_variant	CCW2;CCW4;CCW5;CCW6	4	8	CCM5;CCS1;CCS3	3	75	0/1	8	11	19	99	0/1	3	15	18	71	0/1	9	7	16	99	0/1	5	14	19	99						0/1	8	14	22	99	0/1	3	20	23	57	0/1
ENSMUSG00000089911	Mfsd14a	c.*26_*27dupTC	chr3	116632246	C	CGA	3_prime_UTR_variant	CCW2;CCW3;CCW4;CCW5;CCW6	5	1	CCM5;CCS1;CCS2;CCS3;CCS4	5	125	0/1	12	6	18	99	0/1	11	5	16	99	0/1	13	3	16	69	0/1	14	3	17	66	0/1	12	4	16	99	0/1	15	10	25	99	0/1	13	5	18	99	0/1
ENSMUSG00000042784	Muc1	c.*41T>C	chr3	89233139	T	C	3_prime_UTR_variant	CCW6	1	2	CCS3	1	25	0/1	26	10	36	99																					0/1	3	14	17	72
ENSMUSG00000028163	Nfkb1	n.*105C>T	chr3	135590375	G	A	3_prime_UTR_variant	CCW2;CCW3;CCW4;CCW5;CCW6	5	1	CCM2;CCM3;CCM4	3	75	0/1	10	13	23	99	0/1	12	12	24	99	0/1	16	9	25	99	0/1	14	11	25	99	0/1	10	17	27	99	0/1	13	7	20	99	0/1	11	10	21	99	0/1
ENSMUSG00000028163	Nfkb1	n.*2148C>T	chr3	135590375	G	A	3_prime_UTR_variant	CCW2;CCW3;CCW4;CCW5;CCW6	5	1	CCM2;CCM3;CCM4	3	75	0/1	10	13	23	99	0/1	12	12	24	99	0/1	16	9	25	99	0/1	14	11	25	99	0/1	10	17	27	99	0/1	13	7	20	99	0/1	11	10	21	99	0/1
ENSMUSG00000028163	Nfkb1	n.*749T>C	chr3	135608234	A	G	3_prime_UTR_variant	CCW2;CCW3;CCW4;CCW5;CCW6	5	1	CCM2;CCM3;CCM4	3	75	0/1	14	13	27	99	0/1	11	13	24	99	0/1	15	16	31	99	0/1	15	9	24	99	0/1	11	13	24	99	0/1	16	8	24	99	0/1	12	12	24	99	0/1
ENSMUSG00000027852	Nras	c.*1903A>G	chr3	103066090	A	G	3_prime_UTR_variant	CCW2;CCW3	2	4	CCS1	1	25	0/1	16	5	21	99	0/1	16	3	19	58																0/1	8	11	19	99
ENSMUSG00000027999	Pla2g12a	c.*97C>T	chr3	129895053	C	T	3_prime_UTR_variant	CCW5;CCW6	2	4	CCM3	1	25	0/1	13	7	20	99	0/1	14	12	26	99																0/1	20	4	24	86
ENSMUSG00000027999	Pla2g12a	c.*154T>C	chr3	129895110	T	C	3_prime_UTR_variant	CCW2;CCW4;CCW5;CCW6	4	8	CCS1	1	25	0/1	18	7	25	99	0/1	12	7	19	99	0/1	13	9	22	99	0/1	15	9	24	99						0/1	11	16	27	99
ENSMUSG00000005774	Rfx5	c.*1878A>G	chr3	94959817	A	G	3_prime_UTR_variant	CCW2;CCW3;CCW4;CCW5;CCW6	5	1	CCS1	1	25	0/1	8	12	20	99	0/1	12	9	21	99	0/1	6	10	16	99	0/1	15	7	22	99	0/1	6	11	17	99	0/1	13	7	20	99
ENSMUSG00000005774	Rfx5	c.*1879T>A	chr3	94961247	T	A	3_prime_UTR_variant	CCW2;CCW3;CCW4;CCW5;CCW6	5	1	CCS1	1	25	0/1	21	5	26	99	0/1	20	3	23	55	0/1	21	6	27	99	0/1	21	5	26	99	0/1	15	5	20	99	0/1	20	5	25	99
ENSMUSG00000005774	Rfx5	c.*3308T>A	chr3	94961247	T	A	3_prime_UTR_variant	CCW2;CCW3;CCW4;CCW5;CCW6	5	1	CCS1	1	25	0/1	21	5	26	99	0/1	20	3	23	55	0/1	21	6	27	99	0/1	21	5	26	99	0/1	15	5	20	99	0/1	20	5	25	99
ENSMUSG00000005774	Rfx5	c.*449A>G	chr3	94959817	A	G	3_prime_UTR_variant	CCW2;CCW3;CCW4;CCW5;CCW6	5	1	CCS1	1	25	0/1	8	12	20	99	0/1	12	9	21	99	0/1	6	10	16	99	0/1	15	7	22	99	0/1	6	11	17	99	0/1	13	7	20	99
ENSMUSG00000028057	Rit1	n.*321dupT	chr3	88729159	C	CT	3_prime_UTR_variant		0	0	CCS4	1	25																										0/1	12	4	16	76
ENSMUSG00000004896	Rrnad1	c.*884delA	chr3	87922906	AT	A	3_prime_UTR_variant	CCW6	1	2	CCS1	1	25	0/1	5	5	10	99																					0/1	8	3	11	99
ENSMUSG00000004896	Rrnad1	n.*2363delA	chr3	87922906	AT	A	3_prime_UTR_variant	CCW6	1	2	CCS1	1	25	0/1	5	5	10	99																					0/1	8	3	11	99
ENSMUSG00000027879	Sec22b	n.*281T>C	chr3	97914567	T	C	3_prime_UTR_variant	CCW2;CCW3;CCW5;CCW6	4	8	CCS1;CCS2;CCS3;CCS4	4	1	0/1	14	16	30	99	0/1	10	9	19	99	0/1	10	13	23	99	0/1	16	11	27	99						0/1	11	11	22	99	0/1	8	14	22	99	0/1
ENSMUSG00000027879	Sec22b	c.*155C>T	chr3	97921425	C	T	3_prime_UTR_variant	CCW2;CCW3;CCW4;CCW5;CCW6	5	1	CCS1;CCS2;CCS3;CCS4	4	1	0/1	12	9	21	99	0/1	10	12	22	99	0/1	14	10	24	99	0/1	10	16	26	99	0/1	8	17	25	99	0/1	7	16	23	99	0/1	8	10	18	99	0/1
ENSMUSG00000027879	Sec22b	c.*235G>A	chr3	97921505	G	A	3_prime_UTR_variant	CCW2;CCW3;CCW4;CCW5;CCW6	5	1	CCS1;CCS2;CCS3;CCS4	4	1	0/1	13	10	23	99	0/1	11	9	20	99	0/1	13	10	23	99	0/1	13	10	23	99	0/1	11	13	24	99	0/1	16	13	29	99	0/1	14	9	23	99	0/1
ENSMUSG00000027879	Sec22b	n.*670C>T	chr3	97921425	C	T	3_prime_UTR_variant	CCW2;CCW3;CCW4;CCW5;CCW6	5	1	CCS1;CCS2;CCS3;CCS4	4	1	0/1	12	9	21	99	0/1	10	12	22	99	0/1	14	10	24	99	0/1	10	16	26	99	0/1	8	17	25	99	0/1	7	16	23	99	0/1	8	10	18	99	0/1
ENSMUSG00000032902	Slc16a1	c.*1222delT	chr3	104656941	CT	C	3_prime_UTR_variant	CCW5	1	2	CCS1	1	25	0/1	10	8	18	99																					0/1	11	5	16	99
ENSMUSG00000050359	Sprr1a	c.*106A>G	chr3	92484152	T	C	3_prime_UTR_variant	CCW2;CCW4	2	4	CCM4	1	25	0/1	11	13	24	99	0/1	23	27	50	99																0/1	21	7	28	99
ENSMUSG00000040943	Tet2	c.*2379A>C	chr3	133464358	T	G	3_prime_UTR_variant	CCW3;CCW4;CCW5;CCW6	4	8	CCM3	1	25	0/1	11	11	22	99	0/1	8	13	21	99	0/1	9	2	11	30	0/1	15	12	27	99						0/1	9	12	21	99
ENSMUSG00000056498	Tmem154	c.*545T>C	chr3	84702484	T	C	3_prime_UTR_variant	CCW2;CCW4;CCW5;CCW6	4	8	CCS2	1	25	0/1	15	7	22	99	0/1	11	11	22	99	0/1	10	9	19	99	0/1	14	9	23	99						0/1	14	5	19	99
ENSMUSG00000001420	Tmem79	c.*422C>T	chr3	88329297	G	A	3_prime_UTR_variant	CCW2;CCW3;CCW4;CCW5;CCW6	5	1	CCS1;CCS2;CCS3	3	75	0/1	20	11	31	99	0/1	12	17	29	99	0/1	18	17	35	99	0/1	10	17	27	99	0/1	23	15	38	99	0/1	21	14	35	99	0/1	17	21	38	99	0/1
ENSMUSG00000001420	Tmem79	c.*588C>A	chr3	88329131	G	T	3_prime_UTR_variant	CCW2;CCW3;CCW4;CCW5;CCW6	5	1	CCS1;CCS2;CCS3	3	75	0/1	20	18	38	99	0/1	19	18	37	99	0/1	15	24	39	99	0/1	18	15	33	99	0/1	21	23	44	99	0/1	24	15	39	99	0/1	20	17	37	99	0/1
ENSMUSG00000027940	Tpm3	c.*1196G>T	chr3	90100806	G	T	3_prime_UTR_variant	CCW2;CCW3;CCW4;CCW5;CCW6	5	1	CCS1;CCS2;CCS3	3	75	0/1	13	17	30	99	0/1	11	18	29	99	0/1	17	17	34	99	0/1	18	11	29	99	0/1	11	19	30	99	0/1	13	20	33	99	0/1	11	17	28	99	0/1
ENSMUSG00000027940	Tpm3	c.*1275G>T	chr3	90100806	G	T	3_prime_UTR_variant	CCW2;CCW3;CCW4;CCW5;CCW6	5	1	CCS1;CCS2;CCS3	3	75	0/1	13	17	30	99	0/1	11	18	29	99	0/1	17	17	34	99	0/1	18	11	29	99	0/1	11	19	30	99	0/1	13	20	33	99	0/1	11	17	28	99	0/1
ENSMUSG00000028766	Alpl	c.*617G>A	chr4	137741820	C	T	3_prime_UTR_variant	CCW2;CCW5	2	4	CCS2	1	25	0/1	21	5	26	75	0/1	18	5	23	84																0/1	15	4	19	69
ENSMUSG00000028207	Asph	c.*4111_*4112dupTT	chr4	9449182	G	GAA	3_prime_UTR_variant	CCW5	1	2	CCS1	1	25	0/1	1	6	7	18																					1/2	0	4	3	7	59	100	0	91
ENSMUSG00000028207	Asph	c.*4112dupT	chr4	9449182	G	GA	3_prime_UTR_variant	CCW2	1	2	CCS1	1	25	1/1	0	5	5	15																					1/2	0	4	3	7	59	100	0	91
ENSMUSG00000028413	B4galt1	c.*1917C>T	chr4	40805268	G	A	3_prime_UTR_variant	CCW6	1	2	CCM2;CCM3;CCM5;CCS1;CCS2;CCS3	6	15	0/1	8	12	20	95																					0/1	18	16	34	99	0/1	12	14	26	99	0/1
ENSMUSG00000028413	B4galt1	c.*2175T>C	chr4	40805010	A	G	3_prime_UTR_variant	CCW2;CCW3;CCW4;CCW5;CCW6	5	1	CCM2;CCM3;CCM4;CCM5;CCS1;CCS3	6	15	1/1	0	22	22	65	1/1	0	16	16	48	1/1	0	18	18	53	1/1	0	21	21	63	1/1	0	18	18	54	1/1	0	25	25	74	1/1	0	24	24	72	1/1
ENSMUSG00000028383	Hsdl2	c.*539dupT	chr4	59618273	G	GT	3_prime_UTR_variant	CCW5	1	2	CCM3	1	25	0/1	5	3	8	54																					0/1	7	3	10	48
ENSMUSG00000028248	Pnisr	n.*1040C>G	chr4	21873684	C	G	3_prime_UTR_variant	CCW2;CCW3;CCW4;CCW5;CCW6	5	1	CCM2;CCM3;CCM4;CCM5;CCS1;CCS3	6	15	0/1	18	19	37	99	0/1	23	17	40	99	0/1	24	22	46	99	0/1	24	25	49	99	0/1	12	24	36	99	1/1	0	28	28	84	1/1	0	43	43	99	1/1
ENSMUSG00000057236	Rbbp4	c.*201A>G	chr4	129309891	T	C	3_prime_UTR_variant	CCW3;CCW4	2	4	CCM4	1	25	0/1	15	4	19	99	0/1	14	5	19	99																0/1	19	3	22	58
ENSMUSG00000057236	Rbbp4	c.*108A>G	chr4	129309984	T	C	3_prime_UTR_variant	CCW2;CCW3;CCW6	3	6	CCM3;CCM4;CCM5;CCS1;CCS4	5	125	0/1	21	7	28	99	0/1	16	8	24	99	0/1	22	4	26	93											0/1	24	6	30	99	0/1	20	8	28	99	0/1
ENSMUSG00000023232	Serinc2	c.*291delG	chr4	130253638	AC	A	3_prime_UTR_variant	CCW2;CCW3;CCW6	3	6	CCM3;CCM4;CCM5;CCS3;CCS4	5	125	0/1	11	5	16	56	0/1	14	6	20	99	0/1	9	5	14	98											0/1	12	3	15	39	0/1	9	10	19	99	0/1
ENSMUSG00000029580	Actb	c.*297delT	chr5	142903500	CA	C	3_prime_UTR_variant	CCW2;CCW5	2	4	CCM5;CCS1;CCS2;CCS3;CCS4	5	125	0/1	16	6	22	91	0/1	11	5	16	51																0/1	17	5	22	65	0/1	13	5	18	76	0/1
ENSMUSG00000029378	Areg	c.*178_*179delTT	chr5	91148349	ATT	A	3_prime_UTR_variant	CCW4	1	2	CCM5	1	25	0/1	10	6	16	99																					0/1	7	4	11	99
ENSMUSG00000038023	Atp6v0a2	c.*1789delA	chr5	124723589	GA	G	3_prime_UTR_variant	CCW4;CCW5;CCW6	3	6	CCM3;CCS2;CCS3	3	75	1/1	0	11	11	33	1/1	0	9	9	27	1/1	0	12	12	36											1/1	0	13	13	39	1/1	0	11	11	33	1/1
ENSMUSG00000037685	Atp8a1	c.*1945G>C	chr5	67620654	C	G	3_prime_UTR_variant	CCW4;CCW5;CCW6	3	6	CCM5	1	25	1/1	0	16	16	48	1/1	0	18	18	54	1/1	0	19	19	57											0/1	8	9	17	99
ENSMUSG00000037685	Atp8a1	c.*1677G>A	chr5	67620922	C	T	3_prime_UTR_variant	CCW2;CCW4;CCW5;CCW6	4	8	CCM5	1	25	1/1	0	22	22	66	1/1	0	24	24	72	1/1	0	25	25	75	1/1	0	28	28	84						0/1	9	8	17	99
ENSMUSG00000037685	Atp8a1	c.*2299G>A	chr5	67620300	C	T	3_prime_UTR_variant	CCW2;CCW4;CCW5;CCW6	4	8	CCM5	1	25	1/1	0	22	22	66	1/1	0	24	24	72	1/1	0	21	21	63	1/1	0	27	27	81						0/1	7	17	24	99
ENSMUSG00000037685	Atp8a1	c.*2302A>G	chr5	67620297	T	C	3_prime_UTR_variant	CCW2;CCW4;CCW5;CCW6	4	8	CCM5	1	25	1/1	0	22	22	66	1/1	0	24	24	72	1/1	0	21	21	63	1/1	0	27	27	81						0/1	7	17	24	99
ENSMUSG00000037685	Atp8a1	c.*2366A>G	chr5	67620233	T	C	3_prime_UTR_variant	CCW2;CCW4;CCW5;CCW6	4	8	CCM5	1	25	1/1	0	24	24	72	1/1	0	23	23	69	1/1	0	25	25	75	1/1	0	24	24	72						0/1	11	10	21	99
ENSMUSG00000037685	Atp8a1	c.*2370T>G	chr5	67620229	A	C	3_prime_UTR_variant	CCW2;CCW4;CCW5;CCW6	4	8	CCM5	1	25	1/1	0	24	24	72	1/1	0	23	23	69	1/1	0	25	25	75	1/1	0	24	24	72						0/1	11	10	21	99
ENSMUSG00000037685	Atp8a1	n.*3617G>A	chr5	67620922	C	T	3_prime_UTR_variant	CCW2;CCW4;CCW5;CCW6	4	8	CCM5	1	25	1/1	0	22	22	66	1/1	0	24	24	72	1/1	0	25	25	75	1/1	0	28	28	84						0/1	9	8	17	99
ENSMUSG00000037685	Atp8a1	c.*1020T>C	chr5	67621579	A	G	3_prime_UTR_variant	CCW2;CCW3;CCW4;CCW5;CCW6	5	1	CCM5	1	25	1/1	0	20	20	59	1/1	0	15	15	45	1/1	0	23	23	69	1/1	0	25	25	74	1/1	0	25	25	74	0/1	13	7	20	99
ENSMUSG00000037685	Atp8a1	c.*2203G>C	chr5	67620396	C	G	3_prime_UTR_variant	CCW2;CCW3;CCW4;CCW5;CCW6	5	1	CCM5	1	25	1/1	0	33	33	99	1/1	0	25	25	75	1/1	0	34	34	99	1/1	0	32	32	96	1/1	0	34	34	99	0/1	16	16	32	99
ENSMUSG00000037685	Atp8a1	c.*2226A>C	chr5	67620373	T	G	3_prime_UTR_variant	CCW2;CCW3;CCW4;CCW5;CCW6	5	1	CCM5	1	25	1/1	0	23	23	69	1/1	0	16	16	48	1/1	0	25	25	75	1/1	0	25	25	75	1/1	0	23	23	69	0/1	11	10	21	99
ENSMUSG00000037685	Atp8a1	c.*2560G>A	chr5	67620039	C	T	3_prime_UTR_variant	CCW2;CCW3;CCW4;CCW5;CCW6	5	1	CCM5	1	25	1/1	0	25	25	75	1/1	0	26	26	78	1/1	0	31	31	93	1/1	1	32	33	64	1/1	0	36	36	99	0/1	16	19	35	99
ENSMUSG00000037685	Atp8a1	c.*2563G>A	chr5	67620036	C	T	3_prime_UTR_variant	CCW2;CCW3;CCW4;CCW5;CCW6	5	1	CCM5	1	25	1/1	0	25	25	75	1/1	0	26	26	78	1/1	0	31	31	93	1/1	0	32	32	96	1/1	0	36	36	99	0/1	16	19	35	99
ENSMUSG00000037685	Atp8a1	n.*2960T>C	chr5	67621579	A	G	3_prime_UTR_variant	CCW2;CCW3;CCW4;CCW5;CCW6	5	1	CCM5	1	25	1/1	0	20	20	59	1/1	0	15	15	45	1/1	0	23	23	69	1/1	0	25	25	74	1/1	0	25	25	74	0/1	13	7	20	99
ENSMUSG00000107283	Mpv17	c.*170G>A	chr5	31141611	C	T	3_prime_UTR_variant	CCW2;CCW3;CCW4	3	6	CCM2;CCM3;CCM4;CCS2;CCS3;CCS4	6	15	1/1	1	18	19	21	1/1	0	21	21	63	1/1	0	21	21	63											0/1	11	18	29	99	0/1	16	22	38	99	0/1
ENSMUSG00000055302	Mrfap1	c.*117delT	chr5	36795840	TA	T	3_prime_UTR_variant	CCW5	1	2	CCM2	1	25	0/1	10	3	13	39																					0/1	14	4	18	57
ENSMUSG00000029153	Ociad2	c.*20A>G	chr5	73323781	T	C	3_prime_UTR_variant	CCW2;CCW5;CCW6	3	6	CCM5	1	25	1/1	0	23	23	69	1/1	0	20	20	60	1/1	0	19	19	57											0/1	25	12	37	99
ENSMUSG00000014956	Ppp1cb	c.*1567T>A	chr5	32492625	T	A	3_prime_UTR_variant	CCW2;CCW3;CCW4;CCW5;CCW6	5	1	CCM5	1	25	1/1	0	35	35	99	1/1	0	26	26	78	1/1	0	35	35	99	1/1	0	35	35	99	1/1	0	32	32	96	0/1	19	18	37	99
ENSMUSG00000029221	Slc30a9	c.*857C>T	chr5	67355433	C	T	3_prime_UTR_variant	CCW5;CCW6	2	4	CCM5	1	25	1/1	0	19	19	57	1/1	0	18	18	54																0/1	11	8	19	99
ENSMUSG00000029221	Slc30a9	n.*1422G>A	chr5	67347975	G	A	3_prime_UTR_variant	CCW2;CCW3	2	4	CCM5	1	25	1/1	0	25	25	75	1/1	0	23	23	69																0/1	6	12	18	99
ENSMUSG00000029221	Slc30a9	n.*2678C>T	chr5	67355433	C	T	3_prime_UTR_variant	CCW5;CCW6	2	4	CCM5	1	25	1/1	0	19	19	57	1/1	0	18	18	54																0/1	11	8	19	99
ENSMUSG00000029221	Slc30a9	c.*1036G>A	chr5	67355612	G	A	3_prime_UTR_variant	CCW2;CCW3;CCW4;CCW5	4	8	CCM5	1	25	1/1	0	15	15	45	1/1	0	14	14	42	1/1	0	18	18	54	1/1	0	19	19	57						0/1	11	5	16	99
ENSMUSG00000029221	Slc30a9	n.*2857G>A	chr5	67355612	G	A	3_prime_UTR_variant	CCW2;CCW3;CCW4;CCW5	4	8	CCM5	1	25	1/1	0	15	15	45	1/1	0	14	14	42	1/1	0	18	18	54	1/1	0	19	19	57						0/1	11	5	16	99
ENSMUSG00000029221	Slc30a9	c.*1147G>A	chr5	67355723	G	A	3_prime_UTR_variant	CCW2;CCW3;CCW4;CCW5;CCW6	5	1	CCM5	1	25	1/1	0	18	18	54	1/1	0	18	18	54	1/1	0	19	19	57	1/1	1	19	20	18	1/1	1	21	22	28	0/1	10	9	19	99
ENSMUSG00000029221	Slc30a9	n.*2968G>A	chr5	67355723	G	A	3_prime_UTR_variant	CCW2;CCW3;CCW4;CCW5;CCW6	5	1	CCM5	1	25	1/1	0	18	18	54	1/1	0	18	18	54	1/1	0	19	19	57	1/1	1	19	20	18	1/1	1	21	22	28	0/1	10	9	19	99
ENSMUSG00000060961	Slc4a4	c.*3793A>G	chr5	89239263	A	G	3_prime_UTR_variant	CCW2;CCW3;CCW4;CCW5;CCW6	5	1	CCM5;CCS1;CCS2;CCS4	4	1	0/1	7	16	23	99	0/1	8	12	20	99	0/1	7	13	20	99	0/1	11	9	20	99	0/1	6	27	33	99	0/1	9	16	25	99	0/1	16	22	38	99	1/1
ENSMUSG00000029203	Ube2k	c.*146dupA	chr5	65595084	C	CA	3_prime_UTR_variant		0	0	CCS3	1	25																										0/1	12	6	18	99
ENSMUSG00000029203	Ube2k	n.*516dupA	chr5	65595084	C	CA	3_prime_UTR_variant		0	0	CCS3	1	25																										0/1	12	6	18	99
ENSMUSG00000005103	Wdr1	c.*599dupT	chr5	38527206	T	TA	3_prime_UTR_variant		0	0	CCS1	1	25																										0/1	11	3	14	36
ENSMUSG00000014932	Yes1	c.*753A>G	chr5	32685512	A	G	3_prime_UTR_variant	CCW3	1	2	CCS3	1	25	1/1	0	19	19	57																					0/1	13	11	24	99
ENSMUSG00000014932	Yes1	c.*1T>C	chr5	32684760	T	C	3_prime_UTR_variant	CCW3;CCW4;CCW5;CCW6	4	8	CCM3;CCM4;CCM5;CCS2;CCS3	5	125	1/1	0	18	18	54	1/1	0	19	19	57	1/1	0	19	19	57	1/1	0	19	19	57						1/1	0	28	28	83	1/1	0	25	25	75	0/1
ENSMUSG00000051391	Ywhag	c.*1653A>G	chr5	135909342	T	C	3_prime_UTR_variant	CCW3;CCW4;CCW6	3	6	CCM3;CCM5;CCS1;CCS3;CCS4	5	125	0/1	33	6	39	99	0/1	34	7	41	99	0/1	31	5	36	85											0/1	27	7	34	99	0/1	22	15	37	99	0/1
ENSMUSG00000004655	Aqp1	c.*1426A>G	chr6	55348223	A	G	3_prime_UTR_variant		0	0	CCS2	1	25																										0/1	18	3	21	66
ENSMUSG00000032757	Bet1	c.*218C>T	chr6	4077663	G	A	3_prime_UTR_variant	CCW2;CCW5;CCW6	3	6	CCM2;CCM3;CCM4;CCS2;CCS3;CCS4	6	15	1/1	0	23	23	69	1/1	0	19	19	57	1/1	0	21	21	63											0/1	17	16	33	99	0/1	16	21	37	99	0/1
ENSMUSG00000032757	Bet1	c.*333A>G	chr6	4077548	T	C	3_prime_UTR_variant	CCW2;CCW3;CCW4;CCW5;CCW6	5	1	CCM5;CCS2;CCS3;CCS4	4	1	1/1	0	30	30	90	1/1	0	18	18	54	1/1	0	21	21	63	1/1	0	20	20	60	1/1	0	24	24	72	0/1	13	7	20	99	0/1	15	6	21	99	0/1
ENSMUSG00000032757	Bet1	c.*328C>A	chr6	4077553	G	T	3_prime_UTR_variant	CCW2;CCW4;CCW5;CCW6	4	8	CCM2;CCM3;CCM4;CCS1;CCS3;CCS4	6	15	1/1	0	29	29	87	1/1	0	20	20	60	1/1	0	20	20	60	1/1	0	23	23	69						0/1	15	15	30	99	0/1	16	12	28	99	0/1
ENSMUSG00000038871	Bpgm	c.*434A>G	chr6	34504883	A	G	3_prime_UTR_variant	CCW2;CCW3;CCW4;CCW6	4	8	CCM2;CCM3;CCM4;CCM5;CCS1;CCS2;CCS3;CCS4	8	2	1/1	0	27	27	81	1/1	0	19	19	57	1/1	0	31	31	93	1/1	0	20	20	60						0/1	10	11	21	99	0/1	10	14	24	99	0/1
ENSMUSG00000015733	Capza2	c.*1243dupT	chr6	17666665	A	AT	3_prime_UTR_variant	CCW2;CCW3;CCW4;CCW5;CCW6	5	1	CCM3;CCM4;CCS1;CCS2;CCS3	5	125	0/1	2	7	9	25	0/1	3	6	9	52	0/1	2	9	11	20	1/1	1	12	13	13	0/1	3	10	13	40	0/1	7	8	15	99	0/1	10	4	14	60	1/1
ENSMUSG00000015733	Capza2	c.*240_*247delCTCTCTCT	chr6	17665665	GTCTCTCTC	G	3_prime_UTR_variant	CCW2;CCW3;CCW4;CCW5;CCW6	5	1	CCM2;CCM3;CCM4;CCS1;CCS2;CCS3	6	15	1/1	1	19	20	24	1/1	0	22	22	68	1/1	0	21	21	65	1/1	0	20	20	62	1/1	0	21	21	65	0/1	13	15	28	99	0/1	26	11	37	99	0/1
ENSMUSG00000015733	Capza2	c.*867G>T	chr6	17666302	G	T	3_prime_UTR_variant	CCW2;CCW3;CCW4;CCW5;CCW6	5	1	CCM2;CCM3;CCS1;CCS2;CCS3;CCS4	6	15	1/1	0	24	24	72	1/1	1	19	20	20	1/1	0	22	22	66	1/1	0	22	22	66	1/1	0	25	25	75	0/1	11	12	23	99	0/1	10	16	26	99	1/1
ENSMUSG00000015733	Capza2	c.*887C>A	chr6	17666322	C	A	3_prime_UTR_variant	CCW2;CCW3;CCW4;CCW5;CCW6	5	1	CCM2;CCM3;CCM4;CCS1;CCS2;CCS3;CCS4	7	175	1/1	0	30	30	90	1/1	1	26	27	41	1/1	0	25	25	75	1/1	0	31	31	93	1/1	0	29	29	87	0/1	12	14	26	99	0/1	18	14	32	99	0/1
ENSMUSG00000015733	Capza2	c.*916dupA	chr6	17666341	T	TA	3_prime_UTR_variant	CCW2;CCW3;CCW4;CCW5;CCW6	5	1	CCM2;CCM3;CCM4;CCS1;CCS2;CCS3;CCS4	7	175	0/1	2	7	9	30	0/1	4	3	7	63	0/1	2	8	10	27	0/1	2	8	10	27	0/1	2	8	10	27	0/1	11	6	17	99	0/1	13	4	17	61	0/1
ENSMUSG00000015189	Casd1	c.*901A>T	chr6	4643019	A	T	3_prime_UTR_variant	CCW2;CCW3;CCW4;CCW5	4	8	CCM4;CCS1	2	5	1/1	1	19	20	30	1/1	1	18	19	29	1/1	0	16	16	48	1/1	0	20	20	60						0/1	9	8	17	99	0/1	19	8	27	99
ENSMUSG00000029661	Col1a2	c.*12C>A	chr6	4540674	C	A	3_prime_UTR_variant	CCW2;CCW3	2	4	CCM3;CCM4;CCS1;CCS4	4	1	1/1	0	19	19	57	1/1	0	17	17	51																0/1	18	12	30	99	0/1	26	8	34	99	0/1
ENSMUSG00000029672	Fam3c	c.*1399delT	chr6	22307049	TA	T	3_prime_UTR_variant	CCW2;CCW3;CCW5	3	6	CCM2;CCM5;CCS1;CCS4	4	1	0/1	12	4	16	45	0/1	11	5	16	42	0/1	11	7	18	60											0/1	8	3	11	37	0/1	14	8	22	94	0/1
ENSMUSG00000029798	Herc6	c.*37G>A	chr6	57662951	G	A	3_prime_UTR_variant	CCW4	1	2	CCS1	1	25	1/1	0	15	15	45																					1/1	0	21	21	63
ENSMUSG00000029798	Herc6	c.*482C>T	chr6	57663396	C	T	3_prime_UTR_variant	CCW2	1	2	CCS1	1	25	1/1	0	18	18	54																					1/1	0	19	19	57
ENSMUSG00000003500	Impdh1	c.*122C>T	chr6	29200997	G	A	3_prime_UTR_variant	CCW2;CCW3;CCW5;CCW6	4	8	CCM4;CCS1;CCS4	3	75	1/1	0	14	14	42	1/1	0	17	17	51	1/1	1	19	20	33	1/1	0	17	17	51						0/1	3	13	16	57	1/1	0	18	18	54	1/1
ENSMUSG00000003500	Impdh1	c.*201C>T	chr6	29200997	G	A	3_prime_UTR_variant	CCW2;CCW3;CCW5;CCW6	4	8	CCM4;CCS1;CCS4	3	75	1/1	0	14	14	42	1/1	0	17	17	51	1/1	1	19	20	33	1/1	0	17	17	51						0/1	3	13	16	57	1/1	0	18	18	54	1/1
ENSMUSG00000032667	Pon2	c.*388delG	chr6	5264932	GC	G	3_prime_UTR_variant	CCW2;CCW3;CCW4;CCW5;CCW6	5	1	CCM2;CCM3;CCM4;CCS2;CCS3;CCS4	6	15	1/1	0	15	15	45	1/1	0	14	14	42	1/1	0	16	16	48	1/1	0	14	14	42	1/1	0	16	16	48	0/1	10	5	15	99	0/1	13	6	19	99	0/1
ENSMUSG00000032667	Pon2	c.*464A>G	chr6	5264857	T	C	3_prime_UTR_variant	CCW2;CCW3;CCW4;CCW5;CCW6	5	1	CCM2;CCM3;CCM4;CCS1;CCS2;CCS4	6	15	1/1	0	23	23	69	1/1	0	20	20	60	1/1	0	25	25	75	1/1	0	20	20	60	1/1	0	24	24	72	0/1	10	13	23	99	0/1	9	13	22	99	0/1
ENSMUSG00000032667	Pon2	c.*487G>T	chr6	5264834	C	A	3_prime_UTR_variant	CCW2;CCW3;CCW4;CCW5;CCW6	5	1	CCM2;CCM3;CCM4;CCS1;CCS2;CCS4	6	15	1/1	0	20	20	60	1/1	0	26	26	78	1/1	0	22	22	66	1/1	0	20	20	60	1/1	0	21	21	63	0/1	5	19	24	99	0/1	6	13	19	99	0/1
ENSMUSG00000032667	Pon2	c.*571G>T	chr6	5264750	C	A	3_prime_UTR_variant	CCW2;CCW3;CCW4;CCW5;CCW6	5	1	CCM2;CCM3;CCM4;CCS1;CCS2;CCS3;CCS4	7	175	1/1	0	27	27	81	1/1	0	28	28	84	1/1	0	37	37	99	1/1	0	26	26	78	1/1	1	28	29	42	0/1	13	28	41	99	0/1	11	18	29	99	0/1
ENSMUSG00000032667	Pon2	c.*572G>A	chr6	5264749	C	T	3_prime_UTR_variant	CCW2;CCW3;CCW4;CCW5;CCW6	5	1	CCM2;CCM3;CCM4;CCS1;CCS2;CCS3;CCS4	7	175	1/1	0	27	27	81	1/1	0	28	28	84	1/1	0	37	37	99	1/1	0	26	26	78	1/1	1	28	29	42	0/1	13	28	41	99	0/1	11	18	29	99	0/1
ENSMUSG00000018999	Slc35b4	c.*496G>A	chr6	34157884	C	T	3_prime_UTR_variant	CCW2	1	2	CCS2	1	25	1/1	0	16	16	47																					1/1	0	16	16	48
ENSMUSG00000018999	Slc35b4	c.*2273C>A	chr6	34156107	G	T	3_prime_UTR_variant	CCW2;CCW5	2	4	CCM5	1	25	1/1	0	17	17	51	1/1	0	19	19	57																0/1	13	7	20	99
ENSMUSG00000056429	Tgoln1	c.*1850delT	chr6	72610254	TA	T	3_prime_UTR_variant	CCW3;CCW5	2	4	CCM2;CCM3;CCM5	3	75	0/1	12	5	17	86	0/1	15	4	19	50																0/1	12	3	15	38	0/1	14	4	18	54	0/1
ENSMUSG00000030826	Bcat2	c.*300_*306delTCCTTCC	chr7	45589643	GTCCTTCC	G	3_prime_UTR_variant	CCW2;CCW5;CCW6	3	6	CCM3;CCM4;CCS1	3	75	0/1	7	7	14	99	0/1	13	7	20	99	0/1	9	10	19	99											1/1	0	16	16	49	1/1	0	15	15	46	0/1
ENSMUSG00000030826	Bcat2	n.*550_*556delTCCTTCC	chr7	45589643	GTCCTTCC	G	3_prime_UTR_variant	CCW2;CCW5;CCW6	3	6	CCM3;CCM4;CCS1	3	75	0/1	7	7	14	99	0/1	13	7	20	99	0/1	9	10	19	99											1/1	0	16	16	49	1/1	0	15	15	46	0/1
ENSMUSG00000030826	Bcat2	c.*65C>A	chr7	45589409	C	A	3_prime_UTR_variant	CCW2;CCW3;CCW4;CCW5;CCW6	5	1	CCM2;CCM3;CCM4;CCS1;CCS3	5	125	0/1	12	10	22	99	0/1	10	12	22	99	0/1	14	15	29	99	0/1	12	17	29	99	0/1	14	13	27	99	1/1	0	24	24	72	1/1	0	24	24	72	1/1
ENSMUSG00000030826	Bcat2	c.*78C>G	chr7	45589422	C	G	3_prime_UTR_variant	CCW2;CCW3;CCW4;CCW5;CCW6	5	1	CCM2;CCM3;CCM4;CCS1;CCS3	5	125	0/1	8	13	21	99	0/1	9	11	20	99	0/1	10	15	25	99	0/1	11	14	25	99	0/1	12	12	24	99	1/1	0	21	21	63	1/1	0	22	22	66	1/1
ENSMUSG00000030826	Bcat2	n.*315C>A	chr7	45589409	C	A	3_prime_UTR_variant	CCW2;CCW3;CCW4;CCW5;CCW6	5	1	CCM2;CCM3;CCM4;CCS1;CCS3	5	125	0/1	12	10	22	99	0/1	10	12	22	99	0/1	14	15	29	99	0/1	12	17	29	99	0/1	14	13	27	99	1/1	0	24	24	72	1/1	0	24	24	72	1/1
ENSMUSG00000070348	Ccnd1	c.*1985delA	chr7	144930621	GT	G	3_prime_UTR_variant	CCW2;CCW5	2	4	CCM4;CCM5;CCS2	3	75	0/1	12	4	16	51	0/1	11	7	18	99																0/1	11	4	15	54	0/1	9	4	13	60	0/1
ENSMUSG00000003269	Cyth2	n.*286G>A	chr7	45807800	C	T	3_prime_UTR_variant	CCW2;CCW3;CCW4;CCW5;CCW6	5	1	CCM2;CCM3;CCM4;CCS1;CCS3	5	125	0/1	13	13	26	99	0/1	14	13	27	99	0/1	15	13	28	99	0/1	20	8	28	99	0/1	17	9	26	99	1/1	0	23	23	69	1/1	0	18	18	54	1/1
ENSMUSG00000003269	Cyth2	n.*341G>A	chr7	45807800	C	T	3_prime_UTR_variant	CCW2;CCW3;CCW4;CCW5;CCW6	5	1	CCM2;CCM3;CCM4;CCS1;CCS3	5	125	0/1	13	13	26	99	0/1	14	13	27	99	0/1	15	13	28	99	0/1	20	8	28	99	0/1	17	9	26	99	1/1	0	23	23	69	1/1	0	18	18	54	1/1
ENSMUSG00000058454	Dhcr7	c.*809delC	chr7	143848315	GC	G	3_prime_UTR_variant	CCW2	1	2	CCM2;CCS1	2	5	0/1	15	4	19	52																					0/1	16	4	20	52	0/1	15	7	22	99
ENSMUSG00000011658	Fuz	n.*164G>A	chr7	44898841	G	A	3_prime_UTR_variant	CCW3	1	2	CCM2;CCM4;CCS1;CCS3	4	1	0/1	11	9	20	99																					1/1	0	18	18	54	1/1	0	17	17	51	0/1
ENSMUSG00000011658	Fuz	n.*410G>A	chr7	44898841	G	A	3_prime_UTR_variant	CCW3	1	2	CCM2;CCM4;CCS1;CCS3	4	1	0/1	11	9	20	99																					1/1	0	18	18	54	1/1	0	17	17	51	0/1
ENSMUSG00000046410	Kcnk6	c.*1938A>G	chr7	29223098	T	C	3_prime_UTR_variant		0	0	CCM3	1	25																										0/1	16	3	19	68
ENSMUSG00000063297	Luzp2	c.*2006A>C	chr7	55267372	A	C	3_prime_UTR_variant	CCW6	1	2	CCS2	1	25	0/1	14	13	27	99																					0/1	15	14	29	99
ENSMUSG00000063297	Luzp2	c.*2539dupT	chr7	55267902	C	CT	3_prime_UTR_variant	CCW6	1	2	CCS3	1	25	0/1	10	3	13	62																					0/1	12	9	21	99
ENSMUSG00000063297	Luzp2	c.*2583C>T	chr7	55267949	C	T	3_prime_UTR_variant	CCW6	1	2	CCS3	1	25	0/1	19	11	30	99																					0/1	16	16	32	99
ENSMUSG00000068566	Myadm	c.*1190delT	chr7	3298863	CT	C	3_prime_UTR_variant	CCW4;CCW5	2	4	CCM5;CCS2	2	5	0/1	17	5	22	67	0/1	17	7	24	99																0/1	20	6	26	81	0/1	15	6	21	97
ENSMUSG00000030824	Nucb1	c.*136T>C	chr7	45493701	A	G	3_prime_UTR_variant	CCW2;CCW3;CCW4;CCW5;CCW6	5	1	CCM5;CCS1;CCS2;CCS3;CCS4	5	125	0/1	24	10	34	99	0/1	26	10	36	99	0/1	15	18	33	99	0/1	23	8	31	99	0/1	18	18	36	99	1/1	0	29	29	87	0/1	10	10	20	99	1/1
ENSMUSG00000040428	Plekha4	c.*115G>A	chr7	45554142	G	A	3_prime_UTR_variant	CCW4	1	2	CCS1	1	25	0/1	10	7	17	99																					0/1	14	3	17	62
ENSMUSG00000040428	Plekha4	c.*171G>A	chr7	45554142	G	A	3_prime_UTR_variant	CCW4	1	2	CCS1	1	25	0/1	10	7	17	99																					0/1	14	3	17	62
ENSMUSG00000040428	Plekha4	c.*21C>G	chr7	45554048	C	G	3_prime_UTR_variant	CCW2;CCW3;CCW4	3	6	CCS1	1	25	0/1	12	5	17	99	0/1	9	7	16	99	0/1	12	6	18	99											0/1	12	12	24	99
ENSMUSG00000040428	Plekha4	c.*32C>T	chr7	45553863	C	T	3_prime_UTR_variant	CCW2;CCW3;CCW4	3	6	CCS1	1	25	0/1	9	13	22	99	0/1	17	4	21	99	0/1	13	9	22	99											0/1	19	8	27	99
ENSMUSG00000040428	Plekha4	c.*77C>G	chr7	45554048	C	G	3_prime_UTR_variant	CCW2;CCW3;CCW4	3	6	CCS1	1	25	0/1	12	5	17	99	0/1	9	7	16	99	0/1	12	6	18	99											0/1	12	12	24	99
ENSMUSG00000040428	Plekha4	n.*556C>T	chr7	45553863	C	T	3_prime_UTR_variant	CCW2;CCW3;CCW4	3	6	CCS1	1	25	0/1	9	13	22	99	0/1	17	4	21	99	0/1	13	9	22	99											0/1	19	8	27	99
ENSMUSG00000040428	Plekha4	n.*741C>G	chr7	45554048	C	G	3_prime_UTR_variant	CCW2;CCW3;CCW4	3	6	CCS1	1	25	0/1	12	5	17	99	0/1	9	7	16	99	0/1	12	6	18	99											0/1	12	12	24	99
ENSMUSG00000030494	Rhpn2	c.*314A>G	chr7	35391627	A	G	3_prime_UTR_variant		0	0	CCS3	1	25																										0/1	13	8	21	99
ENSMUSG00000030494	Rhpn2	c.*612A>G	chr7	35391627	A	G	3_prime_UTR_variant		0	0	CCS3	1	25																										0/1	13	8	21	99
ENSMUSG00000030494	Rhpn2	c.*283A>G	chr7	35391298	A	G	3_prime_UTR_variant	CCW3	1	2	CCS3	1	25	0/1	11	7	18	99																					0/1	7	15	22	99
ENSMUSG00000030494	Rhpn2	c.*286A>G	chr7	35391301	A	G	3_prime_UTR_variant	CCW3	1	2	CCS3	1	25	0/1	15	4	19	99																					0/1	11	12	23	99
ENSMUSG00000031778	Cx3cl1	c.*1424delG	chr8	94781968	CG	C	3_prime_UTR_variant	CCW3;CCW5	2	4	CCS2	1	25	0/1	11	3	14	42	0/1	9	5	14	97																0/1	13	4	17	61
ENSMUSG00000031778	Cx3cl1	c.*65delC	chr8	94780610	AC	A	3_prime_UTR_variant	CCW4;CCW5	2	4	CCM5	1	25	0/1	18	6	24	95	0/1	18	5	23	72																0/1	24	6	30	79
ENSMUSG00000001911	Nfix	c.*2152delT	chr8	84706510	TA	T	3_prime_UTR_variant	CCW5	1	2	CCM4	1	25	0/1	17	4	21	51																					0/1	11	3	14	43
ENSMUSG00000001911	Nfix	c.*2152dupT	chr8	84706510	T	TA	3_prime_UTR_variant	CCW4	1	2	CCS2	1	25	0/1	16	4	20	48																					0/1	16	6	22	96
ENSMUSG00000001911	Nfix	c.*2414dupT	chr8	84706248	C	CA	3_prime_UTR_variant	CCW6	1	2	CCS3	1	25	0/1	12	4	16	56																					0/1	11	4	15	59
ENSMUSG00000074305	Peak1	c.*5101delA	chr9	56201346	GT	G	3_prime_UTR_variant	CCW6	1	2	CCM5	1	25	0/1	14	3	17	70																					0/1	10	8	18	99
ENSMUSG00000032449	Slc25a36	c.*2148dupT	chr9	97076897	G	GA	3_prime_UTR_variant	CCW2	1	2	CCS2;CCS4	2	5	0/1	19	7	26	95																					0/1	13	4	17	47	0/1	8	4	12	62
ENSMUSG00000032449	Slc25a36	c.*2148delT	chr9	97076897	GA	G	3_prime_UTR_variant	CCW4;CCW6	2	4	CCM2;CCM4;CCM5	3	75	0/1	16	9	25	99	0/1	21	6	27	74																0/1	13	5	18	70	0/1	9	7	16	99	0/1
ENSMUSG00000032548	Slco2a1	c.*177A>G	chr9	103086056	A	G	3_prime_UTR_variant	CCW3	1	2	CCM2;CCM4;CCM5;CCS2;CCS3	5	125	0/1	33	5	38	96																					0/1	29	13	42	99	0/1	31	6	37	99	0/1
ENSMUSG00000031373	Car5b	c.*1230A>G	chrX	163977961	T	C	3_prime_UTR_variant		0	0	CCS3	1	25																										0/1	14	4	18	97
ENSMUSG00000031373	Car5b	c.*1158A>G	chrX	163978033	T	C	3_prime_UTR_variant	CCW4;CCW5	2	4	CCM3;CCM4;CCS2;CCS3	4	1	0/1	16	3	19	66	0/1	18	3	21	57																0/1	19	7	26	99	0/1	16	4	20	94	0/1
ENSMUSG00000031373	Car5b	c.*1159A>G	chrX	163978032	T	C	3_prime_UTR_variant	CCW2;CCW4;CCW5;CCW6	4	8	CCM3;CCM4;CCS1;CCS2;CCS3	5	125	0/1	24	7	31	99	0/1	12	7	19	99	0/1	12	8	20	99	0/1	18	9	27	99						0/1	14	11	25	99	0/1	10	9	19	99	0/1
ENSMUSG00000047230	Cldn2	c.*1499C>G	chrX	139810899	C	G	3_prime_UTR_variant	CCW2;CCW4	2	4	CCM2;CCM3;CCM4;CCM5;CCS1;CCS2	6	15	1/1	0	25	25	75	1/1	0	30	30	90																1/1	1	26	27	56	1/1	0	24	24	72	1/1
ENSMUSG00000031273	Col4a6	c.*1012dupT	chrX	141165705	T	TA	3_prime_UTR_variant	CCW4	1	2	CCM2	1	25	0/1	11	3	14	36																					0/1	7	5	12	65
ENSMUSG00000031095	Cul4b	n.*610T>C	chrX	38539035	A	G	3_prime_UTR_variant	CCW2;CCW4	2	4	CCM2;CCM3;CCM5;CCS2;CCS3	5	125	0/1	2	20	22	18	0/1	3	15	18	65																1/1	0	17	17	50	1/1	0	21	21	62	1/1
ENSMUSG00000000787	Ddx3x	c.*1136delA	chrX	13292614	TA	T	3_prime_UTR_variant	CCW2	1	2	CCM4	1	25	0/1	20	6	26	80																					0/1	21	6	27	77
ENSMUSG00000015291	Gdi1	c.*270_*283delTGTGTGTGTGTGTG	chrX	74311188	TTGTGTGTGTGTGTG	T	3_prime_UTR_variant	CCW2	1	2	CCS3	1	25	0/1	5	2	7	73																					0/1	1	2	3	33
ENSMUSG00000087403	Kantr	c.*2694C>G	chrX	152295172	G	C	3_prime_UTR_variant	CCW2;CCW4	2	4	CCS1	1	25	1/1	1	18	19	15	1/1	1	22	23	26																1/1	0	20	20	60
ENSMUSG00000034160	Ogt	c.*360delT	chrX	101682680	CT	C	3_prime_UTR_variant	CCW5	1	2	CCM2	1	25	0/1	21	8	29	99																					0/1	10	5	15	98
ENSMUSG00000031134	Rbmx	n.*190delT	chrX	57384455	CA	C	3_prime_UTR_variant	CCW2;CCW5	2	4	CCS1;CCS2	2	5	0/1	11	7	18	99	0/1	13	4	17	48																0/1	12	8	20	99	0/1	8	5	13	84
ENSMUSG00000042712	Tceal9	c.*218A>G	chrX	136246898	A	G	3_prime_UTR_variant	CCW2;CCW4	2	4	CCM2;CCM3;CCM4;CCM5;CCS1;CCS2;CCS3	7	175	0/1	7	22	29	99	1/1	3	26	29	9																1/1	3	27	30	12	1/1	3	30	33	21	1/1
ENSMUSG00000042712	Tceal9	c.*219G>A	chrX	136246899	G	A	3_prime_UTR_variant	CCW2;CCW4	2	4	CCM2;CCM3;CCM4;CCM5;CCS1;CCS2;CCS3	7	175	0/1	7	22	29	99	1/1	3	26	29	9																1/1	3	27	30	12	1/1	3	30	33	21	1/1
ENSMUSG00000033060	Lmo7	c.-334C>T	chr14	101876823	C	T	5_prime_UTR_premature_start_codon_gain_variant	CCW3	1	2	CCM2;CCM3;CCM4;CCS2;CCS3	5	125	1/1	0	24	24	72																					0/1	7	15	22	99	0/1	11	9	20	99	0/1
ENSMUSG00000026249	Serpine2	c.-55T>C	chr1	79858543	A	G	5_prime_UTR_variant	CCW5	1	2	CCM3;CCM5	2	5	0/1	11	14	25	99																					1/1	0	24	24	72	0/1	8	13	21	99
ENSMUSG00000035105	Egln3	c.-54A>C	chr12	54203615	T	G	5_prime_UTR_variant	CCW2;CCW5	2	4	CCS2;CCS3;CCS4	3	75	1/1	0	28	28	84	1/1	0	20	20	60																0/1	20	8	28	99	0/1	23	6	29	99	0/1
ENSMUSG00000017778	Cox7c	c.-313A>G	chr13	86046215	T	C	5_prime_UTR_variant	CCW4	1	2	CCS1	1	25	0/1	14	6	20	99																					0/1	23	4	27	85
ENSMUSG00000021910	Nisch	c.-1A>G	chr14	31189764	T	C	5_prime_UTR_variant	CCW2;CCW3;CCW4;CCW5;CCW6	5	1	CCM5;CCS3	2	5	0/1	13	14	27	99	0/1	15	17	32	99	0/1	9	15	24	99	0/1	17	8	25	99	0/1	11	8	19	99	0/1	13	10	23	99	0/1	12	16	28	99
ENSMUSG00000022032	Scara5	c.-26C>G	chr14	65666727	C	G	5_prime_UTR_variant	CCW3;CCW6	2	4	CCM5	1	25	1/1	0	25	25	75	1/1	0	21	21	63																0/1	6	19	25	99
ENSMUSG00000022261	Sdc2	c.-45T>G	chr15	32921201	T	G	5_prime_UTR_variant	CCW2;CCW3;CCW4;CCW5	4	8	CCM2;CCM3;CCM4;CCS2;CCS3	5	125	0/1	19	7	26	99	0/1	13	8	21	99	0/1	13	9	22	99	0/1	9	13	22	99						0/1	9	10	19	99	0/1	10	14	24	99	0/1
ENSMUSG00000022687	Boc	c.-340T>A	chr16	44558682	A	T	5_prime_UTR_variant	CCW2;CCW5	2	4	CCM3;CCM4;CCS1;CCS3	4	1	1/1	0	20	20	60	1/1	0	24	24	72																0/1	15	15	30	99	0/1	13	15	28	99	0/1
ENSMUSG00000022528	Hes1	c.-22G>A	chr16	30065569	G	A,GA	5_prime_UTR_variant	CCW4	1	2	CCM2;CCM3;CCM4;CCS3	4	1	1/2	1	7	3	11	433	74	0	126																	0/1	10	7	17	99	0/1	17	6	23	74	0/1
ENSMUSG00000060450	Rnf14	c.-162C>T	chr18	38300501	C	T	5_prime_UTR_variant	CCW2;CCW3;CCW4;CCW5;CCW6	5	1	CCM2;CCM3;CCM4;CCS2;CCS3	5	125	0/1	8	14	22	99	0/1	12	13	25	99	0/1	12	11	23	99	0/1	13	13	26	99	0/1	7	15	22	99	0/1	10	10	20	99	0/1	13	11	24	99	0/1
ENSMUSG00000027966	Col11a1	c.-118_-117delTT	chr3	114030771	CTT	C	5_prime_UTR_variant	CCW2;CCW6	2	4	CCS2;CCS3	2	5	0/1	10	4	14	99	0/1	7	3	10	84																0/1	10	6	16	99	0/1	8	8	16	99
ENSMUSG00000007783	Cpt1c	c.-132C>G	chr7	44974618	G	C	5_prime_UTR_variant	CCW3;CCW5	2	4	CCM4	1	25	0/1	9	11	20	99	0/1	9	11	20	99																1/1	0	19	19	57
ENSMUSG00000007783	Cpt1c	c.-35C>G	chr7	44974618	G	C	5_prime_UTR_variant	CCW3;CCW5	2	4	CCM4	1	25	0/1	9	11	20	99	0/1	9	11	20	99																1/1	0	19	19	57
ENSMUSG00000007783	Cpt1c	c.-37C>G	chr7	44974618	G	C	5_prime_UTR_variant	CCW3;CCW5	2	4	CCM4	1	25	0/1	9	11	20	99	0/1	9	11	20	99																1/1	0	19	19	57
ENSMUSG00000059824	Dbp	c.-129C>T	chr7	45705495	C	T	5_prime_UTR_variant	CCW6	1	2	CCS3	1	25	0/1	10	10	20	99																					0/1	7	8	15	99
ENSMUSG00000068566	Myadm	c.-22delG	chr7	3293269	CG	C	5_prime_UTR_variant	CCW2;CCW3;CCW4;CCW5;CCW6	5	1	CCM2;CCM3;CCM4;CCM5;CCS2;CCS3	6	15	1/1	0	16	16	48	1/1	0	17	17	51	1/1	0	16	16	48	1/1	0	17	17	51	1/1	0	14	14	42	1/1	0	22	22	66	1/1	0	19	19	57	1/1
ENSMUSG00000071076	Jund	c.-8delA	chr8	70699048	GA	G	5_prime_UTR_variant	CCW3;CCW4	2	4	CCM3;CCM4;CCM5;CCS2;CCS3;CCS4	6	15	1/1	0	26	26	78	1/1	0	18	18	54																1/1	0	16	16	48	1/1	0	23	23	69	1/1
ENSMUSG00000022297	Fzd6	c.1912_1914delGGC	chr15	39035174	GGGC	G	conservative_inframe_deletion	CCW2;CCW3	2	4	CCM2;CCM3;CCS2;CCS3	4	1	0/1	10	6	16	99	0/1	11	7	18	99																0/1	13	4	17	99	0/1	13	7	20	99	0/1
ENSMUSG00000022687	Boc	c.1348_1350delTCG	chr16	44496428	CCGA	C	conservative_inframe_deletion	CCW2;CCW3;CCW4;CCW5	4	8	CCM2;CCM3;CCM4;CCM5;CCS1;CCS3	6	15	1/1	0	15	15	46	1/1	0	11	11	34	1/1	0	10	10	31	1/1	0	10	10	31						0/1	12	2	14	48	0/1	13	9	22	99	0/1
ENSMUSG00000037509	Arhgef4	c.*4788A>G	chr1	34816617	A	G	downstream_gene_variant	CCW5	1	2	CCM4;CCS2;CCS3	3	75	1/1	0	18	18	54																					1/1	0	19	19	57	1/1	0	17	17	51	0/1
ENSMUSG00000037509	Arhgef4	c.*3935G>A	chr1	34815764	G	A	downstream_gene_variant	CCW3;CCW6	2	4	CCM3;CCS3	2	5	1/1	0	16	16	48	1/1	0	18	18	54																1/1	0	19	19	57	0/1	9	9	18	99
ENSMUSG00000037509	Arhgef4	c.*3707_*3708delCA	chr1	34815535	GCA	G	downstream_gene_variant	CCW2;CCW5;CCW6	3	6	CCS2	1	25	1/1	0	10	10	30	1/1	0	11	11	33	1/1	0	11	11	33											1/1	0	10	10	30
ENSMUSG00000037509	Arhgef4	c.*2755A>G	chr1	34814584	A	G	downstream_gene_variant	CCW3;CCW6	2	4	CCM4;CCM5;CCS3	3	75	1/1	0	18	18	52	1/1	0	20	20	60																1/1	0	20	20	58	1/1	0	20	20	60	0/1
ENSMUSG00000037509	Arhgef4	c.*4619G>A	chr1	34816448	G	A	downstream_gene_variant	CCW3;CCW5;CCW6	3	6	CCM4;CCS2;CCS3	3	75	1/1	0	20	20	60	1/1	0	15	15	45	1/1	0	22	22	66											1/1	0	18	18	54	1/1	0	20	20	60	0/1
ENSMUSG00000037509	Arhgef4	c.*3990A>G	chr1	34815819	A	G	downstream_gene_variant	CCW3;CCW4;CCW6	3	6	CCM3;CCM5;CCS2;CCS3	4	1	1/1	0	19	19	56	1/1	0	15	15	44	1/1	0	19	19	56											1/1	0	18	18	53	1/1	0	17	17	51	1/1
ENSMUSG00000037509	Arhgef4	c.*3657G>A	chr1	34815486	G	A	downstream_gene_variant	CCW2;CCW3;CCW4;CCW5;CCW6	5	1	CCM2;CCS2;CCS3	3	75	1/1	0	24	24	72	1/1	0	24	24	72	1/1	0	22	22	66	1/1	0	25	25	75	1/1	0	20	20	60	1/1	0	20	20	60	1/1	0	21	21	63	0/1
ENSMUSG00000037509	Arhgef4	c.*2150C>G	chr1	34813979	C	G	downstream_gene_variant	CCW2;CCW4;CCW5;CCW6	4	8	CCM4;CCM5;CCS1;CCS2;CCS3	5	125	1/1	0	23	23	69	1/1	0	20	20	60	1/1	0	18	18	54	1/1	0	22	22	66						1/1	0	17	17	51	1/1	0	24	24	72	0/1
ENSMUSG00000037509	Arhgef4	n.*4761C>G	chr1	34813979	C	G	downstream_gene_variant	CCW2;CCW4;CCW5;CCW6	4	8	CCM4;CCM5;CCS1;CCS2;CCS3	5	125	1/1	0	23	23	69	1/1	0	20	20	60	1/1	0	18	18	54	1/1	0	22	22	66						1/1	0	17	17	51	1/1	0	24	24	72	0/1
ENSMUSG00000037509	Arhgef4	c.*5142T>C	chr1	34816971	T	C	downstream_gene_variant	CCW2;CCW4;CCW5;CCW6	4	8	CCM2;CCM3;CCM4;CCM5;CCS2;CCS3	6	15	1/1	0	17	17	51	1/1	0	19	19	57	1/1	0	18	18	54	1/1	0	22	22	66						1/1	0	21	21	63	1/1	0	24	24	72	1/1
ENSMUSG00000037509	Arhgef4	c.*1609A>T	chr1	34813438	A	T	downstream_gene_variant	CCW2;CCW3;CCW4;CCW6	4	8	CCM3;CCM4;CCM5;CCS1;CCS2;CCS3;CCS4	7	175	1/1	0	20	20	60	1/1	0	25	25	75	1/1	0	21	21	63	1/1	0	24	24	72						1/1	0	16	16	48	1/1	0	21	21	63	1/1
ENSMUSG00000037509	Arhgef4	n.*4220A>T	chr1	34813438	A	T	downstream_gene_variant	CCW2;CCW3;CCW4;CCW6	4	8	CCM3;CCM4;CCM5;CCS1;CCS2;CCS3;CCS4	7	175	1/1	0	20	20	60	1/1	0	25	25	75	1/1	0	21	21	63	1/1	0	24	24	72						1/1	0	16	16	48	1/1	0	21	21	63	1/1
ENSMUSG00000037509	Arhgef4	n.*5900A>T	chr1	34813438	A	T	downstream_gene_variant	CCW2;CCW3;CCW4;CCW6	4	8	CCM3;CCM4;CCM5;CCS1;CCS2;CCS3;CCS4	7	175	1/1	0	20	20	60	1/1	0	25	25	75	1/1	0	21	21	63	1/1	0	24	24	72						1/1	0	16	16	48	1/1	0	21	21	63	1/1
ENSMUSG00000037509	Arhgef4	c.*2696C>A	chr1	34814525	C	A	downstream_gene_variant	CCW2;CCW3;CCW4;CCW5;CCW6	5	1	CCM3;CCM4;CCM5;CCS1;CCS2;CCS3	6	15	1/1	0	23	23	69	1/1	0	24	24	72	1/1	0	22	22	66	1/1	0	23	23	69	1/1	0	22	22	66	1/1	0	18	18	54	1/1	0	28	28	84	1/1
ENSMUSG00000037509	Arhgef4	c.*2436G>C	chr1	34814265	G	C	downstream_gene_variant	CCW2;CCW3;CCW4;CCW5;CCW6	5	1	CCM2;CCM3;CCM4;CCM5;CCS1;CCS2;CCS3	7	175	1/1	0	27	27	81	1/1	0	30	30	90	1/1	0	31	31	93	1/1	0	29	29	87	1/1	0	33	33	99	1/1	0	23	23	69	1/1	0	24	24	72	1/1
ENSMUSG00000037509	Arhgef4	c.*2951T>A	chr1	34814780	T	A	downstream_gene_variant	CCW2;CCW3;CCW4;CCW5;CCW6	5	1	CCM2;CCM3;CCM4;CCM5;CCS1;CCS2;CCS3	7	175	1/1	0	29	29	87	1/1	0	29	29	87	1/1	0	26	26	78	1/1	0	25	25	75	1/1	0	29	29	87	1/1	0	24	24	72	1/1	0	29	29	87	1/1
ENSMUSG00000026280	Atg4b	n.*845C>A	chr1	93785926	C	A	downstream_gene_variant	CCW2;CCW3;CCW4;CCW6	4	8	CCM2;CCM3;CCM5;CCS3	4	1	0/1	9	10	19	99	0/1	11	9	20	99	0/1	9	10	19	99	0/1	9	10	19	99						0/1	17	4	21	59	0/1	11	8	19	99	0/1
ENSMUSG00000007097	Atp1a2	c.*1300A>G	chr1	172276953	T	C	downstream_gene_variant	CCW6	1	2	CCS1	1	25	0/1	9	9	18	99																					0/1	21	10	31	99
ENSMUSG00000007097	Atp1a2	c.*404C>T	chr1	172277849	G	A	downstream_gene_variant	CCW6	1	2	CCM4	1	25	0/1	5	15	20	99																					0/1	11	13	24	99
ENSMUSG00000007097	Atp1a2	c.*467T>C	chr1	172277786	A	G	downstream_gene_variant	CCW6	1	2	CCM2	1	25	0/1	12	18	30	99																					0/1	8	16	24	99
ENSMUSG00000007097	Atp1a2	c.*529C>T	chr1	172277724	G	A	downstream_gene_variant	CCW6	1	2	CCM2	1	25	0/1	11	13	24	99																					0/1	14	12	26	99
ENSMUSG00000007097	Atp1a2	c.*557G>C	chr1	172277696	C	G	downstream_gene_variant	CCW6	1	2	CCM2	1	25	0/1	12	10	22	99																					0/1	8	13	21	99
ENSMUSG00000007097	Atp1a2	c.*569_*570delTG	chr1	172277682	GCA	G	downstream_gene_variant	CCW6	1	2	CCM2	1	25	0/1	11	9	20	99																					0/1	8	11	19	99
ENSMUSG00000007097	Atp1a2	c.*919G>T	chr1	172277334	C	A	downstream_gene_variant	CCW6	1	2	CCM2	1	25	0/1	7	12	19	99																					0/1	10	14	24	99
ENSMUSG00000007097	Atp1a2	n.*1212C>T	chr1	172283097	G	A	downstream_gene_variant	CCW6	1	2	CCM2	1	25	0/1	5	18	23	85																					0/1	6	16	22	99
ENSMUSG00000007097	Atp1a2	n.*1260A>G	chr1	172283049	T	C	downstream_gene_variant	CCW6	1	2	CCM2	1	25	0/1	9	14	23	99																					0/1	13	7	20	99
ENSMUSG00000007097	Atp1a2	n.*1286dupG	chr1	172283022	T	TC	downstream_gene_variant	CCW6	1	2	CCM2	1	25	0/1	9	7	16	99																					0/1	12	9	21	99
ENSMUSG00000007097	Atp1a2	n.*1412G>A	chr1	172282897	C	T	downstream_gene_variant	CCW6	1	2	CCM2	1	25	0/1	7	16	23	99																					0/1	5	19	24	99
ENSMUSG00000007097	Atp1a2	n.*1832A>G	chr1	172282477	T	C	downstream_gene_variant	CCW6	1	2	CCM2	1	25	0/1	2	16	18	24																					0/1	5	12	17	99
ENSMUSG00000007097	Atp1a2	n.*2463C>A	chr1	172281846	G	T	downstream_gene_variant	CCW6	1	2	CCM2	1	25	0/1	4	12	16	99																					0/1	10	10	20	99
ENSMUSG00000007097	Atp1a2	n.*2664C>T	chr1	172281645	G	A	downstream_gene_variant	CCW6	1	2	CCM2	1	25	0/1	7	17	24	99																					0/1	5	18	23	99
ENSMUSG00000007097	Atp1a2	n.*2745T>C	chr1	172281564	A	G	downstream_gene_variant	CCW6	1	2	CCM2	1	25	0/1	4	13	17	99																					0/1	3	16	19	73
ENSMUSG00000007097	Atp1a2	n.*2961T>C	chr1	172281348	A	G	downstream_gene_variant	CCW6	1	2	CCM2	1	25	0/1	10	18	28	99																					0/1	13	13	26	99
ENSMUSG00000007097	Atp1a2	n.*3200_*3201dupCA	chr1	172281107	T	TTG	downstream_gene_variant	CCW6	1	2	CCM2	1	25	0/1	6	13	19	99																					0/1	10	10	20	99
ENSMUSG00000007097	Atp1a2	n.*33G>A	chr1	172284276	C	T	downstream_gene_variant	CCW6	1	2	CCM2	1	25	0/1	4	19	23	99																					0/1	5	18	23	99
ENSMUSG00000007097	Atp1a2	n.*4733T>C	chr1	172279576	A	G	downstream_gene_variant	CCW6	1	2	CCM2	1	25	0/1	5	12	17	99																					0/1	5	16	21	99
ENSMUSG00000007097	Atp1a2	n.*53C>A	chr1	172284256	G	T	downstream_gene_variant	CCW6	1	2	CCM2	1	25	0/1	6	15	21	99																					0/1	3	17	20	73
ENSMUSG00000007097	Atp1a2	n.*570G>A	chr1	172283739	C	T	downstream_gene_variant	CCW6	1	2	CCM2	1	25	0/1	4	14	18	99																					0/1	12	16	28	99
ENSMUSG00000007097	Atp1a2	c.*3599_*3612delCCGGAGGGGTTGCT	chr1	172274640	CAGCAACCCCTCCGG	C	downstream_gene_variant	CCW6	1	2	CCM2;CCS1	2	5	0/1	13	3	16	88																					0/1	12	2	14	50	0/1	8	2	10	61
ENSMUSG00000007097	Atp1a2	c.*463C>T	chr1	172277790	G	A	downstream_gene_variant	CCW6	1	2	CCS1;CCS3	2	5	0/1	13	18	31	99																					0/1	18	10	28	99	0/1	11	9	20	99
ENSMUSG00000007097	Atp1a2	n.*1264_*1277delCCGGAGGGGTTGCT	chr1	172274640	CAGCAACCCCTCCGG	C	downstream_gene_variant	CCW6	1	2	CCM2;CCS1	2	5	0/1	13	3	16	88																					0/1	12	2	14	50	0/1	8	2	10	61
ENSMUSG00000007097	Atp1a2	c.*2809C>T	chr1	172275444	G	A	downstream_gene_variant	CCW4;CCW6	2	4	CCM2	1	25	0/1	7	10	17	99	0/1	5	23	28	92																0/1	7	20	27	99
ENSMUSG00000007097	Atp1a2	n.*474C>T	chr1	172275444	G	A	downstream_gene_variant	CCW4;CCW6	2	4	CCM2	1	25	0/1	7	10	17	99	0/1	5	23	28	92																0/1	7	20	27	99
ENSMUSG00000007097	Atp1a2	c.*3686T>C	chr1	172274567	A	G	downstream_gene_variant	CCW6	1	2	CCM2;CCM4;CCS1	3	75	0/1	13	23	36	99																					0/1	6	17	23	99	0/1	6	12	18	99	1/1
ENSMUSG00000007097	Atp1a2	n.*1351T>C	chr1	172274567	A	G	downstream_gene_variant	CCW6	1	2	CCM2;CCM4;CCS1	3	75	0/1	13	23	36	99																					0/1	6	17	23	99	0/1	6	12	18	99	1/1
ENSMUSG00000007097	Atp1a2	c.*2462_*2463insT	chr1	172275790	G	GA	downstream_gene_variant	CCW4;CCW5;CCW6	3	6	CCM2	1	25	0/1	7	2	9	63	0/1	6	4	10	99	0/1	10	5	15	99											0/1	5	5	10	99
ENSMUSG00000007097	Atp1a2	c.*3218A>G	chr1	172275035	T	C	downstream_gene_variant	CCW4;CCW5;CCW6	3	6	CCS1	1	25	0/1	5	18	23	99	1/1	1	18	19	15	0/1	6	30	36	99											0/1	10	8	18	99
ENSMUSG00000007097	Atp1a2	n.*127_*128insT	chr1	172275790	G	GA	downstream_gene_variant	CCW4;CCW5;CCW6	3	6	CCM2	1	25	0/1	7	2	9	63	0/1	6	4	10	99	0/1	10	5	15	99											0/1	5	5	10	99
ENSMUSG00000007097	Atp1a2	c.*2853C>T	chr1	172275400	G	A	downstream_gene_variant	CCW4;CCW5;CCW6	3	6	CCM2;CCS1	2	5	0/1	9	15	24	99	0/1	3	19	22	17	0/1	13	20	33	99											0/1	10	18	28	99	0/1	5	20	25	99
ENSMUSG00000007097	Atp1a2	n.*518C>T	chr1	172275400	G	A	downstream_gene_variant	CCW4;CCW5;CCW6	3	6	CCM2;CCS1	2	5	0/1	9	15	24	99	0/1	3	19	22	17	0/1	13	20	33	99											0/1	10	18	28	99	0/1	5	20	25	99
ENSMUSG00000007097	Atp1a2	n.*883A>G	chr1	172275035	T	C	downstream_gene_variant	CCW4;CCW5;CCW6	3	6	CCM2;CCS1	2	5	0/1	5	18	23	99	1/1	1	18	19	15	0/1	6	30	36	99											0/1	6	22	28	99	0/1	4	21	25	90
ENSMUSG00000007097	Atp1a2	c.*864T>C	chr1	172277389	A	G	downstream_gene_variant	CCW2;CCW4;CCW5;CCW6	4	8	CCM2	1	25	0/1	6	10	16	99	0/1	12	10	22	99	0/1	8	12	20	99	0/1	13	14	27	99						0/1	14	13	27	99
ENSMUSG00000007097	Atp1a2	n.*2674C>T	chr1	172271869	G	A	downstream_gene_variant	CCW2;CCW4;CCW5;CCW6	4	8	CCM4;CCS1	2	5	1/1	2	34	36	18	0/1	7	36	43	99	0/1	4	28	32	84	1/1	3	45	48	53						0/1	8	12	20	99	0/1	6	10	16	99
ENSMUSG00000007097	Atp1a2	c.*4576C>T	chr1	172273677	G	A	downstream_gene_variant	CCW4;CCW5;CCW6	3	6	CCM3;CCM4;CCM5;CCS1	4	1	0/1	30	13	43	99	0/1	22	18	40	99	0/1	34	16	50	99											0/1	23	15	38	99	0/1	27	18	45	99	0/1
ENSMUSG00000007097	Atp1a2	c.*4577A>G	chr1	172273676	T	C	downstream_gene_variant	CCW4;CCW5;CCW6	3	6	CCM3;CCM4;CCM5;CCS1	4	1	0/1	30	13	43	99	0/1	22	18	40	99	0/1	34	16	50	99											0/1	23	15	38	99	0/1	27	18	45	99	0/1
ENSMUSG00000007097	Atp1a2	n.*2241C>T	chr1	172273677	G	A	downstream_gene_variant	CCW4;CCW5;CCW6	3	6	CCM3;CCM4;CCM5;CCS1	4	1	0/1	30	13	43	99	0/1	22	18	40	99	0/1	34	16	50	99											0/1	23	15	38	99	0/1	27	18	45	99	0/1
ENSMUSG00000007097	Atp1a2	n.*2242A>G	chr1	172273676	T	C	downstream_gene_variant	CCW4;CCW5;CCW6	3	6	CCM3;CCM4;CCM5;CCS1	4	1	0/1	30	13	43	99	0/1	22	18	40	99	0/1	34	16	50	99											0/1	23	15	38	99	0/1	27	18	45	99	0/1
ENSMUSG00000007097	Atp1a2	n.*866C>T	chr1	172273677	G	A	downstream_gene_variant	CCW4;CCW5;CCW6	3	6	CCM3;CCM4;CCM5;CCS1	4	1	0/1	30	13	43	99	0/1	22	18	40	99	0/1	34	16	50	99											0/1	23	15	38	99	0/1	27	18	45	99	0/1
ENSMUSG00000007097	Atp1a2	c.*3370C>T	chr1	172274883	G	A	downstream_gene_variant	CCW2;CCW4;CCW5;CCW6	4	8	CCM2;CCM4;CCS1	3	75	0/1	12	12	24	99	0/1	11	14	25	99	0/1	7	22	29	99	0/1	10	22	32	99						0/1	9	14	23	99	0/1	6	12	18	99	0/1
ENSMUSG00000007097	Atp1a2	n.*1035C>T	chr1	172274883	G	A	downstream_gene_variant	CCW2;CCW4;CCW5;CCW6	4	8	CCM2;CCM4;CCS1	3	75	0/1	12	12	24	99	0/1	11	14	25	99	0/1	7	22	29	99	0/1	10	22	32	99						0/1	9	14	23	99	0/1	6	12	18	99	0/1
ENSMUSG00000007097	Atp1a2	c.*3724G>A	chr1	172274529	C	T	downstream_gene_variant	CCW4;CCW5;CCW6	3	6	CCM2;CCM3;CCM4;CCM5;CCS1	5	125	0/1	10	18	28	99	0/1	8	21	29	99	0/1	19	25	44	99											0/1	16	26	42	99	0/1	9	18	27	99	0/1
ENSMUSG00000007097	Atp1a2	n.*1389G>A	chr1	172274529	C	T	downstream_gene_variant	CCW4;CCW5;CCW6	3	6	CCM2;CCM3;CCM4;CCM5;CCS1	5	125	0/1	10	18	28	99	0/1	8	21	29	99	0/1	19	25	44	99											0/1	16	26	42	99	0/1	9	18	27	99	0/1
ENSMUSG00000007097	Atp1a2	n.*14G>A	chr1	172274529	C	T	downstream_gene_variant	CCW4;CCW5;CCW6	3	6	CCM2;CCM3;CCM4;CCM5;CCS1	5	125	0/1	10	18	28	99	0/1	8	21	29	99	0/1	19	25	44	99											0/1	16	26	42	99	0/1	9	18	27	99	0/1
ENSMUSG00000007097	Atp1a2	n.*2038A>T	chr1	172272505	T	A	downstream_gene_variant	CCW4;CCW5;CCW6	3	6	CCM2;CCM3;CCM4;CCM5;CCS1	5	125	0/1	9	17	26	99	0/1	6	16	22	99	0/1	14	20	34	99											0/1	8	21	29	99	0/1	5	14	19	99	0/1
ENSMUSG00000007097	Atp1a2	n.*2040G>T	chr1	172272503	C	A	downstream_gene_variant	CCW4;CCW5;CCW6	3	6	CCM2;CCM3;CCM4;CCM5;CCS1	5	125	0/1	9	17	26	99	0/1	6	16	22	99	0/1	14	20	34	99											0/1	8	21	29	99	0/1	5	14	19	99	0/1
ENSMUSG00000007097	Atp1a2	n.*3413A>T	chr1	172272505	T	A	downstream_gene_variant	CCW4;CCW5;CCW6	3	6	CCM2;CCM3;CCM4;CCM5;CCS1	5	125	0/1	9	17	26	99	0/1	6	16	22	99	0/1	14	20	34	99											0/1	8	21	29	99	0/1	5	14	19	99	0/1
ENSMUSG00000007097	Atp1a2	n.*3415G>T	chr1	172272503	C	A	downstream_gene_variant	CCW4;CCW5;CCW6	3	6	CCM2;CCM3;CCM4;CCM5;CCS1	5	125	0/1	9	17	26	99	0/1	6	16	22	99	0/1	14	20	34	99											0/1	8	21	29	99	0/1	5	14	19	99	0/1
ENSMUSG00000007097	Atp1a2	n.*1471A>G	chr1	172273072	T	C	downstream_gene_variant	CCW2;CCW4;CCW5;CCW6	4	8	CCM2;CCM4;CCM5;CCS1	4	1	0/1	27	9	36	99	0/1	34	7	41	99	0/1	22	10	32	99	0/1	41	15	56	99						0/1	38	16	54	99	0/1	32	8	40	99	0/1
ENSMUSG00000007097	Atp1a2	n.*2846A>G	chr1	172273072	T	C	downstream_gene_variant	CCW2;CCW4;CCW5;CCW6	4	8	CCM2;CCM4;CCM5;CCS1	4	1	0/1	27	9	36	99	0/1	34	7	41	99	0/1	22	10	32	99	0/1	41	15	56	99						0/1	38	16	54	99	0/1	32	8	40	99	0/1
ENSMUSG00000007097	Atp1a2	c.*3894G>A	chr1	172274359	C	T	downstream_gene_variant	CCW2;CCW4;CCW5;CCW6	4	8	CCM2;CCM3;CCM4;CCM5;CCS1	5	125	0/1	7	18	25	99	0/1	13	25	38	99	0/1	8	21	29	99	0/1	17	37	54	99						0/1	13	26	39	99	0/1	12	19	31	99	0/1
ENSMUSG00000007097	Atp1a2	n.*1559G>A	chr1	172274359	C	T	downstream_gene_variant	CCW2;CCW4;CCW5;CCW6	4	8	CCM2;CCM3;CCM4;CCM5;CCS1	5	125	0/1	7	18	25	99	0/1	13	25	38	99	0/1	8	21	29	99	0/1	17	37	54	99						0/1	13	26	39	99	0/1	12	19	31	99	0/1
ENSMUSG00000007097	Atp1a2	n.*1838C>T	chr1	172272705	G	A	downstream_gene_variant	CCW2;CCW4;CCW5;CCW6	4	8	CCM2;CCM3;CCM4;CCM5;CCS1	5	125	0/1	5	20	25	99	0/1	16	30	46	99	0/1	7	17	24	99	0/1	20	31	51	99						0/1	18	23	41	99	0/1	10	16	26	99	0/1
ENSMUSG00000007097	Atp1a2	n.*184G>A	chr1	172274359	C	T	downstream_gene_variant	CCW2;CCW4;CCW5;CCW6	4	8	CCM2;CCM3;CCM4;CCM5;CCS1	5	125	0/1	7	18	25	99	0/1	13	25	38	99	0/1	8	21	29	99	0/1	17	37	54	99						0/1	13	26	39	99	0/1	12	19	31	99	0/1
ENSMUSG00000007097	Atp1a2	n.*1954T>C	chr1	172272589	A	G	downstream_gene_variant	CCW2;CCW4;CCW5;CCW6	4	8	CCM2;CCM3;CCM4;CCM5;CCS1	5	125	0/1	12	17	29	99	0/1	18	20	38	99	0/1	12	21	33	99	0/1	23	25	48	99						0/1	9	28	37	99	0/1	14	12	26	99	0/1
ENSMUSG00000007097	Atp1a2	n.*2000G>A	chr1	172272543	C	T	downstream_gene_variant	CCW2;CCW4;CCW5;CCW6	4	8	CCM2;CCM3;CCM4;CCM5;CCS1	5	125	0/1	8	9	17	99	0/1	17	17	34	99	0/1	7	15	22	99	0/1	24	19	43	99						0/1	13	18	31	99	0/1	9	10	19	99	0/1
ENSMUSG00000007097	Atp1a2	n.*2080C>T	chr1	172272463	G	A	downstream_gene_variant	CCW2;CCW4;CCW5;CCW6	4	8	CCM2;CCM3;CCM4;CCM5;CCS1	5	125	0/1	4	16	20	99	0/1	9	28	37	99	0/1	4	23	27	91	0/1	4	36	40	50						0/1	4	30	34	70	0/1	2	20	22	21	0/1
ENSMUSG00000007097	Atp1a2	n.*2103G>T	chr1	172272440	C	A	downstream_gene_variant	CCW2;CCW4;CCW5;CCW6	4	8	CCM2;CCM3;CCM4;CCM5;CCS1	5	125	0/1	3	25	28	37	0/1	13	26	39	99	0/1	6	27	33	99	0/1	8	35	43	99						0/1	5	34	39	75	0/1	4	21	25	67	0/1
ENSMUSG00000007097	Atp1a2	n.*2236A>G	chr1	172272307	T	C	downstream_gene_variant	CCW2;CCW4;CCW5;CCW6	4	8	CCM2;CCM3;CCM4;CCM5;CCS1	5	125	0/1	5	24	29	99	0/1	10	27	37	99	0/1	6	26	32	99	0/1	11	32	43	99						0/1	8	34	42	99	0/1	5	24	29	99	0/1
ENSMUSG00000007097	Atp1a2	n.*2239G>A	chr1	172272304	C	T	downstream_gene_variant	CCW2;CCW4;CCW5;CCW6	4	8	CCM2;CCM3;CCM4;CCM5;CCS1	5	125	0/1	4	24	28	96	0/1	10	27	37	99	0/1	6	26	32	99	0/1	11	32	43	99						0/1	8	34	42	99	0/1	5	24	29	99	0/1
ENSMUSG00000007097	Atp1a2	n.*2275G>A	chr1	172272268	C	T	downstream_gene_variant	CCW2;CCW4;CCW5;CCW6	4	8	CCM2;CCM3;CCM4;CCM5;CCS1	5	125	1/1	1	22	23	31	0/1	6	25	31	99	1/1	2	25	27	17	0/1	6	27	33	99						0/1	5	26	31	99	0/1	5	20	25	99	0/1
ENSMUSG00000007097	Atp1a2	n.*2351T>A	chr1	172272192	A	T	downstream_gene_variant	CCW2;CCW4;CCW5;CCW6	4	8	CCM2;CCM3;CCM4;CCM5;CCS1	5	125	1/1	2	25	27	4	1/1	2	24	26	17	0/1	4	24	28	59	0/1	13	28	41	99						1/1	1	32	33	62	0/1	4	20	24	73	0/1
ENSMUSG00000007097	Atp1a2	n.*2415G>A	chr1	172272128	C	T	downstream_gene_variant	CCW2;CCW4;CCW5;CCW6	4	8	CCM2;CCM3;CCM4;CCM5;CCS1	5	125	1/1	2	31	33	48	0/1	11	26	37	99	0/1	6	24	30	99	0/1	10	34	44	99						0/1	7	32	39	99	0/1	4	21	25	91	0/1
ENSMUSG00000007097	Atp1a2	n.*2491T>C	chr1	172272052	A	G	downstream_gene_variant	CCW2;CCW4;CCW5;CCW6	4	8	CCM2;CCM3;CCM4;CCM5;CCS1	5	125	0/1	4	16	20	99	0/1	8	29	37	99	1/1	1	24	25	31	0/1	3	37	40	8						0/1	7	27	34	99	0/1	2	23	25	9	0/1
ENSMUSG00000007097	Atp1a2	n.*2504C>T	chr1	172272039	G	A	downstream_gene_variant	CCW2;CCW4;CCW5;CCW6	4	8	CCM2;CCM3;CCM4;CCM5;CCS1	5	125	0/1	6	21	27	99	0/1	8	28	36	99	0/1	4	28	32	60	0/1	5	38	43	84						0/1	8	35	43	99	0/1	3	25	28	48	0/1
ENSMUSG00000007097	Atp1a2	n.*2531T>C	chr1	172272012	A	G	downstream_gene_variant	CCW2;CCW4;CCW5;CCW6	4	8	CCM2;CCM3;CCM4;CCM5;CCS1	5	125	0/1	5	27	32	99	0/1	13	27	40	99	0/1	6	31	37	99	0/1	7	40	47	99						0/1	4	42	46	23	0/1	3	29	32	13	0/1
ENSMUSG00000007097	Atp1a2	n.*2610G>A	chr1	172271933	C	T	downstream_gene_variant	CCW2;CCW4;CCW5;CCW6	4	8	CCM2;CCM3;CCM4;CCM5;CCS1	5	125	0/1	3	21	24	37	0/1	6	34	40	99	0/1	8	20	28	99	0/1	5	48	53	50						0/1	5	33	38	90	0/1	7	19	26	99	0/1
ENSMUSG00000007097	Atp1a2	n.*2680C>A	chr1	172271863	G	T	downstream_gene_variant	CCW2;CCW4;CCW5;CCW6	4	8	CCM2;CCM3;CCM4;CCM5;CCS1	5	125	1/1	1	32	33	54	0/1	6	35	41	99	0/1	3	27	30	45	1/1	2	45	47	77						0/1	3	41	44	3	1/1	1	23	24	27	0/1
ENSMUSG00000007097	Atp1a2	n.*2764A>T	chr1	172271779	T	A	downstream_gene_variant	CCW2;CCW4;CCW5;CCW6	4	8	CCM2;CCM3;CCM4;CCM5;CCS1	5	125	0/1	2	13	15	42	0/1	5	18	23	99	0/1	3	21	24	52	0/1	9	30	39	99						0/1	5	27	32	99	1/1	1	15	16	6	0/1
ENSMUSG00000007097	Atp1a2	n.*3213C>T	chr1	172272705	G	A	downstream_gene_variant	CCW2;CCW4;CCW5;CCW6	4	8	CCM2;CCM3;CCM4;CCM5;CCS1	5	125	0/1	5	20	25	99	0/1	16	30	46	99	0/1	7	17	24	99	0/1	20	31	51	99						0/1	18	23	41	99	0/1	10	16	26	99	0/1
ENSMUSG00000007097	Atp1a2	n.*3329T>C	chr1	172272589	A	G	downstream_gene_variant	CCW2;CCW4;CCW5;CCW6	4	8	CCM2;CCM3;CCM4;CCM5;CCS1	5	125	0/1	12	17	29	99	0/1	18	20	38	99	0/1	12	21	33	99	0/1	23	25	48	99						0/1	9	28	37	99	0/1	14	12	26	99	0/1
ENSMUSG00000007097	Atp1a2	n.*3375G>A	chr1	172272543	C	T	downstream_gene_variant	CCW2;CCW4;CCW5;CCW6	4	8	CCM2;CCM3;CCM4;CCM5;CCS1	5	125	0/1	8	9	17	99	0/1	17	17	34	99	0/1	7	15	22	99	0/1	24	19	43	99						0/1	13	18	31	99	0/1	9	10	19	99	0/1
ENSMUSG00000007097	Atp1a2	n.*3455C>T	chr1	172272463	G	A	downstream_gene_variant	CCW2;CCW4;CCW5;CCW6	4	8	CCM2;CCM3;CCM4;CCM5;CCS1	5	125	0/1	4	16	20	99	0/1	9	28	37	99	0/1	4	23	27	91	0/1	4	36	40	50						0/1	4	30	34	70	0/1	2	20	22	21	0/1
ENSMUSG00000007097	Atp1a2	n.*3478G>T	chr1	172272440	C	A	downstream_gene_variant	CCW2;CCW4;CCW5;CCW6	4	8	CCM2;CCM3;CCM4;CCM5;CCS1	5	125	0/1	3	25	28	37	0/1	13	26	39	99	0/1	6	27	33	99	0/1	8	35	43	99						0/1	5	34	39	75	0/1	4	21	25	67	0/1
ENSMUSG00000007097	Atp1a2	n.*3611A>G	chr1	172272307	T	C	downstream_gene_variant	CCW2;CCW4;CCW5;CCW6	4	8	CCM2;CCM3;CCM4;CCM5;CCS1	5	125	0/1	5	24	29	99	0/1	10	27	37	99	0/1	6	26	32	99	0/1	11	32	43	99						0/1	8	34	42	99	0/1	5	24	29	99	0/1
ENSMUSG00000007097	Atp1a2	n.*3614G>A	chr1	172272304	C	T	downstream_gene_variant	CCW2;CCW4;CCW5;CCW6	4	8	CCM2;CCM3;CCM4;CCM5;CCS1	5	125	0/1	4	24	28	96	0/1	10	27	37	99	0/1	6	26	32	99	0/1	11	32	43	99						0/1	8	34	42	99	0/1	5	24	29	99	0/1
ENSMUSG00000007097	Atp1a2	n.*3650G>A	chr1	172272268	C	T	downstream_gene_variant	CCW2;CCW4;CCW5;CCW6	4	8	CCM2;CCM3;CCM4;CCM5;CCS1	5	125	1/1	1	22	23	31	0/1	6	25	31	99	1/1	2	25	27	17	0/1	6	27	33	99						0/1	5	26	31	99	0/1	5	20	25	99	0/1
ENSMUSG00000007097	Atp1a2	n.*3726T>A	chr1	172272192	A	T	downstream_gene_variant	CCW2;CCW4;CCW5;CCW6	4	8	CCM2;CCM3;CCM4;CCM5;CCS1	5	125	1/1	2	25	27	4	1/1	2	24	26	17	0/1	4	24	28	59	0/1	13	28	41	99						1/1	1	32	33	62	0/1	4	20	24	73	0/1
ENSMUSG00000007097	Atp1a2	n.*3790G>A	chr1	172272128	C	T	downstream_gene_variant	CCW2;CCW4;CCW5;CCW6	4	8	CCM2;CCM3;CCM4;CCM5;CCS1	5	125	1/1	2	31	33	48	0/1	11	26	37	99	0/1	6	24	30	99	0/1	10	34	44	99						0/1	7	32	39	99	0/1	4	21	25	91	0/1
ENSMUSG00000007097	Atp1a2	n.*3866T>C	chr1	172272052	A	G	downstream_gene_variant	CCW2;CCW4;CCW5;CCW6	4	8	CCM2;CCM3;CCM4;CCM5;CCS1	5	125	0/1	4	16	20	99	0/1	8	29	37	99	1/1	1	24	25	31	0/1	3	37	40	8						0/1	7	27	34	99	0/1	2	23	25	9	0/1
ENSMUSG00000007097	Atp1a2	n.*3879C>T	chr1	172272039	G	A	downstream_gene_variant	CCW2;CCW4;CCW5;CCW6	4	8	CCM2;CCM3;CCM4;CCM5;CCS1	5	125	0/1	6	21	27	99	0/1	8	28	36	99	0/1	4	28	32	60	0/1	5	38	43	84						0/1	8	35	43	99	0/1	3	25	28	48	0/1
ENSMUSG00000007097	Atp1a2	n.*3906T>C	chr1	172272012	A	G	downstream_gene_variant	CCW2;CCW4;CCW5;CCW6	4	8	CCM2;CCM3;CCM4;CCM5;CCS1	5	125	0/1	5	27	32	99	0/1	13	27	40	99	0/1	6	31	37	99	0/1	7	40	47	99						0/1	4	42	46	23	0/1	3	29	32	13	0/1
ENSMUSG00000007097	Atp1a2	n.*3985G>A	chr1	172271933	C	T	downstream_gene_variant	CCW2;CCW4;CCW5;CCW6	4	8	CCM2;CCM3;CCM4;CCM5;CCS1	5	125	0/1	3	21	24	37	0/1	6	34	40	99	0/1	8	20	28	99	0/1	5	48	53	50						0/1	5	33	38	90	0/1	7	19	26	99	0/1
ENSMUSG00000007097	Atp1a2	n.*4049C>T	chr1	172271869	G	A	downstream_gene_variant	CCW2;CCW4;CCW5;CCW6	4	8	CCM2;CCM3;CCM4;CCM5;CCS1	5	125	1/1	2	34	36	18	0/1	7	36	43	99	0/1	4	28	32	84	1/1	3	45	48	53						0/1	3	40	43	6	1/1	1	23	24	27	0/1
ENSMUSG00000007097	Atp1a2	n.*4055C>A	chr1	172271863	G	T	downstream_gene_variant	CCW2;CCW4;CCW5;CCW6	4	8	CCM2;CCM3;CCM4;CCM5;CCS1	5	125	1/1	1	32	33	54	0/1	6	35	41	99	0/1	3	27	30	45	1/1	2	45	47	77						0/1	3	41	44	3	1/1	1	23	24	27	0/1
ENSMUSG00000007097	Atp1a2	n.*4139A>T	chr1	172271779	T	A	downstream_gene_variant	CCW2;CCW4;CCW5;CCW6	4	8	CCM2;CCM3;CCM4;CCM5;CCS1	5	125	0/1	2	13	15	42	0/1	5	18	23	99	0/1	3	21	24	52	0/1	9	30	39	99						0/1	5	27	32	99	1/1	1	15	16	6	0/1
ENSMUSG00000007097	Atp1a2	c.*3922G>T	chr1	172274331	C	A	downstream_gene_variant	CCW2;CCW4;CCW5;CCW6	4	8	CCM2;CCM3;CCM4;CCM5;CCS1;CCS2	6	15	0/1	14	25	39	99	0/1	15	29	44	99	0/1	13	23	36	99	0/1	21	39	60	99						0/1	22	22	44	99	0/1	12	28	40	99	0/1
ENSMUSG00000007097	Atp1a2	c.*4024G>A	chr1	172274229	C	T	downstream_gene_variant	CCW2;CCW4;CCW5;CCW6	4	8	CCM2;CCM3;CCM4;CCM5;CCS1;CCS2	6	15	0/1	12	28	40	99	0/1	25	31	56	99	0/1	10	29	39	99	0/1	30	42	72	99						0/1	20	41	61	99	0/1	14	24	38	99	0/1
ENSMUSG00000007097	Atp1a2	c.*4043C>T	chr1	172274210	G	A	downstream_gene_variant	CCW2;CCW4;CCW5;CCW6	4	8	CCM2;CCM3;CCM4;CCM5;CCS1;CCS2	6	15	0/1	8	30	38	99	0/1	15	45	60	99	0/1	9	33	42	99	0/1	26	48	74	99						0/1	15	46	61	99	0/1	11	29	40	99	0/1
ENSMUSG00000007097	Atp1a2	c.*4736C>G	chr1	172273517	G	C	downstream_gene_variant	CCW2;CCW4;CCW5;CCW6	4	8	CCM2;CCM3;CCM4;CCM5;CCS1;CCS2	6	15	0/1	8	30	38	99	0/1	21	30	51	99	0/1	10	28	38	99	0/1	11	52	63	99						0/1	14	40	54	99	0/1	8	33	41	99	0/1
ENSMUSG00000007097	Atp1a2	n.*1026C>G	chr1	172273517	G	C	downstream_gene_variant	CCW2;CCW4;CCW5;CCW6	4	8	CCM2;CCM3;CCM4;CCM5;CCS1;CCS2	6	15	0/1	8	30	38	99	0/1	21	30	51	99	0/1	10	28	38	99	0/1	11	52	63	99						0/1	14	40	54	99	0/1	8	33	41	99	0/1
ENSMUSG00000007097	Atp1a2	n.*1300G>A	chr1	172273243	C	T	downstream_gene_variant	CCW2;CCW4;CCW5;CCW6	4	8	CCM2;CCM3;CCM4;CCS1;CCS3;CCS4	6	15	0/1	17	22	39	99	0/1	28	29	57	99	0/1	12	31	43	99	0/1	26	43	69	99						1/1	0	38	38	99	1/1	0	35	35	99	1/1
ENSMUSG00000007097	Atp1a2	n.*1563_*1564insT	chr1	172272979	T	TA	downstream_gene_variant	CCW2;CCW4;CCW5;CCW6	4	8	CCM2;CCM3;CCM4;CCM5;CCS1;CCS2	6	15	0/1	13	16	29	99	0/1	29	15	44	99	0/1	18	14	32	99	0/1	27	22	49	99						0/1	17	9	26	99	0/1	13	19	32	99	0/1
ENSMUSG00000007097	Atp1a2	n.*1563A>T	chr1	172272980	T	A	downstream_gene_variant	CCW2;CCW4;CCW5;CCW6	4	8	CCM2;CCM3;CCM4;CCM5;CCS1;CCS2	6	15	0/1	13	20	33	99	0/1	26	21	47	99	0/1	17	19	36	99	0/1	27	29	56	99						0/1	15	18	33	99	0/1	13	22	35	99	0/1
ENSMUSG00000007097	Atp1a2	n.*1587G>T	chr1	172274331	C	A	downstream_gene_variant	CCW2;CCW4;CCW5;CCW6	4	8	CCM2;CCM3;CCM4;CCM5;CCS1;CCS2	6	15	0/1	14	25	39	99	0/1	15	29	44	99	0/1	13	23	36	99	0/1	21	39	60	99						0/1	22	22	44	99	0/1	12	28	40	99	0/1
ENSMUSG00000007097	Atp1a2	n.*1598C>T	chr1	172272945	G	A	downstream_gene_variant	CCW2;CCW4;CCW5;CCW6	4	8	CCM2;CCM3;CCM4;CCM5;CCS1;CCS2	6	15	0/1	13	22	35	99	0/1	28	26	54	99	0/1	21	19	40	99	0/1	27	36	63	99						0/1	19	31	50	99	0/1	18	20	38	99	0/1
ENSMUSG00000007097	Atp1a2	n.*1689G>A	chr1	172274229	C	T	downstream_gene_variant	CCW2;CCW4;CCW5;CCW6	4	8	CCM2;CCM3;CCM4;CCM5;CCS1;CCS2	6	15	0/1	12	28	40	99	0/1	25	31	56	99	0/1	10	29	39	99	0/1	30	42	72	99						0/1	20	41	61	99	0/1	14	24	38	99	0/1
ENSMUSG00000007097	Atp1a2	n.*1708C>T	chr1	172274210	G	A	downstream_gene_variant	CCW2;CCW4;CCW5;CCW6	4	8	CCM2;CCM3;CCM4;CCM5;CCS1;CCS2	6	15	0/1	8	30	38	99	0/1	15	45	60	99	0/1	9	33	42	99	0/1	26	48	74	99						0/1	15	46	61	99	0/1	11	29	40	99	0/1
ENSMUSG00000007097	Atp1a2	n.*1769C>T	chr1	172272774	G	A	downstream_gene_variant	CCW2;CCW4;CCW5;CCW6	4	8	CCM2;CCM3;CCM4;CCM5;CCS1;CCS2	6	15	0/1	15	23	38	99	0/1	27	24	51	99	0/1	16	24	40	99	0/1	22	36	58	99						0/1	19	32	51	99	0/1	19	23	42	99	0/1
ENSMUSG00000007097	Atp1a2	n.*1824T>C	chr1	172272719	A	G	downstream_gene_variant	CCW2;CCW4;CCW5;CCW6	4	8	CCM2;CCM3;CCM4;CCM5;CCS1;CCS2	6	15	0/1	8	17	25	99	0/1	19	27	46	99	0/1	7	17	24	99	0/1	22	32	54	99						0/1	13	28	41	99	0/1	13	19	32	99	0/1
ENSMUSG00000007097	Atp1a2	n.*212G>T	chr1	172274331	C	A	downstream_gene_variant	CCW2;CCW4;CCW5;CCW6	4	8	CCM2;CCM3;CCM4;CCM5;CCS1;CCS2	6	15	0/1	14	25	39	99	0/1	15	29	44	99	0/1	13	23	36	99	0/1	21	39	60	99						0/1	22	22	44	99	0/1	12	28	40	99	0/1
ENSMUSG00000007097	Atp1a2	n.*2401C>G	chr1	172273517	G	C	downstream_gene_variant	CCW2;CCW4;CCW5;CCW6	4	8	CCM2;CCM3;CCM4;CCM5;CCS1;CCS2	6	15	0/1	8	30	38	99	0/1	21	30	51	99	0/1	10	28	38	99	0/1	11	52	63	99						0/1	14	40	54	99	0/1	8	33	41	99	0/1
ENSMUSG00000007097	Atp1a2	n.*2557G>A	chr1	172271986	C	T	downstream_gene_variant	CCW2;CCW4;CCW5;CCW6	4	8	CCM2;CCM3;CCM4;CCM5;CCS1;CCS2	6	15	1/1	2	27	29	10	0/1	11	26	37	99	0/1	7	31	38	99	0/1	6	42	48	99						1/1	2	42	44	48	0/1	4	27	31	67	0/1
ENSMUSG00000007097	Atp1a2	n.*2938_*2939insT	chr1	172272979	T	TA	downstream_gene_variant	CCW2;CCW4;CCW5;CCW6	4	8	CCM2;CCM3;CCM4;CCM5;CCS1;CCS2	6	15	0/1	13	16	29	99	0/1	29	15	44	99	0/1	18	14	32	99	0/1	27	22	49	99						0/1	17	9	26	99	0/1	13	19	32	99	0/1
ENSMUSG00000007097	Atp1a2	n.*2938A>T	chr1	172272980	T	A	downstream_gene_variant	CCW2;CCW4;CCW5;CCW6	4	8	CCM2;CCM3;CCM4;CCM5;CCS1;CCS2	6	15	0/1	13	20	33	99	0/1	26	21	47	99	0/1	17	19	36	99	0/1	27	29	56	99						0/1	15	18	33	99	0/1	13	22	35	99	0/1
ENSMUSG00000007097	Atp1a2	n.*2973C>T	chr1	172272945	G	A	downstream_gene_variant	CCW2;CCW4;CCW5;CCW6	4	8	CCM2;CCM3;CCM4;CCM5;CCS1;CCS2	6	15	0/1	13	22	35	99	0/1	28	26	54	99	0/1	21	19	40	99	0/1	27	36	63	99						0/1	19	31	50	99	0/1	18	20	38	99	0/1
ENSMUSG00000007097	Atp1a2	n.*3144C>T	chr1	172272774	G	A	downstream_gene_variant	CCW2;CCW4;CCW5;CCW6	4	8	CCM2;CCM3;CCM4;CCM5;CCS1;CCS2	6	15	0/1	15	23	38	99	0/1	27	24	51	99	0/1	16	24	40	99	0/1	22	36	58	99						0/1	19	32	51	99	0/1	19	23	42	99	0/1
ENSMUSG00000007097	Atp1a2	n.*314G>A	chr1	172274229	C	T	downstream_gene_variant	CCW2;CCW4;CCW5;CCW6	4	8	CCM2;CCM3;CCM4;CCM5;CCS1;CCS2	6	15	0/1	12	28	40	99	0/1	25	31	56	99	0/1	10	29	39	99	0/1	30	42	72	99						0/1	20	41	61	99	0/1	14	24	38	99	0/1
ENSMUSG00000007097	Atp1a2	n.*3199T>C	chr1	172272719	A	G	downstream_gene_variant	CCW2;CCW4;CCW5;CCW6	4	8	CCM2;CCM3;CCM4;CCM5;CCS1;CCS2	6	15	0/1	8	17	25	99	0/1	19	27	46	99	0/1	7	17	24	99	0/1	22	32	54	99						0/1	13	28	41	99	0/1	13	19	32	99	0/1
ENSMUSG00000007097	Atp1a2	n.*333C>T	chr1	172274210	G	A	downstream_gene_variant	CCW2;CCW4;CCW5;CCW6	4	8	CCM2;CCM3;CCM4;CCM5;CCS1;CCS2	6	15	0/1	8	30	38	99	0/1	15	45	60	99	0/1	9	33	42	99	0/1	26	48	74	99						0/1	15	46	61	99	0/1	11	29	40	99	0/1
ENSMUSG00000007097	Atp1a2	n.*3666C>T	chr1	172280643	G	A	downstream_gene_variant	CCW2;CCW3;CCW5;CCW6	4	8	CCM2;CCM3;CCM4;CCM5;CCS1;CCS2	6	15	0/1	24	22	46	99	0/1	3	16	19	69	0/1	11	31	42	99	0/1	24	33	57	99						0/1	28	38	66	99	0/1	21	30	51	99	0/1
ENSMUSG00000007097	Atp1a2	n.*3932G>A	chr1	172271986	C	T	downstream_gene_variant	CCW2;CCW4;CCW5;CCW6	4	8	CCM2;CCM3;CCM4;CCM5;CCS1;CCS2	6	15	1/1	2	27	29	10	0/1	11	26	37	99	0/1	7	31	38	99	0/1	6	42	48	99						1/1	2	42	44	48	0/1	4	27	31	67	0/1
ENSMUSG00000007097	Atp1a2	c.*2268C>T	chr1	172275985	G	A	downstream_gene_variant	CCW2;CCW4;CCW5;CCW6	4	8	CCM2;CCM3;CCM4;CCM5;CCS1;CCS2;CCS3	7	175	0/1	13	17	30	99	0/1	22	18	40	99	0/1	14	19	33	99	0/1	24	28	52	99						0/1	24	25	49	99	0/1	13	20	33	99	0/1
ENSMUSG00000007097	Atp1a2	c.*3966C>T	chr1	172274287	G	A	downstream_gene_variant	CCW2;CCW4;CCW5;CCW6	4	8	CCM2;CCM3;CCM4;CCM5;CCS1;CCS2;CCS3	7	175	0/1	18	26	44	99	0/1	17	28	45	99	0/1	10	29	39	99	0/1	15	42	57	99						0/1	12	34	46	99	0/1	10	26	36	99	0/1
ENSMUSG00000007097	Atp1a2	c.*3968_*3969insT	chr1	172274284	G	GA	downstream_gene_variant	CCW2;CCW4;CCW5;CCW6	4	8	CCM2;CCM3;CCM4;CCM5;CCS1;CCS2;CCS3	7	175	0/1	17	26	43	99	0/1	17	28	45	99	0/1	9	29	38	99	0/1	14	42	56	99						0/1	11	34	45	99	0/1	10	26	36	99	0/1
ENSMUSG00000007097	Atp1a2	c.*4970G>A	chr1	172273283	C	T	downstream_gene_variant	CCW2;CCW4;CCW5;CCW6	4	8	CCM2;CCM3;CCM4;CCM5;CCS1;CCS2;CCS3	7	175	0/1	5	34	39	94	0/1	28	24	52	99	0/1	16	28	44	99	0/1	26	34	60	99						0/1	20	36	56	99	0/1	19	25	44	99	0/1
ENSMUSG00000007097	Atp1a2	c.*5010G>A	chr1	172273243	C	T	downstream_gene_variant	CCW2;CCW4;CCW5;CCW6	4	8	CCM2;CCM3;CCM4;CCM5;CCS1;CCS2;CCS3	7	175	0/1	17	22	39	99	0/1	28	29	57	99	0/1	12	31	43	99	0/1	26	43	69	99						0/1	29	39	68	99	0/1	22	27	49	99	0/1
ENSMUSG00000007097	Atp1a2	n.*1260G>A	chr1	172273283	C	T	downstream_gene_variant	CCW2;CCW4;CCW5;CCW6	4	8	CCM2;CCM3;CCM4;CCM5;CCS1;CCS2;CCS3	7	175	0/1	5	34	39	94	0/1	28	24	52	99	0/1	16	28	44	99	0/1	26	34	60	99						0/1	20	36	56	99	0/1	19	25	44	99	0/1
ENSMUSG00000007097	Atp1a2	n.*1499A>C	chr1	172273044	T	G	downstream_gene_variant	CCW2;CCW4;CCW5;CCW6	4	8	CCM2;CCM3;CCM4;CCM5;CCS1;CCS2;CCS3	7	175	0/1	20	14	34	99	0/1	35	11	46	99	0/1	21	17	38	99	0/1	44	20	64	99						0/1	35	23	58	99	0/1	24	13	37	99	0/1
ENSMUSG00000007097	Atp1a2	n.*1627C>T	chr1	172272916	G	A	downstream_gene_variant	CCW2;CCW4;CCW5;CCW6	4	8	CCM2;CCM3;CCM4;CCM5;CCS1;CCS2;CCS3	7	175	0/1	14	22	36	99	0/1	23	20	43	99	0/1	16	25	41	99	0/1	29	28	57	99						0/1	26	24	50	99	0/1	14	22	36	99	0/1
ENSMUSG00000007097	Atp1a2	n.*1631C>T	chr1	172274287	G	A	downstream_gene_variant	CCW2;CCW4;CCW5;CCW6	4	8	CCM2;CCM3;CCM4;CCM5;CCS1;CCS2;CCS3	7	175	0/1	18	26	44	99	0/1	17	28	45	99	0/1	10	29	39	99	0/1	15	42	57	99						0/1	12	34	46	99	0/1	10	26	36	99	0/1
ENSMUSG00000007097	Atp1a2	n.*1633_*1634insT	chr1	172274284	G	GA	downstream_gene_variant	CCW2;CCW4;CCW5;CCW6	4	8	CCM2;CCM3;CCM4;CCM5;CCS1;CCS2;CCS3	7	175	0/1	17	26	43	99	0/1	17	28	45	99	0/1	9	29	38	99	0/1	14	42	56	99						0/1	11	34	45	99	0/1	10	26	36	99	0/1
ENSMUSG00000007097	Atp1a2	n.*256C>T	chr1	172274287	G	A	downstream_gene_variant	CCW2;CCW4;CCW5;CCW6	4	8	CCM2;CCM3;CCM4;CCM5;CCS1;CCS2;CCS3	7	175	0/1	18	26	44	99	0/1	17	28	45	99	0/1	10	29	39	99	0/1	15	42	57	99						0/1	12	34	46	99	0/1	10	26	36	99	0/1
ENSMUSG00000007097	Atp1a2	n.*258_*259insT	chr1	172274284	G	GA	downstream_gene_variant	CCW2;CCW4;CCW5;CCW6	4	8	CCM2;CCM3;CCM4;CCM5;CCS1;CCS2;CCS3	7	175	0/1	17	26	43	99	0/1	17	28	45	99	0/1	9	29	38	99	0/1	14	42	56	99						0/1	11	34	45	99	0/1	10	26	36	99	0/1
ENSMUSG00000007097	Atp1a2	n.*2675G>A	chr1	172273243	C	T	downstream_gene_variant	CCW2;CCW4;CCW5;CCW6	4	8	CCM2;CCM3;CCM4;CCM5;CCS1;CCS2;CCS3	7	175	0/1	17	22	39	99	0/1	28	29	57	99	0/1	12	31	43	99	0/1	26	43	69	99						0/1	29	39	68	99	0/1	22	27	49	99	0/1
ENSMUSG00000007097	Atp1a2	n.*2874A>C	chr1	172273044	T	G	downstream_gene_variant	CCW2;CCW4;CCW5;CCW6	4	8	CCM2;CCM3;CCM4;CCM5;CCS1;CCS2;CCS3	7	175	0/1	20	14	34	99	0/1	35	11	46	99	0/1	21	17	38	99	0/1	44	20	64	99						0/1	35	23	58	99	0/1	24	13	37	99	0/1
ENSMUSG00000007097	Atp1a2	n.*3002C>T	chr1	172272916	G	A	downstream_gene_variant	CCW2;CCW4;CCW5;CCW6	4	8	CCM2;CCM3;CCM4;CCM5;CCS1;CCS2;CCS3	7	175	0/1	14	22	36	99	0/1	23	20	43	99	0/1	16	25	41	99	0/1	29	28	57	99						0/1	26	24	50	99	0/1	14	22	36	99	0/1
ENSMUSG00000007097	Atp1a2	n.*4846C>T	chr1	172279463	G	A	downstream_gene_variant	CCW2;CCW4;CCW5;CCW6	4	8	CCM2;CCM3;CCM4;CCM5;CCS1;CCS2;CCS3	7	175	0/1	10	22	32	99	0/1	15	20	35	99	0/1	11	24	35	99	0/1	21	29	50	99						0/1	26	21	47	99	0/1	19	21	40	99	0/1
ENSMUSG00000007097	Atp1a2	n.*4879A>G	chr1	172279430	T	C	downstream_gene_variant	CCW2;CCW4;CCW5;CCW6	4	8	CCM2;CCM3;CCM4;CCM5;CCS1;CCS2;CCS3	7	175	0/1	9	18	27	99	0/1	16	13	29	99	0/1	8	17	25	99	0/1	15	24	39	99						0/1	14	20	34	99	0/1	9	20	29	99	0/1
ENSMUSG00000007097	Atp1a2	c.*3848G>A	chr1	172274405	C	T	downstream_gene_variant	CCW2;CCW3;CCW4;CCW5;CCW6	5	1	CCM2;CCM3;CCM4;CCM5;CCS1;CCS2;CCS3	7	175	0/1	15	21	36	99	0/1	7	14	21	99	0/1	17	25	42	99	0/1	23	21	44	99	0/1	28	28	56	99	0/1	32	19	51	99	0/1	18	24	42	99	0/1
ENSMUSG00000007097	Atp1a2	n.*138G>A	chr1	172274405	C	T	downstream_gene_variant	CCW2;CCW3;CCW4;CCW5;CCW6	5	1	CCM2;CCM3;CCM4;CCM5;CCS1;CCS2;CCS3	7	175	0/1	15	21	36	99	0/1	7	14	21	99	0/1	17	25	42	99	0/1	23	21	44	99	0/1	28	28	56	99	0/1	32	19	51	99	0/1	18	24	42	99	0/1
ENSMUSG00000007097	Atp1a2	n.*1513G>A	chr1	172274405	C	T	downstream_gene_variant	CCW2;CCW3;CCW4;CCW5;CCW6	5	1	CCM2;CCM3;CCM4;CCM5;CCS1;CCS2;CCS3	7	175	0/1	15	21	36	99	0/1	7	14	21	99	0/1	17	25	42	99	0/1	23	21	44	99	0/1	28	28	56	99	0/1	32	19	51	99	0/1	18	24	42	99	0/1
ENSMUSG00000052423	B4galt3	c.*739C>T	chr1	171272678	C	T	downstream_gene_variant	CCW2	1	2	CCS1;CCS3	2	5	0/1	10	9	19	99																					0/1	12	15	27	99	0/1	3	16	19	48
ENSMUSG00000052423	B4galt3	n.*1872A>G	chr1	171278766	A	G	downstream_gene_variant	CCW5	1	2	CCS1;CCS3	2	5	0/1	5	12	17	99																					0/1	15	11	26	99	0/1	8	9	17	99
ENSMUSG00000052423	B4galt3	n.*4572C>T	chr1	171276214	C	T	downstream_gene_variant	CCW2;CCW3;CCW4;CCW5;CCW6	5	1	CCS1	1	25	0/1	14	7	21	99	0/1	8	17	25	99	0/1	15	6	21	99	0/1	15	11	26	99	0/1	15	14	29	99	0/1	9	16	25	99
ENSMUSG00000026617	Bpnt1	c.*849A>G	chr1	185357475	A	G	downstream_gene_variant	CCW2;CCW3;CCW5;CCW6	4	8	CCM4	1	25	0/1	11	11	22	99	0/1	9	7	16	99	0/1	8	10	18	99	0/1	7	9	16	99						1/1	0	21	21	63
ENSMUSG00000026554	Dcaf8	n.*3015C>T	chr1	172195404	C	T	downstream_gene_variant	CCW2;CCW3;CCW4;CCW5;CCW6	5	1	CCM2;CCM3;CCM4;CCS1;CCS3;CCS4	6	15	0/1	11	17	28	99	0/1	12	11	23	99	0/1	18	11	29	99	0/1	11	16	27	99	0/1	17	9	26	99	0/1	26	13	39	99	0/1	16	14	30	99	0/1
ENSMUSG00000026254	Eif4e2	c.*301C>A	chr1	87226174	C	A	downstream_gene_variant	CCW2;CCW3;CCW4;CCW5;CCW6	5	1	CCM2;CCM3;CCM4;CCM5;CCS1;CCS2;CCS3;CCS4	8	2	0/1	15	6	21	99	0/1	7	11	18	99	0/1	10	9	19	99	0/1	10	8	18	99	0/1	9	8	17	99	1/1	0	16	16	48	1/1	0	22	22	66	1/1
ENSMUSG00000096992	Gm26788	n.*4814A>G	chr1	34161042	T	C	downstream_gene_variant	CCW6	1	2	CCS3	1	25	1/1	0	19	19	57																					0/1	9	7	16	99
ENSMUSG00000096992	Gm26788	n.*1667A>G	chr1	34164189	T	C	downstream_gene_variant	CCW4;CCW6	2	4	CCM2;CCS2;CCS3	3	75	1/1	0	18	18	54	1/1	0	20	20	60																1/1	0	19	19	57	1/1	0	22	22	66	0/1
ENSMUSG00000096992	Gm26788	n.*1742G>C	chr1	34164114	C	G	downstream_gene_variant	CCW4;CCW6	2	4	CCM2;CCS2;CCS3	3	75	1/1	0	20	20	60	1/1	0	21	21	63																1/1	0	21	21	63	1/1	0	22	22	66	0/1
ENSMUSG00000096992	Gm26788	n.*1754A>G	chr1	34164102	T	C	downstream_gene_variant	CCW3;CCW4;CCW6	3	6	CCM2;CCS2;CCS3	3	75	1/1	0	19	19	57	1/1	0	19	19	57	1/1	0	21	21	63											1/1	0	23	23	69	1/1	0	20	20	60	0/1
ENSMUSG00000096992	Gm26788	n.*317T>C	chr1	34174714	A	G	downstream_gene_variant	CCW3;CCW4;CCW6	3	6	CCM3;CCS2;CCS3	3	75	1/1	1	18	19	30	1/1	0	16	16	48	1/1	0	17	17	51											1/1	0	16	16	48	1/1	0	24	24	72	0/1
ENSMUSG00000096992	Gm26788	n.*860C>T	chr1	34174171	G	A	downstream_gene_variant	CCW2;CCW4;CCW6	3	6	CCM2;CCM3;CCS2;CCS3	4	1	1/1	0	18	18	54	1/1	0	18	18	54	1/1	0	18	18	54											1/1	0	20	20	60	1/1	1	18	19	12	1/1
ENSMUSG00000044783	Hjurp	c.*827G>T	chr1	88265673	C	A	downstream_gene_variant	CCW2	1	2	CCM3	1	25	0/1	28	7	35	99																					0/1	21	5	26	99
ENSMUSG00000044783	Hjurp	n.*2023A>G	chr1	88272689	T	C	downstream_gene_variant	CCW2	1	2	CCM5	1	25	0/1	3	15	18	68																					0/1	4	14	18	99
ENSMUSG00000044783	Hjurp	n.*3664G>T	chr1	88265673	C	A	downstream_gene_variant	CCW2	1	2	CCM3	1	25	0/1	28	7	35	99																					0/1	21	5	26	99
ENSMUSG00000044783	Hjurp	n.*3705G>T	chr1	88265673	C	A	downstream_gene_variant	CCW2	1	2	CCM3	1	25	0/1	28	7	35	99																					0/1	21	5	26	99
ENSMUSG00000044783	Hjurp	n.*395T>C	chr1	88274317	A	G	downstream_gene_variant	CCW2	1	2	CCM5	1	25	0/1	21	4	25	84																					0/1	20	5	25	99
ENSMUSG00000044783	Hjurp	n.*755G>A	chr1	88273957	C	T	downstream_gene_variant	CCW2	1	2	CCM5	1	25	0/1	19	4	23	66																					0/1	16	4	20	79
ENSMUSG00000044783	Hjurp	c.*1315C>T	chr1	88265185	G	A	downstream_gene_variant	CCW5	1	2	CCS1;CCS2	2	5	0/1	19	8	27	99																					0/1	17	5	22	99	0/1	19	3	22	56
ENSMUSG00000044783	Hjurp	c.*2214G>A	chr1	88264286	C	T	downstream_gene_variant	CCW4	1	2	CCM4;CCS3	2	5	0/1	23	5	28	99																					0/1	14	5	19	99	0/1	16	3	19	65
ENSMUSG00000044783	Hjurp	c.*2415G>A	chr1	88264286	C	T	downstream_gene_variant	CCW4	1	2	CCM4;CCS3	2	5	0/1	23	5	28	99																					0/1	14	5	19	99	0/1	16	3	19	65
ENSMUSG00000044783	Hjurp	c.*895G>A	chr1	88264286	C	T	downstream_gene_variant	CCW4	1	2	CCM4;CCS3	2	5	0/1	23	5	28	99																					0/1	14	5	19	99	0/1	16	3	19	65
ENSMUSG00000044783	Hjurp	n.*4152C>T	chr1	88265185	G	A	downstream_gene_variant	CCW5	1	2	CCS1;CCS2	2	5	0/1	19	8	27	99																					0/1	17	5	22	99	0/1	19	3	22	56
ENSMUSG00000044783	Hjurp	n.*4193C>T	chr1	88265185	G	A	downstream_gene_variant	CCW5	1	2	CCS1;CCS2	2	5	0/1	19	8	27	99																					0/1	17	5	22	99	0/1	19	3	22	56
ENSMUSG00000044783	Hjurp	c.*1868A>T	chr1	88263313	T	A	downstream_gene_variant	CCW2;CCW4	2	4	CCS1	1	25	1/1	1	17	18	14	0/1	6	14	20	99																0/1	4	16	20	96
ENSMUSG00000044783	Hjurp	c.*3187A>T	chr1	88263313	T	A	downstream_gene_variant	CCW2;CCW4	2	4	CCS1	1	25	1/1	1	17	18	14	0/1	6	14	20	99																0/1	4	16	20	96
ENSMUSG00000044783	Hjurp	c.*3388A>T	chr1	88263313	T	A	downstream_gene_variant	CCW2;CCW4	2	4	CCS1	1	25	1/1	1	17	18	14	0/1	6	14	20	99																0/1	4	16	20	96
ENSMUSG00000044783	Hjurp	n.*1315T>C	chr1	88273397	A	G	downstream_gene_variant	CCW2;CCW5	2	4	CCM5	1	25	0/1	4	14	18	99	0/1	2	16	18	32																0/1	5	12	17	99
ENSMUSG00000044783	Hjurp	n.*2817T>C	chr1	88266561	A	G	downstream_gene_variant	CCW2;CCW3	2	4	CCM5	1	25	0/1	30	6	36	99	0/1	17	4	21	99																1/1	1	15	16	18
ENSMUSG00000044783	Hjurp	c.*2124C>T	chr1	88264376	G	A	downstream_gene_variant	CCW3	1	2	CCM3;CCS2;CCS4	3	75	0/1	35	6	41	99																					0/1	27	5	32	83	0/1	31	6	37	99	0/1
ENSMUSG00000044783	Hjurp	c.*2325C>T	chr1	88264376	G	A	downstream_gene_variant	CCW3	1	2	CCM3;CCS2;CCS4	3	75	0/1	35	6	41	99																					0/1	27	5	32	83	0/1	31	6	37	99	0/1
ENSMUSG00000044783	Hjurp	c.*805C>T	chr1	88264376	G	A	downstream_gene_variant	CCW3	1	2	CCM3;CCS2;CCS4	3	75	0/1	35	6	41	99																					0/1	27	5	32	83	0/1	31	6	37	99	0/1
ENSMUSG00000044783	Hjurp	n.*4961C>T	chr1	88264376	G	A	downstream_gene_variant	CCW3	1	2	CCM3;CCS2;CCS4	3	75	0/1	35	6	41	99																					0/1	27	5	32	83	0/1	31	6	37	99	0/1
ENSMUSG00000044783	Hjurp	n.*55T>G	chr1	88274657	A	C	downstream_gene_variant	CCW5;CCW6	2	4	CCM2;CCM5	2	5	0/1	5	15	20	99	0/1	4	21	25	93																0/1	7	13	20	99	0/1	4	17	21	88
ENSMUSG00000044783	Hjurp	n.*229delC	chr1	88274482	AG	A	downstream_gene_variant	CCW4;CCW5;CCW6	3	6	CCM5	1	25	0/1	13	3	16	64	0/1	10	5	15	99	0/1	6	8	14	99											0/1	11	3	14	70
ENSMUSG00000044783	Hjurp	c.*2358C>A	chr1	88264142	G	T	downstream_gene_variant	CCW2	1	2	CCM2;CCM3;CCM4;CCM5	4	1	0/1	24	7	31	99																					0/1	14	5	19	99	0/1	15	7	22	99	0/1
ENSMUSG00000044783	Hjurp	c.*2559C>A	chr1	88264142	G	T	downstream_gene_variant	CCW2	1	2	CCM2;CCM3;CCM4;CCM5	4	1	0/1	24	7	31	99																					0/1	14	5	19	99	0/1	15	7	22	99	0/1
ENSMUSG00000044783	Hjurp	c.*2941T>C	chr1	88263559	A	G	downstream_gene_variant	CCW5	1	2	CCM3;CCM5;CCS2;CCS3	4	1	0/1	28	5	33	79																					0/1	17	8	25	99	0/1	27	7	34	99	0/1
ENSMUSG00000044783	Hjurp	c.*3142T>C	chr1	88263559	A	G	downstream_gene_variant	CCW5	1	2	CCM3;CCM5;CCS2;CCS3	4	1	0/1	28	5	33	79																					0/1	17	8	25	99	0/1	27	7	34	99	0/1
ENSMUSG00000044783	Hjurp	c.*1378C>T	chr1	88265122	G	A	downstream_gene_variant	CCW2;CCW3;CCW5	3	6	CCS1;CCS3	2	5	0/1	9	14	23	99	0/1	8	12	20	99	0/1	6	14	20	99											0/1	2	15	17	34	0/1	6	13	19	99
ENSMUSG00000044783	Hjurp	n.*1194G>A	chr1	88273518	C	T	downstream_gene_variant	CCW2;CCW4;CCW5	3	6	CCM5;CCS2	2	5	0/1	18	7	25	99	0/1	14	10	24	99	0/1	22	5	27	99											0/1	21	5	26	99	0/1	24	5	29	99
ENSMUSG00000044783	Hjurp	n.*2611G>A	chr1	88272101	C	T	downstream_gene_variant	CCW2;CCW5;CCW6	3	6	CCM5;CCS2	2	5	0/1	3	21	24	63	0/1	8	17	25	99	1/1	0	25	25	75											0/1	5	17	22	99	0/1	5	15	20	99
ENSMUSG00000044783	Hjurp	n.*4215C>T	chr1	88265122	G	A	downstream_gene_variant	CCW2;CCW3;CCW5	3	6	CCS1;CCS3	2	5	0/1	9	14	23	99	0/1	8	12	20	99	0/1	6	14	20	99											0/1	2	15	17	34	0/1	6	13	19	99
ENSMUSG00000044783	Hjurp	n.*4256C>T	chr1	88265122	G	A	downstream_gene_variant	CCW2;CCW3;CCW5	3	6	CCS1;CCS3	2	5	0/1	9	14	23	99	0/1	8	12	20	99	0/1	6	14	20	99											0/1	2	15	17	34	0/1	6	13	19	99
ENSMUSG00000044783	Hjurp	n.*1781T>G	chr1	88272931	A	C	downstream_gene_variant	CCW2;CCW4;CCW5;CCW6	4	8	CCS2	1	25	0/1	2	15	17	28	0/1	2	16	18	27	0/1	2	18	20	21	1/1	1	16	17	10						0/1	3	17	20	61
ENSMUSG00000044783	Hjurp	c.*379C>T	chr1	88266121	G	A	downstream_gene_variant	CCW3	1	2	CCM2;CCM3;CCM4;CCM5;CCS2	5	125	0/1	25	6	31	99																					0/1	16	6	22	99	0/1	21	4	25	87	0/1
ENSMUSG00000044783	Hjurp	n.*3216C>T	chr1	88266121	G	A	downstream_gene_variant	CCW3	1	2	CCM2;CCM3;CCM4;CCM5;CCS2	5	125	0/1	25	6	31	99																					0/1	16	6	22	99	0/1	21	4	25	87	0/1
ENSMUSG00000044783	Hjurp	n.*3257C>T	chr1	88266121	G	A	downstream_gene_variant	CCW3	1	2	CCM2;CCM3;CCM4;CCM5;CCS2	5	125	0/1	25	6	31	99																					0/1	16	6	22	99	0/1	21	4	25	87	0/1
ENSMUSG00000044783	Hjurp	c.*608G>C	chr1	88265892	C	G	downstream_gene_variant	CCW2;CCW4;CCW6	3	6	CCM3;CCS2;CCS3	3	75	0/1	34	6	40	99	0/1	31	8	39	99	0/1	37	9	46	99											0/1	20	4	24	87	0/1	27	6	33	99	0/1
ENSMUSG00000044783	Hjurp	n.*2778G>A	chr1	88271934	C	T	downstream_gene_variant	CCW2;CCW4;CCW5	3	6	CCM3;CCS1;CCS2	3	75	0/1	2	19	21	21	0/1	2	17	19	29	0/1	3	23	26	52											0/1	4	16	20	99	1/1	0	23	23	69	0/1
ENSMUSG00000044783	Hjurp	n.*3445G>C	chr1	88265892	C	G	downstream_gene_variant	CCW2;CCW4;CCW6	3	6	CCM3;CCS2;CCS3	3	75	0/1	34	6	40	99	0/1	31	8	39	99	0/1	37	9	46	99											0/1	20	4	24	87	0/1	27	6	33	99	0/1
ENSMUSG00000044783	Hjurp	n.*3486G>C	chr1	88265892	C	G	downstream_gene_variant	CCW2;CCW4;CCW6	3	6	CCM3;CCS2;CCS3	3	75	0/1	34	6	40	99	0/1	31	8	39	99	0/1	37	9	46	99											0/1	20	4	24	87	0/1	27	6	33	99	0/1
ENSMUSG00000044783	Hjurp	n.*473C>T	chr1	88274239	G	A	downstream_gene_variant	CCW2;CCW5;CCW6	3	6	CCM2;CCS2;CCS3	3	75	0/1	3	21	24	41	0/1	4	22	26	75	0/1	3	25	28	32											0/1	3	16	19	34	0/1	3	19	22	51	0/1
ENSMUSG00000044783	Hjurp	c.*1885T>A	chr1	88263296	A	T	downstream_gene_variant	CCW2;CCW4;CCW5;CCW6	4	8	CCS1;CCS2	2	5	0/1	12	15	27	99	0/1	15	15	30	99	0/1	15	10	25	99	0/1	13	14	27	99						0/1	12	20	32	99	0/1	10	7	17	99
ENSMUSG00000044783	Hjurp	c.*2307G>T	chr1	88264193	C	A	downstream_gene_variant	CCW3;CCW4;CCW5;CCW6	4	8	CCS1;CCS3	2	5	0/1	6	15	21	99	0/1	11	17	28	99	0/1	6	21	27	99	0/1	3	20	23	54						0/1	10	23	33	99	0/1	9	14	23	99
ENSMUSG00000044783	Hjurp	c.*2508G>T	chr1	88264193	C	A	downstream_gene_variant	CCW3;CCW4;CCW5;CCW6	4	8	CCS1;CCS3	2	5	0/1	6	15	21	99	0/1	11	17	28	99	0/1	6	21	27	99	0/1	3	20	23	54						0/1	10	23	33	99	0/1	9	14	23	99
ENSMUSG00000044783	Hjurp	c.*2705C>G	chr1	88263795	G	C	downstream_gene_variant	CCW2;CCW3;CCW4;CCW6	4	8	CCS1;CCS2	2	5	0/1	13	26	39	99	0/1	9	26	35	99	0/1	14	25	39	99	0/1	13	24	37	99						0/1	15	23	38	99	0/1	12	14	26	99
ENSMUSG00000044783	Hjurp	c.*2906C>G	chr1	88263795	G	C	downstream_gene_variant	CCW2;CCW3;CCW4;CCW6	4	8	CCS1;CCS2	2	5	0/1	13	26	39	99	0/1	9	26	35	99	0/1	14	25	39	99	0/1	13	24	37	99						0/1	15	23	38	99	0/1	12	14	26	99
ENSMUSG00000044783	Hjurp	c.*3204T>A	chr1	88263296	A	T	downstream_gene_variant	CCW2;CCW4;CCW5;CCW6	4	8	CCS1;CCS2	2	5	0/1	12	15	27	99	0/1	15	15	30	99	0/1	15	10	25	99	0/1	13	14	27	99						0/1	12	20	32	99	0/1	10	7	17	99
ENSMUSG00000044783	Hjurp	c.*3405T>A	chr1	88263296	A	T	downstream_gene_variant	CCW2;CCW4;CCW5;CCW6	4	8	CCS1;CCS2	2	5	0/1	12	15	27	99	0/1	15	15	30	99	0/1	15	10	25	99	0/1	13	14	27	99						0/1	12	20	32	99	0/1	10	7	17	99
ENSMUSG00000044783	Hjurp	c.*988G>T	chr1	88264193	C	A	downstream_gene_variant	CCW3;CCW4;CCW5;CCW6	4	8	CCS1;CCS3	2	5	0/1	6	15	21	99	0/1	11	17	28	99	0/1	6	21	27	99	0/1	3	20	23	54						0/1	10	23	33	99	0/1	9	14	23	99
ENSMUSG00000044783	Hjurp	n.*2569A>G	chr1	88272143	T	C	downstream_gene_variant	CCW2;CCW3;CCW5;CCW6	4	8	CCS1;CCS2	2	5	0/1	17	6	23	99	0/1	15	4	19	98	0/1	23	8	31	99	0/1	19	4	23	93						0/1	21	4	25	76	0/1	16	4	20	57
ENSMUSG00000044783	Hjurp	n.*2664G>A	chr1	88272048	C	T	downstream_gene_variant	CCW2;CCW4;CCW5;CCW6	4	8	CCM5;CCS1	2	5	0/1	4	17	21	99	0/1	6	11	17	99	0/1	4	18	22	72	0/1	2	17	19	27						0/1	8	11	19	99	0/1	5	16	21	99
ENSMUSG00000044783	Hjurp	n.*4079T>C	chr1	88265258	A	G	downstream_gene_variant	CCW2;CCW4;CCW5;CCW6	4	8	CCM2;CCS1	2	5	0/1	3	20	23	59	0/1	5	18	23	99	0/1	6	19	25	99	0/1	5	21	26	99						0/1	7	13	20	99	0/1	7	17	24	99
ENSMUSG00000044783	Hjurp	n.*4120T>C	chr1	88265258	A	G	downstream_gene_variant	CCW2;CCW4;CCW5;CCW6	4	8	CCM2;CCS1	2	5	0/1	3	20	23	59	0/1	5	18	23	99	0/1	6	19	25	99	0/1	5	21	26	99						0/1	7	13	20	99	0/1	7	17	24	99
ENSMUSG00000044783	Hjurp	n.*810G>T	chr1	88273902	C	A	downstream_gene_variant	CCW2;CCW3;CCW5;CCW6	4	8	CCM4;CCS3	2	5	0/1	23	4	27	80	0/1	21	4	25	69	0/1	22	6	28	99	0/1	22	5	27	99						0/1	16	4	20	71	0/1	18	4	22	96
ENSMUSG00000044783	Hjurp	n.*898T>G	chr1	88273814	A	C	downstream_gene_variant	CCW2;CCW4;CCW5;CCW6	4	8	CCM5;CCS3	2	5	0/1	4	20	24	91	0/1	2	17	19	24	0/1	5	18	23	99	0/1	3	16	19	63						0/1	12	11	23	99	0/1	6	11	17	99
ENSMUSG00000044783	Hjurp	c.*2181_*2183delAAT	chr1	88264316	GATT	G	downstream_gene_variant	CCW2;CCW3;CCW4;CCW5;CCW6	5	1	CCM2	1	25	0/1	5	15	20	99	0/1	6	12	18	99	0/1	5	6	11	99	0/1	3	16	19	77	1/1	1	19	20	16	1/2	4	5	5	14	267	38	0	189
ENSMUSG00000044783	Hjurp	c.*2382_*2384delAAT	chr1	88264316	GATT	G	downstream_gene_variant	CCW2;CCW3;CCW4;CCW5;CCW6	5	1	CCM2	1	25	0/1	5	15	20	99	0/1	6	12	18	99	0/1	5	6	11	99	0/1	3	16	19	77	1/1	1	19	20	16	1/2	4	5	5	14	267	38	0	189
ENSMUSG00000044783	Hjurp	c.*3301G>A	chr1	88263199	C	T	downstream_gene_variant	CCW2;CCW3;CCW4;CCW5;CCW6	5	1	CCS1	1	25	0/1	5	15	20	99	0/1	2	16	18	21	0/1	2	17	19	29	0/1	4	22	26	95	0/1	2	16	18	29	0/1	12	13	25	99
ENSMUSG00000044783	Hjurp	n.*4438G>A	chr1	88270274	C	T	downstream_gene_variant	CCW2;CCW3;CCW4;CCW5;CCW6	5	1	CCM5	1	25	0/1	11	27	38	99	1/1	2	32	34	15	0/1	9	24	33	99	0/1	10	26	36	99	0/1	6	23	29	99	1/1	0	26	26	78
ENSMUSG00000044783	Hjurp	c.*1904A>G	chr1	88264596	T	C	downstream_gene_variant	CCW3;CCW4;CCW5	3	6	CCM2;CCM4;CCM5;CCS2	4	1	0/1	17	3	20	68	0/1	23	5	28	99	0/1	25	4	29	82											0/1	8	14	22	99	0/1	17	8	25	99	0/1
ENSMUSG00000044783	Hjurp	c.*2105A>G	chr1	88264596	T	C	downstream_gene_variant	CCW3;CCW4;CCW5	3	6	CCM2;CCM4;CCM5;CCS2	4	1	0/1	17	3	20	68	0/1	23	5	28	99	0/1	25	4	29	82											0/1	8	14	22	99	0/1	17	8	25	99	0/1
ENSMUSG00000044783	Hjurp	c.*585A>G	chr1	88264596	T	C	downstream_gene_variant	CCW3;CCW4;CCW5	3	6	CCM2;CCM4;CCM5;CCS2	4	1	0/1	17	3	20	68	0/1	23	5	28	99	0/1	25	4	29	82											0/1	8	14	22	99	0/1	17	8	25	99	0/1
ENSMUSG00000044783	Hjurp	n.*4741A>G	chr1	88264596	T	C	downstream_gene_variant	CCW3;CCW4;CCW5	3	6	CCM2;CCM4;CCM5;CCS2	4	1	0/1	17	3	20	68	0/1	23	5	28	99	0/1	25	4	29	82											0/1	8	14	22	99	0/1	17	8	25	99	0/1
ENSMUSG00000044783	Hjurp	n.*4782A>G	chr1	88264596	T	C	downstream_gene_variant	CCW3;CCW4;CCW5	3	6	CCM2;CCM4;CCM5;CCS2	4	1	0/1	17	3	20	68	0/1	23	5	28	99	0/1	25	4	29	82											0/1	8	14	22	99	0/1	17	8	25	99	0/1
ENSMUSG00000044783	Hjurp	n.*692C>T	chr1	88274020	G	A	downstream_gene_variant	CCW2;CCW4;CCW6	3	6	CCM3;CCM4;CCM5;CCS1	4	1	0/1	18	4	22	96	0/1	22	5	27	99	0/1	20	5	25	99											0/1	15	3	18	50	0/1	17	4	21	80	0/1
ENSMUSG00000044783	Hjurp	c.*1191G>C	chr1	88265309	C	G	downstream_gene_variant	CCW2;CCW4;CCW5;CCW6	4	8	CCM2;CCM3;CCS1	3	75	0/1	17	15	32	99	0/1	11	19	30	99	0/1	15	16	31	99	0/1	9	23	32	99						0/1	5	15	20	99	0/1	7	16	23	99	0/1
ENSMUSG00000044783	Hjurp	c.*1242T>C	chr1	88265258	A	G	downstream_gene_variant	CCW2;CCW4;CCW5;CCW6	4	8	CCS1;CCS2;CCS3	3	75	0/1	3	20	23	59	0/1	5	18	23	99	0/1	6	19	25	99	0/1	5	21	26	99						0/1	16	13	29	99	0/1	20	16	36	99	0/1
ENSMUSG00000044783	Hjurp	c.*1466C>T	chr1	88265034	G	A	downstream_gene_variant	CCW2;CCW3;CCW4;CCW6	4	8	CCS1;CCS2;CCS3	3	75	0/1	14	16	30	99	0/1	8	17	25	99	0/1	6	21	27	99	0/1	12	17	29	99						0/1	14	20	34	99	0/1	10	19	29	99	0/1
ENSMUSG00000044783	Hjurp	c.*2185A>T	chr1	88264315	T	A	downstream_gene_variant	CCW2;CCW3;CCW5;CCW6	4	8	CCS1;CCS2;CCS3	3	75	0/1	5	14	19	99	0/1	6	12	18	99	0/1	3	16	19	77	1/1	1	19	20	15						0/1	4	15	19	99	0/1	1	14	15	0	0/1
ENSMUSG00000044783	Hjurp	c.*2386A>T	chr1	88264315	T	A	downstream_gene_variant	CCW2;CCW3;CCW5;CCW6	4	8	CCS1;CCS2;CCS3	3	75	0/1	5	14	19	99	0/1	6	12	18	99	0/1	3	16	19	77	1/1	1	19	20	15						0/1	4	15	19	99	0/1	1	14	15	0	0/1
ENSMUSG00000044783	Hjurp	n.*1551G>A	chr1	88273161	C	T	downstream_gene_variant	CCW2;CCW4;CCW5;CCW6	4	8	CCM5;CCS2;CCS3	3	75	0/1	5	12	17	99	0/1	4	17	21	98	0/1	2	17	19	27	0/1	5	11	16	99						0/1	3	15	18	65	0/1	3	11	14	78	0/1
ENSMUSG00000044783	Hjurp	n.*1764C>T	chr1	88272948	G	A	downstream_gene_variant	CCW2;CCW4;CCW5;CCW6	4	8	CCM5;CCS2;CCS3	3	75	1/1	0	15	15	45	0/1	3	11	14	87	0/1	2	17	19	28	0/1	2	15	17	34						0/1	6	9	15	99	0/1	3	13	16	83	0/1
ENSMUSG00000044783	Hjurp	n.*4028G>C	chr1	88265309	C	G	downstream_gene_variant	CCW2;CCW4;CCW5;CCW6	4	8	CCM2;CCM3;CCS1	3	75	0/1	17	15	32	99	0/1	11	19	30	99	0/1	15	16	31	99	0/1	9	23	32	99						0/1	5	15	20	99	0/1	7	16	23	99	0/1
ENSMUSG00000044783	Hjurp	n.*4069G>C	chr1	88265309	C	G	downstream_gene_variant	CCW2;CCW4;CCW5;CCW6	4	8	CCM2;CCM3;CCS1	3	75	0/1	17	15	32	99	0/1	11	19	30	99	0/1	15	16	31	99	0/1	9	23	32	99						0/1	5	15	20	99	0/1	7	16	23	99	0/1
ENSMUSG00000044783	Hjurp	n.*4303C>T	chr1	88265034	G	A	downstream_gene_variant	CCW2;CCW3;CCW4;CCW6	4	8	CCS1;CCS2;CCS3	3	75	0/1	14	16	30	99	0/1	8	17	25	99	0/1	6	21	27	99	0/1	12	17	29	99						0/1	14	20	34	99	0/1	10	19	29	99	0/1
ENSMUSG00000044783	Hjurp	n.*4344C>T	chr1	88265034	G	A	downstream_gene_variant	CCW2;CCW3;CCW4;CCW6	4	8	CCS1;CCS2;CCS3	3	75	0/1	14	16	30	99	0/1	8	17	25	99	0/1	6	21	27	99	0/1	12	17	29	99						0/1	14	20	34	99	0/1	10	19	29	99	0/1
ENSMUSG00000044783	Hjurp	n.*78A>G	chr1	88274634	T	C	downstream_gene_variant	CCW3;CCW4;CCW5;CCW6	4	8	CCM2;CCM5;CCS2	3	75	0/1	5	15	20	99	0/1	3	14	17	71	0/1	2	15	17	34	0/1	3	19	22	64						0/1	8	14	22	99	0/1	4	19	23	96	0/1
ENSMUSG00000044783	Hjurp	c.*1982G>A	chr1	88263199	C	T	downstream_gene_variant	CCW2;CCW3;CCW4;CCW5;CCW6	5	1	CCM5;CCS1	2	5	0/1	5	15	20	99	0/1	2	16	18	21	0/1	2	17	19	29	0/1	4	22	26	95	0/1	2	16	18	29	0/1	5	9	14	99	0/1	7	23	30	99
ENSMUSG00000044783	Hjurp	c.*3502G>A	chr1	88263199	C	T	downstream_gene_variant	CCW2;CCW3;CCW4;CCW5;CCW6	5	1	CCM5;CCS1	2	5	0/1	5	15	20	99	0/1	2	16	18	21	0/1	2	17	19	29	0/1	4	22	26	95	0/1	2	16	18	29	0/1	5	9	14	99	0/1	7	23	30	99
ENSMUSG00000044783	Hjurp	n.*1829G>T	chr1	88272883	C	A	downstream_gene_variant	CCW2;CCW3;CCW4;CCW5;CCW6	5	1	CCM5;CCS3	2	5	1/1	0	21	21	63	1/1	1	16	17	11	1/1	1	21	22	25	1/1	0	20	20	60	0/1	3	15	18	53	0/1	5	12	17	99	0/1	3	13	16	70
ENSMUSG00000044783	Hjurp	c.*1823G>T	chr1	88264677	C	A	downstream_gene_variant	CCW2;CCW5	2	4	CCM2;CCM3;CCM4;CCM5;CCS2;CCS3	6	15	0/1	25	8	33	99	0/1	29	5	34	95																0/1	12	12	24	99	0/1	9	8	17	99	0/1
ENSMUSG00000044783	Hjurp	c.*2024G>T	chr1	88264677	C	A	downstream_gene_variant	CCW2;CCW5	2	4	CCM2;CCM3;CCM4;CCM5;CCS2;CCS3	6	15	0/1	25	8	33	99	0/1	29	5	34	95																0/1	12	12	24	99	0/1	9	8	17	99	0/1
ENSMUSG00000044783	Hjurp	n.*2776T>C	chr1	88266561	A	G	downstream_gene_variant	CCW2;CCW3	2	4	CCM2;CCM3;CCM4;CCM5;CCS2;CCS3	6	15	0/1	30	6	36	99	0/1	17	4	21	99																0/1	13	5	18	99	0/1	15	4	19	99	0/1
ENSMUSG00000044783	Hjurp	n.*4660G>T	chr1	88264677	C	A	downstream_gene_variant	CCW2;CCW5	2	4	CCM2;CCM3;CCM4;CCM5;CCS2;CCS3	6	15	0/1	25	8	33	99	0/1	29	5	34	95																0/1	12	12	24	99	0/1	9	8	17	99	0/1
ENSMUSG00000044783	Hjurp	n.*4701G>T	chr1	88264677	C	A	downstream_gene_variant	CCW2;CCW5	2	4	CCM2;CCM3;CCM4;CCM5;CCS2;CCS3	6	15	0/1	25	8	33	99	0/1	29	5	34	95																0/1	12	12	24	99	0/1	9	8	17	99	0/1
ENSMUSG00000044783	Hjurp	c.*1845G>T	chr1	88264655	C	A	downstream_gene_variant	CCW2;CCW3;CCW5	3	6	CCM2;CCM4;CCM5;CCS2;CCS3	5	125	0/1	24	7	31	99	0/1	23	5	28	99	0/1	28	5	33	94											0/1	9	15	24	99	0/1	15	4	19	99	0/1
ENSMUSG00000044783	Hjurp	c.*2046G>T	chr1	88264655	C	A	downstream_gene_variant	CCW2;CCW3;CCW5	3	6	CCM2;CCM4;CCM5;CCS2;CCS3	5	125	0/1	24	7	31	99	0/1	23	5	28	99	0/1	28	5	33	94											0/1	9	15	24	99	0/1	15	4	19	99	0/1
ENSMUSG00000044783	Hjurp	c.*2516C>T	chr1	88263984	G	A	downstream_gene_variant	CCW2;CCW3;CCW6	3	6	CCM2;CCM3;CCM4;CCM5;CCS2	5	125	0/1	30	7	37	99	0/1	31	5	36	82	0/1	32	7	39	99											0/1	18	8	26	99	0/1	25	6	31	99	0/1
ENSMUSG00000044783	Hjurp	c.*2717C>T	chr1	88263984	G	A	downstream_gene_variant	CCW2;CCW3;CCW6	3	6	CCM2;CCM3;CCM4;CCM5;CCS2	5	125	0/1	30	7	37	99	0/1	31	5	36	82	0/1	32	7	39	99											0/1	18	8	26	99	0/1	25	6	31	99	0/1
ENSMUSG00000044783	Hjurp	n.*4682G>T	chr1	88264655	C	A	downstream_gene_variant	CCW2;CCW3;CCW5	3	6	CCM2;CCM4;CCM5;CCS2;CCS3	5	125	0/1	24	7	31	99	0/1	23	5	28	99	0/1	28	5	33	94											0/1	9	15	24	99	0/1	15	4	19	99	0/1
ENSMUSG00000044783	Hjurp	n.*4723G>T	chr1	88264655	C	A	downstream_gene_variant	CCW2;CCW3;CCW5	3	6	CCM2;CCM4;CCM5;CCS2;CCS3	5	125	0/1	24	7	31	99	0/1	23	5	28	99	0/1	28	5	33	94											0/1	9	15	24	99	0/1	15	4	19	99	0/1
ENSMUSG00000044783	Hjurp	c.*1522C>T	chr1	88264978	G	A	downstream_gene_variant	CCW2;CCW3;CCW4;CCW5	4	8	CCM3;CCM4;CCS1;CCS2	4	1	0/1	17	18	35	99	0/1	16	9	25	99	0/1	20	13	33	99	0/1	21	19	40	99						0/1	18	4	22	93	0/1	25	4	29	82	0/1
ENSMUSG00000044783	Hjurp	n.*425T>A	chr1	88274287	A	T	downstream_gene_variant	CCW2;CCW3;CCW5;CCW6	4	8	CCM2;CCM5;CCS2;CCS3	4	1	0/1	7	15	22	99	0/1	6	12	18	99	0/1	4	25	29	74	0/1	5	17	22	99						0/1	7	11	18	99	0/1	6	17	23	99	0/1
ENSMUSG00000044783	Hjurp	n.*4359C>T	chr1	88264978	G	A	downstream_gene_variant	CCW2;CCW3;CCW4;CCW5	4	8	CCM3;CCM4;CCS1;CCS2	4	1	0/1	17	18	35	99	0/1	16	9	25	99	0/1	20	13	33	99	0/1	21	19	40	99						0/1	18	4	22	93	0/1	25	4	29	82	0/1
ENSMUSG00000044783	Hjurp	n.*4400C>T	chr1	88264978	G	A	downstream_gene_variant	CCW2;CCW3;CCW4;CCW5	4	8	CCM3;CCM4;CCS1;CCS2	4	1	0/1	17	18	35	99	0/1	16	9	25	99	0/1	20	13	33	99	0/1	21	19	40	99						0/1	18	4	22	93	0/1	25	4	29	82	0/1
ENSMUSG00000044783	Hjurp	c.*654T>G	chr1	88265846	A	C	downstream_gene_variant	CCW2;CCW3;CCW4;CCW5;CCW6	5	1	CCS1;CCS2;CCS3	3	75	0/1	20	13	33	99	0/1	12	17	29	99	0/1	15	20	35	99	0/1	16	16	32	99	0/1	24	14	38	99	0/1	19	14	33	99	0/1	14	18	32	99	0/1
ENSMUSG00000044783	Hjurp	n.*1355T>C	chr1	88273357	A	G	downstream_gene_variant	CCW2;CCW3;CCW4;CCW5;CCW6	5	1	CCM5;CCS2;CCS3	3	75	0/1	3	19	22	70	1/1	1	22	23	23	1/1	1	19	20	14	0/1	2	20	22	25	0/1	2	18	20	30	0/1	7	13	20	99	0/1	3	16	19	79	0/1
ENSMUSG00000044783	Hjurp	n.*3491T>G	chr1	88265846	A	C	downstream_gene_variant	CCW2;CCW3;CCW4;CCW5;CCW6	5	1	CCS1;CCS2;CCS3	3	75	0/1	20	13	33	99	0/1	12	17	29	99	0/1	15	20	35	99	0/1	16	16	32	99	0/1	24	14	38	99	0/1	19	14	33	99	0/1	14	18	32	99	0/1
ENSMUSG00000044783	Hjurp	n.*3532T>G	chr1	88265846	A	C	downstream_gene_variant	CCW2;CCW3;CCW4;CCW5;CCW6	5	1	CCS1;CCS2;CCS3	3	75	0/1	20	13	33	99	0/1	12	17	29	99	0/1	15	20	35	99	0/1	16	16	32	99	0/1	24	14	38	99	0/1	19	14	33	99	0/1	14	18	32	99	0/1
ENSMUSG00000044783	Hjurp	c.*2174C>G	chr1	88264326	G	C	downstream_gene_variant	CCW2;CCW3;CCW4;CCW5;CCW6	5	1	CCM4;CCS1;CCS2;CCS3	4	1	0/1	13	13	26	99	0/1	14	9	23	99	0/1	8	14	22	99	0/1	12	14	26	99	0/1	10	16	26	99	0/1	9	11	20	99	0/1	9	14	23	99	0/1
ENSMUSG00000044783	Hjurp	c.*2375C>G	chr1	88264326	G	C	downstream_gene_variant	CCW2;CCW3;CCW4;CCW5;CCW6	5	1	CCM4;CCS1;CCS2;CCS3	4	1	0/1	13	13	26	99	0/1	14	9	23	99	0/1	8	14	22	99	0/1	12	14	26	99	0/1	10	16	26	99	0/1	9	11	20	99	0/1	9	14	23	99	0/1
ENSMUSG00000044783	Hjurp	n.*1360C>A	chr1	88273352	G	T	downstream_gene_variant	CCW2;CCW3;CCW4;CCW5;CCW6	5	1	CCM5;CCS1;CCS2;CCS3	4	1	0/1	3	18	21	72	1/1	1	22	23	23	1/1	1	17	18	9	0/1	2	20	22	25	0/1	2	18	20	30	0/1	2	16	18	12	0/1	2	17	19	33	0/1
ENSMUSG00000044783	Hjurp	n.*2616G>A	chr1	88272096	C	T	downstream_gene_variant	CCW2;CCW3;CCW4;CCW5;CCW6	5	1	CCM2;CCM5;CCS1;CCS2	4	1	0/1	3	21	24	63	0/1	2	16	18	36	1/1	1	16	17	6	0/1	7	17	24	99	1/1	0	25	25	75	0/1	2	15	17	39	0/1	5	16	21	99	0/1
ENSMUSG00000044783	Hjurp	n.*266G>A	chr1	88274446	C	T	downstream_gene_variant	CCW2;CCW3;CCW4;CCW5;CCW6	5	1	CCM2;CCM5;CCS2;CCS3	4	1	1/1	1	17	18	12	1/1	0	24	24	72	0/1	2	20	22	13	0/1	2	20	22	13	1/1	1	21	22	26	0/1	5	18	23	99	0/1	2	20	22	13	0/1
ENSMUSG00000044783	Hjurp	n.*4443T>C	chr1	88270269	A	G	downstream_gene_variant	CCW2;CCW3;CCW4;CCW5;CCW6	5	1	CCM2;CCS1;CCS2;CCS3	4	1	0/1	17	20	37	99	0/1	9	24	33	99	0/1	18	15	33	99	0/1	15	21	36	99	0/1	12	17	29	99	0/1	18	12	30	99	0/1	13	21	34	99	0/1
ENSMUSG00000044783	Hjurp	c.*1159G>T	chr1	88264022	C	A	downstream_gene_variant	CCW2;CCW3;CCW4;CCW6	4	8	CCM2;CCM3;CCM4;CCM5;CCS2;CCS3	6	15	0/1	29	5	34	99	0/1	27	5	32	91	0/1	25	9	34	99	0/1	27	7	34	99						0/1	21	7	28	99	0/1	16	6	22	99	0/1
ENSMUSG00000044783	Hjurp	c.*2478G>T	chr1	88264022	C	A	downstream_gene_variant	CCW2;CCW3;CCW4;CCW6	4	8	CCM2;CCM3;CCM4;CCM5;CCS2;CCS3	6	15	0/1	29	5	34	99	0/1	27	5	32	91	0/1	25	9	34	99	0/1	27	7	34	99						0/1	21	7	28	99	0/1	16	6	22	99	0/1
ENSMUSG00000044783	Hjurp	c.*2679G>T	chr1	88264022	C	A	downstream_gene_variant	CCW2;CCW3;CCW4;CCW6	4	8	CCM2;CCM3;CCM4;CCM5;CCS2;CCS3	6	15	0/1	29	5	34	99	0/1	27	5	32	91	0/1	25	9	34	99	0/1	27	7	34	99						0/1	21	7	28	99	0/1	16	6	22	99	0/1
ENSMUSG00000044783	Hjurp	c.*305C>T	chr1	88266195	G	A	downstream_gene_variant	CCW2;CCW3;CCW4;CCW5;CCW6	5	1	CCM2;CCM4;CCM5;CCS1;CCS2	5	125	0/1	15	11	26	99	0/1	13	10	23	99	0/1	12	10	22	99	0/1	15	13	28	99	0/1	14	12	26	99	0/1	17	5	22	99	0/1	15	6	21	99	0/1
ENSMUSG00000044783	Hjurp	n.*1602G>A	chr1	88273110	C	T	downstream_gene_variant	CCW2;CCW3;CCW4;CCW5;CCW6	5	1	CCM3;CCM5;CCS1;CCS2;CCS3	5	125	0/1	9	12	21	99	0/1	12	10	22	99	0/1	11	9	20	99	0/1	7	20	27	99	0/1	14	12	26	99	0/1	9	11	20	99	0/1	14	10	24	99	0/1
ENSMUSG00000044783	Hjurp	n.*2745G>T	chr1	88266592	C	A	downstream_gene_variant	CCW2;CCW3;CCW4;CCW5;CCW6	5	1	CCM4;CCM5;CCS1;CCS2;CCS3	5	125	0/1	32	7	39	99	0/1	19	6	25	99	0/1	19	8	27	99	0/1	27	6	33	99	0/1	20	7	27	99	0/1	19	5	24	99	0/1	22	6	28	99	0/1
ENSMUSG00000044783	Hjurp	n.*2786G>T	chr1	88266592	C	A	downstream_gene_variant	CCW2;CCW3;CCW4;CCW5;CCW6	5	1	CCM4;CCM5;CCS1;CCS2;CCS3	5	125	0/1	32	7	39	99	0/1	19	6	25	99	0/1	19	8	27	99	0/1	27	6	33	99	0/1	20	7	27	99	0/1	19	5	24	99	0/1	22	6	28	99	0/1
ENSMUSG00000044783	Hjurp	n.*280C>T	chr1	88274432	G	A	downstream_gene_variant	CCW2;CCW3;CCW4;CCW5;CCW6	5	1	CCM2;CCM3;CCM5;CCS2;CCS3	5	125	0/1	2	20	22	5	1/1	0	25	25	75	0/1	5	17	22	99	1/1	0	24	24	72	1/1	1	23	24	36	0/1	5	17	22	46	1/1	0	16	16	48	0/1
ENSMUSG00000044783	Hjurp	n.*2847G>A	chr1	88271865	C	T	downstream_gene_variant	CCW2;CCW3;CCW4;CCW5;CCW6	5	1	CCM2;CCM5;CCS1;CCS2;CCS3	5	125	0/1	5	14	19	99	0/1	7	13	20	99	0/1	9	13	22	99	0/1	11	10	21	99	0/1	14	11	25	99	0/1	9	9	18	99	0/1	13	6	19	99	0/1
ENSMUSG00000044783	Hjurp	n.*3142C>T	chr1	88266195	G	A	downstream_gene_variant	CCW2;CCW3;CCW4;CCW5;CCW6	5	1	CCM2;CCM4;CCM5;CCS1;CCS2	5	125	0/1	15	11	26	99	0/1	13	10	23	99	0/1	12	10	22	99	0/1	15	13	28	99	0/1	14	12	26	99	0/1	17	5	22	99	0/1	15	6	21	99	0/1
ENSMUSG00000044783	Hjurp	n.*3183C>T	chr1	88266195	G	A	downstream_gene_variant	CCW2;CCW3;CCW4;CCW5;CCW6	5	1	CCM2;CCM4;CCM5;CCS1;CCS2	5	125	0/1	15	11	26	99	0/1	13	10	23	99	0/1	12	10	22	99	0/1	15	13	28	99	0/1	14	12	26	99	0/1	17	5	22	99	0/1	15	6	21	99	0/1
ENSMUSG00000044783	Hjurp	n.*450_*451insC	chr1	88274261	A	AG	downstream_gene_variant	CCW2;CCW3;CCW4;CCW5;CCW6	5	1	CCM2;CCM3;CCM5;CCS2;CCS3	5	125	0/1	5	11	16	99	0/1	4	9	13	99	0/1	5	5	10	99	0/1	5	10	15	99	0/1	4	12	16	99	0/1	7	9	16	99	0/1	7	5	12	99	0/1
ENSMUSG00000044783	Hjurp	c.*1028G>A	chr1	88265472	C	T	downstream_gene_variant	CCW2;CCW3;CCW4;CCW5;CCW6	5	1	CCM3;CCM4;CCM5;CCS1;CCS2;CCS3	6	15	0/1	11	15	26	99	0/1	11	12	23	99	0/1	9	19	28	99	0/1	11	19	30	99	0/1	12	18	30	99	0/1	11	7	18	99	0/1	14	4	18	99	0/1
ENSMUSG00000044783	Hjurp	c.*2512A>G	chr1	88263988	T	C	downstream_gene_variant	CCW2;CCW3;CCW4;CCW5;CCW6	5	1	CCM3;CCM4;CCM5;CCS1;CCS2;CCS3	6	15	0/1	18	14	32	99	0/1	24	11	35	99	0/1	14	19	33	99	0/1	15	21	36	99	0/1	16	17	33	99	0/1	23	9	32	99	0/1	23	6	29	99	0/1
ENSMUSG00000044783	Hjurp	c.*2586T>C	chr1	88263914	A	G	downstream_gene_variant	CCW2;CCW3;CCW4;CCW5;CCW6	5	1	CCM2;CCM3;CCM5;CCS1;CCS2;CCS3	6	15	0/1	5	31	36	75	0/1	4	24	28	67	0/1	4	26	30	53	0/1	7	26	33	99	0/1	3	28	31	22	0/1	4	16	20	92	0/1	4	15	19	85	0/1
ENSMUSG00000044783	Hjurp	c.*2713A>G	chr1	88263988	T	C	downstream_gene_variant	CCW2;CCW3;CCW4;CCW5;CCW6	5	1	CCM3;CCM4;CCM5;CCS1;CCS2;CCS3	6	15	0/1	18	14	32	99	0/1	24	11	35	99	0/1	14	19	33	99	0/1	15	21	36	99	0/1	16	17	33	99	0/1	23	9	32	99	0/1	23	6	29	99	0/1
ENSMUSG00000044783	Hjurp	c.*2787T>C	chr1	88263914	A	G	downstream_gene_variant	CCW2;CCW3;CCW4;CCW5;CCW6	5	1	CCM2;CCM3;CCM5;CCS1;CCS2;CCS3	6	15	0/1	5	31	36	75	0/1	4	24	28	67	0/1	4	26	30	53	0/1	7	26	33	99	0/1	3	28	31	22	0/1	4	16	20	92	0/1	4	15	19	85	0/1
ENSMUSG00000044783	Hjurp	n.*2764C>G	chr1	88271948	G	C	downstream_gene_variant	CCW2;CCW3;CCW4;CCW5;CCW6	5	1	CCM2;CCM3;CCM5;CCS1;CCS2;CCS3	6	15	0/1	4	26	30	68	0/1	5	20	25	99	0/1	5	22	27	99	0/1	4	30	34	71	0/1	4	27	31	76	1/1	1	21	22	23	0/1	7	20	27	99	0/1
ENSMUSG00000044783	Hjurp	n.*3865G>A	chr1	88265472	C	T	downstream_gene_variant	CCW2;CCW3;CCW4;CCW5;CCW6	5	1	CCM3;CCM4;CCM5;CCS1;CCS2;CCS3	6	15	0/1	11	15	26	99	0/1	11	12	23	99	0/1	9	19	28	99	0/1	11	19	30	99	0/1	12	18	30	99	0/1	11	7	18	99	0/1	14	4	18	99	0/1
ENSMUSG00000044783	Hjurp	n.*3906G>A	chr1	88265472	C	T	downstream_gene_variant	CCW2;CCW3;CCW4;CCW5;CCW6	5	1	CCM3;CCM4;CCM5;CCS1;CCS2;CCS3	6	15	0/1	11	15	26	99	0/1	11	12	23	99	0/1	9	19	28	99	0/1	11	19	30	99	0/1	12	18	30	99	0/1	11	7	18	99	0/1	14	4	18	99	0/1
ENSMUSG00000044783	Hjurp	c.*1435G>C	chr1	88263746	C	G	downstream_gene_variant	CCW2;CCW3;CCW4;CCW5;CCW6	5	1	CCM2;CCM4;CCM5;CCS1;CCS2;CCS3;CCS4	7	175	0/1	7	23	30	99	0/1	6	18	24	99	0/1	8	20	28	99	0/1	8	24	32	99	0/1	5	26	31	99	0/1	4	14	18	99	0/1	6	18	24	99	0/1
ENSMUSG00000044783	Hjurp	c.*1979T>C	chr1	88264521	A	G	downstream_gene_variant	CCW2;CCW3;CCW4;CCW5;CCW6	5	1	CCM2;CCM3;CCM4;CCM5;CCS1;CCS2;CCS3	7	175	0/1	11	27	38	99	0/1	7	23	30	99	0/1	14	18	32	99	0/1	16	22	38	99	0/1	10	21	31	99	0/1	13	12	25	99	0/1	12	11	23	99	0/1
ENSMUSG00000044783	Hjurp	c.*2180T>C	chr1	88264521	A	G	downstream_gene_variant	CCW2;CCW3;CCW4;CCW5;CCW6	5	1	CCM2;CCM3;CCM4;CCM5;CCS1;CCS2;CCS3	7	175	0/1	11	27	38	99	0/1	7	23	30	99	0/1	14	18	32	99	0/1	16	22	38	99	0/1	10	21	31	99	0/1	13	12	25	99	0/1	12	11	23	99	0/1
ENSMUSG00000044783	Hjurp	c.*2229T>C	chr1	88264271	A	G	downstream_gene_variant	CCW2;CCW3;CCW4;CCW5;CCW6	5	1	CCM2;CCM3;CCM4;CCM5;CCS1;CCS2;CCS3	7	175	1/1	2	30	32	10	0/1	9	20	29	99	1/1	2	28	30	3	0/1	4	30	34	71	0/1	4	28	32	57	0/1	6	16	22	99	0/1	4	16	20	99	1/1
ENSMUSG00000044783	Hjurp	c.*2430T>C	chr1	88264271	A	G	downstream_gene_variant	CCW2;CCW3;CCW4;CCW5;CCW6	5	1	CCM2;CCM3;CCM4;CCM5;CCS1;CCS2;CCS3	7	175	1/1	2	30	32	10	0/1	9	20	29	99	1/1	2	28	30	3	0/1	4	30	34	71	0/1	4	28	32	57	0/1	6	16	22	99	0/1	4	16	20	99	1/1
ENSMUSG00000044783	Hjurp	c.*2754G>C	chr1	88263746	C	G	downstream_gene_variant	CCW2;CCW3;CCW4;CCW5;CCW6	5	1	CCM2;CCM4;CCM5;CCS1;CCS2;CCS3;CCS4	7	175	0/1	7	23	30	99	0/1	6	18	24	99	0/1	8	20	28	99	0/1	8	24	32	99	0/1	5	26	31	99	0/1	4	14	18	99	0/1	6	18	24	99	0/1
ENSMUSG00000044783	Hjurp	c.*2955G>C	chr1	88263746	C	G	downstream_gene_variant	CCW2;CCW3;CCW4;CCW5;CCW6	5	1	CCM2;CCM4;CCM5;CCS1;CCS2;CCS3;CCS4	7	175	0/1	7	23	30	99	0/1	6	18	24	99	0/1	8	20	28	99	0/1	8	24	32	99	0/1	5	26	31	99	0/1	4	14	18	99	0/1	6	18	24	99	0/1
ENSMUSG00000044783	Hjurp	c.*520A>C	chr1	88265980	T	G	downstream_gene_variant	CCW2;CCW3;CCW4;CCW5;CCW6	5	1	CCM2;CCM3;CCM4;CCM5;CCS1;CCS2;CCS3	7	175	0/1	3	26	29	31	0/1	13	14	27	99	0/1	12	19	31	99	0/1	6	24	30	99	0/1	6	25	31	99	0/1	9	11	20	99	0/1	10	16	26	99	0/1
ENSMUSG00000044783	Hjurp	c.*660T>C	chr1	88264521	A	G	downstream_gene_variant	CCW2;CCW3;CCW4;CCW5;CCW6	5	1	CCM2;CCM3;CCM4;CCM5;CCS1;CCS2;CCS3	7	175	0/1	11	27	38	99	0/1	7	23	30	99	0/1	14	18	32	99	0/1	16	22	38	99	0/1	10	21	31	99	0/1	13	12	25	99	0/1	12	11	23	99	0/1
ENSMUSG00000044783	Hjurp	c.*930A>T	chr1	88265570	T	A	downstream_gene_variant	CCW2;CCW3;CCW4;CCW5;CCW6	5	1	CCM2;CCM3;CCM4;CCM5;CCS1;CCS2;CCS3	7	175	0/1	7	32	39	99	0/1	7	30	37	99	0/1	4	34	38	51	0/1	5	31	36	99	0/1	3	35	38	10	0/1	10	20	30	99	0/1	5	24	29	99	0/1
ENSMUSG00000044783	Hjurp	n.*1982T>C	chr1	88272730	A	G	downstream_gene_variant	CCW2;CCW3;CCW4;CCW5;CCW6	5	1	CCM2;CCM3;CCM4;CCM5;CCS1;CCS2;CCS3	7	175	0/1	4	30	34	41	0/1	5	31	36	93	0/1	3	31	34	24	0/1	4	33	37	59	1/1	3	42	45	5	0/1	6	25	31	99	0/1	3	21	24	57	0/1
ENSMUSG00000044783	Hjurp	n.*2812dupA	chr1	88266524	G	GT	downstream_gene_variant	CCW2;CCW3;CCW4;CCW5;CCW6	5	1	CCM2;CCM3;CCM4;CCM5;CCS1;CCS2;CCS3	7	175	0/1	20	9	29	99	0/1	19	6	25	99	0/1	20	9	29	99	0/1	29	9	38	99	0/1	17	15	32	99	0/1	20	4	24	76	0/1	15	4	19	92	0/1
ENSMUSG00000044783	Hjurp	n.*2853dupA	chr1	88266524	G	GT	downstream_gene_variant	CCW2;CCW3;CCW4;CCW5;CCW6	5	1	CCM2;CCM3;CCM4;CCM5;CCS1;CCS2;CCS3	7	175	0/1	20	9	29	99	0/1	19	6	25	99	0/1	20	9	29	99	0/1	29	9	38	99	0/1	17	15	32	99	0/1	20	4	24	76	0/1	15	4	19	92	0/1
ENSMUSG00000044783	Hjurp	n.*3357A>C	chr1	88265980	T	G	downstream_gene_variant	CCW2;CCW3;CCW4;CCW5;CCW6	5	1	CCM2;CCM3;CCM4;CCM5;CCS1;CCS2;CCS3	7	175	0/1	3	26	29	31	0/1	13	14	27	99	0/1	12	19	31	99	0/1	6	24	30	99	0/1	6	25	31	99	0/1	9	11	20	99	0/1	10	16	26	99	0/1
ENSMUSG00000044783	Hjurp	n.*3398A>C	chr1	88265980	T	G	downstream_gene_variant	CCW2;CCW3;CCW4;CCW5;CCW6	5	1	CCM2;CCM3;CCM4;CCM5;CCS1;CCS2;CCS3	7	175	0/1	3	26	29	31	0/1	13	14	27	99	0/1	12	19	31	99	0/1	6	24	30	99	0/1	6	25	31	99	0/1	9	11	20	99	0/1	10	16	26	99	0/1
ENSMUSG00000044783	Hjurp	n.*3767A>T	chr1	88265570	T	A	downstream_gene_variant	CCW2;CCW3;CCW4;CCW5;CCW6	5	1	CCM2;CCM3;CCM4;CCM5;CCS1;CCS2;CCS3	7	175	0/1	7	32	39	99	0/1	7	30	37	99	0/1	4	34	38	51	0/1	5	31	36	99	0/1	3	35	38	10	0/1	10	20	30	99	0/1	5	24	29	99	0/1
ENSMUSG00000044783	Hjurp	n.*3808A>T	chr1	88265570	T	A	downstream_gene_variant	CCW2;CCW3;CCW4;CCW5;CCW6	5	1	CCM2;CCM3;CCM4;CCM5;CCS1;CCS2;CCS3	7	175	0/1	7	32	39	99	0/1	7	30	37	99	0/1	4	34	38	51	0/1	5	31	36	99	0/1	3	35	38	10	0/1	10	20	30	99	0/1	5	24	29	99	0/1
ENSMUSG00000044783	Hjurp	n.*47A>G	chr1	88269331	T	C	downstream_gene_variant	CCW2;CCW3;CCW4;CCW5;CCW6	5	1	CCM2;CCM3;CCM4;CCM5;CCS1;CCS2;CCS3	7	175	0/1	16	15	31	99	0/1	20	11	31	99	0/1	20	16	36	99	0/1	20	20	40	99	0/1	17	17	34	99	0/1	24	7	31	99	0/1	16	4	20	99	0/1
ENSMUSG00000044783	Hjurp	n.*4816T>C	chr1	88264521	A	G	downstream_gene_variant	CCW2;CCW3;CCW4;CCW5;CCW6	5	1	CCM2;CCM3;CCM4;CCM5;CCS1;CCS2;CCS3	7	175	0/1	11	27	38	99	0/1	7	23	30	99	0/1	14	18	32	99	0/1	16	22	38	99	0/1	10	21	31	99	0/1	13	12	25	99	0/1	12	11	23	99	0/1
ENSMUSG00000044783	Hjurp	n.*4857T>C	chr1	88264521	A	G	downstream_gene_variant	CCW2;CCW3;CCW4;CCW5;CCW6	5	1	CCM2;CCM3;CCM4;CCM5;CCS1;CCS2;CCS3	7	175	0/1	11	27	38	99	0/1	7	23	30	99	0/1	14	18	32	99	0/1	16	22	38	99	0/1	10	21	31	99	0/1	13	12	25	99	0/1	12	11	23	99	0/1
ENSMUSG00000044783	Hjurp	n.*6A>G	chr1	88269331	T	C	downstream_gene_variant	CCW2;CCW3;CCW4;CCW5;CCW6	5	1	CCM2;CCM3;CCM4;CCM5;CCS1;CCS2;CCS3	7	175	0/1	16	15	31	99	0/1	20	11	31	99	0/1	20	16	36	99	0/1	20	20	40	99	0/1	17	17	34	99	0/1	24	7	31	99	0/1	16	4	20	99	0/1
ENSMUSG00000044783	Hjurp	c.*1583G>A	chr1	88263598	C	T	downstream_gene_variant	CCW2;CCW3;CCW4;CCW5;CCW6	5	1	CCM2;CCM3;CCM4;CCM5;CCS1;CCS2;CCS3;CCS4	8	2	0/1	10	25	35	99	0/1	11	19	30	99	0/1	7	25	32	99	0/1	15	21	36	99	0/1	11	29	40	99	0/1	12	13	25	99	0/1	15	10	25	99	0/1
ENSMUSG00000044783	Hjurp	c.*1666T>G	chr1	88263515	A	C	downstream_gene_variant	CCW2;CCW3;CCW4;CCW5;CCW6	5	1	CCM2;CCM3;CCM4;CCM5;CCS1;CCS2;CCS3;CCS4	8	2	0/1	13	20	33	99	0/1	10	17	27	99	0/1	11	22	33	99	0/1	18	14	32	99	0/1	9	26	35	99	0/1	11	10	21	99	0/1	12	14	26	99	0/1
ENSMUSG00000044783	Hjurp	c.*2902G>A	chr1	88263598	C	T	downstream_gene_variant	CCW2;CCW3;CCW4;CCW5;CCW6	5	1	CCM2;CCM3;CCM4;CCM5;CCS1;CCS2;CCS3;CCS4	8	2	0/1	10	25	35	99	0/1	11	19	30	99	0/1	7	25	32	99	0/1	15	21	36	99	0/1	11	29	40	99	0/1	12	13	25	99	0/1	15	10	25	99	0/1
ENSMUSG00000044783	Hjurp	c.*2911A>G	chr1	88263589	T	C	downstream_gene_variant	CCW2;CCW3;CCW4;CCW5;CCW6	5	1	CCM2;CCM3;CCM4;CCM5;CCS1;CCS2;CCS3;CCS4	8	2	0/1	3	29	32	25	0/1	4	25	29	76	0/1	5	29	34	96	0/1	4	34	38	49	0/1	4	38	42	38	0/1	4	20	24	84	0/1	5	20	25	99	0/1
ENSMUSG00000044783	Hjurp	c.*2985T>G	chr1	88263515	A	C	downstream_gene_variant	CCW2;CCW3;CCW4;CCW5;CCW6	5	1	CCM2;CCM3;CCM4;CCM5;CCS1;CCS2;CCS3;CCS4	8	2	0/1	13	20	33	99	0/1	10	17	27	99	0/1	11	22	33	99	0/1	18	14	32	99	0/1	9	26	35	99	0/1	11	10	21	99	0/1	12	14	26	99	0/1
ENSMUSG00000044783	Hjurp	c.*3103G>A	chr1	88263598	C	T	downstream_gene_variant	CCW2;CCW3;CCW4;CCW5;CCW6	5	1	CCM2;CCM3;CCM4;CCM5;CCS1;CCS2;CCS3;CCS4	8	2	0/1	10	25	35	99	0/1	11	19	30	99	0/1	7	25	32	99	0/1	15	21	36	99	0/1	11	29	40	99	0/1	12	13	25	99	0/1	15	10	25	99	0/1
ENSMUSG00000044783	Hjurp	c.*3112A>G	chr1	88263589	T	C	downstream_gene_variant	CCW2;CCW3;CCW4;CCW5;CCW6	5	1	CCM2;CCM3;CCM4;CCM5;CCS1;CCS2;CCS3;CCS4	8	2	0/1	3	29	32	25	0/1	4	25	29	76	0/1	5	29	34	96	0/1	4	34	38	49	0/1	4	38	42	38	0/1	4	20	24	84	0/1	5	20	25	99	0/1
ENSMUSG00000044783	Hjurp	c.*3186T>G	chr1	88263515	A	C	downstream_gene_variant	CCW2;CCW3;CCW4;CCW5;CCW6	5	1	CCM2;CCM3;CCM4;CCM5;CCS1;CCS2;CCS3;CCS4	8	2	0/1	13	20	33	99	0/1	10	17	27	99	0/1	11	22	33	99	0/1	18	14	32	99	0/1	9	26	35	99	0/1	11	10	21	99	0/1	12	14	26	99	0/1
ENSMUSG00000073489	Ifi204	n.*4349G>A	chr1	173756009	C	T	downstream_gene_variant	CCW4	1	2	CCM5	1	25	0/1	12	11	23	99																					0/1	11	12	23	99
ENSMUSG00000073489	Ifi204	n.*4358C>T	chr1	173756000	G	A	downstream_gene_variant	CCW4	1	2	CCM5	1	25	0/1	19	4	23	60																					0/1	16	4	20	92
ENSMUSG00000037995	Igsf9	c.*1973A>G	chr1	172493614	A	G	downstream_gene_variant	CCW4	1	2	CCM2;CCS3	2	5	0/1	10	9	19	99																					0/1	13	10	23	99	0/1	14	12	26	99
ENSMUSG00000037995	Igsf9	c.*4021A>G	chr1	172493614	A	G	downstream_gene_variant	CCW4	1	2	CCM2;CCS3	2	5	0/1	10	9	19	99																					0/1	13	10	23	99	0/1	14	12	26	99
ENSMUSG00000037995	Igsf9	n.*1634A>G	chr1	172493614	A	G	downstream_gene_variant	CCW4	1	2	CCM2;CCS3	2	5	0/1	10	9	19	99																					0/1	13	10	23	99	0/1	14	12	26	99
ENSMUSG00000037995	Igsf9	n.*3801A>G	chr1	172493614	A	G	downstream_gene_variant	CCW4	1	2	CCM2;CCS3	2	5	0/1	10	9	19	99																					0/1	13	10	23	99	0/1	14	12	26	99
ENSMUSG00000037995	Igsf9	n.*3984A>G	chr1	172493614	A	G	downstream_gene_variant	CCW4	1	2	CCM2;CCS3	2	5	0/1	10	9	19	99																					0/1	13	10	23	99	0/1	14	12	26	99
ENSMUSG00000037995	Igsf9	c.*2370T>C	chr1	172497231	T	C	downstream_gene_variant	CCW3;CCW4	2	4	CCM2	1	25	0/1	13	6	19	99	0/1	10	5	15	99																0/1	5	11	16	99
ENSMUSG00000037995	Igsf9	n.*1021T>C	chr1	172497231	T	C	downstream_gene_variant	CCW3;CCW4	2	4	CCS1	1	25	0/1	13	6	19	99	0/1	10	5	15	99																0/1	8	13	21	99
ENSMUSG00000037995	Igsf9	n.*1483T>C	chr1	172497231	T	C	downstream_gene_variant	CCW3;CCW4	2	4	CCM2	1	25	0/1	13	6	19	99	0/1	10	5	15	99																0/1	5	11	16	99
ENSMUSG00000037995	Igsf9	n.*1509T>C	chr1	172497231	T	C	downstream_gene_variant	CCW3;CCW4	2	4	CCM2	1	25	0/1	13	6	19	99	0/1	10	5	15	99																0/1	5	11	16	99
ENSMUSG00000037995	Igsf9	c.*3539T>C	chr1	172498400	T	C	downstream_gene_variant	CCW3;CCW4;CCW5	3	6	CCS1	1	25	0/1	11	9	20	99	0/1	10	12	22	99	0/1	14	10	24	99											0/1	8	12	20	99
ENSMUSG00000037995	Igsf9	n.*2190T>C	chr1	172498400	T	C	downstream_gene_variant	CCW3;CCW4;CCW5	3	6	CCS1	1	25	0/1	11	9	20	99	0/1	10	12	22	99	0/1	14	10	24	99											0/1	8	12	20	99
ENSMUSG00000037995	Igsf9	n.*2652T>C	chr1	172498400	T	C	downstream_gene_variant	CCW3;CCW4;CCW5	3	6	CCS1	1	25	0/1	11	9	20	99	0/1	10	12	22	99	0/1	14	10	24	99											0/1	8	12	20	99
ENSMUSG00000037995	Igsf9	n.*2678T>C	chr1	172498400	T	C	downstream_gene_variant	CCW3;CCW4;CCW5	3	6	CCS1	1	25	0/1	11	9	20	99	0/1	10	12	22	99	0/1	14	10	24	99											0/1	8	12	20	99
ENSMUSG00000037995	Igsf9	c.*2841A>C	chr1	172497702	A	C	downstream_gene_variant	CCW2;CCW4;CCW5	3	6	CCM2;CCS1;CCS3	3	75	0/1	10	10	20	99	0/1	12	7	19	99	0/1	10	10	20	99											0/1	9	8	17	99	0/1	8	11	19	99	0/1
ENSMUSG00000037995	Igsf9	n.*1492A>C	chr1	172497702	A	C	downstream_gene_variant	CCW2;CCW4;CCW5	3	6	CCM2;CCS1;CCS3	3	75	0/1	10	10	20	99	0/1	12	7	19	99	0/1	10	10	20	99											0/1	9	8	17	99	0/1	8	11	19	99	0/1
ENSMUSG00000037995	Igsf9	n.*1954A>C	chr1	172497702	A	C	downstream_gene_variant	CCW2;CCW4;CCW5	3	6	CCM2;CCS1;CCS3	3	75	0/1	10	10	20	99	0/1	12	7	19	99	0/1	10	10	20	99											0/1	9	8	17	99	0/1	8	11	19	99	0/1
ENSMUSG00000037995	Igsf9	n.*1980A>C	chr1	172497702	A	C	downstream_gene_variant	CCW2;CCW4;CCW5	3	6	CCM2;CCS1;CCS3	3	75	0/1	10	10	20	99	0/1	12	7	19	99	0/1	10	10	20	99											0/1	9	8	17	99	0/1	8	11	19	99	0/1
ENSMUSG00000037995	Igsf9	c.*2538T>C	chr1	172497399	T	C	downstream_gene_variant	CCW2;CCW3;CCW4;CCW5	4	8	CCM4;CCM5;CCS1;CCS2;CCS3	5	125	0/1	14	10	24	99	0/1	15	11	26	99	0/1	6	14	20	99	0/1	10	13	23	99						0/1	8	14	22	99	0/1	11	10	21	99	0/1
ENSMUSG00000037995	Igsf9	n.*1651T>C	chr1	172497399	T	C	downstream_gene_variant	CCW2;CCW3;CCW4;CCW5	4	8	CCM4;CCM5;CCS1;CCS2;CCS3	5	125	0/1	14	10	24	99	0/1	15	11	26	99	0/1	6	14	20	99	0/1	10	13	23	99						0/1	8	14	22	99	0/1	11	10	21	99	0/1
ENSMUSG00000037995	Igsf9	n.*1677T>C	chr1	172497399	T	C	downstream_gene_variant	CCW2;CCW3;CCW4;CCW5	4	8	CCM4;CCM5;CCS1;CCS2;CCS3	5	125	0/1	14	10	24	99	0/1	15	11	26	99	0/1	6	14	20	99	0/1	10	13	23	99						0/1	8	14	22	99	0/1	11	10	21	99	0/1
ENSMUSG00000026303	Mlph	c.*4973A>G	chr1	90933405	A	G	downstream_gene_variant	CCW2;CCW3;CCW4;CCW6	4	8	CCM2;CCM3;CCM4;CCM5;CCS2;CCS3	6	15	0/1	12	13	25	99	0/1	13	20	33	99	0/1	12	14	26	99	0/1	13	5	18	99						1/1	0	19	19	57	1/1	0	21	21	63	1/1
ENSMUSG00000026303	Mlph	n.*1461C>G	chr1	90941700	C	G	downstream_gene_variant	CCW2;CCW3;CCW4;CCW5	4	8	CCM2;CCM3;CCM4;CCM5;CCS2;CCS3	6	15	0/1	9	15	24	99	0/1	17	7	24	99	0/1	16	10	26	99	0/1	13	10	23	99						1/1	0	20	20	60	1/1	0	21	21	63	1/1
ENSMUSG00000013593	Ndufs2	c.*5170G>A	chr1	171229880	C	T	downstream_gene_variant	CCW3	1	2	CCM4	1	25	0/1	17	9	26	99																					0/1	26	13	39	99
ENSMUSG00000013593	Ndufs2	n.*4973G>A	chr1	171229880	C	T	downstream_gene_variant	CCW3	1	2	CCM4	1	25	0/1	17	9	26	99																					0/1	26	13	39	99
ENSMUSG00000013593	Ndufs2	c.*549C>T	chr1	171237971	G	A	downstream_gene_variant	CCW4	1	2	CCM2;CCM4;CCM5;CCS1;CCS2;CCS3	6	15	0/1	6	22	28	99																					0/1	18	15	33	99	0/1	19	21	40	99	0/1
ENSMUSG00000013593	Ndufs2	c.*573T>C	chr1	171237947	A	G	downstream_gene_variant	CCW4	1	2	CCM2;CCM4;CCM5;CCS1;CCS2;CCS3	6	15	0/1	8	18	26	99																					0/1	21	15	36	99	0/1	20	21	41	99	0/1
ENSMUSG00000013593	Ndufs2	c.*767C>T	chr1	171237971	G	A	downstream_gene_variant	CCW4	1	2	CCM2;CCM4;CCM5;CCS1;CCS2;CCS3	6	15	0/1	6	22	28	99																					0/1	18	15	33	99	0/1	19	21	40	99	0/1
ENSMUSG00000013593	Ndufs2	c.*791T>C	chr1	171237947	A	G	downstream_gene_variant	CCW4	1	2	CCM2;CCM4;CCM5;CCS1;CCS2;CCS3	6	15	0/1	8	18	26	99																					0/1	21	15	36	99	0/1	20	21	41	99	0/1
ENSMUSG00000013593	Ndufs2	c.*3568_*3571dupAAAC	chr1	171234948	C	CGTTT	downstream_gene_variant	CCW2;CCW3;CCW4;CCW5;CCW6	5	1	CCM2;CCM3;CCM4;CCM5;CCS1;CCS3	6	15	0/1	13	2	15	44	0/1	10	3	13	95	0/1	10	2	12	53	0/1	14	2	16	41	0/1	10	3	13	95	0/1	9	2	11	56	0/1	17	4	21	99	0/1
ENSMUSG00000013593	Ndufs2	c.*3786_*3789dupAAAC	chr1	171234948	C	CGTTT	downstream_gene_variant	CCW2;CCW3;CCW4;CCW5;CCW6	5	1	CCM2;CCM3;CCM4;CCM5;CCS1;CCS3	6	15	0/1	13	2	15	44	0/1	10	3	13	95	0/1	10	2	12	53	0/1	14	2	16	41	0/1	10	3	13	95	0/1	9	2	11	56	0/1	17	4	21	99	0/1
ENSMUSG00000013593	Ndufs2	n.*2193_*2196dupAAAC	chr1	171234948	C	CGTTT	downstream_gene_variant	CCW2;CCW3;CCW4;CCW5;CCW6	5	1	CCM2;CCM3;CCM4;CCM5;CCS1;CCS3	6	15	0/1	13	2	15	44	0/1	10	3	13	95	0/1	10	2	12	53	0/1	14	2	16	41	0/1	10	3	13	95	0/1	9	2	11	56	0/1	17	4	21	99	0/1
ENSMUSG00000013593	Ndufs2	c.*1834C>T	chr1	171236686	G	A	downstream_gene_variant	CCW2;CCW3;CCW4;CCW5;CCW6	5	1	CCM2;CCM3;CCM4;CCM5;CCS1;CCS2;CCS3	7	175	0/1	21	7	28	99	0/1	20	14	34	99	0/1	15	13	28	99	0/1	17	14	31	99	0/1	16	11	27	99	0/1	19	11	30	99	0/1	23	15	38	99	0/1
ENSMUSG00000013593	Ndufs2	c.*2052C>T	chr1	171236686	G	A	downstream_gene_variant	CCW2;CCW3;CCW4;CCW5;CCW6	5	1	CCM2;CCM3;CCM4;CCM5;CCS1;CCS2;CCS3	7	175	0/1	21	7	28	99	0/1	20	14	34	99	0/1	15	13	28	99	0/1	17	14	31	99	0/1	16	11	27	99	0/1	19	11	30	99	0/1	23	15	38	99	0/1
ENSMUSG00000013593	Ndufs2	c.*3557T>C	chr1	171234963	A	G	downstream_gene_variant	CCW2;CCW3;CCW4;CCW5;CCW6	5	1	CCM2;CCM3;CCM4;CCM5;CCS1;CCS2;CCS3	7	175	0/1	17	10	27	99	0/1	12	11	23	99	0/1	14	11	25	99	0/1	14	14	28	99	0/1	10	14	24	99	0/1	10	13	23	99	0/1	21	6	27	86	0/1
ENSMUSG00000013593	Ndufs2	c.*3775T>C	chr1	171234963	A	G	downstream_gene_variant	CCW2;CCW3;CCW4;CCW5;CCW6	5	1	CCM2;CCM3;CCM4;CCM5;CCS1;CCS2;CCS3	7	175	0/1	17	10	27	99	0/1	12	11	23	99	0/1	14	11	25	99	0/1	14	14	28	99	0/1	10	14	24	99	0/1	10	13	23	99	0/1	21	6	27	86	0/1
ENSMUSG00000013593	Ndufs2	n.*2182T>C	chr1	171234963	A	G	downstream_gene_variant	CCW2;CCW3;CCW4;CCW5;CCW6	5	1	CCM2;CCM3;CCM4;CCM5;CCS1;CCS2;CCS3	7	175	0/1	17	10	27	99	0/1	12	11	23	99	0/1	14	11	25	99	0/1	14	14	28	99	0/1	10	14	24	99	0/1	10	13	23	99	0/1	21	6	27	86	0/1
ENSMUSG00000013593	Ndufs2	n.*459C>T	chr1	171236686	G	A	downstream_gene_variant	CCW2;CCW3;CCW4;CCW5;CCW6	5	1	CCM2;CCM3;CCM4;CCM5;CCS1;CCS2;CCS3	7	175	0/1	21	7	28	99	0/1	20	14	34	99	0/1	15	13	28	99	0/1	17	14	31	99	0/1	16	11	27	99	0/1	19	11	30	99	0/1	23	15	38	99	0/1
ENSMUSG00000062729	Ppox	n.*3426C>T	chr1	171272564	G	A	downstream_gene_variant	CCW2;CCW3;CCW6	3	6	CCM2	1	25	0/1	13	2	15	38	0/1	14	4	18	99	0/1	11	8	19	99											1/1	0	20	20	60
ENSMUSG00000062729	Ppox	n.*433G>A	chr1	171279932	C	T	downstream_gene_variant	CCW2;CCW3;CCW5	3	6	CCS3	1	25	0/1	13	6	19	99	0/1	11	10	21	99	0/1	14	7	21	99											1/1	1	20	21	28
ENSMUSG00000062729	Ppox	c.*843G>A	chr1	171276214	C	T	downstream_gene_variant	CCW2;CCW3;CCW4;CCW5;CCW6	5	1	CCM5;CCS1	2	5	0/1	14	7	21	99	0/1	8	17	25	99	0/1	15	6	21	99	0/1	15	11	26	99	0/1	15	14	29	99	0/1	2	17	19	12	0/1	11	9	20	99
ENSMUSG00000048234	Rnf149	n.*3892T>A	chr1	39551713	A	T	downstream_gene_variant	CCW3;CCW6	2	4	CCS1;CCS2;CCS4	3	75	0/1	10	6	16	97	0/1	10	9	19	99																0/1	12	10	22	56	0/1	12	8	20	52	0/1
ENSMUSG00000048234	Rnf149	n.*923T>A	chr1	39551713	A	T	downstream_gene_variant	CCW3;CCW6	2	4	CCS1;CCS2;CCS4	3	75	0/1	10	6	16	97	0/1	10	9	19	99																0/1	12	10	22	56	0/1	12	8	20	52	0/1
ENSMUSG00000048234	Rnf149	n.*3891C>A	chr1	39551714	G	T	downstream_gene_variant	CCW3;CCW6	2	4	CCM2;CCS1;CCS2;CCS4	4	1	0/1	10	6	16	97	0/1	10	9	19	99																0/1	9	9	18	76	0/1	12	10	22	56	0/1
ENSMUSG00000048234	Rnf149	n.*922C>A	chr1	39551714	G	T	downstream_gene_variant	CCW3;CCW6	2	4	CCM2;CCS1;CCS2;CCS4	4	1	0/1	10	6	16	97	0/1	10	9	19	99																0/1	9	9	18	76	0/1	12	10	22	56	0/1
ENSMUSG00000043716	Rpl7	c.*312A>G	chr1	16101468	T	C	downstream_gene_variant	CCW6	1	2	CCM2;CCM5	2	5	1/1	0	17	17	51																					0/1	16	6	22	99	0/1	21	6	27	99
ENSMUSG00000026307	Scly	c.*1144T>C	chr1	91309887	T	C	downstream_gene_variant	CCW4	1	2	CCS1	1	25	0/1	10	9	19	99																					0/1	18	8	26	99
ENSMUSG00000026307	Scly	c.*1072T>C	chr1	91309887	T	C	downstream_gene_variant	CCW4	1	2	CCM4;CCS2	2	5	0/1	10	9	19	99																					1/1	0	18	18	53	1/1	0	17	17	51
ENSMUSG00000026307	Scly	n.*4451T>C	chr1	91309887	T	C	downstream_gene_variant	CCW4	1	2	CCM4;CCS2	2	5	0/1	10	9	19	99																					1/1	0	18	18	53	1/1	0	17	17	51
ENSMUSG00000026307	Scly	n.*642T>C	chr1	91309887	T	C	downstream_gene_variant	CCW4	1	2	CCM4;CCS2	2	5	0/1	10	9	19	99																					1/1	0	18	18	53	1/1	0	17	17	51
ENSMUSG00000026307	Scly	c.*1178T>C	chr1	91309887	T	C	downstream_gene_variant	CCW4	1	2	CCM4;CCS2;CCS3	3	75	0/1	10	9	19	99																					1/1	0	17	17	51	0/1	11	4	15	99	0/1
ENSMUSG00000058076	Sdhc	c.*2622A>G	chr1	171136104	T	C	downstream_gene_variant	CCW2;CCW3;CCW4;CCW5;CCW6	5	1	CCS1	1	25	0/1	12	12	24	99	0/1	8	9	17	99	0/1	11	10	21	99	0/1	9	13	22	99	0/1	9	12	21	99	0/1	8	18	26	99
ENSMUSG00000026249	Serpine2	c.*2314_*2315dupAA	chr1	79794529	C	CTT	downstream_gene_variant	CCW2;CCW4;CCW5;CCW6	4	8	CCM2;CCM3;CCS1;CCS2;CCS3	5	125	0/1	12	3	15	63	0/1	7	2	9	45	0/1	15	4	19	87	0/1	12	3	15	63						1/1	0	5	5	15	1/1	0	7	7	20	0/1
ENSMUSG00000026249	Serpine2	n.*4370T>C	chr1	79810738	A	G	downstream_gene_variant	CCW2;CCW3;CCW4;CCW5;CCW6	5	1	CCM2;CCM3;CCM4;CCM5;CCS1;CCS2;CCS3;CCS4	8	2	0/1	26	19	45	99	0/1	16	10	26	99	0/1	14	27	41	99	0/1	24	22	46	99	0/1	19	21	40	99	1/1	0	48	48	99	1/1	0	57	57	99	1/1
ENSMUSG00000026670	Uap1	n.*302A>G	chr1	170149369	T	C	downstream_gene_variant	CCW2;CCW6	2	4	CCM2;CCM3;CCM4;CCM5;CCS2	5	125	0/1	9	8	17	99	0/1	13	7	20	99																0/1	9	16	25	99	0/1	10	11	21	99	0/1
ENSMUSG00000062963	Ufc1	c.*4871T>C	chr1	171284020	A	G	downstream_gene_variant	CCW3;CCW4;CCW5;CCW6	4	8	CCS3	1	25	0/1	8	10	18	99	0/1	9	11	20	99	0/1	8	12	20	99	0/1	11	6	17	99						0/1	12	6	18	80
ENSMUSG00000062963	Ufc1	n.*4545T>C	chr1	171284020	A	G	downstream_gene_variant	CCW3;CCW4;CCW5;CCW6	4	8	CCS3	1	25	0/1	8	10	18	99	0/1	9	11	20	99	0/1	8	12	20	99	0/1	11	6	17	99						0/1	12	6	18	80
ENSMUSG00000062963	Ufc1	n.*4757T>C	chr1	171284020	A	G	downstream_gene_variant	CCW3;CCW4;CCW5;CCW6	4	8	CCS3	1	25	0/1	8	10	18	99	0/1	9	11	20	99	0/1	8	12	20	99	0/1	11	6	17	99						0/1	12	6	18	80
ENSMUSG00000062963	Ufc1	n.*5122T>C	chr1	171284020	A	G	downstream_gene_variant	CCW3;CCW4;CCW5;CCW6	4	8	CCS3	1	25	0/1	8	10	18	99	0/1	9	11	20	99	0/1	8	12	20	99	0/1	11	6	17	99						0/1	12	6	18	80
ENSMUSG00000054545	Ugt1a6a	c.*2462G>A	chr1	88218819	G	A	downstream_gene_variant	CCW2;CCW4	2	4	CCM3;CCM4	2	5	0/1	7	10	17	99	0/1	8	10	18	99																1/1	0	19	19	57	1/1	0	15	15	45
ENSMUSG00000054545	Ugt1a6a	c.*2381C>T	chr1	88218738	C	T	downstream_gene_variant	CCW2;CCW5;CCW6	3	6	CCM3;CCM4	2	5	0/1	8	15	23	99	0/1	8	11	19	99	0/1	6	11	17	99											1/1	0	22	22	66	1/1	0	23	23	69
ENSMUSG00000053483	Usp21	n.*3324C>T	chr1	171279707	G	A	downstream_gene_variant	CCW3;CCW5	2	4	CCS2	1	25	0/1	14	8	22	99	0/1	7	7	14	99																0/1	16	4	20	99
ENSMUSG00000053483	Usp21	n.*4756C>T	chr1	171279707	G	A	downstream_gene_variant	CCW3;CCW5	2	4	CCM2;CCM4	2	5	0/1	14	8	22	99	0/1	7	7	14	99																0/1	17	6	23	99	0/1	12	8	20	99
ENSMUSG00000053483	Usp21	n.*2546G>A	chr1	171279932	C	T	downstream_gene_variant	CCW2;CCW3;CCW5	3	6	CCM5	1	25	0/1	13	6	19	99	0/1	11	10	21	99	0/1	14	7	21	99											0/1	19	14	33	99
ENSMUSG00000053483	Usp21	n.*3363T>C	chr1	171280157	A	G	downstream_gene_variant	CCW2;CCW3;CCW4;CCW5	4	8	CCM5	1	25	0/1	18	6	24	99	0/1	16	8	24	99	0/1	14	10	24	99	0/1	15	11	26	99						0/1	18	8	26	99
ENSMUSG00000053483	Usp21	n.*443T>C	chr1	171284020	A	G	downstream_gene_variant	CCW3;CCW4;CCW5;CCW6	4	8	CCS1	1	25	0/1	8	10	18	99	0/1	9	11	20	99	0/1	8	12	20	99	0/1	11	6	17	99						0/1	10	12	22	99
ENSMUSG00000053483	Usp21	n.*4736G>A	chr1	171278784	C	T	downstream_gene_variant	CCW5	1	2	CCM2;CCM3;CCM4;CCM5;CCS1	5	125	0/1	6	14	20	99																					0/1	11	6	17	99	0/1	16	6	22	99	0/1
ENSMUSG00000053483	Usp21	n.*2361G>A	chr1	171279932	C	T	downstream_gene_variant	CCW2;CCW3;CCW5	3	6	CCS1;CCS3;CCS4	3	75	0/1	13	6	19	99	0/1	11	10	21	99	0/1	14	7	21	99											0/1	16	11	27	99	0/1	23	14	37	99	0/1
ENSMUSG00000053483	Usp21	n.*2867G>A	chr1	171279932	C	T	downstream_gene_variant	CCW2;CCW3;CCW5	3	6	CCM5;CCS1;CCS2;CCS3;CCS4	5	125	0/1	13	6	19	99	0/1	11	10	21	99	0/1	14	7	21	99											1/1	0	24	24	72	0/1	10	13	23	99	1/1
ENSMUSG00000063659	Zbtb18	c.*1107G>A	chr1	177448344	G	A	downstream_gene_variant	CCW2;CCW6	2	4	CCM4	1	25	0/1	11	8	19	99	0/1	7	11	18	99																0/1	20	5	25	70
ENSMUSG00000063659	Zbtb18	c.*1705C>T	chr1	177449223	C	T	downstream_gene_variant	CCW2;CCW3;CCW4;CCW6	4	8	CCS1	1	25	0/1	14	10	24	99	0/1	12	12	24	99	0/1	13	16	29	99	0/1	17	13	30	99						0/1	10	21	31	99
ENSMUSG00000063659	Zbtb18	c.*1199G>A	chr1	177448344	G	A	downstream_gene_variant	CCW2;CCW6	2	4	CCM2;CCM4;CCS1;CCS3	4	1	0/1	11	8	19	99	0/1	7	11	18	99																1/1	0	18	18	54	1/1	0	17	17	51	0/1
ENSMUSG00000019987	Arg1	c.*2569G>A	chr10	24913041	C	T	downstream_gene_variant	CCW3;CCW4;CCW5;CCW6	4	8	CCM5;CCS1	2	5	0/1	8	11	19	99	0/1	11	9	20	99	0/1	12	11	23	99	0/1	6	12	18	99						0/1	9	9	18	99	1/1	1	21	22	24
ENSMUSG00000019987	Arg1	n.*2734G>A	chr10	24913041	C	T	downstream_gene_variant	CCW3;CCW4;CCW5;CCW6	4	8	CCM5;CCS1	2	5	0/1	8	11	19	99	0/1	11	9	20	99	0/1	12	11	23	99	0/1	6	12	18	99						0/1	9	9	18	99	1/1	1	21	22	24
ENSMUSG00000019987	Arg1	n.*272A>T	chr10	24915503	T	A	downstream_gene_variant	CCW3;CCW4;CCW6	3	6	CCM5;CCS2;CCS3;CCS4	4	1	0/1	15	17	32	99	0/1	9	14	23	99	0/1	8	7	15	99											0/1	12	13	25	99	0/1	13	16	29	99	0/1
ENSMUSG00000019987	Arg1	c.*2597T>C	chr10	24913013	A	G	downstream_gene_variant	CCW2;CCW3;CCW4;CCW5;CCW6	5	1	CCM5;CCS1	2	5	0/1	12	6	18	99	0/1	10	11	21	99	0/1	8	13	21	99	0/1	13	8	21	99	0/1	5	14	19	99	0/1	8	10	18	99	1/1	0	20	20	60
ENSMUSG00000019987	Arg1	n.*2762T>C	chr10	24913013	A	G	downstream_gene_variant	CCW2;CCW3;CCW4;CCW5;CCW6	5	1	CCM5;CCS1	2	5	0/1	12	6	18	99	0/1	10	11	21	99	0/1	8	13	21	99	0/1	13	8	21	99	0/1	5	14	19	99	0/1	8	10	18	99	1/1	0	20	20	60
ENSMUSG00000061589	Dot1l	c.*1894A>T	chr10	80795365	A	T	downstream_gene_variant	CCW2;CCW3;CCW4;CCW5;CCW6	5	1	CCS1;CCS4	2	5	1/1	0	22	22	66	1/1	0	23	23	69	1/1	0	23	23	69	1/1	0	23	23	69	1/1	0	18	18	54	1/1	0	22	22	66	1/1	0	18	18	54
ENSMUSG00000061589	Dot1l	c.*2627A>T	chr10	80795365	A	T	downstream_gene_variant	CCW2;CCW3;CCW4;CCW5;CCW6	5	1	CCS1;CCS4	2	5	1/1	0	22	22	66	1/1	0	23	23	69	1/1	0	23	23	69	1/1	0	23	23	69	1/1	0	18	18	54	1/1	0	22	22	66	1/1	0	18	18	54
ENSMUSG00000061589	Dot1l	n.*2563A>T	chr10	80795365	A	T	downstream_gene_variant	CCW2;CCW3;CCW4;CCW5;CCW6	5	1	CCS1;CCS4	2	5	1/1	0	22	22	66	1/1	0	23	23	69	1/1	0	23	23	69	1/1	0	23	23	69	1/1	0	18	18	54	1/1	0	22	22	66	1/1	0	18	18	54
ENSMUSG00000061589	Dot1l	n.*5192A>T	chr10	80795365	A	T	downstream_gene_variant	CCW2;CCW3;CCW4;CCW5;CCW6	5	1	CCS1;CCS4	2	5	1/1	0	22	22	66	1/1	0	23	23	69	1/1	0	23	23	69	1/1	0	23	23	69	1/1	0	18	18	54	1/1	0	22	22	66	1/1	0	18	18	54
ENSMUSG00000040415	Dtx3	c.*2574delC	chr10	127190444	TG	T	downstream_gene_variant	CCW3;CCW4	2	4	CCS1	1	25	0/1	13	4	17	54	0/1	8	10	18	99																0/1	14	7	21	99
ENSMUSG00000040415	Dtx3	c.*671delC	chr10	127190444	TG	T	downstream_gene_variant	CCW3;CCW4	2	4	CCS1	1	25	0/1	13	4	17	54	0/1	8	10	18	99																0/1	14	7	21	99
ENSMUSG00000040415	Dtx3	n.*3103delC	chr10	127190444	TG	T	downstream_gene_variant	CCW3;CCW4	2	4	CCS1	1	25	0/1	13	4	17	54	0/1	8	10	18	99																0/1	14	7	21	99
ENSMUSG00000019960	Dusp6	n.*1139_*1140insT	chr10	99267183	C	CT	downstream_gene_variant	CCW2;CCW4;CCW5	3	6	CCM2;CCM3	2	5	0/1	8	4	12	58	0/1	6	3	9	43	0/1	6	4	10	64											0/1	11	4	15	48	0/1	10	4	14	50
ENSMUSG00000019960	Dusp6	n.*384_*385insT	chr10	99267183	C	CT	downstream_gene_variant	CCW2;CCW4;CCW5	3	6	CCM2;CCM3	2	5	0/1	8	4	12	58	0/1	6	3	9	43	0/1	6	4	10	64											0/1	11	4	15	48	0/1	10	4	14	50
ENSMUSG00000037370	Enpp1	n.*4186_*4189delCCCC	chr10	24639198	TGGGG	T	downstream_gene_variant	CCW6	1	2	CCM5	1	25	0/1	7	5	12	99																					0/1	9	4	13	99
ENSMUSG00000037370	Enpp1	c.*2914C>T	chr10	24638892	G	A	downstream_gene_variant	CCW6	1	2	CCS2;CCS4	2	5	0/1	16	3	19	65																					0/1	17	7	24	99	0/1	14	8	22	99
ENSMUSG00000037370	Enpp1	n.*4496C>T	chr10	24638892	G	A	downstream_gene_variant	CCW6	1	2	CCS2;CCS4	2	5	0/1	16	3	19	65																					0/1	17	7	24	99	0/1	14	8	22	99
ENSMUSG00000037370	Enpp1	c.*2288T>G	chr10	24639518	A	C	downstream_gene_variant	CCW3;CCW4;CCW6	3	6	CCM5;CCS2	2	5	0/1	9	10	19	99	0/1	13	6	19	99	0/1	15	7	22	99											0/1	13	6	19	99	0/1	17	5	22	99
ENSMUSG00000037370	Enpp1	n.*3870T>G	chr10	24639518	A	C	downstream_gene_variant	CCW3;CCW4;CCW6	3	6	CCM5;CCS2	2	5	0/1	9	10	19	99	0/1	13	6	19	99	0/1	15	7	22	99											0/1	13	6	19	99	0/1	17	5	22	99
ENSMUSG00000037370	Enpp1	c.*3134C>A	chr10	24638672	G	T	downstream_gene_variant	CCW3;CCW6	2	4	CCM5;CCS1;CCS2;CCS4	4	1	0/1	14	6	20	99	0/1	17	6	23	99																0/1	11	10	21	99	1/1	0	20	20	60	0/1
ENSMUSG00000037370	Enpp1	n.*4716C>A	chr10	24638672	G	T	downstream_gene_variant	CCW3;CCW6	2	4	CCM5;CCS1;CCS2;CCS4	4	1	0/1	14	6	20	99	0/1	17	6	23	99																0/1	11	10	21	99	1/1	0	20	20	60	0/1
ENSMUSG00000037370	Enpp1	n.*2863C>T	chr10	24640525	G	A	downstream_gene_variant	CCW2;CCW3;CCW6	3	6	CCM5;CCS2;CCS3	3	75	0/1	17	7	24	99	0/1	14	8	22	99	0/1	13	8	21	99											0/1	19	5	24	99	0/1	20	7	27	99	0/1
ENSMUSG00000037370	Enpp1	n.*4555A>G	chr10	24638833	T	C	downstream_gene_variant	CCW2;CCW3;CCW6	3	6	CCM5;CCS1;CCS2	3	75	0/1	10	8	18	99	0/1	12	6	18	99	0/1	18	6	24	99											0/1	12	9	21	99	1/1	0	20	20	60	0/1
ENSMUSG00000037370	Enpp1	c.*2419C>T	chr10	24639387	G	A	downstream_gene_variant	CCW3;CCW4;CCW5;CCW6	4	8	CCM5;CCS2;CCS4	3	75	0/1	15	6	21	99	0/1	15	7	22	99	0/1	17	9	26	99	0/1	13	11	24	99						0/1	16	7	23	99	0/1	16	9	25	99	0/1
ENSMUSG00000037370	Enpp1	n.*4001C>T	chr10	24639387	G	A	downstream_gene_variant	CCW3;CCW4;CCW5;CCW6	4	8	CCM5;CCS2;CCS4	3	75	0/1	15	6	21	99	0/1	15	7	22	99	0/1	17	9	26	99	0/1	13	11	24	99						0/1	16	7	23	99	0/1	16	9	25	99	0/1
ENSMUSG00000037370	Enpp1	n.*4483C>T	chr10	24638905	G	A	downstream_gene_variant	CCW2;CCW3;CCW4;CCW5;CCW6	5	1	CCM5;CCS1;CCS2;CCS4	4	1	0/1	14	7	21	99	0/1	13	8	21	99	0/1	17	6	23	99	0/1	8	11	19	99	0/1	19	5	24	99	0/1	16	8	24	99	1/1	0	19	19	57	0/1
ENSMUSG00000037370	Enpp1	n.*4654T>G	chr10	24638734	A	C	downstream_gene_variant	CCW2;CCW3;CCW4;CCW5;CCW6	5	1	CCM5;CCS1;CCS2;CCS3;CCS4	5	125	0/1	17	8	25	99	0/1	18	7	25	99	0/1	21	5	26	99	0/1	18	7	25	99	0/1	17	16	33	99	0/1	12	12	24	99	1/1	0	23	23	69	0/1
ENSMUSG00000020021	Fgd6	n.*4933T>G	chr10	94144804	T	G	downstream_gene_variant	CCW2;CCW3;CCW5;CCW6	4	8	CCM3;CCM4	2	5	0/1	8	16	24	99	0/1	3	15	18	56	0/1	5	13	18	99	0/1	3	15	18	60						0/1	8	10	18	99	0/1	7	17	24	99
ENSMUSG00000020009	Ifngr1	n.*743_*744insT	chr10	19609999	G	GT	downstream_gene_variant	CCW6	1	2	CCS4	1	25	0/1	9	3	12	39																					0/1	4	3	7	53
ENSMUSG00000019975	Ikbip	c.*5563G>A	chr10	91102180	G	A	downstream_gene_variant	CCW2;CCW3;CCW6	3	6	CCM4;CCM5;CCS1	3	75	0/1	12	9	21	99	0/1	15	4	19	93	0/1	10	11	21	99											0/1	17	5	22	99	1/1	0	17	17	51	0/1
ENSMUSG00000019975	Ikbip	n.*85G>A	chr10	91102180	G	A	downstream_gene_variant	CCW2;CCW3;CCW6	3	6	CCM4;CCM5;CCS1	3	75	0/1	12	9	21	99	0/1	15	4	19	93	0/1	10	11	21	99											0/1	17	5	22	99	1/1	0	17	17	51	0/1
ENSMUSG00000019975	Ikbip	c.*5439G>A	chr10	91102056	G	A	downstream_gene_variant	CCW2;CCW5;CCW6	3	6	CCM2;CCM3;CCM4;CCS1	4	1	0/1	8	10	18	99	0/1	14	10	24	99	0/1	11	10	21	99											0/1	11	7	18	99	0/1	8	9	17	99	0/1
ENSMUSG00000035027	Map2k2	c.*4542C>T	chr10	81123667	C	T	downstream_gene_variant	CCW2;CCW3;CCW4;CCW5;CCW6	5	1	CCS1	1	25	0/1	14	13	27	99	0/1	11	12	23	99	0/1	17	18	35	99	0/1	15	12	27	99	0/1	18	4	22	93	0/1	19	8	27	99
ENSMUSG00000019984	Med23	c.*2676T>A	chr10	24915503	T	A	downstream_gene_variant	CCW3;CCW4;CCW6	3	6	CCM5;CCS2;CCS3;CCS4	4	1	0/1	15	17	32	99	0/1	9	14	23	99	0/1	8	7	15	99											0/1	12	13	25	99	0/1	13	16	29	99	0/1
ENSMUSG00000099181	Mir6905	n.*2280A>G	chr10	24913013	A	G	downstream_gene_variant	CCW2;CCW3;CCW4;CCW5;CCW6	5	1	CCS1;CCS2;CCS3;CCS4	4	1	0/1	12	6	18	99	0/1	10	11	21	99	0/1	8	13	21	99	0/1	13	8	21	99	0/1	5	14	19	99	0/1	9	25	34	99	0/1	15	11	26	99	0/1
ENSMUSG00000020190	Mknk2	c.*4010delT	chr10	80665912	TA	T	downstream_gene_variant		0	0	CCS4	1	25																										0/1	7	3	10	48
ENSMUSG00000035781	R3hdm4	c.*2348A>T	chr10	79910364	T	A	downstream_gene_variant	CCW4	1	2	CCS3	1	25	0/1	16	5	21	57																					0/1	13	6	19	97
ENSMUSG00000035781	R3hdm4	c.*3270A>T	chr10	79910364	T	A	downstream_gene_variant	CCW4	1	2	CCS3	1	25	0/1	16	5	21	57																					0/1	13	6	19	97
ENSMUSG00000035781	R3hdm4	n.*2228A>T	chr10	79910364	T	A	downstream_gene_variant	CCW4	1	2	CCS3	1	25	0/1	16	5	21	57																					0/1	13	6	19	97
ENSMUSG00000035781	R3hdm4	n.*3055A>T	chr10	79910364	T	A	downstream_gene_variant	CCW4	1	2	CCS3	1	25	0/1	16	5	21	57																					0/1	13	6	19	97
ENSMUSG00000035781	R3hdm4	n.*3094A>T	chr10	79910364	T	A	downstream_gene_variant	CCW4	1	2	CCS3	1	25	0/1	16	5	21	57																					0/1	13	6	19	97
ENSMUSG00000035781	R3hdm4	n.*421A>T	chr10	79910364	T	A	downstream_gene_variant	CCW4	1	2	CCS3	1	25	0/1	16	5	21	57																					0/1	13	6	19	97
ENSMUSG00000047090	Tmem198b	n.*672T>C	chr10	128799433	A	G	downstream_gene_variant		0	0	CCM5;CCS1;CCS2;CCS3;CCS4	5	125																										1/1	0	29	29	87	0/1	6	23	29	99	1/1
ENSMUSG00000020250	Txnrd1	n.*533T>C	chr10	82885080	T	C	downstream_gene_variant	CCW2;CCW3;CCW4;CCW5;CCW6	5	1	CCS1	1	25	0/1	18	11	29	99	0/1	17	8	25	99	0/1	14	11	25	99	0/1	13	10	23	99	0/1	10	10	20	99	0/1	16	11	27	99
ENSMUSG00000020250	Txnrd1	c.*1385delA	chr10	82897429	GA	G	downstream_gene_variant	CCW2;CCW4;CCW6	3	6	CCM3;CCM4;CCM5;CCS1;CCS4	5	125	0/1	7	13	20	99	0/1	12	8	20	99	0/1	9	7	16	99											0/1	10	6	16	99	0/1	5	13	18	99	1/1
ENSMUSG00000020250	Txnrd1	n.*1118delA	chr10	82897429	GA	G	downstream_gene_variant	CCW2;CCW4;CCW6	3	6	CCM3;CCM4;CCM5;CCS1;CCS4	5	125	0/1	7	13	20	99	0/1	12	8	20	99	0/1	9	7	16	99											0/1	10	6	16	99	0/1	5	13	18	99	1/1
ENSMUSG00000020250	Txnrd1	c.*1335delC	chr10	82897379	GC	G	downstream_gene_variant	CCW2;CCW3;CCW4;CCW5;CCW6	5	1	CCM2;CCM3;CCM5;CCS1;CCS2;CCS4	6	15	0/1	15	6	21	99	0/1	12	6	18	99	0/1	16	7	23	99	0/1	13	7	20	99	0/1	16	8	24	99	0/1	13	7	20	99	0/1	18	4	22	99	1/1
ENSMUSG00000020250	Txnrd1	c.*2662C>T	chr10	82884544	C	T	downstream_gene_variant	CCW2;CCW3;CCW4;CCW5;CCW6	5	1	CCM2;CCM3;CCM4;CCM5;CCS2;CCS3	6	15	0/1	15	12	27	99	0/1	16	13	29	99	0/1	14	10	24	99	0/1	10	17	27	99	0/1	14	12	26	99	0/1	18	12	30	99	0/1	20	11	31	99	0/1
ENSMUSG00000020250	Txnrd1	c.*3198T>C	chr10	82885080	T	C	downstream_gene_variant	CCW2;CCW3;CCW4;CCW5;CCW6	5	1	CCM2;CCM3;CCM4;CCM5;CCS2;CCS3	6	15	0/1	18	11	29	99	0/1	17	8	25	99	0/1	14	11	25	99	0/1	13	10	23	99	0/1	10	10	20	99	0/1	13	10	23	99	0/1	13	13	26	99	0/1
ENSMUSG00000020250	Txnrd1	n.*1068delC	chr10	82897379	GC	G	downstream_gene_variant	CCW2;CCW3;CCW4;CCW5;CCW6	5	1	CCM2;CCM3;CCM5;CCS1;CCS2;CCS4	6	15	0/1	15	6	21	99	0/1	12	6	18	99	0/1	16	7	23	99	0/1	13	7	20	99	0/1	16	8	24	99	0/1	13	7	20	99	0/1	18	4	22	99	1/1
ENSMUSG00000020250	Txnrd1	n.*1079T>A	chr10	82897391	T	A	downstream_gene_variant	CCW2;CCW3;CCW4;CCW5;CCW6	5	1	CCM2;CCM3;CCM4;CCS1;CCS2;CCS3	6	15	0/1	17	8	25	99	0/1	13	8	21	99	0/1	19	8	27	99	0/1	14	9	23	99	0/1	17	11	28	99	0/1	14	9	23	99	0/1	19	6	25	99	0/1
ENSMUSG00000036099	Vezt	n.*4646T>A	chr10	93984418	A	T	downstream_gene_variant	CCW5	1	2	CCM5	1	25	0/1	10	9	19	99																					1/1	0	23	23	69
ENSMUSG00000036099	Vezt	n.*278A>G	chr10	93984353	T	C	downstream_gene_variant	CCW3	1	2	CCM2;CCM3;CCS2	3	75	0/1	12	7	19	99																					0/1	14	5	19	99	0/1	9	9	18	99	1/1
ENSMUSG00000036099	Vezt	n.*365A>G	chr10	93984266	T	C	downstream_gene_variant	CCW2	1	2	CCM4;CCM5;CCS3	3	75	0/1	10	8	18	99																					0/1	7	12	19	99	1/1	0	20	20	60	0/1
ENSMUSG00000036099	Vezt	n.*431C>G	chr10	93984200	G	C	downstream_gene_variant	CCW6	1	2	CCM2;CCM5;CCS3	3	75	0/1	8	10	18	99																					0/1	8	10	18	99	1/1	0	16	16	48	0/1
ENSMUSG00000036099	Vezt	n.*4711A>G	chr10	93984353	T	C	downstream_gene_variant	CCW3	1	2	CCM2;CCM3;CCS2	3	75	0/1	12	7	19	99																					0/1	14	5	19	99	0/1	9	9	18	99	1/1
ENSMUSG00000036099	Vezt	n.*4798A>G	chr10	93984266	T	C	downstream_gene_variant	CCW2	1	2	CCM4;CCM5;CCS3	3	75	0/1	10	8	18	99																					0/1	7	12	19	99	1/1	0	20	20	60	0/1
ENSMUSG00000036099	Vezt	n.*4864C>G	chr10	93984200	G	C	downstream_gene_variant	CCW6	1	2	CCM2;CCM5;CCS3	3	75	0/1	8	10	18	99																					0/1	8	10	18	99	1/1	0	16	16	48	0/1
ENSMUSG00000020482	Ccdc117	c.*5738T>C	chr11	5525558	A	G	downstream_gene_variant	CCW4	1	2	CCM2;CCM3;CCM5;CCS3;CCS4	5	125	0/1	32	10	42	99																					0/1	30	10	40	99	0/1	34	9	43	99	0/1
ENSMUSG00000020482	Ccdc117	c.*7241G>A	chr11	5524055	C	T	downstream_gene_variant	CCW2;CCW3;CCW4;CCW5;CCW6	5	1	CCM2;CCM3;CCM4	3	75	0/1	12	19	31	99	0/1	12	8	20	99	0/1	19	5	24	99	0/1	14	17	31	99	0/1	16	14	30	99	0/1	11	8	19	99	0/1	15	8	23	99	0/1
ENSMUSG00000020482	Ccdc117	c.*7385C>T	chr11	5523911	G	A	downstream_gene_variant	CCW2;CCW3;CCW4;CCW5;CCW6	5	1	CCM2;CCM3;CCM4	3	75	0/1	18	21	39	99	0/1	18	15	33	99	0/1	25	15	40	99	0/1	24	14	38	99	0/1	22	18	40	99	0/1	18	10	28	99	0/1	20	9	29	99	0/1
ENSMUSG00000020482	Ccdc117	c.*5664delG	chr11	5525631	GC	G	downstream_gene_variant	CCW2;CCW3;CCW4;CCW5;CCW6	5	1	CCM2;CCM3;CCM4;CCS4	4	1	0/1	19	17	36	99	0/1	14	14	28	99	0/1	17	14	31	99	0/1	18	16	34	99	0/1	20	19	39	99	0/1	16	17	33	99	0/1	17	23	40	99	0/1
ENSMUSG00000020482	Ccdc117	c.*7360G>A	chr11	5523936	C	T	downstream_gene_variant	CCW2;CCW3;CCW4;CCW5;CCW6	5	1	CCM2;CCM3;CCM4;CCS4	4	1	0/1	20	21	41	99	0/1	21	16	37	99	0/1	23	21	44	99	0/1	24	17	41	99	0/1	24	18	42	99	0/1	14	18	32	99	0/1	18	20	38	99	0/1
ENSMUSG00000000378	Ccm2	c.*3123T>C	chr11	6596193	T	C	downstream_gene_variant	CCW3;CCW4;CCW5	3	6	CCM5	1	25	0/1	9	10	19	99	0/1	10	11	21	99	0/1	8	13	21	99											1/1	1	15	16	18
ENSMUSG00000044066	Cep68	c.*4488dupA	chr11	20224997	C	CT	downstream_gene_variant	CCW3	1	2	CCM5;CCS1;CCS4	3	75	0/1	18	7	25	68																					0/1	16	6	22	99	0/1	14	6	20	99	0/1
ENSMUSG00000020848	Doc2b	c.*7105delA	chr11	75764826	CT	C	downstream_gene_variant		0	0	CCM5	1	25																										0/1	21	8	29	99
ENSMUSG00000034164	Emid1	n.*243T>A	chr11	5106402	A	T	downstream_gene_variant	CCW2;CCW3;CCW4;CCW5;CCW6	5	1	CCM2;CCM3;CCM4;CCS4	4	1	0/1	22	20	42	99	0/1	21	16	37	99	0/1	18	22	40	99	0/1	26	17	43	99	0/1	24	21	45	99	0/1	19	19	38	99	0/1	20	22	42	99	0/1
ENSMUSG00000034164	Emid1	n.*701T>A	chr11	5106402	A	T	downstream_gene_variant	CCW2;CCW3;CCW4;CCW5;CCW6	5	1	CCM2;CCM3;CCM4;CCS4	4	1	0/1	22	20	42	99	0/1	21	16	37	99	0/1	18	22	40	99	0/1	26	17	43	99	0/1	24	21	45	99	0/1	19	19	38	99	0/1	20	22	42	99	0/1
ENSMUSG00000062312	Erbb2	n.*1269G>A	chr11	98428841	G	A	downstream_gene_variant	CCW4	1	2	CCM5	1	25	0/1	9	7	16	99																					0/1	10	12	22	99
ENSMUSG00000017724	Etv4	c.*3222G>C	chr11	101767144	C	G	downstream_gene_variant	CCW2;CCW3;CCW4	3	6	CCM5	1	25	0/1	10	8	18	99	0/1	9	8	17	99	0/1	14	6	20	99											0/1	10	7	17	99
ENSMUSG00000017724	Etv4	n.*3210G>C	chr11	101767144	C	G	downstream_gene_variant	CCW2;CCW3;CCW4	3	6	CCM5	1	25	0/1	10	8	18	99	0/1	9	8	17	99	0/1	14	6	20	99											0/1	10	7	17	99
ENSMUSG00000020427	Igfbp3	c.*1424G>A	chr11	7206959	C	T	downstream_gene_variant	CCW2;CCW3;CCW5;CCW6	4	8	CCM2;CCM3;CCM4;CCS4	4	1	0/1	14	12	26	99	0/1	19	10	29	99	0/1	15	11	26	99	0/1	9	12	21	99						0/1	19	14	33	99	0/1	21	16	37	99	0/1
ENSMUSG00000020427	Igfbp3	c.*1730A>G	chr11	7206653	T	C	downstream_gene_variant	CCW2;CCW3;CCW4;CCW5	4	8	CCM2;CCM3;CCM4;CCS4	4	1	0/1	9	14	23	99	0/1	11	14	25	99	0/1	9	7	16	99	0/1	9	14	23	99						0/1	9	11	20	99	0/1	16	13	29	99	0/1
ENSMUSG00000020427	Igfbp3	c.*1791T>A	chr11	7206592	A	T	downstream_gene_variant	CCW2;CCW3;CCW4;CCW5;CCW6	5	1	CCM2;CCM3;CCM4;CCS4	4	1	0/1	14	10	24	99	0/1	15	10	25	99	0/1	13	6	19	99	0/1	13	10	23	99	0/1	14	5	19	99	0/1	19	8	27	99	0/1	21	12	33	99	0/1
ENSMUSG00000020427	Igfbp3	c.*2110T>C	chr11	7206273	A	G	downstream_gene_variant	CCW2;CCW3;CCW4;CCW5;CCW6	5	1	CCM2;CCM3;CCM4;CCS4	4	1	0/1	21	16	37	99	0/1	20	13	33	99	0/1	12	10	22	99	0/1	24	10	34	99	0/1	9	15	24	99	0/1	12	19	31	99	0/1	21	15	36	99	0/1
ENSMUSG00000020451	Limk2	n.*2794A>G	chr11	3355458	T	C	downstream_gene_variant	CCW2;CCW3;CCW4;CCW5	4	8	CCM5	1	25	0/1	10	9	19	99	0/1	15	13	28	99	0/1	13	12	25	99	0/1	13	8	21	99						0/1	17	20	37	99
ENSMUSG00000020451	Limk2	n.*727A>G	chr11	3355458	T	C	downstream_gene_variant	CCW2;CCW3;CCW4;CCW5	4	8	CCM2;CCM3;CCM4	3	75	0/1	10	9	19	99	0/1	15	13	28	99	0/1	13	12	25	99	0/1	13	8	21	99						0/1	9	11	20	99	0/1	12	13	25	99	0/1
ENSMUSG00000020922	Lsm12	n.*942C>T	chr11	102163174	G	A	downstream_gene_variant	CCW5	1	2	CCS1	1	25	0/1	9	12	21	99																					0/1	12	11	23	99
ENSMUSG00000042032	Mat2b	n.*4789A>G	chr11	40679905	T	C	downstream_gene_variant	CCW2;CCW3;CCW4;CCW6	4	8		0	0	0/1	13	6	19	99	0/1	7	12	19	99	0/1	10	17	27	99	0/1	16	8	24	99
ENSMUSG00000017837	Nkiras2	c.*760A>T	chr11	100626877	A	T	downstream_gene_variant	CCW2;CCW3;CCW4;CCW5;CCW6	5	1	CCM5	1	25	0/1	15	7	22	99	0/1	7	13	20	99	0/1	13	6	19	99	0/1	17	7	24	99	0/1	8	13	21	99	0/1	15	9	24	99
ENSMUSG00000017837	Nkiras2	n.*1999A>T	chr11	100626877	A	T	downstream_gene_variant	CCW2;CCW3;CCW4;CCW5;CCW6	5	1	CCM5	1	25	0/1	15	7	22	99	0/1	7	13	20	99	0/1	13	6	19	99	0/1	17	7	24	99	0/1	8	13	21	99	0/1	15	9	24	99
ENSMUSG00000017837	Nkiras2	n.*291A>T	chr11	100626877	A	T	downstream_gene_variant	CCW2;CCW3;CCW4;CCW5;CCW6	5	1	CCM5	1	25	0/1	15	7	22	99	0/1	7	13	20	99	0/1	13	6	19	99	0/1	17	7	24	99	0/1	8	13	21	99	0/1	15	9	24	99
ENSMUSG00000038208	Pgap3	n.*877C>T	chr11	98390445	G	A	downstream_gene_variant	CCW2	1	2	CCM5	1	25	0/1	10	8	18	99																					0/1	13	9	22	99
ENSMUSG00000038208	Pgap3	n.*1633A>G	chr11	98389689	T	C	downstream_gene_variant	CCW3;CCW5	2	4	CCM5	1	25	0/1	10	11	21	99	0/1	9	9	18	99																0/1	17	9	26	99
ENSMUSG00000020149	Rab1a	n.*1425_*1426insT	chr11	20224997	C	CT	downstream_gene_variant	CCW3	1	2	CCM5;CCS1;CCS4	3	75	0/1	18	7	25	68																					0/1	16	6	22	99	0/1	14	6	20	99	0/1
ENSMUSG00000020873	Slc35b1	c.*3763delA	chr11	95391652	TA	T	downstream_gene_variant	CCW4;CCW6	2	4		0	0	0/1	6	3	9	46	0/1	8	3	11	40
ENSMUSG00000020873	Slc35b1	n.*1000delA	chr11	95391652	TA	T	downstream_gene_variant	CCW4;CCW6	2	4		0	0	0/1	6	3	9	46	0/1	8	3	11	40
ENSMUSG00000054404	Slfn5	c.*1982A>G	chr11	82963686	A	G	downstream_gene_variant		0	0	CCS1	1	25																										0/1	24	10	34	99
ENSMUSG00000017400	Stac2	c.*3426C>T	chr11	98036672	G	A	downstream_gene_variant	CCW2;CCW4;CCW6	3	6	CCM5	1	25	0/1	11	11	22	99	0/1	12	7	19	99	0/1	12	16	28	99											0/1	18	4	22	99
ENSMUSG00000017400	Stac2	c.*2434T>C	chr11	98037664	A	G	downstream_gene_variant	CCW2;CCW3;CCW4;CCW5;CCW6	5	1	CCS1	1	25	0/1	7	27	34	99	0/1	7	18	25	99	0/1	13	23	36	99	0/1	14	20	34	99	0/1	12	32	44	99	0/1	15	10	25	99
ENSMUSG00000017400	Stac2	c.*3232delT	chr11	98036865	GA	G	downstream_gene_variant	CCW2;CCW3;CCW4;CCW5;CCW6	5	1	CCM5	1	25	0/1	17	14	31	99	0/1	14	13	27	99	0/1	24	15	39	99	0/1	20	16	36	99	0/1	27	17	44	99	0/1	28	9	37	99
ENSMUSG00000017466	Timp2	c.*1880dupA	chr11	118301820	G	GT	downstream_gene_variant		0	0	CCS4	1	25																										0/1	7	3	10	49
ENSMUSG00000035112	Wnk4	c.*1025T>C	chr11	101278060	T	C	downstream_gene_variant	CCW2;CCW4;CCW5;CCW6	4	8	CCM5	1	25	0/1	18	12	30	99	0/1	18	5	23	99	0/1	18	8	26	99	0/1	21	6	27	99						0/1	18	8	26	99
ENSMUSG00000035112	Wnk4	c.*1034G>T	chr11	101278069	G	T	downstream_gene_variant	CCW2;CCW4;CCW5;CCW6	4	8	CCM5	1	25	0/1	17	12	29	99	0/1	17	6	23	99	0/1	15	7	22	99	0/1	20	4	24	99						0/1	16	7	23	99
ENSMUSG00000035112	Wnk4	n.*3150T>C	chr11	101278060	T	C	downstream_gene_variant	CCW2;CCW4;CCW5;CCW6	4	8	CCM5	1	25	0/1	18	12	30	99	0/1	18	5	23	99	0/1	18	8	26	99	0/1	21	6	27	99						0/1	18	8	26	99
ENSMUSG00000035112	Wnk4	n.*3159G>T	chr11	101278069	G	T	downstream_gene_variant	CCW2;CCW4;CCW5;CCW6	4	8	CCM5	1	25	0/1	17	12	29	99	0/1	17	6	23	99	0/1	15	7	22	99	0/1	20	4	24	99						0/1	16	7	23	99
ENSMUSG00000035112	Wnk4	n.*3372G>T	chr11	101278069	G	T	downstream_gene_variant	CCW2;CCW4;CCW5;CCW6	4	8	CCM5	1	25	0/1	17	12	29	99	0/1	17	6	23	99	0/1	15	7	22	99	0/1	20	4	24	99						0/1	16	7	23	99
ENSMUSG00000035112	Wnk4	n.*4319T>C	chr11	101278060	T	C	downstream_gene_variant	CCW2;CCW4;CCW5;CCW6	4	8	CCM5	1	25	0/1	18	12	30	99	0/1	18	5	23	99	0/1	18	8	26	99	0/1	21	6	27	99						0/1	18	8	26	99
ENSMUSG00000035112	Wnk4	n.*4328G>T	chr11	101278069	G	T	downstream_gene_variant	CCW2;CCW4;CCW5;CCW6	4	8	CCM5	1	25	0/1	17	12	29	99	0/1	17	6	23	99	0/1	15	7	22	99	0/1	20	4	24	99						0/1	16	7	23	99
ENSMUSG00000002741	Ykt6	n.*4228A>G	chr11	5967429	A	G	downstream_gene_variant		0	0	CCM4	1	25																										0/1	14	6	20	99
ENSMUSG00000052593	Adam17	n.*2427_*2428delTT	chr12	21324856	CAAA	C,CA	downstream_gene_variant	CCW2;CCW5	2	4	CCM4	1	25	1/2	0	12	2	14	63	331	0	291		11	23	432	56	23											1/2	0	8	2	10	26	224	0	196
ENSMUSG00000052593	Adam17	n.*3121_*3122delTT	chr12	21324856	CAAA	C,CA	downstream_gene_variant	CCW2;CCW5	2	4	CCM4	1	25	1/2	0	12	2	14	63	331	0	291		11	23	432	56	23											1/2	0	8	2	10	26	224	0	196
ENSMUSG00000052593	Adam17	n.*667_*668delTT	chr12	21324856	CAAA	C,CA	downstream_gene_variant	CCW2;CCW5	2	4	CCM4	1	25	1/2	0	12	2	14	63	331	0	291		11	23	432	56	23											1/2	0	8	2	10	26	224	0	196
ENSMUSG00000052593	Adam17	n.*3121_*3123delTTT	chr12	21324856	CAAA	C	downstream_gene_variant	CCW3;CCW4;CCW6	3	6	CCM4	1	25	1/1	1	10	11	6	1/1	0	12	12	36	1/1	0	13	13	39											1/2	0	8	2	10	26	224	0	196
ENSMUSG00000052593	Adam17	n.*667_*669delTTT	chr12	21324856	CAAA	C	downstream_gene_variant	CCW3;CCW4;CCW6	3	6	CCM4	1	25	1/1	1	10	11	6	1/1	0	12	12	36	1/1	0	13	13	39											1/2	0	8	2	10	26	224	0	196
ENSMUSG00000052593	Adam17	n.*1417C>T	chr12	21324109	G	A	downstream_gene_variant	CCW4;CCW6	2	4	CCM2;CCM5;CCS1	3	75	1/1	0	14	14	42	1/1	0	13	13	39																1/1	0	14	14	42	0/1	10	6	16	99	0/1
ENSMUSG00000052593	Adam17	n.*3177C>T	chr12	21324109	G	A	downstream_gene_variant	CCW4;CCW6	2	4	CCM2;CCM5;CCS1	3	75	1/1	0	14	14	42	1/1	0	13	13	39																1/1	0	14	14	42	0/1	10	6	16	99	0/1
ENSMUSG00000052593	Adam17	n.*3871C>T	chr12	21324109	G	A	downstream_gene_variant	CCW4;CCW6	2	4	CCM2;CCM5;CCS1	3	75	1/1	0	14	14	42	1/1	0	13	13	39																1/1	0	14	14	42	0/1	10	6	16	99	0/1
ENSMUSG00000052593	Adam17	n.*2926A>C	chr12	21325054	T	G	downstream_gene_variant	CCW2;CCW3;CCW4	3	6	CCM4;CCS2;CCS3	3	75	1/1	0	16	16	48	1/1	0	21	21	63	1/1	0	20	20	60											1/1	0	16	16	48	0/1	10	10	20	99	0/1
ENSMUSG00000052593	Adam17	n.*472A>C	chr12	21325054	T	G	downstream_gene_variant	CCW2;CCW3;CCW4	3	6	CCM4;CCS2;CCS3	3	75	1/1	0	16	16	48	1/1	0	21	21	63	1/1	0	20	20	60											1/1	0	16	16	48	0/1	10	10	20	99	0/1
ENSMUSG00000052593	Adam17	n.*157T>C	chr12	21325369	A	G	downstream_gene_variant	CCW2;CCW3;CCW4;CCW5;CCW6	5	1	CCS3	1	25	1/1	0	25	25	75	1/1	0	27	27	81	1/1	0	27	27	81	1/1	0	26	26	78	1/1	0	27	27	81	0/1	10	9	19	99
ENSMUSG00000052593	Adam17	n.*3796T>C	chr12	21324184	A	G	downstream_gene_variant	CCW2;CCW3;CCW4;CCW5;CCW6	5	1	CCS2	1	25	1/1	0	37	37	99	1/1	0	29	29	87	1/1	0	31	31	93	1/1	0	31	31	93	1/1	0	34	34	99	0/1	12	5	17	99
ENSMUSG00000052593	Adam17	n.*47A>C	chr12	21325479	T	G	downstream_gene_variant	CCW2;CCW3;CCW4;CCW5;CCW6	5	1	CCS3	1	25	1/1	0	23	23	69	1/1	0	25	25	74	1/1	0	22	22	65	1/1	0	20	20	59	1/1	0	20	20	59	0/1	13	25	38	99
ENSMUSG00000052593	Adam17	n.*2427_*2429delTTT	chr12	21324856	CAAA	C	downstream_gene_variant	CCW3;CCW4;CCW6	3	6	CCM2;CCM3;CCM5;CCS1;CCS2;CCS3	6	15	1/1	1	10	11	6	1/1	0	12	12	36	1/1	0	13	13	39											1/1	0	11	11	33	0/1	3	8	11	50	0/1
ENSMUSG00000052593	Adam17	n.*103T>A	chr12	21325423	A	T	downstream_gene_variant	CCW3;CCW4;CCW5;CCW6	4	8	CCM2;CCM3;CCM4;CCM5;CCS2;CCS3	6	15	1/1	0	22	22	66	1/1	0	20	20	60	1/1	0	23	23	69	1/1	0	19	19	57						1/1	0	20	20	60	1/1	0	23	23	69	1/1
ENSMUSG00000052593	Adam17	n.*2479A>G	chr12	21325501	T	C	downstream_gene_variant	CCW3;CCW4;CCW5;CCW6	4	8	CCM2;CCM3;CCM4;CCM5;CCS2;CCS3	6	15	1/1	0	18	18	54	1/1	0	20	20	60	1/1	0	18	18	54	1/1	1	17	18	28						1/1	0	17	17	51	1/1	0	21	21	63	1/1
ENSMUSG00000052593	Adam17	n.*2557T>A	chr12	21325423	A	T	downstream_gene_variant	CCW3;CCW4;CCW5;CCW6	4	8	CCM2;CCM3;CCM4;CCM5;CCS2;CCS3	6	15	1/1	0	22	22	66	1/1	0	20	20	60	1/1	0	23	23	69	1/1	0	19	19	57						1/1	0	20	20	60	1/1	0	23	23	69	1/1
ENSMUSG00000052593	Adam17	n.*25A>G	chr12	21325501	T	C	downstream_gene_variant	CCW3;CCW4;CCW5;CCW6	4	8	CCM2;CCM3;CCM4;CCM5;CCS2;CCS3	6	15	1/1	0	18	18	54	1/1	0	20	20	60	1/1	0	18	18	54	1/1	1	17	18	28						1/1	0	17	17	51	1/1	0	21	21	63	1/1
ENSMUSG00000052593	Adam17	n.*2847A>C	chr12	21325133	T	G	downstream_gene_variant	CCW2;CCW3;CCW4;CCW5	4	8	CCM2;CCM3;CCM4;CCM5;CCS2;CCS3	6	15	1/1	0	25	25	75	1/1	0	25	25	75	1/1	0	21	21	63	1/1	0	22	22	66						1/1	0	18	18	54	1/1	0	22	22	66	1/1
ENSMUSG00000052593	Adam17	n.*393A>C	chr12	21325133	T	G	downstream_gene_variant	CCW2;CCW3;CCW4;CCW5	4	8	CCM2;CCM3;CCM4;CCM5;CCS2;CCS3	6	15	1/1	0	25	25	75	1/1	0	25	25	75	1/1	0	21	21	63	1/1	0	22	22	66						1/1	0	18	18	54	1/1	0	22	22	66	1/1
ENSMUSG00000052593	Adam17	n.*4572A>G	chr12	21325501	T	C	downstream_gene_variant	CCW3;CCW4;CCW5;CCW6	4	8	CCM2;CCM3;CCM4;CCM5;CCS2;CCS3	6	15	1/1	0	18	18	54	1/1	0	20	20	60	1/1	0	18	18	54	1/1	1	17	18	28						1/1	0	17	17	51	1/1	0	21	21	63	1/1
ENSMUSG00000052593	Adam17	n.*4650T>A	chr12	21325423	A	T	downstream_gene_variant	CCW3;CCW4;CCW5;CCW6	4	8	CCM2;CCM3;CCM4;CCM5;CCS2;CCS3	6	15	1/1	0	22	22	66	1/1	0	20	20	60	1/1	0	23	23	69	1/1	0	19	19	57						1/1	0	20	20	60	1/1	0	23	23	69	1/1
ENSMUSG00000052593	Adam17	n.*4940A>C	chr12	21325133	T	G	downstream_gene_variant	CCW2;CCW3;CCW4;CCW5	4	8	CCM2;CCM3;CCM4;CCM5;CCS2;CCS3	6	15	1/1	0	25	25	75	1/1	0	25	25	75	1/1	0	21	21	63	1/1	0	22	22	66						1/1	0	18	18	54	1/1	0	22	22	66	1/1
ENSMUSG00000052593	Adam17	n.*2501A>C	chr12	21325479	T	G	downstream_gene_variant	CCW2;CCW3;CCW4;CCW5;CCW6	5	1	CCM2;CCM3;CCM4;CCM5;CCS2;CCS3	6	15	1/1	0	23	23	69	1/1	0	25	25	74	1/1	0	22	22	65	1/1	0	20	20	59	1/1	0	20	20	59	1/1	0	23	23	68	1/1	0	26	26	77	1/1
ENSMUSG00000052593	Adam17	n.*2611T>C	chr12	21325369	A	G	downstream_gene_variant	CCW2;CCW3;CCW4;CCW5;CCW6	5	1	CCM2;CCM3;CCM4;CCM5;CCS2;CCS3	6	15	1/1	0	25	25	75	1/1	0	27	27	81	1/1	0	27	27	81	1/1	0	26	26	78	1/1	0	27	27	81	1/1	0	21	21	63	1/1	0	26	26	78	1/1
ENSMUSG00000052593	Adam17	n.*2661A>C	chr12	21324625	T	G	downstream_gene_variant	CCW2;CCW3;CCW4;CCW5;CCW6	5	1	CCM3;CCM4;CCM5;CCS1;CCS2;CCS3	6	15	1/1	0	14	14	42	1/1	0	16	16	48	1/1	0	14	14	42	1/1	0	14	14	42	1/1	0	16	16	48	1/1	0	21	21	63	1/1	1	16	17	41	0/1
ENSMUSG00000052593	Adam17	n.*3355A>C	chr12	21324625	T	G	downstream_gene_variant	CCW2;CCW3;CCW4;CCW5;CCW6	5	1	CCM3;CCM4;CCM5;CCS1;CCS2;CCS3	6	15	1/1	0	14	14	42	1/1	0	16	16	48	1/1	0	14	14	42	1/1	0	14	14	42	1/1	0	16	16	48	1/1	0	21	21	63	1/1	1	16	17	41	0/1
ENSMUSG00000052593	Adam17	n.*4594A>C	chr12	21325479	T	G	downstream_gene_variant	CCW2;CCW3;CCW4;CCW5;CCW6	5	1	CCM2;CCM3;CCM4;CCM5;CCS2;CCS3	6	15	1/1	0	23	23	69	1/1	0	25	25	74	1/1	0	22	22	65	1/1	0	20	20	59	1/1	0	20	20	59	1/1	0	23	23	68	1/1	0	26	26	77	1/1
ENSMUSG00000052593	Adam17	n.*4704T>C	chr12	21325369	A	G	downstream_gene_variant	CCW2;CCW3;CCW4;CCW5;CCW6	5	1	CCM2;CCM3;CCM4;CCM5;CCS2;CCS3	6	15	1/1	0	25	25	75	1/1	0	27	27	81	1/1	0	27	27	81	1/1	0	26	26	78	1/1	0	27	27	81	1/1	0	21	21	63	1/1	0	26	26	78	1/1
ENSMUSG00000052593	Adam17	n.*901A>C	chr12	21324625	T	G	downstream_gene_variant	CCW2;CCW3;CCW4;CCW5;CCW6	5	1	CCM3;CCM4;CCM5;CCS1;CCS2;CCS3	6	15	1/1	0	14	14	42	1/1	0	16	16	48	1/1	0	14	14	42	1/1	0	14	14	42	1/1	0	16	16	48	1/1	0	21	21	63	1/1	1	16	17	41	0/1
ENSMUSG00000052593	Adam17	n.*1260C>T	chr12	21324266	G	A	downstream_gene_variant	CCW2;CCW3;CCW4;CCW5;CCW6	5	1	CCM2;CCM3;CCM4;CCM5;CCS1;CCS2;CCS3	7	175	1/1	0	19	19	57	1/1	0	18	18	54	1/1	0	21	21	63	1/1	0	20	20	60	1/1	0	18	18	54	1/1	0	19	19	57	1/1	0	24	24	72	1/1
ENSMUSG00000052593	Adam17	n.*2334C>T	chr12	21324952	G	A	downstream_gene_variant	CCW2;CCW3;CCW4;CCW5;CCW6	5	1	CCM2;CCM3;CCM4;CCM5;CCS1;CCS2;CCS3	7	175	1/1	0	20	20	60	1/1	0	22	22	66	1/1	0	25	25	75	1/1	0	20	20	60	1/1	0	20	20	60	1/1	0	21	21	63	1/1	0	21	21	63	1/1
ENSMUSG00000052593	Adam17	n.*3020C>T	chr12	21324266	G	A	downstream_gene_variant	CCW2;CCW3;CCW4;CCW5;CCW6	5	1	CCM2;CCM3;CCM4;CCM5;CCS1;CCS2;CCS3	7	175	1/1	0	19	19	57	1/1	0	18	18	54	1/1	0	21	21	63	1/1	0	20	20	60	1/1	0	18	18	54	1/1	0	19	19	57	1/1	0	24	24	72	1/1
ENSMUSG00000052593	Adam17	n.*3028C>T	chr12	21324952	G	A	downstream_gene_variant	CCW2;CCW3;CCW4;CCW5;CCW6	5	1	CCM2;CCM3;CCM4;CCM5;CCS1;CCS2;CCS3	7	175	1/1	0	20	20	60	1/1	0	22	22	66	1/1	0	25	25	75	1/1	0	20	20	60	1/1	0	20	20	60	1/1	0	21	21	63	1/1	0	21	21	63	1/1
ENSMUSG00000052593	Adam17	n.*3714C>T	chr12	21324266	G	A	downstream_gene_variant	CCW2;CCW3;CCW4;CCW5;CCW6	5	1	CCM2;CCM3;CCM4;CCM5;CCS1;CCS2;CCS3	7	175	1/1	0	19	19	57	1/1	0	18	18	54	1/1	0	21	21	63	1/1	0	20	20	60	1/1	0	18	18	54	1/1	0	19	19	57	1/1	0	24	24	72	1/1
ENSMUSG00000052593	Adam17	n.*574C>T	chr12	21324952	G	A	downstream_gene_variant	CCW2;CCW3;CCW4;CCW5;CCW6	5	1	CCM2;CCM3;CCM4;CCM5;CCS1;CCS2;CCS3	7	175	1/1	0	20	20	60	1/1	0	22	22	66	1/1	0	25	25	75	1/1	0	20	20	60	1/1	0	20	20	60	1/1	0	21	21	63	1/1	0	21	21	63	1/1
ENSMUSG00000052593	Adam17	n.*1183A>G	chr12	21324343	T	C	downstream_gene_variant	CCW2;CCW3;CCW4;CCW5;CCW6	5	1	CCM2;CCM3;CCM4;CCM5;CCS1;CCS2;CCS3;CCS4	8	2	1/1	0	31	31	93	1/1	1	32	33	59	1/1	0	32	32	96	1/1	0	29	29	87	1/1	0	32	32	96	1/1	0	32	32	96	1/1	0	23	23	69	1/1
ENSMUSG00000052593	Adam17	n.*1337A>G	chr12	21324189	T	C	downstream_gene_variant	CCW2;CCW3;CCW4;CCW5;CCW6	5	1	CCM2;CCM3;CCM4;CCM5;CCS1;CCS2;CCS3;CCS4	8	2	1/1	0	37	37	99	1/1	0	30	30	90	1/1	0	32	32	96	1/1	0	30	30	90	1/1	0	34	34	99	1/1	0	32	32	96	1/1	0	30	30	90	1/1
ENSMUSG00000052593	Adam17	n.*1342T>C	chr12	21324184	A	G	downstream_gene_variant	CCW2;CCW3;CCW4;CCW5;CCW6	5	1	CCM2;CCM3;CCM4;CCM5;CCS1;CCS2;CCS3;CCS4	8	2	1/1	0	37	37	99	1/1	0	29	29	87	1/1	0	31	31	93	1/1	0	31	31	93	1/1	0	34	34	99	1/1	0	32	32	96	1/1	0	29	29	87	1/1
ENSMUSG00000052593	Adam17	n.*2943A>G	chr12	21324343	T	C	downstream_gene_variant	CCW2;CCW3;CCW4;CCW5;CCW6	5	1	CCM2;CCM3;CCM4;CCM5;CCS1;CCS2;CCS3;CCS4	8	2	1/1	0	31	31	93	1/1	1	32	33	59	1/1	0	32	32	96	1/1	0	29	29	87	1/1	0	32	32	96	1/1	0	32	32	96	1/1	0	23	23	69	1/1
ENSMUSG00000052593	Adam17	n.*2946A>C	chr12	21325034	T	G	downstream_gene_variant	CCW2;CCW3;CCW4;CCW5;CCW6	5	1	CCM2;CCM3;CCM4;CCM5;CCS1;CCS2;CCS3;CCS4	8	2	1/1	0	27	27	81	1/1	0	32	32	96	1/1	0	30	30	90	1/1	0	23	23	69	1/1	0	21	21	63	1/1	0	28	28	84	1/1	0	25	25	75	1/1
ENSMUSG00000052593	Adam17	n.*3097A>G	chr12	21324189	T	C	downstream_gene_variant	CCW2;CCW3;CCW4;CCW5;CCW6	5	1	CCM2;CCM3;CCM4;CCM5;CCS1;CCS2;CCS3;CCS4	8	2	1/1	0	37	37	99	1/1	0	30	30	90	1/1	0	32	32	96	1/1	0	30	30	90	1/1	0	34	34	99	1/1	0	32	32	96	1/1	0	30	30	90	1/1
ENSMUSG00000052593	Adam17	n.*3102T>C	chr12	21324184	A	G	downstream_gene_variant	CCW2;CCW3;CCW4;CCW5;CCW6	5	1	CCM2;CCM3;CCM4;CCM5;CCS1;CCS2;CCS3;CCS4	8	2	1/1	0	37	37	99	1/1	0	29	29	87	1/1	0	31	31	93	1/1	0	31	31	93	1/1	0	34	34	99	1/1	0	32	32	96	1/1	0	29	29	87	1/1
ENSMUSG00000052593	Adam17	n.*3637A>G	chr12	21324343	T	C	downstream_gene_variant	CCW2;CCW3;CCW4;CCW5;CCW6	5	1	CCM2;CCM3;CCM4;CCM5;CCS1;CCS2;CCS3;CCS4	8	2	1/1	0	31	31	93	1/1	1	32	33	59	1/1	0	32	32	96	1/1	0	29	29	87	1/1	0	32	32	96	1/1	0	32	32	96	1/1	0	23	23	69	1/1
ENSMUSG00000052593	Adam17	n.*3791A>G	chr12	21324189	T	C	downstream_gene_variant	CCW2;CCW3;CCW4;CCW5;CCW6	5	1	CCM2;CCM3;CCM4;CCM5;CCS1;CCS2;CCS3;CCS4	8	2	1/1	0	37	37	99	1/1	0	30	30	90	1/1	0	32	32	96	1/1	0	30	30	90	1/1	0	34	34	99	1/1	0	32	32	96	1/1	0	30	30	90	1/1
ENSMUSG00000052593	Adam17	n.*492A>C	chr12	21325034	T	G	downstream_gene_variant	CCW2;CCW3;CCW4;CCW5;CCW6	5	1	CCM2;CCM3;CCM4;CCM5;CCS1;CCS2;CCS3;CCS4	8	2	1/1	0	27	27	81	1/1	0	32	32	96	1/1	0	30	30	90	1/1	0	23	23	69	1/1	0	21	21	63	1/1	0	28	28	84	1/1	0	25	25	75	1/1
ENSMUSG00000020955	Ap4s1	c.*3711C>T	chr12	51748497	C	T	downstream_gene_variant	CCW2;CCW3;CCW4;CCW5;CCW6	5	1	CCS2;CCS3	2	5	0/1	16	11	27	99	0/1	9	9	18	99	0/1	12	13	25	99	0/1	14	6	20	99	0/1	20	10	30	99	0/1	16	16	32	99	0/1	14	16	30	99
ENSMUSG00000044147	Arf6	c.*511C>G	chr12	69373832	C	G	downstream_gene_variant	CCW2	1	2	CCM3;CCM4;CCS2;CCS3	4	1	1/1	0	18	18	54																					1/1	0	18	18	54	1/1	0	18	18	54	0/1
ENSMUSG00000044147	Arf6	c.*1570delT	chr12	69374890	AT	A	downstream_gene_variant	CCW2;CCW3;CCW4;CCW5	4	8	CCM2;CCM4	2	5	0/1	5	3	8	54	0/1	4	4	8	75	0/1	3	3	6	56	0/1	6	6	12	98						0/1	2	4	6	32	0/1	5	5	10	94
ENSMUSG00000044147	Arf6	c.*496_*497insC	chr12	69373817	T	TC	downstream_gene_variant	CCW2;CCW3;CCW4;CCW5;CCW6	5	1	CCM2;CCM3;CCM4;CCS2;CCS3	5	125	0/1	1	5	6	6	1/1	0	2	2	6	0/1	1	5	6	12	1/1	0	3	3	9	1/1	0	2	2	6	1/1	0	3	3	9	1/1	0	4	4	12	1/1
ENSMUSG00000001175	Calm1	c.*758A>G	chr12	100207186	A	G	downstream_gene_variant	CCW4	1	2	CCS1;CCS2;CCS3;CCS4	4	1	0/1	32	6	38	99																					0/1	15	22	37	99	0/1	14	16	30	99	0/1
ENSMUSG00000020953	Coch	c.*4378T>C	chr12	51609410	T	C	downstream_gene_variant	CCW2;CCW3;CCW4;CCW5;CCW6	5	1	CCS1;CCS2	2	5	0/1	14	12	26	99	0/1	16	11	27	99	0/1	11	17	28	99	0/1	10	13	23	99	0/1	15	13	28	99	0/1	15	14	29	99	0/1	9	14	23	99
ENSMUSG00000020973	Dnaaf2	c.*4839C>T	chr12	69185049	G	A	downstream_gene_variant	CCW2;CCW5;CCW6	3	6	CCM2;CCM3;CCM4;CCS1;CCS2;CCS3	6	15	1/1	0	30	30	90	1/1	0	26	26	78	1/1	0	24	24	72											1/1	0	31	31	92	1/1	0	31	31	93	1/1
ENSMUSG00000020661	Dnmt3a	c.*3150A>G	chr12	3911415	A	G	downstream_gene_variant	CCW2;CCW4;CCW5	3	6	CCS2	1	25	1/1	0	16	16	48	1/1	0	17	17	51	1/1	0	18	18	54											0/1	10	10	20	99
ENSMUSG00000020661	Dnmt3a	n.*4802A>G	chr12	3911415	A	G	downstream_gene_variant	CCW2;CCW4;CCW5	3	6	CCS2	1	25	1/1	0	16	16	48	1/1	0	17	17	51	1/1	0	18	18	54											0/1	10	10	20	99
ENSMUSG00000020661	Dnmt3a	n.*5763A>G	chr12	3911415	A	G	downstream_gene_variant	CCW2;CCW4;CCW5	3	6	CCS2	1	25	1/1	0	16	16	48	1/1	0	17	17	51	1/1	0	18	18	54											0/1	10	10	20	99
ENSMUSG00000020661	Dnmt3a	c.*3805A>G	chr12	3912070	A	G	downstream_gene_variant	CCW2;CCW3;CCW5	3	6	CCS2;CCS3	2	5	1/1	0	17	17	51	1/1	0	15	15	45	1/1	0	17	17	51											0/1	9	11	20	99	0/1	10	12	22	99
ENSMUSG00000020661	Dnmt3a	c.*4323A>G	chr12	3912070	A	G	downstream_gene_variant	CCW2;CCW3;CCW5	3	6	CCS2;CCS3	2	5	1/1	0	17	17	51	1/1	0	15	15	45	1/1	0	17	17	51											0/1	9	11	20	99	0/1	10	12	22	99
ENSMUSG00000020661	Dnmt3a	n.*6418A>G	chr12	3912070	A	G	downstream_gene_variant	CCW2;CCW3;CCW5	3	6	CCS2;CCS3	2	5	1/1	0	17	17	51	1/1	0	15	15	45	1/1	0	17	17	51											0/1	9	11	20	99	0/1	10	12	22	99
ENSMUSG00000020661	Dnmt3a	c.*3512T>C	chr12	3911777	T	C	downstream_gene_variant	CCW3;CCW4;CCW5;CCW6	4	8	CCS3	1	25	1/1	0	18	18	53	1/1	0	17	17	51	1/1	0	16	16	48	1/1	0	21	21	62						1/1	1	27	28	43
ENSMUSG00000020661	Dnmt3a	c.*4030T>C	chr12	3911777	T	C	downstream_gene_variant	CCW3;CCW4;CCW5;CCW6	4	8	CCM2;CCS2;CCS3	3	75	1/1	0	18	18	53	1/1	0	17	17	51	1/1	0	16	16	48	1/1	0	21	21	62						1/1	0	20	20	60	0/1	9	10	19	99	0/1
ENSMUSG00000020661	Dnmt3a	n.*5164T>C	chr12	3911777	T	C	downstream_gene_variant	CCW3;CCW4;CCW5;CCW6	4	8	CCM2;CCS2;CCS3	3	75	1/1	0	18	18	53	1/1	0	17	17	51	1/1	0	16	16	48	1/1	0	21	21	62						1/1	0	20	20	60	0/1	9	10	19	99	0/1
ENSMUSG00000020661	Dnmt3a	n.*6125T>C	chr12	3911777	T	C	downstream_gene_variant	CCW3;CCW4;CCW5;CCW6	4	8	CCM2;CCS2;CCS3	3	75	1/1	0	18	18	53	1/1	0	17	17	51	1/1	0	16	16	48	1/1	0	21	21	62						1/1	0	20	20	60	0/1	9	10	19	99	0/1
ENSMUSG00000062054	Iah1	c.*1386_*1388delAAA	chr12	21324856	CAAA	C,CA	downstream_gene_variant	CCW2;CCW5	2	4	CCM4	1	25	1/2	0	12	2	14	63	331	0	291		11	23	432	56	23											1/2	0	8	2	10	26	224	0	196
ENSMUSG00000062054	Iah1	c.*1387_*1388delAA	chr12	21324856	CAAA	C,CA	downstream_gene_variant	CCW2;CCW5	2	4	CCM4	1	25	1/2	0	12	2	14	63	331	0	291		11	23	432	56	23											1/2	0	8	2	10	26	224	0	196
ENSMUSG00000062054	Iah1	c.*3417_*3418delAA	chr12	21324856	CAAA	C,CA	downstream_gene_variant	CCW2;CCW5	2	4	CCM4	1	25	1/2	0	12	2	14	63	331	0	291		11	23	432	56	23											1/2	0	8	2	10	26	224	0	196
ENSMUSG00000062054	Iah1	c.*4082_*4083delAA	chr12	21324856	CAAA	C,CA	downstream_gene_variant	CCW2;CCW5	2	4	CCM4	1	25	1/2	0	12	2	14	63	331	0	291		11	23	432	56	23											1/2	0	8	2	10	26	224	0	196
ENSMUSG00000062054	Iah1	c.*4895_*4896delAA	chr12	21324856	CAAA	C,CA	downstream_gene_variant	CCW2;CCW5	2	4	CCM4	1	25	1/2	0	12	2	14	63	331	0	291		11	23	432	56	23											1/2	0	8	2	10	26	224	0	196
ENSMUSG00000062054	Iah1	c.*4081_*4083delAAA	chr12	21324856	CAAA	C	downstream_gene_variant	CCW3;CCW4;CCW6	3	6	CCM4	1	25	1/1	1	10	11	6	1/1	0	12	12	36	1/1	0	13	13	39											1/2	0	8	2	10	26	224	0	196
ENSMUSG00000062054	Iah1	c.*4894_*4896delAAA	chr12	21324856	CAAA	C	downstream_gene_variant	CCW3;CCW4;CCW6	3	6	CCM4	1	25	1/1	1	10	11	6	1/1	0	12	12	36	1/1	0	13	13	39											1/2	0	8	2	10	26	224	0	196
ENSMUSG00000062054	Iah1	c.*2668G>A	chr12	21324109	G	A	downstream_gene_variant	CCW4;CCW6	2	4	CCM2;CCM5;CCS1	3	75	1/1	0	14	14	42	1/1	0	13	13	39																1/1	0	14	14	42	0/1	10	6	16	99	0/1
ENSMUSG00000062054	Iah1	c.*3333G>A	chr12	21324109	G	A	downstream_gene_variant	CCW4;CCW6	2	4	CCM2;CCM5;CCS1	3	75	1/1	0	14	14	42	1/1	0	13	13	39																1/1	0	14	14	42	0/1	10	6	16	99	0/1
ENSMUSG00000062054	Iah1	c.*4146G>A	chr12	21324109	G	A	downstream_gene_variant	CCW4;CCW6	2	4	CCM2;CCM5;CCS1	3	75	1/1	0	14	14	42	1/1	0	13	13	39																1/1	0	14	14	42	0/1	10	6	16	99	0/1
ENSMUSG00000062054	Iah1	c.*638G>A	chr12	21324109	G	A	downstream_gene_variant	CCW4;CCW6	2	4	CCM2;CCM5;CCS1	3	75	1/1	0	14	14	42	1/1	0	13	13	39																1/1	0	14	14	42	0/1	10	6	16	99	0/1
ENSMUSG00000062054	Iah1	c.*1583T>G	chr12	21325054	T	G	downstream_gene_variant	CCW2;CCW3;CCW4	3	6	CCM4;CCS2;CCS3	3	75	1/1	0	16	16	48	1/1	0	21	21	63	1/1	0	20	20	60											1/1	0	16	16	48	0/1	10	10	20	99	0/1
ENSMUSG00000062054	Iah1	c.*3613T>G	chr12	21325054	T	G	downstream_gene_variant	CCW2;CCW3;CCW4	3	6	CCM4;CCS2;CCS3	3	75	1/1	0	16	16	48	1/1	0	21	21	63	1/1	0	20	20	60											1/1	0	16	16	48	0/1	10	10	20	99	0/1
ENSMUSG00000062054	Iah1	c.*4278T>G	chr12	21325054	T	G	downstream_gene_variant	CCW2;CCW3;CCW4	3	6	CCM4;CCS2;CCS3	3	75	1/1	0	16	16	48	1/1	0	21	21	63	1/1	0	20	20	60											1/1	0	16	16	48	0/1	10	10	20	99	0/1
ENSMUSG00000062054	Iah1	c.*5091T>G	chr12	21325054	T	G	downstream_gene_variant	CCW2;CCW3;CCW4	3	6	CCM4;CCS2;CCS3	3	75	1/1	0	16	16	48	1/1	0	21	21	63	1/1	0	20	20	60											1/1	0	16	16	48	0/1	10	10	20	99	0/1
ENSMUSG00000062054	Iah1	c.*3416_*3418delAAA	chr12	21324856	CAAA	C	downstream_gene_variant	CCW3;CCW4;CCW6	3	6	CCM2;CCM3;CCM5;CCS1;CCS2;CCS3	6	15	1/1	1	10	11	6	1/1	0	12	12	36	1/1	0	13	13	39											1/1	0	11	11	33	0/1	3	8	11	50	0/1
ENSMUSG00000062054	Iah1	c.*1662T>G	chr12	21325133	T	G	downstream_gene_variant	CCW2;CCW3;CCW4;CCW5	4	8	CCM2;CCM3;CCM4;CCM5;CCS2;CCS3	6	15	1/1	0	25	25	75	1/1	0	25	25	75	1/1	0	21	21	63	1/1	0	22	22	66						1/1	0	18	18	54	1/1	0	22	22	66	1/1
ENSMUSG00000062054	Iah1	c.*1952A>T	chr12	21325423	A	T	downstream_gene_variant	CCW3;CCW4;CCW5;CCW6	4	8	CCM2;CCM3;CCM4;CCM5;CCS2;CCS3	6	15	1/1	0	22	22	66	1/1	0	20	20	60	1/1	0	23	23	69	1/1	0	19	19	57						1/1	0	20	20	60	1/1	0	23	23	69	1/1
ENSMUSG00000062054	Iah1	c.*2030T>C	chr12	21325501	T	C	downstream_gene_variant	CCW3;CCW4;CCW5;CCW6	4	8	CCM2;CCM3;CCM4;CCM5;CCS2;CCS3	6	15	1/1	0	18	18	54	1/1	0	20	20	60	1/1	0	18	18	54	1/1	1	17	18	28						1/1	0	17	17	51	1/1	0	21	21	63	1/1
ENSMUSG00000062054	Iah1	c.*3692T>G	chr12	21325133	T	G	downstream_gene_variant	CCW2;CCW3;CCW4;CCW5	4	8	CCM2;CCM3;CCM4;CCM5;CCS2;CCS3	6	15	1/1	0	25	25	75	1/1	0	25	25	75	1/1	0	21	21	63	1/1	0	22	22	66						1/1	0	18	18	54	1/1	0	22	22	66	1/1
ENSMUSG00000062054	Iah1	c.*3982A>T	chr12	21325423	A	T	downstream_gene_variant	CCW3;CCW4;CCW5;CCW6	4	8	CCM2;CCM3;CCM4;CCM5;CCS2;CCS3	6	15	1/1	0	22	22	66	1/1	0	20	20	60	1/1	0	23	23	69	1/1	0	19	19	57						1/1	0	20	20	60	1/1	0	23	23	69	1/1
ENSMUSG00000062054	Iah1	c.*4060T>C	chr12	21325501	T	C	downstream_gene_variant	CCW3;CCW4;CCW5;CCW6	4	8	CCM2;CCM3;CCM4;CCM5;CCS2;CCS3	6	15	1/1	0	18	18	54	1/1	0	20	20	60	1/1	0	18	18	54	1/1	1	17	18	28						1/1	0	17	17	51	1/1	0	21	21	63	1/1
ENSMUSG00000062054	Iah1	c.*4357T>G	chr12	21325133	T	G	downstream_gene_variant	CCW2;CCW3;CCW4;CCW5	4	8	CCM2;CCM3;CCM4;CCM5;CCS2;CCS3	6	15	1/1	0	25	25	75	1/1	0	25	25	75	1/1	0	21	21	63	1/1	0	22	22	66						1/1	0	18	18	54	1/1	0	22	22	66	1/1
ENSMUSG00000062054	Iah1	c.*4647A>T	chr12	21325423	A	T	downstream_gene_variant	CCW3;CCW4;CCW5;CCW6	4	8	CCM2;CCM3;CCM4;CCM5;CCS2;CCS3	6	15	1/1	0	22	22	66	1/1	0	20	20	60	1/1	0	23	23	69	1/1	0	19	19	57						1/1	0	20	20	60	1/1	0	23	23	69	1/1
ENSMUSG00000062054	Iah1	c.*4725T>C	chr12	21325501	T	C	downstream_gene_variant	CCW3;CCW4;CCW5;CCW6	4	8	CCM2;CCM3;CCM4;CCM5;CCS2;CCS3	6	15	1/1	0	18	18	54	1/1	0	20	20	60	1/1	0	18	18	54	1/1	1	17	18	28						1/1	0	17	17	51	1/1	0	21	21	63	1/1
ENSMUSG00000062054	Iah1	c.*5170T>G	chr12	21325133	T	G	downstream_gene_variant	CCW2;CCW3;CCW4;CCW5	4	8	CCM2;CCM3;CCM4;CCM5;CCS2;CCS3	6	15	1/1	0	25	25	75	1/1	0	25	25	75	1/1	0	21	21	63	1/1	0	22	22	66						1/1	0	18	18	54	1/1	0	22	22	66	1/1
ENSMUSG00000062054	Iah1	c.*5460A>T	chr12	21325423	A	T	downstream_gene_variant	CCW3;CCW4;CCW5;CCW6	4	8	CCM2;CCM3;CCM4;CCM5;CCS2;CCS3	6	15	1/1	0	22	22	66	1/1	0	20	20	60	1/1	0	23	23	69	1/1	0	19	19	57						1/1	0	20	20	60	1/1	0	23	23	69	1/1
ENSMUSG00000062054	Iah1	c.*5538T>C	chr12	21325501	T	C	downstream_gene_variant	CCW3;CCW4;CCW5;CCW6	4	8	CCM2;CCM3;CCM4;CCM5;CCS2;CCS3	6	15	1/1	0	18	18	54	1/1	0	20	20	60	1/1	0	18	18	54	1/1	1	17	18	28						1/1	0	17	17	51	1/1	0	21	21	63	1/1
ENSMUSG00000062054	Iah1	c.*1154T>G	chr12	21324625	T	G	downstream_gene_variant	CCW2;CCW3;CCW4;CCW5;CCW6	5	1	CCM3;CCM4;CCM5;CCS1;CCS2;CCS3	6	15	1/1	0	14	14	42	1/1	0	16	16	48	1/1	0	14	14	42	1/1	0	14	14	42	1/1	0	16	16	48	1/1	0	21	21	63	1/1	1	16	17	41	0/1
ENSMUSG00000062054	Iah1	c.*1898A>G	chr12	21325369	A	G	downstream_gene_variant	CCW2;CCW3;CCW4;CCW5;CCW6	5	1	CCM2;CCM3;CCM4;CCM5;CCS2;CCS3	6	15	1/1	0	25	25	75	1/1	0	27	27	81	1/1	0	27	27	81	1/1	0	26	26	78	1/1	0	27	27	81	1/1	0	21	21	63	1/1	0	26	26	78	1/1
ENSMUSG00000062054	Iah1	c.*2008T>G	chr12	21325479	T	G	downstream_gene_variant	CCW2;CCW3;CCW4;CCW5;CCW6	5	1	CCM2;CCM3;CCM4;CCM5;CCS2;CCS3	6	15	1/1	0	23	23	69	1/1	0	25	25	74	1/1	0	22	22	65	1/1	0	20	20	59	1/1	0	20	20	59	1/1	0	23	23	68	1/1	0	26	26	77	1/1
ENSMUSG00000062054	Iah1	c.*2902T>C	chr12	21324343	T	C	downstream_gene_variant	CCW2;CCW3;CCW4;CCW5;CCW6	5	1	CCM2;CCM3;CCM4;CCM5;CCS2;CCS3	6	15	1/1	0	31	31	93	1/1	1	32	33	59	1/1	0	32	32	96	1/1	0	29	29	87	1/1	0	32	32	96	1/1	0	17	17	51	1/1	0	15	15	45	1/1
ENSMUSG00000062054	Iah1	c.*3184T>G	chr12	21324625	T	G	downstream_gene_variant	CCW2;CCW3;CCW4;CCW5;CCW6	5	1	CCM3;CCM4;CCM5;CCS1;CCS2;CCS3	6	15	1/1	0	14	14	42	1/1	0	16	16	48	1/1	0	14	14	42	1/1	0	14	14	42	1/1	0	16	16	48	1/1	0	21	21	63	1/1	1	16	17	41	0/1
ENSMUSG00000062054	Iah1	c.*3849T>G	chr12	21324625	T	G	downstream_gene_variant	CCW2;CCW3;CCW4;CCW5;CCW6	5	1	CCM3;CCM4;CCM5;CCS1;CCS2;CCS3	6	15	1/1	0	14	14	42	1/1	0	16	16	48	1/1	0	14	14	42	1/1	0	14	14	42	1/1	0	16	16	48	1/1	0	21	21	63	1/1	1	16	17	41	0/1
ENSMUSG00000062054	Iah1	c.*3928A>G	chr12	21325369	A	G	downstream_gene_variant	CCW2;CCW3;CCW4;CCW5;CCW6	5	1	CCM2;CCM3;CCM4;CCM5;CCS2;CCS3	6	15	1/1	0	25	25	75	1/1	0	27	27	81	1/1	0	27	27	81	1/1	0	26	26	78	1/1	0	27	27	81	1/1	0	21	21	63	1/1	0	26	26	78	1/1
ENSMUSG00000062054	Iah1	c.*4038T>G	chr12	21325479	T	G	downstream_gene_variant	CCW2;CCW3;CCW4;CCW5;CCW6	5	1	CCM2;CCM3;CCM4;CCM5;CCS2;CCS3	6	15	1/1	0	23	23	69	1/1	0	25	25	74	1/1	0	22	22	65	1/1	0	20	20	59	1/1	0	20	20	59	1/1	0	23	23	68	1/1	0	26	26	77	1/1
ENSMUSG00000062054	Iah1	c.*4593A>G	chr12	21325369	A	G	downstream_gene_variant	CCW2;CCW3;CCW4;CCW5;CCW6	5	1	CCM2;CCM3;CCM4;CCM5;CCS2;CCS3	6	15	1/1	0	25	25	75	1/1	0	27	27	81	1/1	0	27	27	81	1/1	0	26	26	78	1/1	0	27	27	81	1/1	0	21	21	63	1/1	0	26	26	78	1/1
ENSMUSG00000062054	Iah1	c.*4662T>G	chr12	21324625	T	G	downstream_gene_variant	CCW2;CCW3;CCW4;CCW5;CCW6	5	1	CCM3;CCM4;CCM5;CCS1;CCS2;CCS3	6	15	1/1	0	14	14	42	1/1	0	16	16	48	1/1	0	14	14	42	1/1	0	14	14	42	1/1	0	16	16	48	1/1	0	21	21	63	1/1	1	16	17	41	0/1
ENSMUSG00000062054	Iah1	c.*4703T>G	chr12	21325479	T	G	downstream_gene_variant	CCW2;CCW3;CCW4;CCW5;CCW6	5	1	CCM2;CCM3;CCM4;CCM5;CCS2;CCS3	6	15	1/1	0	23	23	69	1/1	0	25	25	74	1/1	0	22	22	65	1/1	0	20	20	59	1/1	0	20	20	59	1/1	0	23	23	68	1/1	0	26	26	77	1/1
ENSMUSG00000062054	Iah1	c.*5406A>G	chr12	21325369	A	G	downstream_gene_variant	CCW2;CCW3;CCW4;CCW5;CCW6	5	1	CCM2;CCM3;CCM4;CCM5;CCS2;CCS3	6	15	1/1	0	25	25	75	1/1	0	27	27	81	1/1	0	27	27	81	1/1	0	26	26	78	1/1	0	27	27	81	1/1	0	21	21	63	1/1	0	26	26	78	1/1
ENSMUSG00000062054	Iah1	c.*5516T>G	chr12	21325479	T	G	downstream_gene_variant	CCW2;CCW3;CCW4;CCW5;CCW6	5	1	CCM2;CCM3;CCM4;CCM5;CCS2;CCS3	6	15	1/1	0	23	23	69	1/1	0	25	25	74	1/1	0	22	22	65	1/1	0	20	20	59	1/1	0	20	20	59	1/1	0	23	23	68	1/1	0	26	26	77	1/1
ENSMUSG00000062054	Iah1	c.*1481G>A	chr12	21324952	G	A	downstream_gene_variant	CCW2;CCW3;CCW4;CCW5;CCW6	5	1	CCM2;CCM3;CCM4;CCM5;CCS1;CCS2;CCS3	7	175	1/1	0	20	20	60	1/1	0	22	22	66	1/1	0	25	25	75	1/1	0	20	20	60	1/1	0	20	20	60	1/1	0	21	21	63	1/1	0	21	21	63	1/1
ENSMUSG00000062054	Iah1	c.*2825G>A	chr12	21324266	G	A	downstream_gene_variant	CCW2;CCW3;CCW4;CCW5;CCW6	5	1	CCM2;CCM3;CCM4;CCM5;CCS1;CCS2;CCS3	7	175	1/1	0	19	19	57	1/1	0	18	18	54	1/1	0	21	21	63	1/1	0	20	20	60	1/1	0	18	18	54	1/1	0	19	19	57	1/1	0	24	24	72	1/1
ENSMUSG00000062054	Iah1	c.*3490G>A	chr12	21324266	G	A	downstream_gene_variant	CCW2;CCW3;CCW4;CCW5;CCW6	5	1	CCM2;CCM3;CCM4;CCM5;CCS1;CCS2;CCS3	7	175	1/1	0	19	19	57	1/1	0	18	18	54	1/1	0	21	21	63	1/1	0	20	20	60	1/1	0	18	18	54	1/1	0	19	19	57	1/1	0	24	24	72	1/1
ENSMUSG00000062054	Iah1	c.*3511G>A	chr12	21324952	G	A	downstream_gene_variant	CCW2;CCW3;CCW4;CCW5;CCW6	5	1	CCM2;CCM3;CCM4;CCM5;CCS1;CCS2;CCS3	7	175	1/1	0	20	20	60	1/1	0	22	22	66	1/1	0	25	25	75	1/1	0	20	20	60	1/1	0	20	20	60	1/1	0	21	21	63	1/1	0	21	21	63	1/1
ENSMUSG00000062054	Iah1	c.*4176G>A	chr12	21324952	G	A	downstream_gene_variant	CCW2;CCW3;CCW4;CCW5;CCW6	5	1	CCM2;CCM3;CCM4;CCM5;CCS1;CCS2;CCS3	7	175	1/1	0	20	20	60	1/1	0	22	22	66	1/1	0	25	25	75	1/1	0	20	20	60	1/1	0	20	20	60	1/1	0	21	21	63	1/1	0	21	21	63	1/1
ENSMUSG00000062054	Iah1	c.*4303G>A	chr12	21324266	G	A	downstream_gene_variant	CCW2;CCW3;CCW4;CCW5;CCW6	5	1	CCM2;CCM3;CCM4;CCM5;CCS1;CCS2;CCS3	7	175	1/1	0	19	19	57	1/1	0	18	18	54	1/1	0	21	21	63	1/1	0	20	20	60	1/1	0	18	18	54	1/1	0	19	19	57	1/1	0	24	24	72	1/1
ENSMUSG00000062054	Iah1	c.*4989G>A	chr12	21324952	G	A	downstream_gene_variant	CCW2;CCW3;CCW4;CCW5;CCW6	5	1	CCM2;CCM3;CCM4;CCM5;CCS1;CCS2;CCS3	7	175	1/1	0	20	20	60	1/1	0	22	22	66	1/1	0	25	25	75	1/1	0	20	20	60	1/1	0	20	20	60	1/1	0	21	21	63	1/1	0	21	21	63	1/1
ENSMUSG00000062054	Iah1	c.*795G>A	chr12	21324266	G	A	downstream_gene_variant	CCW2;CCW3;CCW4;CCW5;CCW6	5	1	CCM2;CCM3;CCM4;CCM5;CCS1;CCS2;CCS3	7	175	1/1	0	19	19	57	1/1	0	18	18	54	1/1	0	21	21	63	1/1	0	20	20	60	1/1	0	18	18	54	1/1	0	19	19	57	1/1	0	24	24	72	1/1
ENSMUSG00000062054	Iah1	c.*1563T>G	chr12	21325034	T	G	downstream_gene_variant	CCW2;CCW3;CCW4;CCW5;CCW6	5	1	CCM2;CCM3;CCM4;CCM5;CCS1;CCS2;CCS3;CCS4	8	2	1/1	0	27	27	81	1/1	0	32	32	96	1/1	0	30	30	90	1/1	0	23	23	69	1/1	0	21	21	63	1/1	0	28	28	84	1/1	0	25	25	75	1/1
ENSMUSG00000062054	Iah1	c.*2743A>G	chr12	21324184	A	G	downstream_gene_variant	CCW2;CCW3;CCW4;CCW5;CCW6	5	1	CCM2;CCM3;CCM4;CCM5;CCS1;CCS2;CCS3;CCS4	8	2	1/1	0	37	37	99	1/1	0	29	29	87	1/1	0	31	31	93	1/1	0	31	31	93	1/1	0	34	34	99	1/1	0	32	32	96	1/1	0	29	29	87	1/1
ENSMUSG00000062054	Iah1	c.*2748T>C	chr12	21324189	T	C	downstream_gene_variant	CCW2;CCW3;CCW4;CCW5;CCW6	5	1	CCM2;CCM3;CCM4;CCM5;CCS1;CCS2;CCS3;CCS4	8	2	1/1	0	37	37	99	1/1	0	30	30	90	1/1	0	32	32	96	1/1	0	30	30	90	1/1	0	34	34	99	1/1	0	32	32	96	1/1	0	30	30	90	1/1
ENSMUSG00000062054	Iah1	c.*3408A>G	chr12	21324184	A	G	downstream_gene_variant	CCW2;CCW3;CCW4;CCW5;CCW6	5	1	CCM2;CCM3;CCM4;CCM5;CCS1;CCS2;CCS3;CCS4	8	2	1/1	0	37	37	99	1/1	0	29	29	87	1/1	0	31	31	93	1/1	0	31	31	93	1/1	0	34	34	99	1/1	0	32	32	96	1/1	0	29	29	87	1/1
ENSMUSG00000062054	Iah1	c.*3413T>C	chr12	21324189	T	C	downstream_gene_variant	CCW2;CCW3;CCW4;CCW5;CCW6	5	1	CCM2;CCM3;CCM4;CCM5;CCS1;CCS2;CCS3;CCS4	8	2	1/1	0	37	37	99	1/1	0	30	30	90	1/1	0	32	32	96	1/1	0	30	30	90	1/1	0	34	34	99	1/1	0	32	32	96	1/1	0	30	30	90	1/1
ENSMUSG00000062054	Iah1	c.*3567T>C	chr12	21324343	T	C	downstream_gene_variant	CCW2;CCW3;CCW4;CCW5;CCW6	5	1	CCM2;CCM3;CCM4;CCM5;CCS1;CCS2;CCS3;CCS4	8	2	1/1	0	31	31	93	1/1	1	32	33	59	1/1	0	32	32	96	1/1	0	29	29	87	1/1	0	32	32	96	1/1	0	32	32	96	1/1	0	23	23	69	1/1
ENSMUSG00000062054	Iah1	c.*3593T>G	chr12	21325034	T	G	downstream_gene_variant	CCW2;CCW3;CCW4;CCW5;CCW6	5	1	CCM2;CCM3;CCM4;CCM5;CCS1;CCS2;CCS3;CCS4	8	2	1/1	0	27	27	81	1/1	0	32	32	96	1/1	0	30	30	90	1/1	0	23	23	69	1/1	0	21	21	63	1/1	0	28	28	84	1/1	0	25	25	75	1/1
ENSMUSG00000062054	Iah1	c.*4221A>G	chr12	21324184	A	G	downstream_gene_variant	CCW2;CCW3;CCW4;CCW5;CCW6	5	1	CCM2;CCM3;CCM4;CCM5;CCS1;CCS2;CCS3;CCS4	8	2	1/1	0	37	37	99	1/1	0	29	29	87	1/1	0	31	31	93	1/1	0	31	31	93	1/1	0	34	34	99	1/1	0	32	32	96	1/1	0	29	29	87	1/1
ENSMUSG00000062054	Iah1	c.*4226T>C	chr12	21324189	T	C	downstream_gene_variant	CCW2;CCW3;CCW4;CCW5;CCW6	5	1	CCM2;CCM3;CCM4;CCM5;CCS1;CCS2;CCS3;CCS4	8	2	1/1	0	37	37	99	1/1	0	30	30	90	1/1	0	32	32	96	1/1	0	30	30	90	1/1	0	34	34	99	1/1	0	32	32	96	1/1	0	30	30	90	1/1
ENSMUSG00000062054	Iah1	c.*4258T>G	chr12	21325034	T	G	downstream_gene_variant	CCW2;CCW3;CCW4;CCW5;CCW6	5	1	CCM2;CCM3;CCM4;CCM5;CCS1;CCS2;CCS3;CCS4	8	2	1/1	0	27	27	81	1/1	0	32	32	96	1/1	0	30	30	90	1/1	0	23	23	69	1/1	0	21	21	63	1/1	0	28	28	84	1/1	0	25	25	75	1/1
ENSMUSG00000062054	Iah1	c.*4380T>C	chr12	21324343	T	C	downstream_gene_variant	CCW2;CCW3;CCW4;CCW5;CCW6	5	1	CCM2;CCM3;CCM4;CCM5;CCS1;CCS2;CCS3;CCS4	8	2	1/1	0	31	31	93	1/1	1	32	33	59	1/1	0	32	32	96	1/1	0	29	29	87	1/1	0	32	32	96	1/1	0	32	32	96	1/1	0	23	23	69	1/1
ENSMUSG00000062054	Iah1	c.*5071T>G	chr12	21325034	T	G	downstream_gene_variant	CCW2;CCW3;CCW4;CCW5;CCW6	5	1	CCM2;CCM3;CCM4;CCM5;CCS1;CCS2;CCS3;CCS4	8	2	1/1	0	27	27	81	1/1	0	32	32	96	1/1	0	30	30	90	1/1	0	23	23	69	1/1	0	21	21	63	1/1	0	28	28	84	1/1	0	25	25	75	1/1
ENSMUSG00000062054	Iah1	c.*713A>G	chr12	21324184	A	G	downstream_gene_variant	CCW2;CCW3;CCW4;CCW5;CCW6	5	1	CCM2;CCM3;CCM4;CCM5;CCS1;CCS2;CCS3;CCS4	8	2	1/1	0	37	37	99	1/1	0	29	29	87	1/1	0	31	31	93	1/1	0	31	31	93	1/1	0	34	34	99	1/1	0	32	32	96	1/1	0	29	29	87	1/1
ENSMUSG00000062054	Iah1	c.*718T>C	chr12	21324189	T	C	downstream_gene_variant	CCW2;CCW3;CCW4;CCW5;CCW6	5	1	CCM2;CCM3;CCM4;CCM5;CCS1;CCS2;CCS3;CCS4	8	2	1/1	0	37	37	99	1/1	0	30	30	90	1/1	0	32	32	96	1/1	0	30	30	90	1/1	0	34	34	99	1/1	0	32	32	96	1/1	0	30	30	90	1/1
ENSMUSG00000062054	Iah1	c.*872T>C	chr12	21324343	T	C	downstream_gene_variant	CCW2;CCW3;CCW4;CCW5;CCW6	5	1	CCM2;CCM3;CCM4;CCM5;CCS1;CCS2;CCS3;CCS4	8	2	1/1	0	31	31	93	1/1	1	32	33	59	1/1	0	32	32	96	1/1	0	29	29	87	1/1	0	32	32	96	1/1	0	32	32	96	1/1	0	23	23	69	1/1
ENSMUSG00000036333	Kidins220	n.*4479A>C	chr12	25058512	A	C	downstream_gene_variant	CCW6	1	2	CCM4;CCM5;CCS1	3	75	1/1	0	19	19	57																					1/1	0	17	17	51	0/1	15	6	21	99	0/1
ENSMUSG00000036333	Kidins220	n.*2229C>T	chr12	25001710	C	T	downstream_gene_variant	CCW6	1	2	CCM2;CCM3;CCS2;CCS3	4	1	1/1	0	18	18	54																					1/1	0	23	23	69	1/1	0	21	21	63	0/1
ENSMUSG00000036333	Kidins220	n.*3536T>C	chr12	25003017	T	C	downstream_gene_variant	CCW2;CCW3;CCW4	3	6	CCS2;CCS3	2	5	1/1	0	17	17	51	1/1	0	19	19	57	1/1	0	16	16	48											0/1	16	5	21	95	0/1	14	15	29	99
ENSMUSG00000036333	Kidins220	n.*2099C>T	chr12	24997255	C	T	downstream_gene_variant	CCW2;CCW4;CCW5;CCW6	4	8	CCM2;CCS2;CCS3	3	75	1/1	1	19	20	19	1/1	1	18	19	20	1/1	0	16	16	48	1/1	0	17	17	51						1/1	0	19	19	57	0/1	7	15	22	99	0/1
ENSMUSG00000036333	Kidins220	c.*950_*951insT	chr12	25058791	C	CT	downstream_gene_variant	CCW2;CCW3;CCW4;CCW5;CCW6	5	1	CCM5;CCS1;CCS2;CCS3	4	1	1/1	0	12	12	36	1/1	0	10	10	30	1/1	0	8	8	24	1/1	0	11	11	33	1/1	0	8	8	24	0/1	10	9	19	99	0/1	9	7	16	99	0/1
ENSMUSG00000036333	Kidins220	n.*4758_*4759insT	chr12	25058791	C	CT	downstream_gene_variant	CCW2;CCW3;CCW4;CCW5;CCW6	5	1	CCM5;CCS1;CCS2;CCS3	4	1	1/1	0	12	12	36	1/1	0	10	10	30	1/1	0	8	8	24	1/1	0	11	11	33	1/1	0	8	8	24	0/1	10	9	19	99	0/1	9	7	16	99	0/1
ENSMUSG00000036333	Kidins220	n.*2971A>G	chr12	25057004	A	G	downstream_gene_variant	CCW2;CCW3;CCW5;CCW6	4	8	CCM2;CCM3;CCM4;CCM5;CCS2;CCS3	6	15	1/1	0	21	21	63	1/1	1	23	24	29	1/1	0	21	21	63	1/1	0	21	21	63						1/1	0	20	20	60	1/1	0	21	21	63	1/1
ENSMUSG00000036333	Kidins220	n.*1489G>A	chr12	25052853	G	A	downstream_gene_variant	CCW2;CCW3;CCW4;CCW5;CCW6	5	1	CCM2;CCM3;CCM5;CCS2;CCS3	5	125	1/1	0	21	21	63	1/1	0	19	19	57	1/1	0	19	19	57	1/1	0	17	17	51	1/1	0	19	19	57	1/1	0	18	18	54	1/1	0	14	14	42	0/1
ENSMUSG00000036333	Kidins220	n.*1666G>A	chr12	25052853	G	A	downstream_gene_variant	CCW2;CCW3;CCW4;CCW5;CCW6	5	1	CCM2;CCM3;CCM5;CCS2;CCS3	5	125	1/1	0	21	21	63	1/1	0	19	19	57	1/1	0	19	19	57	1/1	0	17	17	51	1/1	0	19	19	57	1/1	0	18	18	54	1/1	0	14	14	42	0/1
ENSMUSG00000036333	Kidins220	n.*3561T>C	chr12	24998717	T	C	downstream_gene_variant	CCW2;CCW3;CCW4;CCW5;CCW6	5	1	CCM2;CCM3;CCM4;CCS2;CCS3	5	125	1/1	0	22	22	64	1/1	0	22	22	66	1/1	0	20	20	59	1/1	0	17	17	51	1/1	0	25	25	75	1/1	0	25	25	74	1/1	0	22	22	65	1/1
ENSMUSG00000036333	Kidins220	n.*4143A>G	chr12	24999299	A	G	downstream_gene_variant	CCW2;CCW3;CCW4;CCW5;CCW6	5	1	CCM2;CCM3;CCM4;CCS2;CCS3	5	125	1/1	0	18	18	54	1/1	0	13	13	39	1/1	0	20	20	60	1/1	0	17	17	51	1/1	0	22	22	66	1/1	0	18	18	54	1/1	0	15	15	45	1/1
ENSMUSG00000036333	Kidins220	c.*230A>G	chr12	25058071	A	G	downstream_gene_variant	CCW2;CCW3;CCW4;CCW5;CCW6	5	1	CCM2;CCM3;CCM4;CCM5;CCS1;CCS2;CCS3	7	175	1/1	0	21	21	63	1/1	0	24	24	72	1/1	0	20	20	60	1/1	0	25	25	75	1/1	0	27	27	81	1/1	0	19	19	57	1/1	0	26	26	78	1/1
ENSMUSG00000036333	Kidins220	n.*3262G>A	chr12	25057295	G	A	downstream_gene_variant	CCW2;CCW3;CCW4;CCW5;CCW6	5	1	CCM2;CCM3;CCM4;CCM5;CCS1;CCS2;CCS3	7	175	1/1	0	23	23	69	1/1	0	24	24	72	1/1	0	21	21	63	1/1	0	21	21	63	1/1	0	23	23	69	1/1	0	19	19	57	1/1	0	23	23	69	1/1
ENSMUSG00000036333	Kidins220	n.*3280C>G	chr12	25057313	C	G	downstream_gene_variant	CCW2;CCW3;CCW4;CCW5;CCW6	5	1	CCM2;CCM3;CCM4;CCM5;CCS1;CCS2;CCS3	7	175	1/1	0	26	26	78	1/1	0	23	23	69	1/1	0	21	21	63	1/1	0	22	22	66	1/1	0	24	24	72	1/1	0	21	21	63	1/1	0	25	25	75	1/1
ENSMUSG00000036333	Kidins220	n.*3394T>C	chr12	25057427	T	C	downstream_gene_variant	CCW2;CCW3;CCW4;CCW5;CCW6	5	1	CCM2;CCM3;CCM4;CCM5;CCS1;CCS2;CCS3	7	175	1/1	0	27	27	79	1/1	0	29	29	86	1/1	0	28	28	83	1/1	0	26	26	77	1/1	0	30	30	88	1/1	0	27	27	79	1/1	0	23	23	68	1/1
ENSMUSG00000036333	Kidins220	n.*3923_*3924insC	chr12	25057956	G	GC	downstream_gene_variant	CCW2;CCW3;CCW4;CCW5;CCW6	5	1	CCM2;CCM3;CCM4;CCM5;CCS1;CCS2;CCS3	7	175	1/1	0	20	20	60	1/1	0	14	14	42	1/1	0	17	17	51	1/1	0	18	18	54	1/1	0	28	28	84	1/1	0	16	16	48	1/1	0	17	17	51	1/1
ENSMUSG00000036333	Kidins220	n.*4038A>G	chr12	25058071	A	G	downstream_gene_variant	CCW2;CCW3;CCW4;CCW5;CCW6	5	1	CCM2;CCM3;CCM4;CCM5;CCS1;CCS2;CCS3	7	175	1/1	0	21	21	63	1/1	0	24	24	72	1/1	0	20	20	60	1/1	0	25	25	75	1/1	0	27	27	81	1/1	0	19	19	57	1/1	0	26	26	78	1/1
ENSMUSG00000036333	Kidins220	n.*4366G>A	chr12	25058399	G	A	downstream_gene_variant	CCW2;CCW3;CCW4;CCW5;CCW6	5	1	CCM2;CCM3;CCM4;CCM5;CCS1;CCS2;CCS3	7	175	1/1	0	28	28	84	1/1	1	27	28	43	1/1	1	32	33	58	1/1	0	23	23	69	1/1	1	32	33	58	1/1	0	24	24	72	1/1	1	21	22	31	1/1
ENSMUSG00000036333	Kidins220	c.*1241C>T	chr12	25059082	C	T	downstream_gene_variant	CCW2;CCW3;CCW4;CCW5;CCW6	5	1	CCM2;CCM3;CCM4;CCM5;CCS1;CCS2;CCS3;CCS4	8	2	1/1	0	35	35	99	1/1	0	32	32	96	1/1	0	36	36	99	1/1	0	35	35	99	1/1	1	37	38	81	1/1	0	29	29	87	1/1	1	32	33	62	1/1
ENSMUSG00000036333	Kidins220	c.*1343A>G	chr12	25059184	A	G	downstream_gene_variant	CCW2;CCW3;CCW4;CCW5;CCW6	5	1	CCM2;CCM3;CCM4;CCM5;CCS1;CCS2;CCS3;CCS4	8	2	1/1	0	36	36	99	1/1	0	30	30	90	1/1	0	33	33	99	1/1	0	34	34	99	1/1	0	29	29	87	1/1	0	25	25	75	1/1	0	26	26	78	1/1
ENSMUSG00000036333	Kidins220	n.*4637G>A	chr12	25058670	G	A	downstream_gene_variant	CCW2;CCW3;CCW4;CCW5;CCW6	5	1	CCM2;CCM3;CCM4;CCM5;CCS1;CCS2;CCS3;CCS4	8	2	1/1	0	35	35	99	1/1	0	32	32	96	1/1	0	34	34	99	1/1	0	31	31	93	1/1	0	37	37	99	1/1	0	34	34	99	1/1	0	34	34	99	1/1
ENSMUSG00000020607	Lratd1	c.*1266A>G	chr12	14149268	T	C	downstream_gene_variant	CCW2;CCW3;CCW5	3	6	CCM2;CCM3;CCM4;CCS2	4	1	0/1	16	5	21	99	0/1	13	6	19	99	0/1	14	5	19	99											0/1	17	8	25	99	0/1	13	3	16	73	0/1
ENSMUSG00000020607	Lratd1	c.*1304A>T	chr12	14149230	T	A	downstream_gene_variant	CCW2;CCW3;CCW4;CCW5;CCW6	5	1	CCM2;CCM3;CCM4;CCM5;CCS2;CCS3	6	15	1/1	0	26	26	78	1/1	0	21	21	63	1/1	0	22	22	66	1/1	0	22	22	66	1/1	0	20	20	60	1/1	0	25	25	75	1/1	0	27	27	81	1/1
ENSMUSG00000020607	Lratd1	c.*1239G>T	chr12	14149295	C	A	downstream_gene_variant	CCW2;CCW3;CCW4;CCW5;CCW6	5	1	CCM2;CCM3;CCM4;CCM5;CCS1;CCS2;CCS3	7	175	1/1	0	29	29	87	1/1	0	23	23	69	1/1	0	22	22	66	1/1	0	27	27	81	1/1	0	21	21	63	1/1	0	28	28	84	1/1	0	26	26	78	1/1
ENSMUSG00000020646	Mboat2	c.*23G>A	chr12	24939325	G	A	downstream_gene_variant	CCW2;CCW5	2	4	CCM2;CCM3;CCM4;CCM5;CCS2;CCS3	6	15	1/1	0	21	21	63	1/1	0	20	20	60																1/1	0	25	25	75	1/1	0	24	24	72	1/1
ENSMUSG00000020646	Mboat2	c.*20T>C	chr12	24939322	T	C	downstream_gene_variant	CCW2;CCW3;CCW5	3	6	CCM2;CCM3;CCM4;CCM5;CCS2;CCS3	6	15	1/1	0	21	21	63	1/1	0	18	18	54	1/1	0	20	20	60											1/1	0	25	25	75	1/1	0	24	24	72	1/1
ENSMUSG00000020572	Nampt	n.*4019T>C	chr12	32842711	T	C	downstream_gene_variant	CCW2;CCW3;CCW4;CCW6	4	8	CCM2;CCM3;CCM4;CCM5;CCS2;CCS3	6	15	1/1	0	16	16	48	1/1	0	23	23	69	1/1	0	19	19	56	1/1	0	17	17	51						1/1	0	19	19	57	1/1	0	19	19	57	1/1
ENSMUSG00000020571	Pdia6	c.*1155G>A	chr12	17285161	G	A	downstream_gene_variant	CCW2;CCW3;CCW4;CCW5;CCW6	5	1	CCS2;CCS3	2	5	1/1	0	38	38	99	1/1	0	28	28	84	1/1	0	36	36	99	1/1	0	33	33	99	1/1	0	43	43	99	0/1	5	19	24	99	0/1	11	21	32	99
ENSMUSG00000020571	Pdia6	n.*3351G>A	chr12	17285161	G	A	downstream_gene_variant	CCW2;CCW3;CCW4;CCW5;CCW6	5	1	CCS1;CCS3;CCS4	3	75	1/1	0	38	38	99	1/1	0	28	28	84	1/1	0	36	36	99	1/1	0	33	33	99	1/1	0	43	43	99	0/1	10	15	25	99	0/1	11	15	26	99	0/1
ENSMUSG00000021120	Pigh	c.*2358dupA	chr12	79081227	C	CT	downstream_gene_variant	CCW5	1	2	CCS3	1	25	0/1	17	4	21	50																					0/1	8	3	11	51
ENSMUSG00000021120	Pigh	n.*3814A>T	chr12	79081653	T	A	downstream_gene_variant	CCW3	1	2	CCM5	1	25	0/1	19	4	23	94																					0/1	22	3	25	60
ENSMUSG00000021120	Pigh	n.*4239dupA	chr12	79081227	C	CT	downstream_gene_variant	CCW5	1	2	CCS3	1	25	0/1	17	4	21	50																					0/1	8	3	11	51
ENSMUSG00000020573	Pik3cg	c.*1804G>A	chr12	32174774	C	T	downstream_gene_variant	CCW6	1	2	CCS2;CCS3	2	5	1/1	0	16	16	48																					0/1	8	12	20	99	0/1	6	12	18	99
ENSMUSG00000020573	Pik3cg	c.*2069G>A	chr12	32174774	C	T	downstream_gene_variant	CCW6	1	2	CCS2;CCS3	2	5	1/1	0	16	16	48																					0/1	8	12	20	99	0/1	6	12	18	99
ENSMUSG00000020573	Pik3cg	c.*763A>G	chr12	32176080	T	C	downstream_gene_variant	CCW6	1	2	CCM4;CCS3	2	5	1/1	0	16	16	48																					1/1	0	17	17	51	0/1	9	8	17	99
ENSMUSG00000020573	Pik3cg	n.*878G>A	chr12	32174774	C	T	downstream_gene_variant	CCW6	1	2	CCS2;CCS3	2	5	1/1	0	16	16	48																					0/1	8	12	20	99	0/1	6	12	18	99
ENSMUSG00000020573	Pik3cg	c.*888G>A	chr12	32175955	C	T	downstream_gene_variant	CCW2;CCW3;CCW4;CCW6	4	8	CCM4;CCM5;CCS2;CCS3	4	1	1/1	0	19	19	57	1/1	0	14	14	42	1/1	0	18	18	54	1/1	0	19	19	57						1/1	1	19	20	20	0/1	5	14	19	99	0/1
ENSMUSG00000052609	Plekhg3	n.*1690G>A	chr12	76582178	G	A	downstream_gene_variant	CCW6	1	2	CCS4	1	25	0/1	9	13	22	99																					0/1	15	5	20	99
ENSMUSG00000060716	Plekhh1	c.*1634_*1635insT	chr12	79081227	C	CT	downstream_gene_variant	CCW5	1	2	CCS3	1	25	0/1	17	4	21	50																					0/1	8	3	11	51
ENSMUSG00000060716	Plekhh1	c.*2060T>A	chr12	79081653	T	A	downstream_gene_variant	CCW3	1	2	CCM5	1	25	0/1	19	4	23	94																					0/1	22	3	25	60
ENSMUSG00000060716	Plekhh1	n.*5T>A	chr12	79081653	T	A	downstream_gene_variant	CCW3	1	2	CCM5	1	25	0/1	19	4	23	94																					0/1	22	3	25	60
ENSMUSG00000020974	Pole2	c.*3275G>A	chr12	69198589	C	T	downstream_gene_variant	CCW2;CCW3	2	4	CCS1	1	25	1/1	0	20	20	60	1/1	0	22	22	66																0/1	12	13	25	99
ENSMUSG00000020974	Pole2	n.*3184G>A	chr12	69198589	C	T	downstream_gene_variant	CCW2;CCW3	2	4	CCS1	1	25	1/1	0	20	20	60	1/1	0	22	22	66																0/1	12	13	25	99
ENSMUSG00000045679	Pqlc3	n.*3444delC	chr12	16989516	TG	T	downstream_gene_variant	CCW4	1	2	CCM3;CCM4	2	5	1/1	0	10	10	30																					1/1	0	9	9	27	1/1	0	15	15	45
ENSMUSG00000045679	Pqlc3	n.*3993delC	chr12	16989516	TG	T	downstream_gene_variant	CCW4	1	2	CCM3;CCM4	2	5	1/1	0	10	10	30																					1/1	0	9	9	27	1/1	0	15	15	45
ENSMUSG00000045679	Pqlc3	n.*6247delC	chr12	16989516	TG	T	downstream_gene_variant	CCW4	1	2	CCM3;CCM4	2	5	1/1	0	10	10	30																					1/1	0	9	9	27	1/1	0	15	15	45
ENSMUSG00000045679	Pqlc3	n.*3524A>G	chr12	16989437	T	C	downstream_gene_variant	CCW2;CCW4;CCW5	3	6	CCM3;CCM4;CCS1;CCS2	4	1	1/1	0	25	25	75	1/1	0	25	25	74	1/1	0	21	21	63											1/1	0	21	21	63	1/1	1	25	26	33	0/1
ENSMUSG00000045679	Pqlc3	n.*4073A>G	chr12	16989437	T	C	downstream_gene_variant	CCW2;CCW4;CCW5	3	6	CCM3;CCM4;CCS1;CCS2	4	1	1/1	0	25	25	75	1/1	0	25	25	74	1/1	0	21	21	63											1/1	0	21	21	63	1/1	1	25	26	33	0/1
ENSMUSG00000045679	Pqlc3	n.*6327A>G	chr12	16989437	T	C	downstream_gene_variant	CCW2;CCW4;CCW5	3	6	CCM3;CCM4;CCS1;CCS2	4	1	1/1	0	25	25	75	1/1	0	25	25	74	1/1	0	21	21	63											1/1	0	21	21	63	1/1	1	25	26	33	0/1
ENSMUSG00000045679	Pqlc3	n.*3403T>C	chr12	16989558	A	G	downstream_gene_variant	CCW2;CCW3;CCW4;CCW5;CCW6	5	1	CCM2;CCM3;CCM4;CCM5;CCS1;CCS2	6	15	1/1	0	23	23	69	1/1	0	23	23	68	1/1	0	26	26	77	1/1	0	21	21	62	1/1	0	18	18	53	1/1	0	21	21	63	1/1	0	22	22	65	1/1
ENSMUSG00000045679	Pqlc3	n.*3952T>C	chr12	16989558	A	G	downstream_gene_variant	CCW2;CCW3;CCW4;CCW5;CCW6	5	1	CCM2;CCM3;CCM4;CCM5;CCS1;CCS2	6	15	1/1	0	23	23	69	1/1	0	23	23	68	1/1	0	26	26	77	1/1	0	21	21	62	1/1	0	18	18	53	1/1	0	21	21	63	1/1	0	22	22	65	1/1
ENSMUSG00000045679	Pqlc3	n.*6206T>C	chr12	16989558	A	G	downstream_gene_variant	CCW2;CCW3;CCW4;CCW5;CCW6	5	1	CCM2;CCM3;CCM4;CCM5;CCS1;CCS2	6	15	1/1	0	23	23	69	1/1	0	23	23	68	1/1	0	26	26	77	1/1	0	21	21	62	1/1	0	18	18	53	1/1	0	21	21	63	1/1	0	22	22	65	1/1
ENSMUSG00000020674	Pxdn	n.*3582C>T	chr12	30003368	C	T	downstream_gene_variant	CCW2;CCW3;CCW4;CCW5;CCW6	5	1	CCS4	1	25	1/1	0	27	27	81	1/1	0	22	22	66	1/1	0	23	23	69	1/1	0	25	25	75	1/1	0	25	25	75	0/1	13	5	18	99
ENSMUSG00000020674	Pxdn	n.*4234C>T	chr12	30006706	C	T	downstream_gene_variant	CCW2;CCW3;CCW4;CCW5;CCW6	5	1	CCS3	1	25	1/1	1	28	29	50	1/1	0	23	23	69	1/1	0	24	24	72	1/1	0	27	27	81	1/1	0	20	20	60	0/1	11	20	31	99
ENSMUSG00000020674	Pxdn	c.*6170A>C	chr12	29993474	A	C	downstream_gene_variant	CCW2;CCW5	2	4	CCM2;CCM3;CCM4;CCM5;CCS2;CCS3	6	15	1/1	0	23	23	69	1/1	0	26	26	78																1/1	0	32	32	95	1/1	0	24	24	72	1/1
ENSMUSG00000020674	Pxdn	n.*3928A>C	chr12	29993474	A	C	downstream_gene_variant	CCW2;CCW5	2	4	CCM2;CCM3;CCM4;CCM5;CCS2;CCS3	6	15	1/1	0	23	23	69	1/1	0	26	26	78																1/1	0	32	32	95	1/1	0	24	24	72	1/1
ENSMUSG00000020674	Pxdn	n.*156G>A	chr12	30002486	G	A	downstream_gene_variant	CCW2;CCW5;CCW6	3	6	CCM2;CCM3;CCM4;CCM5;CCS2;CCS3	6	15	1/1	0	18	18	54	1/1	0	20	20	60	1/1	0	20	20	60											1/1	0	24	24	72	1/1	0	17	17	51	1/1
ENSMUSG00000020674	Pxdn	n.*2700G>A	chr12	30002486	G	A	downstream_gene_variant	CCW2;CCW5;CCW6	3	6	CCM2;CCM3;CCM4;CCM5;CCS2;CCS3	6	15	1/1	0	18	18	54	1/1	0	20	20	60	1/1	0	20	20	60											1/1	0	24	24	72	1/1	0	17	17	51	1/1
ENSMUSG00000020674	Pxdn	c.*6104A>G	chr12	29993408	A	G	downstream_gene_variant	CCW2;CCW3;CCW5;CCW6	4	8	CCM2;CCM3;CCM4;CCM5;CCS2;CCS3	6	15	1/1	0	19	19	57	1/1	0	18	18	54	1/1	0	19	19	57	1/1	0	18	18	54						1/1	0	30	30	90	0/1	2	19	21	4	1/1
ENSMUSG00000020674	Pxdn	n.*3862A>G	chr12	29993408	A	G	downstream_gene_variant	CCW2;CCW3;CCW5;CCW6	4	8	CCM2;CCM3;CCM4;CCM5;CCS2;CCS3	6	15	1/1	0	19	19	57	1/1	0	18	18	54	1/1	0	19	19	57	1/1	0	18	18	54						1/1	0	30	30	90	0/1	2	19	21	4	1/1
ENSMUSG00000020674	Pxdn	n.*4996C>T	chr12	29994542	C	T	downstream_gene_variant	CCW2;CCW3;CCW4;CCW5;CCW6	5	1	CCM2;CCM3;CCM4;CCM5;CCS2;CCS3	6	15	1/1	0	26	26	78	1/1	0	26	26	78	1/1	0	18	18	54	1/1	0	21	21	63	1/1	0	23	23	69	1/1	0	34	34	99	1/1	0	31	31	93	1/1
ENSMUSG00000020674	Pxdn	n.*1038C>T	chr12	30003368	C	T	downstream_gene_variant	CCW2;CCW3;CCW4;CCW5;CCW6	5	1	CCM2;CCM3;CCM4;CCM5;CCS1;CCS2;CCS3	7	175	1/1	0	27	27	81	1/1	0	22	22	66	1/1	0	23	23	69	1/1	0	25	25	75	1/1	0	25	25	75	1/1	0	33	33	99	1/1	0	27	27	81	1/1
ENSMUSG00000020674	Pxdn	n.*3292A>G	chr12	30005764	A	G	downstream_gene_variant	CCW2;CCW3;CCW4;CCW5;CCW6	5	1	CCM2;CCM3;CCM4;CCM5;CCS1;CCS2;CCS3	7	175	1/1	0	33	33	99	1/1	0	20	20	60	1/1	0	24	24	72	1/1	0	35	35	99	1/1	0	29	29	87	1/1	0	40	40	99	1/1	0	33	33	99	1/1
ENSMUSG00000020674	Pxdn	n.*3301A>G	chr12	30005773	A	G	downstream_gene_variant	CCW2;CCW3;CCW4;CCW5;CCW6	5	1	CCM2;CCM3;CCM4;CCM5;CCS1;CCS2;CCS3	7	175	1/1	0	31	31	93	1/1	0	22	22	66	1/1	0	24	24	72	1/1	0	35	35	99	1/1	0	30	30	90	1/1	0	41	41	99	1/1	0	36	36	99	1/1
ENSMUSG00000020674	Pxdn	n.*3434A>G	chr12	30005764	A	G	downstream_gene_variant	CCW2;CCW3;CCW4;CCW5;CCW6	5	1	CCM2;CCM3;CCM4;CCM5;CCS1;CCS2;CCS3	7	175	1/1	0	33	33	99	1/1	0	20	20	60	1/1	0	24	24	72	1/1	0	35	35	99	1/1	0	29	29	87	1/1	0	40	40	99	1/1	0	33	33	99	1/1
ENSMUSG00000020674	Pxdn	n.*3443A>G	chr12	30005773	A	G	downstream_gene_variant	CCW2;CCW3;CCW4;CCW5;CCW6	5	1	CCM2;CCM3;CCM4;CCM5;CCS1;CCS2;CCS3	7	175	1/1	0	31	31	93	1/1	0	22	22	66	1/1	0	24	24	72	1/1	0	35	35	99	1/1	0	30	30	90	1/1	0	41	41	99	1/1	0	36	36	99	1/1
ENSMUSG00000020674	Pxdn	n.*4376C>T	chr12	30006706	C	T	downstream_gene_variant	CCW2;CCW3;CCW4;CCW5;CCW6	5	1	CCM2;CCM3;CCM4;CCM5;CCS1;CCS2;CCS3	7	175	1/1	1	28	29	50	1/1	0	23	23	69	1/1	0	24	24	72	1/1	0	27	27	81	1/1	0	20	20	60	1/1	0	33	33	99	1/1	0	27	27	81	1/1
ENSMUSG00000020674	Pxdn	n.*896C>T	chr12	30003368	C	T	downstream_gene_variant	CCW2;CCW3;CCW4;CCW5;CCW6	5	1	CCM2;CCM3;CCM4;CCM5;CCS1;CCS2;CCS3	7	175	1/1	0	27	27	81	1/1	0	22	22	66	1/1	0	23	23	69	1/1	0	25	25	75	1/1	0	25	25	75	1/1	0	33	33	99	1/1	0	27	27	81	1/1
ENSMUSG00000021069	Pygl	n.*2322A>G	chr12	70201877	T	C	downstream_gene_variant	CCW2	1	2	CCM2;CCM4	2	5	1/1	0	20	20	60																					1/1	0	25	25	75	1/1	0	21	21	63
ENSMUSG00000021069	Pygl	n.*1743C>T	chr12	70195656	G	A	downstream_gene_variant	CCW2;CCW3;CCW4;CCW5;CCW6	5	1	CCM2;CCM3;CCM4;CCS2;CCS3	5	125	1/1	1	28	29	77	1/1	0	17	17	51	1/1	0	19	19	57	1/1	0	23	23	69	1/1	0	18	18	54	1/1	1	24	25	48	1/1	1	19	20	23	1/1
ENSMUSG00000046768	Rhoj	c.*6949_*6950insA	chr12	75401019	C	CA	downstream_gene_variant	CCW6	1	2		0	0	0/1	6	4	10	58
ENSMUSG00000046768	Rhoj	n.*1004_*1005insA	chr12	75401019	C	CA	downstream_gene_variant	CCW6	1	2		0	0	0/1	6	4	10	58
ENSMUSG00000020964	Sel1l	n.*3080C>T	chr12	91816901	G	A	downstream_gene_variant	CCW3	1	2	CCM2	1	25	1/1	0	18	18	54																					0/1	18	5	23	99
ENSMUSG00000020964	Sel1l	n.*3729C>T	chr12	91816252	G	A	downstream_gene_variant	CCW2;CCW3;CCW4	3	6	CCM2;CCM3;CCM4;CCS2;CCS3	5	125	1/1	0	27	27	81	1/1	0	31	31	93	1/1	0	27	27	81											0/1	22	16	38	99	0/1	11	12	23	99	0/1
ENSMUSG00000020964	Sel1l	n.*2041_*2042delAA	chr12	91806600	GTT	G	downstream_gene_variant	CCW2;CCW3;CCW4;CCW6	4	8	CCM3;CCM4;CCM5;CCS1	4	1	0/1	4	9	13	65	0/1	7	5	12	99	0/1	10	4	14	89	0/1	6	8	14	99						0/1	7	3	10	69	0/1	10	4	14	91	0/1
ENSMUSG00000020964	Sel1l	n.*1048G>A	chr12	91807595	C	T	downstream_gene_variant	CCW2;CCW3;CCW4;CCW5;CCW6	5	1	CCM2;CCM3;CCM4;CCS1;CCS2;CCS3	6	15	1/1	0	20	20	60	1/1	1	23	24	27	1/1	0	30	30	90	1/1	0	19	19	57	1/1	0	23	23	69	0/1	20	11	31	99	0/1	11	9	20	99	0/1
ENSMUSG00000020964	Sel1l	n.*376T>C	chr12	91815128	A	G	downstream_gene_variant	CCW2;CCW3;CCW4;CCW5;CCW6	5	1	CCM2;CCM3;CCM4;CCS1;CCS2;CCS3	6	15	1/1	0	29	29	85	1/1	0	39	39	99	1/1	0	40	40	99	1/1	0	24	24	71	1/1	0	25	25	74	0/1	25	16	41	99	0/1	14	19	33	99	0/1
ENSMUSG00000020964	Sel1l	n.*4853T>C	chr12	91815128	A	G	downstream_gene_variant	CCW2;CCW3;CCW4;CCW5;CCW6	5	1	CCM2;CCM3;CCM4;CCS1;CCS2;CCS3	6	15	1/1	0	29	29	85	1/1	0	39	39	99	1/1	0	40	40	99	1/1	0	24	24	71	1/1	0	25	25	74	0/1	25	16	41	99	0/1	14	19	33	99	0/1
ENSMUSG00000020964	Sel1l	n.*158C>T	chr12	91808485	G	A	downstream_gene_variant	CCW2;CCW3;CCW4;CCW5;CCW6	5	1	CCM2;CCM3;CCM4;CCS1;CCS2;CCS3;CCS4	7	175	1/1	0	30	30	90	1/1	0	31	31	93	1/1	0	39	39	99	1/1	0	27	27	81	1/1	0	23	23	69	0/1	29	16	45	99	0/1	21	16	37	99	0/1
ENSMUSG00000020964	Sel1l	n.*397A>G	chr12	91808246	T	C	downstream_gene_variant	CCW2;CCW3;CCW4;CCW5;CCW6	5	1	CCM2;CCM3;CCM4;CCS1;CCS2;CCS3;CCS4	7	175	1/1	0	37	37	99	1/1	0	37	37	99	1/1	0	35	35	99	1/1	0	31	31	93	1/1	1	30	31	48	0/1	29	18	47	99	0/1	21	16	37	99	0/1
ENSMUSG00000049882	Vcpkmt	n.*750C>G	chr12	69578926	G	C	downstream_gene_variant	CCW3	1	2	CCS1	1	25	1/1	0	17	17	51																					0/1	15	13	28	99
ENSMUSG00000021127	Zfp36l1	c.*286dupC	chr12	80109302	T	TG	downstream_gene_variant	CCW2;CCW3	2	4	CCS2	1	25	0/1	6	5	11	99	0/1	16	6	22	99																0/1	9	6	15	99
ENSMUSG00000089827	1700023H06Rik	n.*691dupA	chr13	80883532	A	AT	downstream_gene_variant	CCW5	1	2	CCS3	1	25	0/1	11	5	16	95																					0/1	10	5	15	98
ENSMUSG00000006717	Acot13	c.*4098delT	chr13	24813936	GA	G	downstream_gene_variant	CCW6	1	2		0	0	0/1	6	4	10	74
ENSMUSG00000021458	Aopep	n.*1489C>T	chr13	63288353	C	T	downstream_gene_variant	CCW6	1	2	CCS3	1	25	0/1	10	8	18	99																					0/1	17	4	21	99
ENSMUSG00000021458	Aopep	n.*284T>C	chr13	63295455	T	C	downstream_gene_variant	CCW6	1	2	CCS2	1	25	0/1	18	5	23	99																					0/1	16	3	19	72
ENSMUSG00000021458	Aopep	n.*287T>C	chr13	63295455	T	C	downstream_gene_variant	CCW6	1	2	CCS2	1	25	0/1	18	5	23	99																					0/1	16	3	19	72
ENSMUSG00000021458	Aopep	n.*3651G>C	chr13	63290515	G	C	downstream_gene_variant	CCW6	1	2	CCS3	1	25	0/1	15	7	22	99																					0/1	18	5	23	99
ENSMUSG00000021458	Aopep	c.*1013_*1014insA	chr13	63299865	C	CA	downstream_gene_variant	CCW3;CCW6	2	4	CCS2	1	25	0/1	11	8	19	99	0/1	7	7	14	99																0/1	5	8	13	99
ENSMUSG00000021458	Aopep	c.*1047_*1048insA	chr13	63299865	C	CA	downstream_gene_variant	CCW3;CCW6	2	4	CCS2	1	25	0/1	11	8	19	99	0/1	7	7	14	99																0/1	5	8	13	99
ENSMUSG00000021458	Aopep	n.*1006_*1007insA	chr13	63299865	C	CA	downstream_gene_variant	CCW3;CCW6	2	4	CCS2	1	25	0/1	11	8	19	99	0/1	7	7	14	99																0/1	5	8	13	99
ENSMUSG00000021458	Aopep	n.*193_*194insA	chr13	63299865	C	CA	downstream_gene_variant	CCW3;CCW6	2	4	CCS2	1	25	0/1	11	8	19	99	0/1	7	7	14	99																0/1	5	8	13	99
ENSMUSG00000021458	Aopep	n.*197_*198insA	chr13	63299865	C	CA	downstream_gene_variant	CCW3;CCW6	2	4	CCS2	1	25	0/1	11	8	19	99	0/1	7	7	14	99																0/1	5	8	13	99
ENSMUSG00000021458	Aopep	n.*2046_*2048delCAT	chr13	63288909	ACAT	A	downstream_gene_variant	CCW3;CCW6	2	4	CCS3	1	25	0/1	13	3	16	87	0/1	16	4	20	99																0/1	13	2	15	45
ENSMUSG00000021458	Aopep	n.*2947_*2948insA	chr13	63299865	C	CA	downstream_gene_variant	CCW3;CCW6	2	4	CCS2	1	25	0/1	11	8	19	99	0/1	7	7	14	99																0/1	5	8	13	99
ENSMUSG00000021458	Aopep	n.*4694_*4695insA	chr13	63299865	C	CA	downstream_gene_variant	CCW3;CCW6	2	4	CCS2	1	25	0/1	11	8	19	99	0/1	7	7	14	99																0/1	5	8	13	99
ENSMUSG00000021458	Aopep	n.*4697_*4698insA	chr13	63299865	C	CA	downstream_gene_variant	CCW3;CCW6	2	4	CCS2	1	25	0/1	11	8	19	99	0/1	7	7	14	99																0/1	5	8	13	99
ENSMUSG00000021458	Aopep	n.*583_*584insA	chr13	63299865	C	CA	downstream_gene_variant	CCW3;CCW6	2	4	CCS2	1	25	0/1	11	8	19	99	0/1	7	7	14	99																0/1	5	8	13	99
ENSMUSG00000021458	Aopep	n.*4067T>C	chr13	63290931	T	C	downstream_gene_variant	CCW5;CCW6	2	4	CCS1;CCS2	2	5	0/1	14	6	20	99	0/1	14	6	20	99																0/1	15	3	18	65	0/1	18	4	22	82
ENSMUSG00000021458	Aopep	n.*4601T>A	chr13	63291465	T	A	downstream_gene_variant	CCW2;CCW5;CCW6	3	6	CCS1	1	25	0/1	12	4	16	99	0/1	16	4	20	94	0/1	17	7	24	99											0/1	13	5	18	99
ENSMUSG00000021458	Aopep	n.*3907T>C	chr13	63290771	T	C	downstream_gene_variant	CCW3;CCW4;CCW6	3	6	CCS1;CCS2	2	5	0/1	12	6	18	99	0/1	15	5	20	99	0/1	22	6	28	99											0/1	12	6	18	99	0/1	16	3	19	68
ENSMUSG00000021458	Aopep	n.*125A>G	chr13	63298984	A	G	downstream_gene_variant	CCW2;CCW3;CCW4;CCW5;CCW6	5	1	CCS4	1	25	0/1	16	8	24	99	0/1	22	8	30	99	0/1	18	12	30	99	0/1	18	9	27	99	0/1	30	7	37	99	0/1	14	6	20	99
ENSMUSG00000021458	Aopep	c.*166A>G	chr13	63298984	A	G	downstream_gene_variant	CCW2;CCW3;CCW4;CCW5;CCW6	5	1	CCM5;CCS1;CCS2;CCS3;CCS4	5	125	0/1	16	8	24	99	0/1	22	8	30	99	0/1	18	12	30	99	0/1	18	9	27	99	0/1	30	7	37	99	0/1	21	5	26	99	0/1	24	8	32	99	0/1
ENSMUSG00000021458	Aopep	c.*167A>C	chr13	63298985	A	C	downstream_gene_variant	CCW2;CCW3;CCW4;CCW5;CCW6	5	1	CCM5;CCS1;CCS2;CCS3;CCS4	5	125	0/1	16	8	24	99	0/1	22	8	30	99	0/1	18	12	30	99	0/1	18	9	27	99	0/1	30	7	37	99	0/1	21	5	26	99	0/1	24	8	32	99	0/1
ENSMUSG00000021458	Aopep	c.*3046T>C	chr13	63301898	T	C	downstream_gene_variant	CCW2;CCW3;CCW4;CCW5;CCW6	5	1	CCM5;CCS1;CCS2;CCS3;CCS4	5	125	0/1	18	18	36	99	0/1	15	18	33	99	0/1	23	15	38	99	0/1	23	15	38	99	0/1	23	22	45	99	0/1	13	26	39	99	0/1	20	27	47	99	0/1
ENSMUSG00000021458	Aopep	c.*3080T>C	chr13	63301898	T	C	downstream_gene_variant	CCW2;CCW3;CCW4;CCW5;CCW6	5	1	CCM5;CCS1;CCS2;CCS3;CCS4	5	125	0/1	18	18	36	99	0/1	15	18	33	99	0/1	23	15	38	99	0/1	23	15	38	99	0/1	23	22	45	99	0/1	13	26	39	99	0/1	20	27	47	99	0/1
ENSMUSG00000021458	Aopep	c.*3669C>T	chr13	63302521	C	T	downstream_gene_variant	CCW2;CCW3;CCW4;CCW5;CCW6	5	1	CCM5;CCS1;CCS2;CCS3;CCS4	5	125	0/1	18	17	35	99	0/1	19	19	38	99	0/1	32	14	46	99	0/1	22	18	40	99	0/1	26	19	45	99	0/1	22	15	37	99	0/1	27	26	53	99	0/1
ENSMUSG00000021458	Aopep	c.*3703C>T	chr13	63302521	C	T	downstream_gene_variant	CCW2;CCW3;CCW4;CCW5;CCW6	5	1	CCM5;CCS1;CCS2;CCS3;CCS4	5	125	0/1	18	17	35	99	0/1	19	19	38	99	0/1	32	14	46	99	0/1	22	18	40	99	0/1	26	19	45	99	0/1	22	15	37	99	0/1	27	26	53	99	0/1
ENSMUSG00000021458	Aopep	c.*747C>T	chr13	63302521	C	T	downstream_gene_variant	CCW2;CCW3;CCW4;CCW5;CCW6	5	1	CCM5;CCS1;CCS2;CCS3;CCS4	5	125	0/1	18	17	35	99	0/1	19	19	38	99	0/1	32	14	46	99	0/1	22	18	40	99	0/1	26	19	45	99	0/1	22	15	37	99	0/1	27	26	53	99	0/1
ENSMUSG00000021458	Aopep	n.*126A>C	chr13	63298985	A	C	downstream_gene_variant	CCW2;CCW3;CCW4;CCW5;CCW6	5	1	CCM5;CCS1;CCS2;CCS3;CCS4	5	125	0/1	16	8	24	99	0/1	22	8	30	99	0/1	18	12	30	99	0/1	18	9	27	99	0/1	30	7	37	99	0/1	21	5	26	99	0/1	24	8	32	99	0/1
ENSMUSG00000021458	Aopep	n.*1593C>T	chr13	63302521	C	T	downstream_gene_variant	CCW2;CCW3;CCW4;CCW5;CCW6	5	1	CCM5;CCS1;CCS2;CCS3;CCS4	5	125	0/1	18	17	35	99	0/1	19	19	38	99	0/1	32	14	46	99	0/1	22	18	40	99	0/1	26	19	45	99	0/1	22	15	37	99	0/1	27	26	53	99	0/1
ENSMUSG00000021458	Aopep	n.*181A>C	chr13	63299040	A	C	downstream_gene_variant	CCW2;CCW3;CCW4;CCW5;CCW6	5	1	CCM5;CCS1;CCS2;CCS3;CCS4	5	125	0/1	18	9	27	99	0/1	17	13	30	99	0/1	19	14	33	99	0/1	16	10	26	99	0/1	20	13	33	99	0/1	19	7	26	99	0/1	22	13	35	99	0/1
ENSMUSG00000021458	Aopep	n.*1871T>C	chr13	63298789	T	C	downstream_gene_variant	CCW2;CCW3;CCW4;CCW5;CCW6	5	1	CCM5;CCS1;CCS2;CCS3;CCS4	5	125	0/1	31	17	48	99	0/1	25	17	42	99	0/1	15	25	40	99	0/1	23	17	40	99	0/1	25	22	47	99	0/1	28	15	43	99	0/1	22	21	43	99	0/1
ENSMUSG00000021458	Aopep	n.*2066A>G	chr13	63298984	A	G	downstream_gene_variant	CCW2;CCW3;CCW4;CCW5;CCW6	5	1	CCM5;CCS1;CCS2;CCS3;CCS4	5	125	0/1	16	8	24	99	0/1	22	8	30	99	0/1	18	12	30	99	0/1	18	9	27	99	0/1	30	7	37	99	0/1	21	5	26	99	0/1	24	8	32	99	0/1
ENSMUSG00000021458	Aopep	n.*2067A>C	chr13	63298985	A	C	downstream_gene_variant	CCW2;CCW3;CCW4;CCW5;CCW6	5	1	CCM5;CCS1;CCS2;CCS3;CCS4	5	125	0/1	16	8	24	99	0/1	22	8	30	99	0/1	18	12	30	99	0/1	18	9	27	99	0/1	30	7	37	99	0/1	21	5	26	99	0/1	24	8	32	99	0/1
ENSMUSG00000021458	Aopep	n.*2122A>C	chr13	63299040	A	C	downstream_gene_variant	CCW2;CCW3;CCW4;CCW5;CCW6	5	1	CCM5;CCS1;CCS2;CCS3;CCS4	5	125	0/1	18	9	27	99	0/1	17	13	30	99	0/1	19	14	33	99	0/1	16	10	26	99	0/1	20	13	33	99	0/1	19	7	26	99	0/1	22	13	35	99	0/1
ENSMUSG00000021458	Aopep	n.*2226T>C	chr13	63301898	T	C	downstream_gene_variant	CCW2;CCW3;CCW4;CCW5;CCW6	5	1	CCM5;CCS1;CCS2;CCS3;CCS4	5	125	0/1	18	18	36	99	0/1	15	18	33	99	0/1	23	15	38	99	0/1	23	15	38	99	0/1	23	22	45	99	0/1	13	26	39	99	0/1	20	27	47	99	0/1
ENSMUSG00000021458	Aopep	n.*2230T>C	chr13	63301898	T	C	downstream_gene_variant	CCW2;CCW3;CCW4;CCW5;CCW6	5	1	CCM5;CCS1;CCS2;CCS3;CCS4	5	125	0/1	18	18	36	99	0/1	15	18	33	99	0/1	23	15	38	99	0/1	23	15	38	99	0/1	23	22	45	99	0/1	13	26	39	99	0/1	20	27	47	99	0/1
ENSMUSG00000021458	Aopep	n.*237C>T	chr13	63302521	C	T	downstream_gene_variant	CCW2;CCW3;CCW4;CCW5;CCW6	5	1	CCM5;CCS1;CCS2;CCS3;CCS4	5	125	0/1	18	17	35	99	0/1	19	19	38	99	0/1	32	14	46	99	0/1	22	18	40	99	0/1	26	19	45	99	0/1	22	15	37	99	0/1	27	26	53	99	0/1
ENSMUSG00000021458	Aopep	n.*2616T>C	chr13	63301898	T	C	downstream_gene_variant	CCW2;CCW3;CCW4;CCW5;CCW6	5	1	CCM5;CCS1;CCS2;CCS3;CCS4	5	125	0/1	18	18	36	99	0/1	15	18	33	99	0/1	23	15	38	99	0/1	23	15	38	99	0/1	23	22	45	99	0/1	13	26	39	99	0/1	20	27	47	99	0/1
ENSMUSG00000021458	Aopep	n.*2849C>T	chr13	63302521	C	T	downstream_gene_variant	CCW2;CCW3;CCW4;CCW5;CCW6	5	1	CCM5;CCS1;CCS2;CCS3;CCS4	5	125	0/1	18	17	35	99	0/1	19	19	38	99	0/1	32	14	46	99	0/1	22	18	40	99	0/1	26	19	45	99	0/1	22	15	37	99	0/1	27	26	53	99	0/1
ENSMUSG00000021458	Aopep	n.*2853C>T	chr13	63302521	C	T	downstream_gene_variant	CCW2;CCW3;CCW4;CCW5;CCW6	5	1	CCM5;CCS1;CCS2;CCS3;CCS4	5	125	0/1	18	17	35	99	0/1	19	19	38	99	0/1	32	14	46	99	0/1	22	18	40	99	0/1	26	19	45	99	0/1	22	15	37	99	0/1	27	26	53	99	0/1
ENSMUSG00000021458	Aopep	n.*3039T>C	chr13	63301898	T	C	downstream_gene_variant	CCW2;CCW3;CCW4;CCW5;CCW6	5	1	CCM5;CCS1;CCS2;CCS3;CCS4	5	125	0/1	18	18	36	99	0/1	15	18	33	99	0/1	23	15	38	99	0/1	23	15	38	99	0/1	23	22	45	99	0/1	13	26	39	99	0/1	20	27	47	99	0/1
ENSMUSG00000021458	Aopep	n.*3239C>T	chr13	63302521	C	T	downstream_gene_variant	CCW2;CCW3;CCW4;CCW5;CCW6	5	1	CCM5;CCS1;CCS2;CCS3;CCS4	5	125	0/1	18	17	35	99	0/1	19	19	38	99	0/1	32	14	46	99	0/1	22	18	40	99	0/1	26	19	45	99	0/1	22	15	37	99	0/1	27	26	53	99	0/1
ENSMUSG00000021458	Aopep	n.*325C>T	chr13	63302521	C	T	downstream_gene_variant	CCW2;CCW3;CCW4;CCW5;CCW6	5	1	CCM5;CCS1;CCS2;CCS3;CCS4	5	125	0/1	18	17	35	99	0/1	19	19	38	99	0/1	32	14	46	99	0/1	22	18	40	99	0/1	26	19	45	99	0/1	22	15	37	99	0/1	27	26	53	99	0/1
ENSMUSG00000021458	Aopep	n.*3618T>C	chr13	63298789	T	C	downstream_gene_variant	CCW2;CCW3;CCW4;CCW5;CCW6	5	1	CCM5;CCS1;CCS2;CCS3;CCS4	5	125	0/1	31	17	48	99	0/1	25	17	42	99	0/1	15	25	40	99	0/1	23	17	40	99	0/1	25	22	47	99	0/1	28	15	43	99	0/1	22	21	43	99	0/1
ENSMUSG00000021458	Aopep	n.*3621T>C	chr13	63298789	T	C	downstream_gene_variant	CCW2;CCW3;CCW4;CCW5;CCW6	5	1	CCM5;CCS1;CCS2;CCS3;CCS4	5	125	0/1	31	17	48	99	0/1	25	17	42	99	0/1	15	25	40	99	0/1	23	17	40	99	0/1	25	22	47	99	0/1	28	15	43	99	0/1	22	21	43	99	0/1
ENSMUSG00000021458	Aopep	n.*3662C>T	chr13	63302521	C	T	downstream_gene_variant	CCW2;CCW3;CCW4;CCW5;CCW6	5	1	CCM5;CCS1;CCS2;CCS3;CCS4	5	125	0/1	18	17	35	99	0/1	19	19	38	99	0/1	32	14	46	99	0/1	22	18	40	99	0/1	26	19	45	99	0/1	22	15	37	99	0/1	27	26	53	99	0/1
ENSMUSG00000021458	Aopep	n.*3813A>G	chr13	63298984	A	G	downstream_gene_variant	CCW2;CCW3;CCW4;CCW5;CCW6	5	1	CCM5;CCS1;CCS2;CCS3;CCS4	5	125	0/1	16	8	24	99	0/1	22	8	30	99	0/1	18	12	30	99	0/1	18	9	27	99	0/1	30	7	37	99	0/1	21	5	26	99	0/1	24	8	32	99	0/1
ENSMUSG00000021458	Aopep	n.*3816A>G	chr13	63298984	A	G	downstream_gene_variant	CCW2;CCW3;CCW4;CCW5;CCW6	5	1	CCM5;CCS1;CCS2;CCS3;CCS4	5	125	0/1	16	8	24	99	0/1	22	8	30	99	0/1	18	12	30	99	0/1	18	9	27	99	0/1	30	7	37	99	0/1	21	5	26	99	0/1	24	8	32	99	0/1
ENSMUSG00000021458	Aopep	n.*3817A>C	chr13	63298985	A	C	downstream_gene_variant	CCW2;CCW3;CCW4;CCW5;CCW6	5	1	CCM5;CCS1;CCS2;CCS3;CCS4	5	125	0/1	16	8	24	99	0/1	22	8	30	99	0/1	18	12	30	99	0/1	18	9	27	99	0/1	30	7	37	99	0/1	21	5	26	99	0/1	24	8	32	99	0/1
ENSMUSG00000021458	Aopep	n.*3869A>C	chr13	63299040	A	C	downstream_gene_variant	CCW2;CCW3;CCW4;CCW5;CCW6	5	1	CCM5;CCS1;CCS2;CCS3;CCS4	5	125	0/1	18	9	27	99	0/1	17	13	30	99	0/1	19	14	33	99	0/1	16	10	26	99	0/1	20	13	33	99	0/1	19	7	26	99	0/1	22	13	35	99	0/1
ENSMUSG00000021458	Aopep	n.*3872A>C	chr13	63299040	A	C	downstream_gene_variant	CCW2;CCW3;CCW4;CCW5;CCW6	5	1	CCM5;CCS1;CCS2;CCS3;CCS4	5	125	0/1	18	9	27	99	0/1	17	13	30	99	0/1	19	14	33	99	0/1	16	10	26	99	0/1	20	13	33	99	0/1	19	7	26	99	0/1	22	13	35	99	0/1
ENSMUSG00000021458	Aopep	n.*478C>T	chr13	63302521	C	T	downstream_gene_variant	CCW2;CCW3;CCW4;CCW5;CCW6	5	1	CCM5;CCS1;CCS2;CCS3;CCS4	5	125	0/1	18	17	35	99	0/1	19	19	38	99	0/1	32	14	46	99	0/1	22	18	40	99	0/1	26	19	45	99	0/1	22	15	37	99	0/1	27	26	53	99	0/1
ENSMUSG00000021458	Aopep	n.*4980T>C	chr13	63301898	T	C	downstream_gene_variant	CCW2;CCW3;CCW4;CCW5;CCW6	5	1	CCM5;CCS1;CCS2;CCS3;CCS4	5	125	0/1	18	18	36	99	0/1	15	18	33	99	0/1	23	15	38	99	0/1	23	15	38	99	0/1	23	22	45	99	0/1	13	26	39	99	0/1	20	27	47	99	0/1
ENSMUSG00000021458	Aopep	n.*932C>T	chr13	63302521	C	T	downstream_gene_variant	CCW2;CCW3;CCW4;CCW5;CCW6	5	1	CCM5;CCS1;CCS2;CCS3;CCS4	5	125	0/1	18	17	35	99	0/1	19	19	38	99	0/1	32	14	46	99	0/1	22	18	40	99	0/1	26	19	45	99	0/1	22	15	37	99	0/1	27	26	53	99	0/1
ENSMUSG00000019132	BC005537	c.*1277delA	chr13	24813936	GA	G	downstream_gene_variant	CCW6	1	2		0	0	0/1	6	4	10	74
ENSMUSG00000021477	Ctsl	n.*747C>T	chr13	64368125	G	A	downstream_gene_variant	CCW4;CCW5;CCW6	3	6	CCM5;CCS1;CCS2;CCS3;CCS4	5	125	0/1	21	21	42	99	0/1	23	26	49	99	0/1	26	24	50	99											0/1	28	29	57	99	0/1	24	28	52	99	0/1
ENSMUSG00000021477	Ctsl	c.*128G>A	chr13	64366871	C	T	downstream_gene_variant	CCW2;CCW3;CCW4;CCW5;CCW6	5	1	CCM5;CCS1;CCS2;CCS3;CCS4	5	125	0/1	13	30	43	99	0/1	14	24	38	99	0/1	12	28	40	99	0/1	11	31	42	99	0/1	16	24	40	99	0/1	15	34	49	99	0/1	15	27	42	99	0/1
ENSMUSG00000021477	Ctsl	n.*2001G>A	chr13	64366871	C	T	downstream_gene_variant	CCW2;CCW3;CCW4;CCW5;CCW6	5	1	CCM5;CCS1;CCS2;CCS3;CCS4	5	125	0/1	13	30	43	99	0/1	14	24	38	99	0/1	12	28	40	99	0/1	11	31	42	99	0/1	16	24	40	99	0/1	15	34	49	99	0/1	15	27	42	99	0/1
ENSMUSG00000021477	Ctsl	n.*280G>A	chr13	64366871	C	T	downstream_gene_variant	CCW2;CCW3;CCW4;CCW5;CCW6	5	1	CCM5;CCS1;CCS2;CCS3;CCS4	5	125	0/1	13	30	43	99	0/1	14	24	38	99	0/1	12	28	40	99	0/1	11	31	42	99	0/1	16	24	40	99	0/1	15	34	49	99	0/1	15	27	42	99	0/1
ENSMUSG00000021477	Ctsl	n.*901C>T	chr13	64367971	G	A	downstream_gene_variant	CCW2;CCW3;CCW4;CCW5;CCW6	5	1	CCM5;CCS1;CCS2;CCS3;CCS4	5	125	0/1	18	25	43	99	0/1	20	18	38	99	0/1	18	27	45	99	0/1	23	22	45	99	0/1	26	16	42	99	0/1	24	29	53	99	0/1	25	18	43	99	0/1
ENSMUSG00000054889	Dsp	n.*3420A>G	chr13	38185654	A	G	downstream_gene_variant	CCW3	1	2	CCM5;CCS2;CCS3	3	75	0/1	9	15	24	99																					0/1	10	10	20	99	0/1	11	14	25	99	0/1
ENSMUSG00000001542	Ell2	c.*1440T>C	chr13	75763644	T	C	downstream_gene_variant	CCW2;CCW5	2	4	CCS3	1	25	0/1	8	14	22	99	0/1	10	9	19	99																0/1	12	9	21	99
ENSMUSG00000001542	Ell2	c.*1452T>C	chr13	75763644	T	C	downstream_gene_variant	CCW2;CCW5	2	4	CCS3	1	25	0/1	8	14	22	99	0/1	10	9	19	99																0/1	12	9	21	99
ENSMUSG00000001542	Ell2	n.*1949T>C	chr13	75763644	T	C	downstream_gene_variant	CCW2;CCW5	2	4	CCS3	1	25	0/1	8	14	22	99	0/1	10	9	19	99																0/1	12	9	21	99
ENSMUSG00000001542	Ell2	c.*107G>A	chr13	75771607	G	A	downstream_gene_variant	CCW2;CCW4;CCW5	3	6	CCM5;CCS1;CCS3	3	75	0/1	14	8	22	99	0/1	12	9	21	99	0/1	14	9	23	99											0/1	12	8	20	99	0/1	8	12	20	99	0/1
ENSMUSG00000001542	Ell2	n.*1027G>A	chr13	75771607	G	A	downstream_gene_variant	CCW2;CCW4;CCW5	3	6	CCM5;CCS1;CCS3	3	75	0/1	14	8	22	99	0/1	12	9	21	99	0/1	14	9	23	99											0/1	12	8	20	99	0/1	8	12	20	99	0/1
ENSMUSG00000001542	Ell2	n.*912G>A	chr13	75771607	G	A	downstream_gene_variant	CCW2;CCW4;CCW5	3	6	CCM5;CCS1;CCS3	3	75	0/1	14	8	22	99	0/1	12	9	21	99	0/1	14	9	23	99											0/1	12	8	20	99	0/1	8	12	20	99	0/1
ENSMUSG00000021591	Glrx	c.*833A>G	chr13	75850105	A	G	downstream_gene_variant	CCW6	1	2	CCS4	1	25	0/1	7	12	19	99																					0/1	3	16	19	75
ENSMUSG00000021591	Glrx	c.*800C>T	chr13	75850072	C	T	downstream_gene_variant	CCW2;CCW4;CCW6	3	6	CCM5;CCS1;CCS4	3	75	0/1	4	17	21	83	0/1	6	15	21	99	0/1	12	12	24	99											0/1	4	19	23	91	0/1	4	15	19	99	0/1
ENSMUSG00000021676	Iqgap2	n.*2298G>C	chr13	95657899	C	G	downstream_gene_variant	CCW2;CCW6	2	4	CCS2;CCS3	2	5	0/1	9	12	21	99	0/1	14	7	21	99																0/1	14	17	31	99	0/1	17	16	33	99
ENSMUSG00000021676	Iqgap2	n.*3503G>C	chr13	95657899	C	G	downstream_gene_variant	CCW2;CCW6	2	4	CCS2;CCS3	2	5	0/1	9	12	21	99	0/1	14	7	21	99																0/1	14	17	31	99	0/1	17	16	33	99
ENSMUSG00000021676	Iqgap2	n.*676G>C	chr13	95657899	C	G	downstream_gene_variant	CCW2;CCW6	2	4	CCS2;CCS3	2	5	0/1	9	12	21	99	0/1	14	7	21	99																0/1	14	17	31	99	0/1	17	16	33	99
ENSMUSG00000021676	Iqgap2	n.*2817G>A	chr13	95665610	C	T	downstream_gene_variant	CCW2;CCW3;CCW4;CCW5;CCW6	5	1	CCS2;CCS3	2	5	0/1	13	12	25	99	0/1	5	12	17	99	0/1	13	10	23	99	0/1	14	9	23	99	0/1	14	10	24	99	0/1	15	20	35	99	0/1	16	17	33	99
ENSMUSG00000021579	Lrrc14b	c.*4192A>G	chr13	74356562	T	C	downstream_gene_variant	CCW2;CCW5	2	4	CCM5;CCS2;CCS3	3	75	0/1	14	4	18	89	0/1	11	8	19	99																0/1	13	6	19	99	0/1	16	7	23	99	0/1
ENSMUSG00000034751	Mast4	c.*3739T>C	chr13	102738230	A	G	downstream_gene_variant	CCW5	1	2	CCS2	1	25	0/1	11	9	20	99																					1/1	0	19	19	56
ENSMUSG00000034751	Mast4	c.*1750G>A	chr13	102733252	C	T	downstream_gene_variant	CCW2;CCW5	2	4	CCS1	1	25	0/1	12	11	23	99	0/1	12	14	26	99																1/1	0	20	20	60
ENSMUSG00000034751	Mast4	c.*1980G>A	chr13	102733022	C	T	downstream_gene_variant	CCW2;CCW4;CCW5;CCW6	4	8	CCM4;CCS1	2	5	0/1	14	7	21	99	0/1	11	13	24	99	0/1	16	11	27	99	0/1	11	11	22	99						0/1	9	8	17	99	1/1	0	22	22	66
ENSMUSG00000065599	Mir23b	n.*1341T>C	chr13	63301898	T	C	downstream_gene_variant	CCW2;CCW3;CCW4;CCW5;CCW6	5	1	CCM5;CCS1;CCS2;CCS3;CCS4	5	125	0/1	18	18	36	99	0/1	15	18	33	99	0/1	23	15	38	99	0/1	23	15	38	99	0/1	23	22	45	99	0/1	13	26	39	99	0/1	20	27	47	99	0/1
ENSMUSG00000021469	Msx2	n.*3372T>C	chr13	53468134	A	G	downstream_gene_variant	CCW3;CCW4	2	4	CCS1	1	25	0/1	11	11	22	99	0/1	12	10	22	99																0/1	14	15	29	99
ENSMUSG00000005397	Nid1	n.*196A>G	chr13	13510544	A	G	downstream_gene_variant		0	0	CCM4	1	25																										0/1	18	5	23	99
ENSMUSG00000021595	Nsun2	n.*52C>T	chr13	69629681	C	T	downstream_gene_variant	CCW2;CCW3;CCW4;CCW5;CCW6	5	1	CCS1	1	25	0/1	24	19	43	99	0/1	21	15	36	99	0/1	15	14	29	99	0/1	19	19	38	99	0/1	20	14	34	99	0/1	10	12	22	99
ENSMUSG00000021701	Plk2	n.*1638delT	chr13	110400672	AT	A	downstream_gene_variant	CCW2	1	2	CCS1	1	25	0/1	14	4	18	50																					0/1	15	11	26	99
ENSMUSG00000021701	Plk2	n.*2949delT	chr13	110400672	AT	A	downstream_gene_variant	CCW2	1	2	CCS1	1	25	0/1	14	4	18	50																					0/1	15	11	26	99
ENSMUSG00000021701	Plk2	n.*3310delT	chr13	110400672	AT	A	downstream_gene_variant	CCW2	1	2	CCS1	1	25	0/1	14	4	18	50																					0/1	15	11	26	99
ENSMUSG00000021701	Plk2	n.*3721delT	chr13	110400672	AT	A	downstream_gene_variant	CCW2	1	2	CCS1	1	25	0/1	14	4	18	50																					0/1	15	11	26	99
ENSMUSG00000021668	Polk	c.*370G>A	chr13	96481800	C	T	downstream_gene_variant	CCW4	1	2	CCS1	1	25	0/1	10	8	18	99																					0/1	13	4	17	79
ENSMUSG00000008859	Rala	c.*19dupA	chr13	17888573	G	GT	downstream_gene_variant		0	0	CCS1;CCS2	2	5																										0/1	13	4	17	73	0/1	11	5	16	99
ENSMUSG00000021432	Slc35b3	c.*126T>C	chr13	38932759	A	G	downstream_gene_variant	CCW6	1	2	CCS1	1	25	0/1	7	10	17	99																					0/1	14	9	23	99
ENSMUSG00000021432	Slc35b3	c.*577dupT	chr13	38932307	T	TA	downstream_gene_variant	CCW6	1	2	CCS4	1	25	0/1	8	5	13	99																					0/1	21	5	26	75
ENSMUSG00000021432	Slc35b3	n.*4788T>C	chr13	38932759	A	G	downstream_gene_variant	CCW6	1	2	CCS1	1	25	0/1	7	10	17	99																					0/1	14	9	23	99
ENSMUSG00000021432	Slc35b3	n.*4818T>C	chr13	38932759	A	G	downstream_gene_variant	CCW6	1	2	CCS1	1	25	0/1	7	10	17	99																					0/1	14	9	23	99
ENSMUSG00000021432	Slc35b3	c.*2426dupT	chr13	38932307	T	TA	downstream_gene_variant	CCW6	1	2	CCM5;CCS1	2	5	0/1	8	5	13	99																					0/1	6	8	14	99	0/1	6	9	15	99
ENSMUSG00000021432	Slc35b3	c.*602dupT	chr13	38932307	T	TA	downstream_gene_variant	CCW6	1	2	CCM5;CCS1	2	5	0/1	8	5	13	99																					0/1	6	8	14	99	0/1	6	9	15	99
ENSMUSG00000021432	Slc35b3	n.*5239dupT	chr13	38932307	T	TA	downstream_gene_variant	CCW6	1	2	CCM5;CCS1	2	5	0/1	8	5	13	99																					0/1	6	8	14	99	0/1	6	9	15	99
ENSMUSG00000021432	Slc35b3	c.*151T>C	chr13	38932759	A	G	downstream_gene_variant	CCW6	1	2	CCM2;CCM3;CCM4;CCM5;CCS1;CCS2;CCS3	7	175	0/1	7	10	17	99																					0/1	17	22	39	99	0/1	22	21	43	99	0/1
ENSMUSG00000021432	Slc35b3	c.*2293_*2294delTG	chr13	38932439	TCA	T	downstream_gene_variant	CCW2;CCW3;CCW4;CCW5;CCW6	5	1	CCM5;CCS1;CCS2;CCS3;CCS4	5	125	0/1	13	7	20	99	0/1	9	10	19	99	0/1	13	6	19	99	0/1	14	6	20	99	0/1	11	7	18	99	0/1	7	11	18	99	0/1	15	8	23	99	0/1
ENSMUSG00000021432	Slc35b3	c.*444_*445delTG	chr13	38932439	TCA	T	downstream_gene_variant	CCW2;CCW3;CCW4;CCW5;CCW6	5	1	CCM5;CCS1;CCS2;CCS3;CCS4	5	125	0/1	13	7	20	99	0/1	9	10	19	99	0/1	13	6	19	99	0/1	14	6	20	99	0/1	11	7	18	99	0/1	7	11	18	99	0/1	15	8	23	99	0/1
ENSMUSG00000021432	Slc35b3	c.*469_*470delTG	chr13	38932439	TCA	T	downstream_gene_variant	CCW2;CCW3;CCW4;CCW5;CCW6	5	1	CCM5;CCS1;CCS2;CCS3;CCS4	5	125	0/1	13	7	20	99	0/1	9	10	19	99	0/1	13	6	19	99	0/1	14	6	20	99	0/1	11	7	18	99	0/1	7	11	18	99	0/1	15	8	23	99	0/1
ENSMUSG00000021432	Slc35b3	n.*5106_*5107delTG	chr13	38932439	TCA	T	downstream_gene_variant	CCW2;CCW3;CCW4;CCW5;CCW6	5	1	CCM5;CCS1;CCS2;CCS3;CCS4	5	125	0/1	13	7	20	99	0/1	9	10	19	99	0/1	13	6	19	99	0/1	14	6	20	99	0/1	11	7	18	99	0/1	7	11	18	99	0/1	15	8	23	99	0/1
ENSMUSG00000021432	Slc35b3	n.*5136_*5137delTG	chr13	38932439	TCA	T	downstream_gene_variant	CCW2;CCW3;CCW4;CCW5;CCW6	5	1	CCM5;CCS1;CCS2;CCS3;CCS4	5	125	0/1	13	7	20	99	0/1	9	10	19	99	0/1	13	6	19	99	0/1	14	6	20	99	0/1	11	7	18	99	0/1	7	11	18	99	0/1	15	8	23	99	0/1
ENSMUSG00000021751	Acox2	n.*1589A>C	chr14	8246287	T	G	downstream_gene_variant	CCW2	1	2	CCM5;CCS1	2	5	0/1	6	12	18	99																					0/1	4	15	19	99	0/1	6	12	18	99
ENSMUSG00000021751	Acox2	n.*4098T>C	chr14	8243778	A	G	downstream_gene_variant	CCW5;CCW6	2	4	CCM2;CCM3;CCM5;CCS1	4	1	0/1	4	16	20	95	0/1	5	18	23	99																0/1	7	15	22	99	0/1	10	10	20	99	0/1
ENSMUSG00000021751	Acox2	c.*3564A>T	chr14	8249978	T	A	downstream_gene_variant	CCW2;CCW5;CCW6	3	6	CCM2;CCM3;CCM4;CCM5;CCS1	5	125	0/1	13	13	26	99	0/1	6	16	22	99	0/1	8	13	21	99											0/1	4	16	20	99	0/1	12	18	30	99	0/1
ENSMUSG00000022016	Akap11	c.*2220T>C	chr14	78493556	A	G	downstream_gene_variant	CCW2;CCW3;CCW4;CCW5;CCW6	5	1	CCS1	1	25	1/1	0	22	22	66	1/1	0	18	18	54	1/1	0	18	18	54	1/1	0	16	16	48	1/1	0	17	17	51	0/1	8	10	18	99
ENSMUSG00000022016	Akap11	n.*2192T>C	chr14	78493556	A	G	downstream_gene_variant	CCW2;CCW3;CCW4;CCW5;CCW6	5	1	CCS1	1	25	1/1	0	22	22	66	1/1	0	18	18	54	1/1	0	18	18	54	1/1	0	16	16	48	1/1	0	17	17	51	0/1	8	10	18	99
ENSMUSG00000022016	Akap11	n.*2318T>C	chr14	78493556	A	G	downstream_gene_variant	CCW2;CCW3;CCW4;CCW5;CCW6	5	1	CCS1	1	25	1/1	0	22	22	66	1/1	0	18	18	54	1/1	0	18	18	54	1/1	0	16	16	48	1/1	0	17	17	51	0/1	8	10	18	99
ENSMUSG00000021824	Ap3m1	n.*2931C>T	chr14	21035244	G	A	downstream_gene_variant	CCW3;CCW4;CCW5	3	6	CCM3;CCM4	2	5	0/1	11	7	18	99	0/1	13	10	23	99	0/1	9	12	21	99											0/1	6	12	18	99	0/1	9	12	21	99
ENSMUSG00000021824	Ap3m1	n.*3228C>T	chr14	21035244	G	A	downstream_gene_variant	CCW3;CCW4;CCW5	3	6	CCM3;CCM4	2	5	0/1	11	7	18	99	0/1	13	10	23	99	0/1	9	12	21	99											0/1	6	12	18	99	0/1	9	12	21	99
ENSMUSG00000021824	Ap3m1	c.*2987A>G	chr14	21033616	T	C	downstream_gene_variant	CCW2;CCW3;CCW4;CCW5;CCW6	5	1	CCM4;CCM5;CCS1	3	75	0/1	12	10	22	99	0/1	13	11	24	99	0/1	14	9	23	99	0/1	15	10	25	99	0/1	13	9	22	99	0/1	10	14	24	99	0/1	8	12	20	99	0/1
ENSMUSG00000021824	Ap3m1	n.*4559A>G	chr14	21033616	T	C	downstream_gene_variant	CCW2;CCW3;CCW4;CCW5;CCW6	5	1	CCM4;CCM5;CCS1	3	75	0/1	12	10	22	99	0/1	13	11	24	99	0/1	14	9	23	99	0/1	15	10	25	99	0/1	13	9	22	99	0/1	10	14	24	99	0/1	8	12	20	99	0/1
ENSMUSG00000021824	Ap3m1	n.*4856A>G	chr14	21033616	T	C	downstream_gene_variant	CCW2;CCW3;CCW4;CCW5;CCW6	5	1	CCM4;CCM5;CCS1	3	75	0/1	12	10	22	99	0/1	13	11	24	99	0/1	14	9	23	99	0/1	15	10	25	99	0/1	13	9	22	99	0/1	10	14	24	99	0/1	8	12	20	99	0/1
ENSMUSG00000021824	Ap3m1	n.*4765A>G	chr14	21033410	T	C	downstream_gene_variant	CCW2;CCW3;CCW4;CCW5;CCW6	5	1	CCM4;CCM5;CCS1;CCS3	4	1	0/1	11	10	21	99	0/1	11	12	23	99	0/1	9	15	24	99	0/1	14	6	20	99	0/1	12	10	22	99	0/1	9	11	20	99	0/1	11	13	24	99	0/1
ENSMUSG00000021824	Ap3m1	n.*5062A>G	chr14	21033410	T	C	downstream_gene_variant	CCW2;CCW3;CCW4;CCW5;CCW6	5	1	CCM4;CCM5;CCS1;CCS3	4	1	0/1	11	10	21	99	0/1	11	12	23	99	0/1	9	15	24	99	0/1	14	6	20	99	0/1	12	10	22	99	0/1	9	11	20	99	0/1	11	13	24	99	0/1
ENSMUSG00000022098	Bmp1	n.*3136T>C	chr14	70490183	A	G	downstream_gene_variant	CCW3;CCW4	2	4	CCS1	1	25	1/1	0	24	24	71	1/1	0	35	35	99																0/1	19	15	34	99
ENSMUSG00000033712	Ccar2	c.*1406A>G	chr14	70137497	T	C	downstream_gene_variant	CCW2;CCW3;CCW6	3	6	CCM5;CCS1;CCS3	3	75	1/1	0	18	18	54	1/1	0	21	21	63	1/1	0	19	19	57											0/1	9	8	17	99	0/1	11	6	17	99	0/1
ENSMUSG00000033712	Ccar2	n.*667A>G	chr14	70137497	T	C	downstream_gene_variant	CCW2;CCW3;CCW6	3	6	CCM5;CCS1;CCS3	3	75	1/1	0	18	18	54	1/1	0	21	21	63	1/1	0	19	19	57											0/1	9	8	17	99	0/1	11	6	17	99	0/1
ENSMUSG00000033712	Ccar2	c.*1356C>T	chr14	70137547	G	A	downstream_gene_variant	CCW2;CCW3;CCW5;CCW6	4	8	CCM5;CCS1;CCS3	3	75	1/1	0	22	22	66	1/1	0	20	20	60	1/1	0	23	23	69	1/1	1	23	24	29						0/1	16	7	23	99	0/1	7	14	21	99	0/1
ENSMUSG00000033712	Ccar2	n.*617C>T	chr14	70137547	G	A	downstream_gene_variant	CCW2;CCW3;CCW5;CCW6	4	8	CCM5;CCS1;CCS3	3	75	1/1	0	22	22	66	1/1	0	20	20	60	1/1	0	23	23	69	1/1	1	23	24	29						0/1	16	7	23	99	0/1	7	14	21	99	0/1
ENSMUSG00000033712	Ccar2	c.*1135A>G	chr14	70137768	T	C	downstream_gene_variant	CCW2;CCW3;CCW4;CCW5;CCW6	5	1	CCM5;CCS1	2	5	1/1	0	18	18	54	1/1	0	17	17	51	1/1	0	17	17	51	1/1	0	22	22	66	1/1	0	20	20	60	0/1	9	10	19	99	0/1	13	11	24	99
ENSMUSG00000033712	Ccar2	c.*4095G>T	chr14	70134808	C	A	downstream_gene_variant	CCW2;CCW3;CCW4;CCW5;CCW6	5	1	CCM5;CCS3	2	5	1/1	0	17	17	51	1/1	0	15	15	45	1/1	0	17	17	51	1/1	0	16	16	48	1/1	0	16	16	48	0/1	9	8	17	99	0/1	7	10	17	99
ENSMUSG00000033712	Ccar2	n.*3356G>T	chr14	70134808	C	A	downstream_gene_variant	CCW2;CCW3;CCW4;CCW5;CCW6	5	1	CCM5;CCS3	2	5	1/1	0	17	17	51	1/1	0	15	15	45	1/1	0	17	17	51	1/1	0	16	16	48	1/1	0	16	16	48	0/1	9	8	17	99	0/1	7	10	17	99
ENSMUSG00000033712	Ccar2	n.*396A>G	chr14	70137768	T	C	downstream_gene_variant	CCW2;CCW3;CCW4;CCW5;CCW6	5	1	CCM5;CCS1	2	5	1/1	0	18	18	54	1/1	0	17	17	51	1/1	0	17	17	51	1/1	0	22	22	66	1/1	0	20	20	60	0/1	9	10	19	99	0/1	13	11	24	99
ENSMUSG00000021939	Ctsb	n.*2678A>G	chr14	63144541	A	G	downstream_gene_variant		0	0	CCM5	1	25																										0/1	20	6	26	99
ENSMUSG00000022099	Dmtn	c.*2706G>A	chr14	70615277	C	T	downstream_gene_variant	CCW6	1	2	CCS1	1	25	1/1	0	17	17	51																					0/1	13	9	22	99
ENSMUSG00000042156	Dzip1	n.*1986G>A	chr14	118874273	C	T	downstream_gene_variant	CCW2;CCW3;CCW4;CCW6	4	8	CCM5	1	25	1/1	0	18	18	54	1/1	0	32	32	96	1/1	0	36	36	99	1/1	0	43	43	99						0/1	19	14	33	99
ENSMUSG00000021996	Esd	c.*62T>C	chr14	74745636	T	C	downstream_gene_variant	CCW2;CCW3;CCW4;CCW5;CCW6	5	1	CCM2;CCM3;CCM4;CCS1;CCS3;CCS4	6	15	1/1	1	22	23	31	1/1	1	17	18	13	1/1	0	24	24	72	1/1	0	23	23	69	1/1	0	27	27	81	0/1	12	15	27	99	0/1	18	12	30	99	0/1
ENSMUSG00000033487	Fndc3a	c.*663A>G	chr14	72539504	T	C	downstream_gene_variant		0	0	CCS2	1	25																										0/1	23	4	27	94
ENSMUSG00000033487	Fndc3a	n.*4726A>G	chr14	72556721	T	C	downstream_gene_variant	CCW2;CCW5;CCW6	3	6	CCS3	1	25	1/1	0	15	15	45	1/1	0	15	15	45	1/1	0	15	15	45											0/1	9	10	19	99
ENSMUSG00000033487	Fndc3a	c.*3055A>G	chr14	72561687	T	C	downstream_gene_variant	CCW2;CCW3;CCW4;CCW5;CCW6	5	1	CCM5;CCS3	2	5	1/1	1	21	22	21	1/1	0	20	20	60	1/1	0	18	18	54	1/1	0	19	19	57	1/1	0	17	17	51	0/1	9	9	18	99	0/1	12	9	21	99
ENSMUSG00000091509	Gm17066	n.*2365T>C	chr14	105107044	A	G	downstream_gene_variant	CCW2;CCW3;CCW4;CCW5;CCW6	5	1	CCM5	1	25	0/1	10	10	20	99	0/1	8	14	22	99	0/1	12	9	21	99	0/1	7	12	19	99	0/1	10	12	22	99	0/1	4	15	19	99
ENSMUSG00000033060	Lmo7	c.*1638C>T	chr14	101900242	C	T	downstream_gene_variant	CCW3	1	2	CCM2	1	25	1/1	0	20	20	60																					0/1	14	8	22	99
ENSMUSG00000033060	Lmo7	n.*127C>T	chr14	101900242	C	T	downstream_gene_variant	CCW3	1	2	CCM2	1	25	1/1	0	20	20	60																					0/1	14	8	22	99
ENSMUSG00000033060	Lmo7	c.*1277delT	chr14	101934019	CT	C	downstream_gene_variant	CCW3;CCW4	2	4	CCM4	1	25	0/1	2	10	12	17	0/1	4	14	18	53																0/1	8	8	16	99
ENSMUSG00000033060	Lmo7	n.*1154delT	chr14	101934019	CT	C	downstream_gene_variant	CCW3;CCW4	2	4	CCM4	1	25	0/1	2	10	12	17	0/1	4	14	18	53																0/1	8	8	16	99
ENSMUSG00000033060	Lmo7	n.*3260delT	chr14	101934019	CT	C	downstream_gene_variant	CCW3;CCW4	2	4	CCM4	1	25	0/1	2	10	12	17	0/1	4	14	18	53																0/1	8	8	16	99
ENSMUSG00000033060	Lmo7	c.*1835A>G	chr14	101900439	A	G	downstream_gene_variant	CCW3	1	2	CCM2;CCM4;CCS2;CCS3	4	1	1/1	0	15	15	45																					0/1	7	9	16	99	0/1	7	13	20	99	1/1
ENSMUSG00000033060	Lmo7	n.*135C>T	chr14	101884352	C	T	downstream_gene_variant	CCW3	1	2	CCM2;CCM4;CCS2;CCS3	4	1	1/1	0	22	22	66																					0/1	14	11	25	99	0/1	12	10	22	99	1/1
ENSMUSG00000033060	Lmo7	n.*324A>G	chr14	101900439	A	G	downstream_gene_variant	CCW3	1	2	CCM2;CCM4;CCS2;CCS3	4	1	1/1	0	15	15	45																					0/1	7	9	16	99	0/1	7	13	20	99	1/1
ENSMUSG00000033060	Lmo7	n.*3521C>T	chr14	101884352	C	T	downstream_gene_variant	CCW3	1	2	CCM2;CCM4;CCS2;CCS3	4	1	1/1	0	22	22	66																					0/1	14	11	25	99	0/1	12	10	22	99	1/1
ENSMUSG00000021936	Mapk8	n.*952A>G	chr14	33381353	T	C	downstream_gene_variant	CCW3;CCW4;CCW6	3	6	CCS1	1	25	0/1	14	13	27	99	0/1	11	9	20	99	0/1	9	14	23	99											0/1	11	10	21	99
ENSMUSG00000021936	Mapk8	c.*949G>A	chr14	33381359	C	T	downstream_gene_variant	CCW2;CCW3;CCW4;CCW6	4	8	CCS1	1	25	0/1	10	10	20	99	0/1	16	12	28	99	0/1	12	6	18	99	0/1	10	14	24	99						0/1	12	10	22	99
ENSMUSG00000021936	Mapk8	n.*2564G>A	chr14	33381359	C	T	downstream_gene_variant	CCW2;CCW3;CCW4;CCW6	4	8	CCS1	1	25	0/1	10	10	20	99	0/1	16	12	28	99	0/1	12	6	18	99	0/1	10	14	24	99						0/1	12	10	22	99
ENSMUSG00000021936	Mapk8	n.*946G>A	chr14	33381359	C	T	downstream_gene_variant	CCW2;CCW3;CCW4;CCW6	4	8	CCS1	1	25	0/1	10	10	20	99	0/1	16	12	28	99	0/1	12	6	18	99	0/1	10	14	24	99						0/1	12	10	22	99
ENSMUSG00000022160	Mettl3	c.*3806T>C	chr14	52294229	A	G	downstream_gene_variant	CCW5;CCW6	2	4	CCM3;CCM4;CCS3;CCS4	4	1	0/1	19	7	26	99	0/1	20	5	25	99																0/1	18	6	24	99	0/1	9	11	20	99	0/1
ENSMUSG00000022160	Mettl3	c.*753T>C	chr14	52294229	A	G	downstream_gene_variant	CCW5;CCW6	2	4	CCM3;CCM4;CCS3;CCS4	4	1	0/1	19	7	26	99	0/1	20	5	25	99																0/1	18	6	24	99	0/1	9	11	20	99	0/1
ENSMUSG00000022160	Mettl3	c.*799T>C	chr14	52294229	A	G	downstream_gene_variant	CCW5;CCW6	2	4	CCM3;CCM4;CCS3;CCS4	4	1	0/1	19	7	26	99	0/1	20	5	25	99																0/1	18	6	24	99	0/1	9	11	20	99	0/1
ENSMUSG00000022160	Mettl3	n.*1478T>C	chr14	52294229	A	G	downstream_gene_variant	CCW5;CCW6	2	4	CCM3;CCM4;CCS3;CCS4	4	1	0/1	19	7	26	99	0/1	20	5	25	99																0/1	18	6	24	99	0/1	9	11	20	99	0/1
ENSMUSG00000022160	Mettl3	n.*2432T>C	chr14	52294229	A	G	downstream_gene_variant	CCW5;CCW6	2	4	CCM3;CCM4;CCS3;CCS4	4	1	0/1	19	7	26	99	0/1	20	5	25	99																0/1	18	6	24	99	0/1	9	11	20	99	0/1
ENSMUSG00000022160	Mettl3	n.*2562T>C	chr14	52294229	A	G	downstream_gene_variant	CCW5;CCW6	2	4	CCM3;CCM4;CCS3;CCS4	4	1	0/1	19	7	26	99	0/1	20	5	25	99																0/1	18	6	24	99	0/1	9	11	20	99	0/1
ENSMUSG00000022160	Mettl3	n.*2760T>C	chr14	52294229	A	G	downstream_gene_variant	CCW5;CCW6	2	4	CCM3;CCM4;CCS3;CCS4	4	1	0/1	19	7	26	99	0/1	20	5	25	99																0/1	18	6	24	99	0/1	9	11	20	99	0/1
ENSMUSG00000022160	Mettl3	n.*3870T>C	chr14	52294229	A	G	downstream_gene_variant	CCW5;CCW6	2	4	CCM3;CCM4;CCS3;CCS4	4	1	0/1	19	7	26	99	0/1	20	5	25	99																0/1	18	6	24	99	0/1	9	11	20	99	0/1
ENSMUSG00000022160	Mettl3	n.*4001T>C	chr14	52294229	A	G	downstream_gene_variant	CCW5;CCW6	2	4	CCM3;CCM4;CCS3;CCS4	4	1	0/1	19	7	26	99	0/1	20	5	25	99																0/1	18	6	24	99	0/1	9	11	20	99	0/1
ENSMUSG00000022160	Mettl3	n.*4474T>C	chr14	52294229	A	G	downstream_gene_variant	CCW5;CCW6	2	4	CCM3;CCM4;CCS3;CCS4	4	1	0/1	19	7	26	99	0/1	20	5	25	99																0/1	18	6	24	99	0/1	9	11	20	99	0/1
ENSMUSG00000022160	Mettl3	n.*628T>C	chr14	52294229	A	G	downstream_gene_variant	CCW5;CCW6	2	4	CCM3;CCM4;CCS3;CCS4	4	1	0/1	19	7	26	99	0/1	20	5	25	99																0/1	18	6	24	99	0/1	9	11	20	99	0/1
ENSMUSG00000022160	Mettl3	n.*1081T>C	chr14	52294229	A	G	downstream_gene_variant	CCW5;CCW6	2	4	CCM2;CCM3;CCM5;CCS1;CCS2;CCS3;CCS4	7	175	0/1	19	7	26	99	0/1	20	5	25	99																0/1	10	15	25	99	0/1	16	9	25	99	0/1
ENSMUSG00000021910	Nisch	n.*2457C>A	chr14	31174439	G	T	downstream_gene_variant	CCW4	1	2	CCM5;CCS1	2	5	0/1	14	5	19	99																					0/1	13	6	19	99	0/1	17	6	23	99
ENSMUSG00000021910	Nisch	n.*2767C>A	chr14	31174439	G	T	downstream_gene_variant	CCW4	1	2	CCM5;CCS1	2	5	0/1	14	5	19	99																					0/1	13	6	19	99	0/1	17	6	23	99
ENSMUSG00000021910	Nisch	n.*3062C>A	chr14	31174439	G	T	downstream_gene_variant	CCW4	1	2	CCM5;CCS1	2	5	0/1	14	5	19	99																					0/1	13	6	19	99	0/1	17	6	23	99
ENSMUSG00000021910	Nisch	n.*3260C>A	chr14	31174439	G	T	downstream_gene_variant	CCW4	1	2	CCM5;CCS1	2	5	0/1	14	5	19	99																					0/1	13	6	19	99	0/1	17	6	23	99
ENSMUSG00000021910	Nisch	n.*3577C>A	chr14	31174439	G	T	downstream_gene_variant	CCW4	1	2	CCM5;CCS1	2	5	0/1	14	5	19	99																					0/1	13	6	19	99	0/1	17	6	23	99
ENSMUSG00000021910	Nisch	n.*1531C>T	chr14	31186090	G	A	downstream_gene_variant	CCW3	1	2	CCS1;CCS3;CCS4	3	75	0/1	17	6	23	99																					0/1	16	11	27	99	0/1	23	14	37	99	0/1
ENSMUSG00000021910	Nisch	n.*1728T>C	chr14	31185893	A	G	downstream_gene_variant	CCW3;CCW5;CCW6	3	6	CCS3	1	25	0/1	11	13	24	99	0/1	14	5	19	99	0/1	13	7	20	99											1/1	1	27	28	43
ENSMUSG00000021910	Nisch	c.*3000_*3003delTGTG	chr14	31183644	TCACA	T	downstream_gene_variant	CCW2;CCW5;CCW6	3	6	CCM5;CCS1	2	5	0/1	12	6	18	99	0/1	14	10	24	99	0/1	15	5	20	99											0/1	12	7	19	99	0/1	16	8	24	99
ENSMUSG00000021910	Nisch	n.*1363_*1366delTGTG	chr14	31183644	TCACA	T	downstream_gene_variant	CCW2;CCW5;CCW6	3	6	CCM5;CCS1	2	5	0/1	12	6	18	99	0/1	14	10	24	99	0/1	15	5	20	99											0/1	12	7	19	99	0/1	16	8	24	99
ENSMUSG00000021910	Nisch	n.*2716_*2719delTGTG	chr14	31183644	TCACA	T	downstream_gene_variant	CCW2;CCW5;CCW6	3	6	CCM5;CCS1	2	5	0/1	12	6	18	99	0/1	14	10	24	99	0/1	15	5	20	99											0/1	12	7	19	99	0/1	16	8	24	99
ENSMUSG00000021910	Nisch	n.*3311_*3314delTGTG	chr14	31183644	TCACA	T	downstream_gene_variant	CCW2;CCW5;CCW6	3	6	CCM5;CCS1	2	5	0/1	12	6	18	99	0/1	14	10	24	99	0/1	15	5	20	99											0/1	12	7	19	99	0/1	16	8	24	99
ENSMUSG00000021910	Nisch	n.*3973_*3976delTGTG	chr14	31183644	TCACA	T	downstream_gene_variant	CCW2;CCW5;CCW6	3	6	CCM5;CCS1	2	5	0/1	12	6	18	99	0/1	14	10	24	99	0/1	15	5	20	99											0/1	12	7	19	99	0/1	16	8	24	99
ENSMUSG00000021910	Nisch	n.*4692_*4695delTGTG	chr14	31183644	TCACA	T	downstream_gene_variant	CCW2;CCW5;CCW6	3	6	CCM5;CCS1	2	5	0/1	12	6	18	99	0/1	14	10	24	99	0/1	15	5	20	99											0/1	12	7	19	99	0/1	16	8	24	99
ENSMUSG00000021910	Nisch	c.*1519A>G	chr14	31182859	T	C	downstream_gene_variant	CCW2;CCW3;CCW4;CCW5	4	8	CCM5	1	25	0/1	11	7	18	99	0/1	15	5	20	99	0/1	8	7	15	99	0/1	13	5	18	99						0/1	13	8	21	99
ENSMUSG00000021910	Nisch	c.*3789A>G	chr14	31182859	T	C	downstream_gene_variant	CCW2;CCW3;CCW4;CCW5	4	8	CCM5	1	25	0/1	11	7	18	99	0/1	15	5	20	99	0/1	8	7	15	99	0/1	13	5	18	99						0/1	13	8	21	99
ENSMUSG00000021910	Nisch	n.*2152A>G	chr14	31182859	T	C	downstream_gene_variant	CCW2;CCW3;CCW4;CCW5	4	8	CCM5	1	25	0/1	11	7	18	99	0/1	15	5	20	99	0/1	8	7	15	99	0/1	13	5	18	99						0/1	13	8	21	99
ENSMUSG00000021910	Nisch	n.*3505A>G	chr14	31182859	T	C	downstream_gene_variant	CCW2;CCW3;CCW4;CCW5	4	8	CCM5	1	25	0/1	11	7	18	99	0/1	15	5	20	99	0/1	8	7	15	99	0/1	13	5	18	99						0/1	13	8	21	99
ENSMUSG00000021910	Nisch	n.*4762A>G	chr14	31182859	T	C	downstream_gene_variant	CCW2;CCW3;CCW4;CCW5	4	8	CCM5	1	25	0/1	11	7	18	99	0/1	15	5	20	99	0/1	8	7	15	99	0/1	13	5	18	99						0/1	13	8	21	99
ENSMUSG00000021910	Nisch	n.*654A>G	chr14	31182859	T	C	downstream_gene_variant	CCW2;CCW3;CCW4;CCW5	4	8	CCM5	1	25	0/1	11	7	18	99	0/1	15	5	20	99	0/1	8	7	15	99	0/1	13	5	18	99						0/1	13	8	21	99
ENSMUSG00000021910	Nisch	n.*4100A>G	chr14	31182859	T	C	downstream_gene_variant	CCW2;CCW3;CCW4;CCW5	4	8	CCS1;CCS3	2	5	0/1	11	7	18	99	0/1	15	5	20	99	0/1	8	7	15	99	0/1	13	5	18	99						0/1	15	13	28	99	0/1	17	18	35	99
ENSMUSG00000021910	Nisch	c.*1895G>A	chr14	31184753	C	T	downstream_gene_variant	CCW3;CCW4;CCW6	3	6	CCS1;CCS2;CCS3;CCS4	4	1	0/1	12	10	22	99	0/1	18	6	24	99	0/1	6	11	17	99											0/1	17	19	36	99	0/1	14	15	29	99	0/1
ENSMUSG00000021910	Nisch	n.*1128C>A	chr14	31187212	G	T	downstream_gene_variant	CCW2;CCW3;CCW4;CCW5;CCW6	5	1	CCM5;CCS3	2	5	0/1	19	14	33	99	0/1	14	21	35	99	0/1	16	12	28	99	0/1	20	14	34	99	0/1	15	15	30	99	0/1	15	17	32	99	0/1	14	15	29	99
ENSMUSG00000021910	Nisch	c.*2564C>T	chr14	31181814	G	A	downstream_gene_variant	CCW2;CCW3;CCW4;CCW5;CCW6	5	1	CCM5;CCS1;CCS3	3	75	0/1	20	9	29	99	0/1	13	19	32	99	0/1	17	13	30	99	0/1	22	10	32	99	0/1	14	14	28	99	0/1	17	7	24	99	0/1	17	9	26	99	0/1
ENSMUSG00000021910	Nisch	c.*2662G>A	chr14	31183986	C	T	downstream_gene_variant	CCW2;CCW3;CCW4;CCW5;CCW6	5	1	CCM5;CCS1;CCS3	3	75	0/1	13	7	20	99	0/1	17	11	28	99	0/1	15	10	25	99	0/1	18	10	28	99	0/1	15	7	22	99	0/1	11	9	20	99	0/1	10	12	22	99	0/1
ENSMUSG00000021910	Nisch	c.*3229T>C	chr14	31183419	A	G	downstream_gene_variant	CCW2;CCW3;CCW4;CCW5;CCW6	5	1	CCM5;CCS1;CCS3	3	75	0/1	15	12	27	99	0/1	16	14	30	99	0/1	16	11	27	99	0/1	23	10	33	99	0/1	17	12	29	99	0/1	15	10	25	99	0/1	16	10	26	99	0/1
ENSMUSG00000021910	Nisch	c.*4834C>T	chr14	31181814	G	A	downstream_gene_variant	CCW2;CCW3;CCW4;CCW5;CCW6	5	1	CCM5;CCS1;CCS3	3	75	0/1	20	9	29	99	0/1	13	19	32	99	0/1	17	13	30	99	0/1	22	10	32	99	0/1	14	14	28	99	0/1	17	7	24	99	0/1	17	9	26	99	0/1
ENSMUSG00000021910	Nisch	n.*1025G>A	chr14	31183986	C	T	downstream_gene_variant	CCW2;CCW3;CCW4;CCW5;CCW6	5	1	CCM5;CCS1;CCS3	3	75	0/1	13	7	20	99	0/1	17	11	28	99	0/1	15	10	25	99	0/1	18	10	28	99	0/1	15	7	22	99	0/1	11	9	20	99	0/1	10	12	22	99	0/1
ENSMUSG00000021910	Nisch	n.*1592T>C	chr14	31183419	A	G	downstream_gene_variant	CCW2;CCW3;CCW4;CCW5;CCW6	5	1	CCM5;CCS1;CCS3	3	75	0/1	15	12	27	99	0/1	16	14	30	99	0/1	16	11	27	99	0/1	23	10	33	99	0/1	17	12	29	99	0/1	15	10	25	99	0/1	16	10	26	99	0/1
ENSMUSG00000021910	Nisch	n.*1699C>T	chr14	31181814	G	A	downstream_gene_variant	CCW2;CCW3;CCW4;CCW5;CCW6	5	1	CCM5;CCS1;CCS3	3	75	0/1	20	9	29	99	0/1	13	19	32	99	0/1	17	13	30	99	0/1	22	10	32	99	0/1	14	14	28	99	0/1	17	7	24	99	0/1	17	9	26	99	0/1
ENSMUSG00000021910	Nisch	n.*2378G>A	chr14	31183986	C	T	downstream_gene_variant	CCW2;CCW3;CCW4;CCW5;CCW6	5	1	CCM5;CCS1;CCS3	3	75	0/1	13	7	20	99	0/1	17	11	28	99	0/1	15	10	25	99	0/1	18	10	28	99	0/1	15	7	22	99	0/1	11	9	20	99	0/1	10	12	22	99	0/1
ENSMUSG00000021910	Nisch	n.*2945T>C	chr14	31183419	A	G	downstream_gene_variant	CCW2;CCW3;CCW4;CCW5;CCW6	5	1	CCM5;CCS1;CCS3	3	75	0/1	15	12	27	99	0/1	16	14	30	99	0/1	16	11	27	99	0/1	23	10	33	99	0/1	17	12	29	99	0/1	15	10	25	99	0/1	16	10	26	99	0/1
ENSMUSG00000021910	Nisch	n.*2973G>A	chr14	31183986	C	T	downstream_gene_variant	CCW2;CCW3;CCW4;CCW5;CCW6	5	1	CCM5;CCS1;CCS3	3	75	0/1	13	7	20	99	0/1	17	11	28	99	0/1	15	10	25	99	0/1	18	10	28	99	0/1	15	7	22	99	0/1	11	9	20	99	0/1	10	12	22	99	0/1
ENSMUSG00000021910	Nisch	n.*3197C>T	chr14	31181814	G	A	downstream_gene_variant	CCW2;CCW3;CCW4;CCW5;CCW6	5	1	CCM5;CCS1;CCS3	3	75	0/1	20	9	29	99	0/1	13	19	32	99	0/1	17	13	30	99	0/1	22	10	32	99	0/1	14	14	28	99	0/1	17	7	24	99	0/1	17	9	26	99	0/1
ENSMUSG00000021910	Nisch	n.*3540T>C	chr14	31183419	A	G	downstream_gene_variant	CCW2;CCW3;CCW4;CCW5;CCW6	5	1	CCM5;CCS1;CCS3	3	75	0/1	15	12	27	99	0/1	16	14	30	99	0/1	16	11	27	99	0/1	23	10	33	99	0/1	17	12	29	99	0/1	15	10	25	99	0/1	16	10	26	99	0/1
ENSMUSG00000021910	Nisch	n.*3635G>A	chr14	31183986	C	T	downstream_gene_variant	CCW2;CCW3;CCW4;CCW5;CCW6	5	1	CCM5;CCS1;CCS3	3	75	0/1	13	7	20	99	0/1	17	11	28	99	0/1	15	10	25	99	0/1	18	10	28	99	0/1	15	7	22	99	0/1	11	9	20	99	0/1	10	12	22	99	0/1
ENSMUSG00000021910	Nisch	n.*4202T>C	chr14	31183419	A	G	downstream_gene_variant	CCW2;CCW3;CCW4;CCW5;CCW6	5	1	CCM5;CCS1;CCS3	3	75	0/1	15	12	27	99	0/1	16	14	30	99	0/1	16	11	27	99	0/1	23	10	33	99	0/1	17	12	29	99	0/1	15	10	25	99	0/1	16	10	26	99	0/1
ENSMUSG00000021910	Nisch	n.*4354G>A	chr14	31183986	C	T	downstream_gene_variant	CCW2;CCW3;CCW4;CCW5;CCW6	5	1	CCM5;CCS1;CCS3	3	75	0/1	13	7	20	99	0/1	17	11	28	99	0/1	15	10	25	99	0/1	18	10	28	99	0/1	15	7	22	99	0/1	11	9	20	99	0/1	10	12	22	99	0/1
ENSMUSG00000021910	Nisch	n.*4550C>T	chr14	31181814	G	A	downstream_gene_variant	CCW2;CCW3;CCW4;CCW5;CCW6	5	1	CCM5;CCS1;CCS3	3	75	0/1	20	9	29	99	0/1	13	19	32	99	0/1	17	13	30	99	0/1	22	10	32	99	0/1	14	14	28	99	0/1	17	7	24	99	0/1	17	9	26	99	0/1
ENSMUSG00000021910	Nisch	n.*4921T>C	chr14	31183419	A	G	downstream_gene_variant	CCW2;CCW3;CCW4;CCW5;CCW6	5	1	CCM5;CCS1;CCS3	3	75	0/1	15	12	27	99	0/1	16	14	30	99	0/1	16	11	27	99	0/1	23	10	33	99	0/1	17	12	29	99	0/1	15	10	25	99	0/1	16	10	26	99	0/1
ENSMUSG00000021910	Nisch	n.*5145C>T	chr14	31181814	G	A	downstream_gene_variant	CCW2;CCW3;CCW4;CCW5;CCW6	5	1	CCM5;CCS1;CCS3	3	75	0/1	20	9	29	99	0/1	13	19	32	99	0/1	17	13	30	99	0/1	22	10	32	99	0/1	14	14	28	99	0/1	17	7	24	99	0/1	17	9	26	99	0/1
ENSMUSG00000021910	Nisch	n.*94T>C	chr14	31183419	A	G	downstream_gene_variant	CCW2;CCW3;CCW4;CCW5;CCW6	5	1	CCM5;CCS1;CCS3	3	75	0/1	15	12	27	99	0/1	16	14	30	99	0/1	16	11	27	99	0/1	23	10	33	99	0/1	17	12	29	99	0/1	15	10	25	99	0/1	16	10	26	99	0/1
ENSMUSG00000021809	Nudt13	c.*457C>A	chr14	20316681	C	A	downstream_gene_variant	CCW6	1	2	CCS1	1	25	0/1	13	7	20	99																					0/1	8	11	19	99
ENSMUSG00000021809	Nudt13	n.*1095C>A	chr14	20316681	C	A	downstream_gene_variant	CCW6	1	2	CCS1	1	25	0/1	13	7	20	99																					0/1	8	11	19	99
ENSMUSG00000021809	Nudt13	n.*157C>A	chr14	20316681	C	A	downstream_gene_variant	CCW6	1	2	CCS1	1	25	0/1	13	7	20	99																					0/1	8	11	19	99
ENSMUSG00000021809	Nudt13	n.*460C>A	chr14	20316681	C	A	downstream_gene_variant	CCW6	1	2	CCS1	1	25	0/1	13	7	20	99																					0/1	8	11	19	99
ENSMUSG00000021809	Nudt13	n.*480C>A	chr14	20316681	C	A	downstream_gene_variant	CCW6	1	2	CCS1	1	25	0/1	13	7	20	99																					0/1	8	11	19	99
ENSMUSG00000021748	Pdhb	n.*170G>A	chr14	8166076	C	T	downstream_gene_variant	CCW5	1	2		0	0	0/1	18	3	21	59
ENSMUSG00000021748	Pdhb	c.*1731dupG	chr14	8164604	A	AC	downstream_gene_variant	CCW2	1	2	CCM5	1	25	0/1	9	7	16	99																					0/1	7	9	16	99
ENSMUSG00000021748	Pdhb	n.*1641dupG	chr14	8164604	A	AC	downstream_gene_variant	CCW2	1	2	CCM5	1	25	0/1	9	7	16	99																					0/1	7	9	16	99
ENSMUSG00000021748	Pdhb	c.*2314A>G	chr14	8164022	T	C	downstream_gene_variant	CCW2;CCW4;CCW6	3	6	CCM3;CCM4	2	5	0/1	12	12	24	99	0/1	14	7	21	99	0/1	7	12	19	99											0/1	13	7	20	99	0/1	14	5	19	99
ENSMUSG00000021748	Pdhb	n.*2224A>G	chr14	8164022	T	C	downstream_gene_variant	CCW2;CCW4;CCW6	3	6	CCM3;CCM4	2	5	0/1	12	12	24	99	0/1	14	7	21	99	0/1	7	12	19	99											0/1	13	7	20	99	0/1	14	5	19	99
ENSMUSG00000021748	Pdhb	n.*1976G>A	chr14	8164270	C	T	downstream_gene_variant	CCW2;CCW3;CCW4;CCW6	4	8	CCM4	1	25	0/1	11	7	18	99	0/1	10	10	20	99	0/1	13	10	23	99	0/1	11	11	22	99						0/1	10	8	18	99
ENSMUSG00000021748	Pdhb	n.*3368G>A	chr14	8166345	C	T	downstream_gene_variant	CCW2;CCW3;CCW6	3	6	CCM3;CCM4;CCM5	3	75	0/1	9	7	16	99	0/1	6	11	17	99	0/1	11	7	18	99											0/1	13	12	25	99	0/1	7	10	17	99	0/1
ENSMUSG00000021748	Pdhb	n.*3754G>A	chr14	8166345	C	T	downstream_gene_variant	CCW2;CCW3;CCW6	3	6	CCM3;CCM4;CCM5	3	75	0/1	9	7	16	99	0/1	6	11	17	99	0/1	11	7	18	99											0/1	13	12	25	99	0/1	7	10	17	99	0/1
ENSMUSG00000021748	Pdhb	n.*4241G>A	chr14	8166345	C	T	downstream_gene_variant	CCW2;CCW3;CCW6	3	6	CCM3;CCM4;CCM5	3	75	0/1	9	7	16	99	0/1	6	11	17	99	0/1	11	7	18	99											0/1	13	12	25	99	0/1	7	10	17	99	0/1
ENSMUSG00000021748	Pdhb	n.*4510G>A	chr14	8166345	C	T	downstream_gene_variant	CCW2;CCW3;CCW6	3	6	CCM3;CCM4;CCM5	3	75	0/1	9	7	16	99	0/1	6	11	17	99	0/1	11	7	18	99											0/1	13	12	25	99	0/1	7	10	17	99	0/1
ENSMUSG00000021748	Pdhb	n.*4712G>A	chr14	8166345	C	T	downstream_gene_variant	CCW2;CCW3;CCW6	3	6	CCM3;CCM4;CCM5	3	75	0/1	9	7	16	99	0/1	6	11	17	99	0/1	11	7	18	99											0/1	13	12	25	99	0/1	7	10	17	99	0/1
ENSMUSG00000021748	Pdhb	n.*2873C>T	chr14	8166840	G	A	downstream_gene_variant	CCW2;CCW3;CCW4;CCW5;CCW6	5	1	CCS1	1	25	0/1	17	9	26	99	0/1	16	7	23	99	0/1	24	7	31	99	0/1	24	10	34	99	0/1	20	11	31	99	0/1	9	9	18	99
ENSMUSG00000021748	Pdhb	n.*3259C>T	chr14	8166840	G	A	downstream_gene_variant	CCW2;CCW3;CCW4;CCW5;CCW6	5	1	CCS1;CCS3	2	5	0/1	17	9	26	99	0/1	16	7	23	99	0/1	24	7	31	99	0/1	24	10	34	99	0/1	20	11	31	99	0/1	10	10	20	99	1/1	1	19	20	20
ENSMUSG00000021748	Pdhb	n.*2927T>C	chr14	8166786	A	G	downstream_gene_variant	CCW2;CCW3;CCW4;CCW5	4	8	CCM2;CCM4;CCM5;CCS3	4	1	0/1	22	4	26	78	0/1	20	5	25	99	0/1	24	8	32	99	0/1	19	4	23	89						0/1	19	7	26	99	0/1	20	6	26	99	0/1
ENSMUSG00000021748	Pdhb	n.*3313T>C	chr14	8166786	A	G	downstream_gene_variant	CCW2;CCW3;CCW4;CCW5	4	8	CCM2;CCM4;CCM5;CCS3	4	1	0/1	22	4	26	78	0/1	20	5	25	99	0/1	24	8	32	99	0/1	19	4	23	89						0/1	19	7	26	99	0/1	20	6	26	99	0/1
ENSMUSG00000021748	Pdhb	n.*3800T>C	chr14	8166786	A	G	downstream_gene_variant	CCW2;CCW3;CCW4;CCW5	4	8	CCM2;CCM4;CCM5;CCS3	4	1	0/1	22	4	26	78	0/1	20	5	25	99	0/1	24	8	32	99	0/1	19	4	23	89						0/1	19	7	26	99	0/1	20	6	26	99	0/1
ENSMUSG00000021748	Pdhb	n.*4069T>C	chr14	8166786	A	G	downstream_gene_variant	CCW2;CCW3;CCW4;CCW5	4	8	CCM2;CCM4;CCM5;CCS3	4	1	0/1	22	4	26	78	0/1	20	5	25	99	0/1	24	8	32	99	0/1	19	4	23	89						0/1	19	7	26	99	0/1	20	6	26	99	0/1
ENSMUSG00000021748	Pdhb	n.*4271T>C	chr14	8166786	A	G	downstream_gene_variant	CCW2;CCW3;CCW4;CCW5	4	8	CCM2;CCM4;CCM5;CCS3	4	1	0/1	22	4	26	78	0/1	20	5	25	99	0/1	24	8	32	99	0/1	19	4	23	89						0/1	19	7	26	99	0/1	20	6	26	99	0/1
ENSMUSG00000021748	Pdhb	n.*3746C>T	chr14	8166840	G	A	downstream_gene_variant	CCW2;CCW3;CCW4;CCW5;CCW6	5	1	CCM2;CCM4;CCM5;CCS1;CCS3	5	125	0/1	17	9	26	99	0/1	16	7	23	99	0/1	24	7	31	99	0/1	24	10	34	99	0/1	20	11	31	99	0/1	20	10	30	99	0/1	22	7	29	99	0/1
ENSMUSG00000021748	Pdhb	n.*4015C>T	chr14	8166840	G	A	downstream_gene_variant	CCW2;CCW3;CCW4;CCW5;CCW6	5	1	CCM2;CCM4;CCM5;CCS1;CCS3	5	125	0/1	17	9	26	99	0/1	16	7	23	99	0/1	24	7	31	99	0/1	24	10	34	99	0/1	20	11	31	99	0/1	20	10	30	99	0/1	22	7	29	99	0/1
ENSMUSG00000021748	Pdhb	n.*4217C>T	chr14	8166840	G	A	downstream_gene_variant	CCW2;CCW3;CCW4;CCW5;CCW6	5	1	CCM2;CCM4;CCM5;CCS1;CCS3	5	125	0/1	17	9	26	99	0/1	16	7	23	99	0/1	24	7	31	99	0/1	24	10	34	99	0/1	20	11	31	99	0/1	20	10	30	99	0/1	22	7	29	99	0/1
ENSMUSG00000021737	Psmd6	n.*4577G>C	chr14	14112228	C	G	downstream_gene_variant	CCW2;CCW3;CCW4;CCW5;CCW6	5	1	CCS1;CCS3	2	5	0/1	12	10	22	99	0/1	13	10	23	99	0/1	9	10	19	99	0/1	17	10	27	99	0/1	13	9	22	99	0/1	11	8	19	99	0/1	12	8	20	99
ENSMUSG00000021737	Psmd6	c.*1895C>T	chr14	14112260	G	A	downstream_gene_variant	CCW3;CCW4;CCW5	3	6	CCM2;CCM3;CCM4;CCM5;CCS1;CCS3	6	15	0/1	12	6	18	99	0/1	7	9	16	99	0/1	11	6	17	99											0/1	13	4	17	99	0/1	16	6	22	99	0/1
ENSMUSG00000021737	Psmd6	n.*1650C>T	chr14	14112260	G	A	downstream_gene_variant	CCW3;CCW4;CCW5	3	6	CCM2;CCM3;CCM4;CCM5;CCS1;CCS3	6	15	0/1	12	6	18	99	0/1	7	9	16	99	0/1	11	6	17	99											0/1	13	4	17	99	0/1	16	6	22	99	0/1
ENSMUSG00000021737	Psmd6	n.*3935C>T	chr14	14112260	G	A	downstream_gene_variant	CCW3;CCW4;CCW5	3	6	CCM2;CCM3;CCM4;CCM5;CCS1;CCS3	6	15	0/1	12	6	18	99	0/1	7	9	16	99	0/1	11	6	17	99											0/1	13	4	17	99	0/1	16	6	22	99	0/1
ENSMUSG00000021737	Psmd6	n.*4545C>T	chr14	14112260	G	A	downstream_gene_variant	CCW3;CCW4;CCW5	3	6	CCM2;CCM3;CCM4;CCM5;CCS1;CCS3	6	15	0/1	12	6	18	99	0/1	7	9	16	99	0/1	11	6	17	99											0/1	13	4	17	99	0/1	16	6	22	99	0/1
ENSMUSG00000021737	Psmd6	c.*1927G>C	chr14	14112228	C	G	downstream_gene_variant	CCW2;CCW3;CCW4;CCW5;CCW6	5	1	CCM2;CCM3;CCM4;CCM5;CCS1;CCS3	6	15	0/1	12	10	22	99	0/1	13	10	23	99	0/1	9	10	19	99	0/1	17	10	27	99	0/1	13	9	22	99	0/1	14	7	21	99	0/1	17	6	23	99	0/1
ENSMUSG00000021737	Psmd6	n.*1682G>C	chr14	14112228	C	G	downstream_gene_variant	CCW2;CCW3;CCW4;CCW5;CCW6	5	1	CCM2;CCM3;CCM4;CCM5;CCS1;CCS3	6	15	0/1	12	10	22	99	0/1	13	10	23	99	0/1	9	10	19	99	0/1	17	10	27	99	0/1	13	9	22	99	0/1	14	7	21	99	0/1	17	6	23	99	0/1
ENSMUSG00000021737	Psmd6	n.*3967G>C	chr14	14112228	C	G	downstream_gene_variant	CCW2;CCW3;CCW4;CCW5;CCW6	5	1	CCM2;CCM3;CCM4;CCM5;CCS1;CCS3	6	15	0/1	12	10	22	99	0/1	13	10	23	99	0/1	9	10	19	99	0/1	17	10	27	99	0/1	13	9	22	99	0/1	14	7	21	99	0/1	17	6	23	99	0/1
ENSMUSG00000033885	Pxk	c.*2190C>T	chr14	8166345	C	T	downstream_gene_variant	CCW2;CCW3;CCW6	3	6	CCM3;CCM4;CCM5	3	75	0/1	9	7	16	99	0/1	6	11	17	99	0/1	11	7	18	99											0/1	13	12	25	99	0/1	7	10	17	99	0/1
ENSMUSG00000033885	Pxk	c.*2424C>T	chr14	8166345	C	T	downstream_gene_variant	CCW2;CCW3;CCW6	3	6	CCM3;CCM4;CCM5	3	75	0/1	9	7	16	99	0/1	6	11	17	99	0/1	11	7	18	99											0/1	13	12	25	99	0/1	7	10	17	99	0/1
ENSMUSG00000033885	Pxk	c.*2631A>G	chr14	8166786	A	G	downstream_gene_variant	CCW2;CCW3;CCW4;CCW5	4	8	CCM2;CCM4;CCM5;CCS3	4	1	0/1	22	4	26	78	0/1	20	5	25	99	0/1	24	8	32	99	0/1	19	4	23	89						0/1	19	7	26	99	0/1	20	6	26	99	0/1
ENSMUSG00000033885	Pxk	c.*2865A>G	chr14	8166786	A	G	downstream_gene_variant	CCW2;CCW3;CCW4;CCW5	4	8	CCM2;CCM4;CCM5;CCS3	4	1	0/1	22	4	26	78	0/1	20	5	25	99	0/1	24	8	32	99	0/1	19	4	23	89						0/1	19	7	26	99	0/1	20	6	26	99	0/1
ENSMUSG00000033885	Pxk	c.*2919G>A	chr14	8166840	G	A	downstream_gene_variant	CCW2;CCW3;CCW4;CCW5;CCW6	5	1	CCM2;CCM4;CCM5;CCS1;CCS3	5	125	0/1	17	9	26	99	0/1	16	7	23	99	0/1	24	7	31	99	0/1	24	10	34	99	0/1	20	11	31	99	0/1	20	10	30	99	0/1	22	7	29	99	0/1
ENSMUSG00000033885	Pxk	c.*2685G>A	chr14	8166840	G	A	downstream_gene_variant	CCW2;CCW3;CCW4;CCW5;CCW6	5	1	CCM2;CCM3;CCM4;CCS1;CCS2;CCS3;CCS4	7	175	0/1	17	9	26	99	0/1	16	7	23	99	0/1	24	7	31	99	0/1	24	10	34	99	0/1	20	11	31	99	0/1	16	18	34	99	0/1	16	17	33	99	0/1
ENSMUSG00000021892	Sh3bp5	n.*3130A>G	chr14	31374465	T	C	downstream_gene_variant	CCW2;CCW6	2	4	CCS1	1	25	0/1	6	15	21	99	0/1	6	11	17	99																0/1	9	12	21	99
ENSMUSG00000021892	Sh3bp5	n.*3164G>A	chr14	31374431	C	T	downstream_gene_variant	CCW2;CCW4;CCW6	3	6	CCS1	1	25	0/1	12	10	22	99	0/1	8	10	18	99	0/1	9	12	21	99											0/1	11	13	24	99
ENSMUSG00000021892	Sh3bp5	n.*2499G>A	chr14	31375096	C	T	downstream_gene_variant	CCW2;CCW4;CCW5	3	6	CCM5;CCS1	2	5	0/1	11	11	22	99	0/1	12	9	21	99	0/1	13	7	20	99											0/1	11	7	18	99	0/1	7	13	20	99
ENSMUSG00000034248	Slc25a37	n.*2676_*2678delCCC	chr14	69243134	TGGG	T	downstream_gene_variant	CCW2;CCW5;CCW6	3	6	CCS1	1	25	1/1	0	18	18	54	1/1	0	13	13	39	1/1	0	13	13	40											0/1	10	5	15	99
ENSMUSG00000034248	Slc25a37	n.*2648A>G	chr14	69243165	T	C	downstream_gene_variant	CCW2;CCW4;CCW5;CCW6	4	8	CCS1	1	25	1/1	0	22	22	66	1/1	0	23	23	69	1/1	0	24	24	72	1/1	0	24	24	72						0/1	9	17	26	99
ENSMUSG00000034248	Slc25a37	n.*2698A>G	chr14	69243115	T	C	downstream_gene_variant	CCW2;CCW4;CCW5;CCW6	4	8	CCS1	1	25	1/1	0	27	27	81	1/1	0	21	21	63	1/1	0	20	20	60	1/1	0	21	21	63						0/1	13	8	21	99
ENSMUSG00000034248	Slc25a37	n.*2647C>A	chr14	69243166	G	T	downstream_gene_variant	CCW2;CCW4;CCW5;CCW6	4	8	CCM5;CCS1	2	5	1/1	0	22	22	66	1/1	0	23	23	69	1/1	0	24	24	72	1/1	0	24	24	72						0/1	9	9	18	99	0/1	9	17	26	99
ENSMUSG00000034248	Slc25a37	n.*3003dupG	chr14	69242809	A	AC	downstream_gene_variant	CCW2;CCW3;CCW4;CCW5;CCW6	5	1	CCS1	1	25	1/1	0	22	22	66	1/1	0	17	17	51	1/1	0	18	18	54	1/1	0	17	17	51	1/1	0	19	19	57	0/1	4	10	14	99
ENSMUSG00000034248	Slc25a37	n.*3585T>C	chr14	69242228	A	G	downstream_gene_variant	CCW2;CCW3;CCW4;CCW5;CCW6	5	1	CCS1	1	25	1/1	0	19	19	57	1/1	0	18	18	54	1/1	0	23	23	69	1/1	0	24	24	72	1/1	0	26	26	78	0/1	8	12	20	99
ENSMUSG00000034248	Slc25a37	n.*1854A>G	chr14	69243959	T	C	downstream_gene_variant	CCW2;CCW3;CCW4;CCW5;CCW6	5	1	CCM5;CCS1	2	5	1/1	0	21	21	63	1/1	0	24	24	72	1/1	0	24	24	72	1/1	0	26	26	78	1/1	0	26	26	78	0/1	3	13	16	74	0/1	8	12	20	99
ENSMUSG00000034248	Slc25a37	n.*2032C>T	chr14	69243781	G	A	downstream_gene_variant	CCW2;CCW3;CCW4;CCW5;CCW6	5	1	CCM5;CCS1	2	5	1/1	0	27	27	81	1/1	0	21	21	63	1/1	0	24	24	72	1/1	0	20	20	60	1/1	0	23	23	69	0/1	8	9	17	99	0/1	7	17	24	99
ENSMUSG00000034248	Slc25a37	n.*2217C>T	chr14	69243596	G	A	downstream_gene_variant	CCW2;CCW3;CCW4;CCW5;CCW6	5	1	CCM5;CCS1	2	5	1/1	0	28	28	84	1/1	0	25	25	75	1/1	0	33	33	99	1/1	0	33	33	99	1/1	0	33	33	99	0/1	6	23	29	99	0/1	12	17	29	99
ENSMUSG00000034248	Slc25a37	n.*2287T>C	chr14	69243526	A	G	downstream_gene_variant	CCW2;CCW3;CCW4;CCW5;CCW6	5	1	CCM5;CCS1	2	5	1/1	0	20	20	60	1/1	0	20	20	60	1/1	0	19	19	57	1/1	0	20	20	60	1/1	0	23	23	69	0/1	8	10	18	99	0/1	9	7	16	99
ENSMUSG00000034248	Slc25a37	n.*3080T>C	chr14	69242733	A	G	downstream_gene_variant	CCW2;CCW3;CCW4;CCW5;CCW6	5	1	CCM5;CCS1	2	5	1/1	0	27	27	81	1/1	0	21	21	63	1/1	0	26	26	78	1/1	0	29	29	87	1/1	0	25	25	75	0/1	11	8	19	99	0/1	6	12	18	99
ENSMUSG00000034248	Slc25a37	n.*3108A>G	chr14	69242705	T	C	downstream_gene_variant	CCW2;CCW3;CCW4;CCW5;CCW6	5	1	CCM5;CCS1	2	5	1/1	0	29	29	87	1/1	0	22	22	66	1/1	0	26	26	78	1/1	0	27	27	81	1/1	0	24	24	72	0/1	9	13	22	99	0/1	10	15	25	99
ENSMUSG00000034248	Slc25a37	n.*3871T>C	chr14	69241942	A	G	downstream_gene_variant	CCW2;CCW3;CCW4;CCW5;CCW6	5	1	CCM5;CCS1	2	5	1/1	0	30	30	90	1/1	0	35	35	99	1/1	0	37	37	99	1/1	0	31	31	93	1/1	0	27	27	81	0/1	10	15	25	99	0/1	13	21	34	99
ENSMUSG00000034248	Slc25a37	n.*2133T>A	chr14	69243680	A	T	downstream_gene_variant	CCW2;CCW3;CCW4;CCW5;CCW6	5	1	CCM5;CCS1;CCS3	3	75	1/1	0	31	31	93	1/1	0	26	26	78	1/1	0	36	36	99	1/1	0	29	29	87	1/1	0	31	31	93	0/1	8	14	22	99	0/1	6	20	26	99	0/1
ENSMUSG00000034248	Slc25a37	n.*2431A>G	chr14	69243382	T	C	downstream_gene_variant	CCW2;CCW3;CCW4;CCW5;CCW6	5	1	CCM5;CCS1;CCS3	3	75	1/1	0	37	37	99	1/1	0	32	32	96	1/1	0	42	42	99	1/1	0	38	38	99	1/1	0	34	34	99	0/1	6	22	28	99	0/1	10	22	32	99	0/1
ENSMUSG00000034248	Slc25a37	n.*2439G>A	chr14	69243374	C	T	downstream_gene_variant	CCW2;CCW3;CCW4;CCW5;CCW6	5	1	CCM5;CCS1;CCS3	3	75	1/1	0	38	38	99	1/1	0	34	34	99	1/1	0	44	44	99	1/1	0	40	40	99	1/1	0	36	36	99	0/1	6	21	27	99	0/1	12	21	33	99	0/1
ENSMUSG00000034248	Slc25a37	n.*2750A>G	chr14	69243063	T	C	downstream_gene_variant	CCW2;CCW3;CCW4;CCW5;CCW6	5	1	CCM5;CCS1;CCS3	3	75	1/1	0	33	33	99	1/1	0	26	26	78	1/1	0	32	32	96	1/1	0	33	33	99	1/1	0	29	29	87	0/1	10	15	25	99	0/1	15	18	33	99	0/1
ENSMUSG00000034248	Slc25a37	n.*3294_*3297delATTG	chr14	69242515	ACAAT	A	downstream_gene_variant	CCW2;CCW3;CCW4;CCW5;CCW6	5	1	CCM5;CCS1;CCS3	3	75	1/1	0	17	17	52	1/1	0	14	14	43	1/1	0	12	12	37	1/1	0	17	17	52	1/1	0	16	16	49	0/1	5	6	11	99	0/1	7	13	20	99	0/1
ENSMUSG00000034248	Slc25a37	n.*3467_*3468dupGT	chr14	69242344	A	AAC	downstream_gene_variant	CCW2;CCW3;CCW4;CCW5;CCW6	5	1	CCM5;CCS1;CCS3	3	75	0/1	1	5	6	16	0/1	2	4	6	49	0/1	1	5	6	16	0/1	2	3	5	52	0/1	4	3	7	78	0/1	5	2	7	45	0/1	6	3	9	72	0/1
ENSMUSG00000034248	Slc25a37	n.*3623T>C	chr14	69242190	A	G	downstream_gene_variant	CCW2;CCW3;CCW4;CCW5;CCW6	5	1	CCM5;CCS1;CCS3	3	75	1/1	0	36	36	99	1/1	0	34	34	99	1/1	0	37	37	99	1/1	0	38	38	99	1/1	0	37	37	99	0/1	7	14	21	99	0/1	8	15	23	99	0/1
ENSMUSG00000034248	Slc25a37	n.*3648C>T	chr14	69242165	G	A	downstream_gene_variant	CCW2;CCW3;CCW4;CCW5;CCW6	5	1	CCM5;CCS1;CCS3	3	75	1/1	0	36	36	99	1/1	0	35	35	99	1/1	0	40	40	99	1/1	0	39	39	99	1/1	0	33	33	99	0/1	10	14	24	99	0/1	16	17	33	99	0/1
ENSMUSG00000034248	Slc25a37	n.*2518C>T	chr14	69243295	G	A	downstream_gene_variant	CCW2;CCW3;CCW4;CCW5;CCW6	5	1	CCM2;CCM3;CCM4;CCS1;CCS3;CCS4	6	15	1/1	0	30	30	90	1/1	0	21	21	63	1/1	0	28	28	84	1/1	0	33	33	99	1/1	0	21	21	63	0/1	11	6	17	99	0/1	16	12	28	99	0/1
ENSMUSG00000022094	Slc39a14	n.*3261A>G	chr14	70305511	T	C	downstream_gene_variant		0	0	CCS3	1	25																										0/1	10	9	19	99
ENSMUSG00000022094	Slc39a14	c.*1593T>C	chr14	70314873	A	G	downstream_gene_variant	CCW3	1	2	CCS3	1	25	1/1	0	15	15	45																					0/1	16	13	29	99
ENSMUSG00000022094	Slc39a14	c.*1161A>G	chr14	70315305	T	C	downstream_gene_variant	CCW3;CCW5	2	4	CCS1	1	25	1/1	0	19	19	57	1/1	0	18	18	54																0/1	7	15	22	99
ENSMUSG00000022094	Slc39a14	c.*488A>G	chr14	70315305	T	C	downstream_gene_variant	CCW3;CCW5	2	4	CCS2;CCS3	2	5	1/1	0	19	19	57	1/1	0	18	18	54																0/1	17	10	27	99	0/1	8	12	20	99
ENSMUSG00000022094	Slc39a14	c.*2258G>T	chr14	70304408	C	A	downstream_gene_variant	CCW2;CCW3;CCW6	3	6	CCS1	1	25	1/1	0	18	18	54	1/1	0	22	22	66	1/1	0	18	18	54											0/1	17	9	26	99
ENSMUSG00000022094	Slc39a14	n.*4364G>T	chr14	70304408	C	A	downstream_gene_variant	CCW2;CCW3;CCW6	3	6	CCS1	1	25	1/1	0	18	18	54	1/1	0	22	22	66	1/1	0	18	18	54											0/1	17	9	26	99
ENSMUSG00000022094	Slc39a14	c.*4920T>C	chr14	70310873	A	G	downstream_gene_variant	CCW2;CCW3;CCW5;CCW6	4	8	CCS1	1	25	1/1	0	18	18	54	1/1	0	26	26	78	1/1	0	18	18	54	1/1	0	19	19	57						0/1	12	11	23	99
ENSMUSG00000022094	Slc39a14	n.*2963T>G	chr14	70305809	A	C	downstream_gene_variant	CCW2;CCW3;CCW4;CCW5	4	8	CCM5	1	25	1/1	0	23	23	69	1/1	0	22	22	66	1/1	0	20	20	60	1/1	0	20	20	60						0/1	13	8	21	99
ENSMUSG00000022094	Slc39a14	n.*3086T>C	chr14	70310873	A	G	downstream_gene_variant	CCW2;CCW3;CCW5;CCW6	4	8	CCS1	1	25	1/1	0	18	18	54	1/1	0	26	26	78	1/1	0	18	18	54	1/1	0	19	19	57						0/1	12	11	23	99
ENSMUSG00000022094	Slc39a14	n.*4238T>C	chr14	70310873	A	G	downstream_gene_variant	CCW2;CCW3;CCW5;CCW6	4	8	CCS1	1	25	1/1	0	18	18	54	1/1	0	26	26	78	1/1	0	18	18	54	1/1	0	19	19	57						0/1	12	11	23	99
ENSMUSG00000022094	Slc39a14	n.*64T>C	chr14	70310873	A	G	downstream_gene_variant	CCW2;CCW3;CCW5;CCW6	4	8	CCS1	1	25	1/1	0	18	18	54	1/1	0	26	26	78	1/1	0	18	18	54	1/1	0	19	19	57						0/1	12	11	23	99
ENSMUSG00000022094	Slc39a14	n.*4429dupC	chr14	70304342	T	TG	downstream_gene_variant	CCW2;CCW3;CCW4;CCW5	4	8	CCM5;CCS1	2	5	1/1	0	16	16	48	0/1	6	11	17	99	0/1	2	11	13	17	0/1	2	14	16	9						0/1	12	6	18	99	0/1	13	8	21	99
ENSMUSG00000022094	Slc39a14	c.*2428G>A	chr14	70304238	C	T	downstream_gene_variant	CCW2;CCW3;CCW4;CCW5;CCW6	5	1	CCM5;CCS1	2	5	1/1	0	20	20	60	1/1	0	29	29	87	1/1	0	22	22	66	1/1	0	23	23	69	1/1	0	22	22	65	0/1	8	14	22	99	0/1	14	13	27	99
ENSMUSG00000022094	Slc39a14	c.*530delT	chr14	70306135	TA	T	downstream_gene_variant	CCW2;CCW3;CCW4;CCW5;CCW6	5	1	CCM5;CCS1	2	5	1/1	0	13	13	39	1/1	0	15	15	45	1/1	0	12	12	36	1/1	0	17	17	51	1/1	0	12	12	36	0/1	16	7	23	99	0/1	12	4	16	99
ENSMUSG00000022094	Slc39a14	n.*2501T>A	chr14	70306271	A	T	downstream_gene_variant	CCW2;CCW3;CCW4;CCW5;CCW6	5	1	CCM5;CCS1	2	5	1/1	0	24	24	72	1/1	0	21	21	63	1/1	0	21	21	63	1/1	0	19	19	57	1/1	0	17	17	51	0/1	9	11	20	99	0/1	13	12	25	99
ENSMUSG00000022094	Slc39a14	n.*2636delT	chr14	70306135	TA	T	downstream_gene_variant	CCW2;CCW3;CCW4;CCW5;CCW6	5	1	CCM5;CCS1	2	5	1/1	0	13	13	39	1/1	0	15	15	45	1/1	0	12	12	36	1/1	0	17	17	51	1/1	0	12	12	36	0/1	16	7	23	99	0/1	12	4	16	99
ENSMUSG00000022094	Slc39a14	n.*3247G>A	chr14	70305525	C	T	downstream_gene_variant	CCW2;CCW3;CCW4;CCW5;CCW6	5	1	CCM5;CCS1	2	5	1/1	0	25	25	75	1/1	0	28	28	84	1/1	0	20	20	60	1/1	0	26	26	78	1/1	0	23	23	69	0/1	16	15	31	99	0/1	13	12	25	99
ENSMUSG00000022094	Slc39a14	n.*4113A>C	chr14	70304659	T	G	downstream_gene_variant	CCW2;CCW3;CCW4;CCW5;CCW6	5	1	CCM5;CCS1	2	5	1/1	0	22	22	66	1/1	0	29	29	87	1/1	0	22	22	66	1/1	0	26	26	78	1/1	0	19	19	57	0/1	15	11	26	99	0/1	11	16	27	99
ENSMUSG00000022094	Slc39a14	n.*4534G>A	chr14	70304238	C	T	downstream_gene_variant	CCW2;CCW3;CCW4;CCW5;CCW6	5	1	CCM5;CCS1	2	5	1/1	0	20	20	60	1/1	0	29	29	87	1/1	0	22	22	66	1/1	0	23	23	69	1/1	0	22	22	65	0/1	8	14	22	99	0/1	14	13	27	99
ENSMUSG00000022094	Slc39a14	n.*4666T>A	chr14	70306271	A	T	downstream_gene_variant	CCW2;CCW3;CCW4;CCW5;CCW6	5	1	CCM5;CCS1	2	5	1/1	0	24	24	72	1/1	0	21	21	63	1/1	0	21	21	63	1/1	0	19	19	57	1/1	0	17	17	51	0/1	9	11	20	99	0/1	13	12	25	99
ENSMUSG00000022094	Slc39a14	n.*4801delT	chr14	70306135	TA	T	downstream_gene_variant	CCW2;CCW3;CCW4;CCW5;CCW6	5	1	CCM5;CCS1	2	5	1/1	0	13	13	39	1/1	0	15	15	45	1/1	0	12	12	36	1/1	0	17	17	51	1/1	0	12	12	36	0/1	16	7	23	99	0/1	12	4	16	99
ENSMUSG00000022094	Slc39a14	n.*4815C>T	chr14	70303957	G	A	downstream_gene_variant	CCW2;CCW3;CCW4;CCW5;CCW6	5	1	CCM5;CCS1	2	5	1/1	0	25	25	75	1/1	1	33	34	57	1/1	0	26	26	78	1/1	0	30	30	90	1/1	0	24	24	72	0/1	13	12	25	99	0/1	19	15	34	99
ENSMUSG00000022094	Slc39a14	c.*2560A>G	chr14	70304106	T	C	downstream_gene_variant	CCW2;CCW3;CCW4;CCW5;CCW6	5	1	CCM5;CCS1;CCS3	3	75	1/1	0	29	29	87	1/1	0	33	33	99	1/1	0	31	31	93	1/1	0	33	33	99	1/1	0	26	26	78	0/1	22	12	34	99	0/1	17	18	35	99	0/1
ENSMUSG00000022094	Slc39a14	n.*2938G>A	chr14	70305834	C	T	downstream_gene_variant	CCW2;CCW3;CCW4;CCW5;CCW6	5	1	CCM5;CCS1;CCS3	3	75	1/1	0	28	28	84	1/1	0	28	28	84	1/1	1	21	22	21	1/1	0	23	23	69	1/1	0	21	21	63	0/1	14	10	24	99	0/1	11	14	25	99	0/1
ENSMUSG00000022094	Slc39a14	n.*4666A>G	chr14	70304106	T	C	downstream_gene_variant	CCW2;CCW3;CCW4;CCW5;CCW6	5	1	CCM5;CCS1;CCS3	3	75	1/1	0	29	29	87	1/1	0	33	33	99	1/1	0	31	31	93	1/1	0	33	33	99	1/1	0	26	26	78	0/1	22	12	34	99	0/1	17	18	35	99	0/1
ENSMUSG00000022110	Sucla2	n.*62A>T	chr14	73591095	A	T	downstream_gene_variant	CCW2;CCW4;CCW5;CCW6	4	8	CCM5;CCS1;CCS3	3	75	1/1	0	23	23	69	1/1	0	29	29	87	1/1	0	22	22	66	1/1	0	21	21	63						1/1	0	21	21	63	0/1	10	12	22	99	0/1
ENSMUSG00000053453	Thoc7	c.*1012G>A	chr14	13949131	C	T	downstream_gene_variant	CCW2;CCW3;CCW4;CCW5;CCW6	5	1	CCS1	1	25	0/1	8	18	26	99	0/1	11	12	23	99	0/1	5	16	21	99	0/1	7	18	25	99	0/1	13	13	26	99	0/1	17	13	30	99
ENSMUSG00000053453	Thoc7	n.*3855A>G	chr14	13949263	T	C	downstream_gene_variant	CCW2;CCW3;CCW4;CCW5;CCW6	5	1	CCS1	1	25	0/1	17	15	32	99	0/1	17	10	27	99	0/1	17	16	33	99	0/1	16	13	29	99	0/1	13	14	27	99	0/1	11	6	17	99
ENSMUSG00000053453	Thoc7	c.*129G>A	chr14	13949131	C	T	downstream_gene_variant	CCW2;CCW3;CCW4;CCW5;CCW6	5	1	CCM2;CCM3;CCM4;CCM5;CCS1;CCS3	6	15	0/1	8	18	26	99	0/1	11	12	23	99	0/1	5	16	21	99	0/1	7	18	25	99	0/1	13	13	26	99	0/1	9	15	24	99	0/1	4	24	28	96	0/1
ENSMUSG00000017485	Top2b	c.*4942C>T	chr14	16430379	C	T	downstream_gene_variant	CCW2;CCW3;CCW4;CCW5;CCW6	5	1	CCM2;CCM3;CCM4;CCM5;CCS1;CCS3	6	15	0/1	17	8	25	99	0/1	20	5	25	99	0/1	16	6	22	99	0/1	10	11	21	99	0/1	17	8	25	99	0/1	16	6	22	99	0/1	17	4	21	85	0/1
ENSMUSG00000017485	Top2b	n.*1551C>T	chr14	16430379	C	T	downstream_gene_variant	CCW2;CCW3;CCW4;CCW5;CCW6	5	1	CCM2;CCM3;CCM4;CCM5;CCS1;CCS3	6	15	0/1	17	8	25	99	0/1	20	5	25	99	0/1	16	6	22	99	0/1	10	11	21	99	0/1	17	8	25	99	0/1	16	6	22	99	0/1	17	4	21	85	0/1
ENSMUSG00000017485	Top2b	n.*1874C>T	chr14	16430379	C	T	downstream_gene_variant	CCW2;CCW3;CCW4;CCW5;CCW6	5	1	CCM2;CCM3;CCM4;CCM5;CCS1;CCS3	6	15	0/1	17	8	25	99	0/1	20	5	25	99	0/1	16	6	22	99	0/1	10	11	21	99	0/1	17	8	25	99	0/1	16	6	22	99	0/1	17	4	21	85	0/1
ENSMUSG00000022010	Tsc22d1	c.*1660T>G	chr14	76507032	T	G	downstream_gene_variant	CCW2;CCW3;CCW4;CCW5	4	8	CCM5	1	25	1/1	0	20	20	60	1/1	0	24	24	72	1/1	0	31	31	93	1/1	1	21	22	26						1/1	0	17	17	51
ENSMUSG00000022010	Tsc22d1	c.*1385C>A	chr14	76506757	C	A	downstream_gene_variant	CCW2;CCW3;CCW4;CCW5;CCW6	5	1	CCM5;CCS3	2	5	1/1	0	32	32	96	1/1	1	40	41	85	1/1	0	37	37	99	1/1	0	22	22	66	1/1	0	23	23	69	1/1	0	24	24	72	0/1	20	12	32	99
ENSMUSG00000021774	Ube2e1	c.*560dupT	chr14	18282808	T	TA	downstream_gene_variant	CCW2;CCW3;CCW4;CCW5;CCW6	5	1	CCM2;CCM3;CCM4;CCM5;CCS1;CCS3	6	15	0/1	16	3	19	55	0/1	18	6	24	99	0/1	14	9	23	99	0/1	20	6	26	99	0/1	14	5	19	99	0/1	15	8	23	99	0/1	13	12	25	99	0/1
ENSMUSG00000021774	Ube2e1	n.*2104dupT	chr14	18282808	T	TA	downstream_gene_variant	CCW2;CCW3;CCW4;CCW5;CCW6	5	1	CCM2;CCM3;CCM4;CCM5;CCS1;CCS3	6	15	0/1	16	3	19	55	0/1	18	6	24	99	0/1	14	9	23	99	0/1	20	6	26	99	0/1	14	5	19	99	0/1	15	8	23	99	0/1	13	12	25	99	0/1
ENSMUSG00000021774	Ube2e1	n.*2404dupT	chr14	18282808	T	TA	downstream_gene_variant	CCW2;CCW3;CCW4;CCW5;CCW6	5	1	CCM2;CCM3;CCM4;CCM5;CCS1;CCS3	6	15	0/1	16	3	19	55	0/1	18	6	24	99	0/1	14	9	23	99	0/1	20	6	26	99	0/1	14	5	19	99	0/1	15	8	23	99	0/1	13	12	25	99	0/1
ENSMUSG00000042104	Uggt2	n.*3812A>G	chr14	118981227	T	C	downstream_gene_variant	CCW4	1	2	CCM2	1	25	1/1	0	20	20	60																					0/1	11	11	22	99
ENSMUSG00000042104	Uggt2	n.*4778C>T	chr14	118980261	G	A	downstream_gene_variant	CCW3;CCW4;CCW5;CCW6	4	8	CCS2	1	25	1/1	0	21	21	63	1/1	0	21	21	63	1/1	0	22	22	66	1/1	0	21	21	63						0/1	16	4	20	94
ENSMUSG00000034522	Zfp395	n.*2038T>C	chr14	65398788	T	C	downstream_gene_variant	CCW2;CCW4;CCW5	3	6	CCM5;CCS1	2	5	1/1	0	22	22	65	1/1	0	17	17	49	1/1	0	17	17	49											0/1	15	6	21	99	0/1	24	6	30	99
ENSMUSG00000034522	Zfp395	c.*4923T>C	chr14	65391311	T	C	downstream_gene_variant	CCW2;CCW3;CCW4;CCW5;CCW6	5	1	CCM5;CCS1;CCS3	3	75	1/1	0	38	38	99	1/1	0	25	25	74	1/1	0	33	33	97	1/1	0	34	34	99	1/1	0	32	32	95	0/1	17	15	32	99	0/1	12	16	28	99	0/1
ENSMUSG00000034522	Zfp395	c.*4948T>C	chr14	65391311	T	C	downstream_gene_variant	CCW2;CCW3;CCW4;CCW5;CCW6	5	1	CCM5;CCS1;CCS3	3	75	1/1	0	38	38	99	1/1	0	25	25	74	1/1	0	33	33	97	1/1	0	34	34	99	1/1	0	32	32	95	0/1	17	15	32	99	0/1	12	16	28	99	0/1
ENSMUSG00000034522	Zfp395	n.*1039C>T	chr14	65397789	C	T	downstream_gene_variant	CCW2;CCW3;CCW4;CCW5;CCW6	5	1	CCM5;CCS1;CCS3	3	75	1/1	0	36	36	99	1/1	0	26	26	78	1/1	0	40	40	99	1/1	0	35	35	99	1/1	0	39	39	99	0/1	17	17	34	99	0/1	17	21	38	99	0/1
ENSMUSG00000034522	Zfp395	n.*1316A>G	chr14	65398066	A	G	downstream_gene_variant	CCW2;CCW3;CCW4;CCW5;CCW6	5	1	CCM5;CCS1;CCS3	3	75	1/1	0	39	39	99	1/1	0	41	41	99	1/1	0	39	39	99	1/1	0	39	39	99	1/1	0	40	40	99	0/1	17	25	42	99	0/1	16	26	42	99	0/1
ENSMUSG00000034522	Zfp395	n.*4875T>C	chr14	65391311	T	C	downstream_gene_variant	CCW2;CCW3;CCW4;CCW5;CCW6	5	1	CCM5;CCS1;CCS3	3	75	1/1	0	38	38	99	1/1	0	25	25	74	1/1	0	33	33	97	1/1	0	34	34	99	1/1	0	32	32	95	0/1	17	15	32	99	0/1	12	16	28	99	0/1
ENSMUSG00000036678	Aaas	c.*438A>C	chr15	102339326	T	G	downstream_gene_variant	CCW2;CCW3;CCW5	3	6	CCM2;CCM3;CCS1	3	75	0/1	15	11	26	99	0/1	13	10	23	99	0/1	19	8	27	99											0/1	13	8	21	99	0/1	10	6	16	99	1/1
ENSMUSG00000036678	Aaas	n.*1024A>C	chr15	102339326	T	G	downstream_gene_variant	CCW2;CCW3;CCW5	3	6	CCM2;CCM3;CCS1	3	75	0/1	15	11	26	99	0/1	13	10	23	99	0/1	19	8	27	99											0/1	13	8	21	99	0/1	10	6	16	99	1/1
ENSMUSG00000036678	Aaas	n.*438A>C	chr15	102339326	T	G	downstream_gene_variant	CCW2;CCW3;CCW5	3	6	CCM2;CCM3;CCS1	3	75	0/1	15	11	26	99	0/1	13	10	23	99	0/1	19	8	27	99											0/1	13	8	21	99	0/1	10	6	16	99	1/1
ENSMUSG00000036678	Aaas	n.*546A>C	chr15	102339326	T	G	downstream_gene_variant	CCW2;CCW3;CCW5	3	6	CCM2;CCM3;CCS1	3	75	0/1	15	11	26	99	0/1	13	10	23	99	0/1	19	8	27	99											0/1	13	8	21	99	0/1	10	6	16	99	1/1
ENSMUSG00000036678	Aaas	c.*1365G>T	chr15	102336912	C	A	downstream_gene_variant	CCW2;CCW3;CCW4	3	6	CCM2;CCM3;CCM4;CCM5;CCS1;CCS2;CCS3;CCS4	8	2	0/1	12	9	21	99	0/1	10	10	20	99	0/1	10	9	19	99											0/1	10	10	20	99	0/1	14	10	24	99	0/1
ENSMUSG00000036678	Aaas	c.*1369G>T	chr15	102336912	C	A	downstream_gene_variant	CCW2;CCW3;CCW4	3	6	CCM2;CCM3;CCM4;CCM5;CCS1;CCS2;CCS3;CCS4	8	2	0/1	12	9	21	99	0/1	10	10	20	99	0/1	10	9	19	99											0/1	10	10	20	99	0/1	14	10	24	99	0/1
ENSMUSG00000036678	Aaas	c.*1776G>T	chr15	102336912	C	A	downstream_gene_variant	CCW2;CCW3;CCW4	3	6	CCM2;CCM3;CCM4;CCM5;CCS1;CCS2;CCS3;CCS4	8	2	0/1	12	9	21	99	0/1	10	10	20	99	0/1	10	9	19	99											0/1	10	10	20	99	0/1	14	10	24	99	0/1
ENSMUSG00000036678	Aaas	c.*2852G>T	chr15	102336912	C	A	downstream_gene_variant	CCW2;CCW3;CCW4	3	6	CCM2;CCM3;CCM4;CCM5;CCS1;CCS2;CCS3;CCS4	8	2	0/1	12	9	21	99	0/1	10	10	20	99	0/1	10	9	19	99											0/1	10	10	20	99	0/1	14	10	24	99	0/1
ENSMUSG00000036678	Aaas	n.*1340G>T	chr15	102336912	C	A	downstream_gene_variant	CCW2;CCW3;CCW4	3	6	CCM2;CCM3;CCM4;CCM5;CCS1;CCS2;CCS3;CCS4	8	2	0/1	12	9	21	99	0/1	10	10	20	99	0/1	10	9	19	99											0/1	10	10	20	99	0/1	14	10	24	99	0/1
ENSMUSG00000036678	Aaas	n.*1341G>T	chr15	102336912	C	A	downstream_gene_variant	CCW2;CCW3;CCW4	3	6	CCM2;CCM3;CCM4;CCM5;CCS1;CCS2;CCS3;CCS4	8	2	0/1	12	9	21	99	0/1	10	10	20	99	0/1	10	9	19	99											0/1	10	10	20	99	0/1	14	10	24	99	0/1
ENSMUSG00000036678	Aaas	n.*1344G>T	chr15	102336912	C	A	downstream_gene_variant	CCW2;CCW3;CCW4	3	6	CCM2;CCM3;CCM4;CCM5;CCS1;CCS2;CCS3;CCS4	8	2	0/1	12	9	21	99	0/1	10	10	20	99	0/1	10	9	19	99											0/1	10	10	20	99	0/1	14	10	24	99	0/1
ENSMUSG00000036678	Aaas	n.*1875G>T	chr15	102336912	C	A	downstream_gene_variant	CCW2;CCW3;CCW4	3	6	CCM2;CCM3;CCM4;CCM5;CCS1;CCS2;CCS3;CCS4	8	2	0/1	12	9	21	99	0/1	10	10	20	99	0/1	10	9	19	99											0/1	10	10	20	99	0/1	14	10	24	99	0/1
ENSMUSG00000036678	Aaas	n.*2852G>T	chr15	102336912	C	A	downstream_gene_variant	CCW2;CCW3;CCW4	3	6	CCM2;CCM3;CCM4;CCM5;CCS1;CCS2;CCS3;CCS4	8	2	0/1	12	9	21	99	0/1	10	10	20	99	0/1	10	9	19	99											0/1	10	10	20	99	0/1	14	10	24	99	0/1
ENSMUSG00000036678	Aaas	n.*2960G>T	chr15	102336912	C	A	downstream_gene_variant	CCW2;CCW3;CCW4	3	6	CCM2;CCM3;CCM4;CCM5;CCS1;CCS2;CCS3;CCS4	8	2	0/1	12	9	21	99	0/1	10	10	20	99	0/1	10	9	19	99											0/1	10	10	20	99	0/1	14	10	24	99	0/1
ENSMUSG00000036678	Aaas	n.*3438G>T	chr15	102336912	C	A	downstream_gene_variant	CCW2;CCW3;CCW4	3	6	CCM2;CCM3;CCM4;CCM5;CCS1;CCS2;CCS3;CCS4	8	2	0/1	12	9	21	99	0/1	10	10	20	99	0/1	10	9	19	99											0/1	10	10	20	99	0/1	14	10	24	99	0/1
ENSMUSG00000042895	Abra	c.*5000_*5004delTTATA	chr15	41860870	TTATAA	T	downstream_gene_variant	CCW2;CCW3;CCW4;CCW5;CCW6	5	1	CCM2;CCM3;CCM4;CCS1;CCS2	5	125	0/1	12	5	17	99	0/1	8	6	14	99	0/1	12	4	16	99	0/1	16	3	19	78	0/1	15	9	24	99	0/1	12	4	16	99	0/1	9	4	13	99	0/1
ENSMUSG00000042895	Abra	c.*6564C>T	chr15	41859311	G	A	downstream_gene_variant	CCW2;CCW3;CCW4;CCW5;CCW6	5	1	CCM2;CCM3;CCM4;CCS1;CCS2;CCS3	6	15	0/1	14	14	28	99	0/1	9	15	24	99	0/1	12	14	26	99	0/1	15	10	25	99	0/1	15	15	30	99	0/1	13	15	28	99	0/1	10	15	25	99	0/1
ENSMUSG00000022994	Adcy6	n.*460G>A	chr15	98592247	C	T	downstream_gene_variant	CCW2;CCW3;CCW4;CCW5;CCW6	5	1	CCM2;CCM5;CCS1;CCS2;CCS3	5	125	0/1	11	15	26	99	0/1	15	9	24	99	0/1	12	14	26	99	0/1	12	9	21	99	0/1	9	13	22	99	0/1	11	9	20	99	0/1	15	8	23	99	1/1
ENSMUSG00000022994	Adcy6	c.*1190C>T	chr15	98591160	G	A	downstream_gene_variant	CCW2;CCW3;CCW4;CCW5;CCW6	5	1	CCM2;CCM3;CCM4;CCM5;CCS1;CCS2;CCS3	7	175	0/1	13	11	24	99	0/1	8	16	24	99	0/1	16	13	29	99	0/1	15	6	21	99	0/1	13	17	30	99	0/1	8	10	18	99	0/1	9	10	19	99	0/1
ENSMUSG00000022994	Adcy6	n.*1029T>C	chr15	98591678	A	G	downstream_gene_variant	CCW2;CCW3;CCW4;CCW5;CCW6	5	1	CCM2;CCM3;CCM4;CCM5;CCS1;CCS2;CCS3	7	175	0/1	17	13	30	99	0/1	15	16	31	99	0/1	10	20	30	99	0/1	14	14	28	99	0/1	13	19	32	99	0/1	15	14	29	99	0/1	9	11	20	99	0/1
ENSMUSG00000022994	Adcy6	n.*1547C>T	chr15	98591160	G	A	downstream_gene_variant	CCW2;CCW3;CCW4;CCW5;CCW6	5	1	CCM2;CCM3;CCM4;CCM5;CCS1;CCS2;CCS3	7	175	0/1	13	11	24	99	0/1	8	16	24	99	0/1	16	13	29	99	0/1	15	6	21	99	0/1	13	17	30	99	0/1	8	10	18	99	0/1	9	10	19	99	0/1
ENSMUSG00000022994	Adcy6	n.*3111C>T	chr15	98591160	G	A	downstream_gene_variant	CCW2;CCW3;CCW4;CCW5;CCW6	5	1	CCM2;CCM3;CCM4;CCM5;CCS1;CCS2;CCS3	7	175	0/1	13	11	24	99	0/1	8	16	24	99	0/1	16	13	29	99	0/1	15	6	21	99	0/1	13	17	30	99	0/1	8	10	18	99	0/1	9	10	19	99	0/1
ENSMUSG00000022994	Adcy6	c.*2002_*2003delCT	chr15	98590346	CAG	C	downstream_gene_variant	CCW2;CCW3;CCW4;CCW5;CCW6	5	1	CCM2;CCM3;CCM4;CCM5;CCS1;CCS2;CCS3;CCS4	8	2	0/1	10	13	23	99	0/1	14	8	22	99	0/1	16	10	26	99	0/1	9	10	19	99	0/1	14	10	24	99	0/1	8	7	15	99	0/1	11	10	21	99	0/1
ENSMUSG00000022994	Adcy6	n.*2359_*2360delCT	chr15	98590346	CAG	C	downstream_gene_variant	CCW2;CCW3;CCW4;CCW5;CCW6	5	1	CCM2;CCM3;CCM4;CCM5;CCS1;CCS2;CCS3;CCS4	8	2	0/1	10	13	23	99	0/1	14	8	22	99	0/1	16	10	26	99	0/1	9	10	19	99	0/1	14	10	24	99	0/1	8	7	15	99	0/1	11	10	21	99	0/1
ENSMUSG00000022994	Adcy6	n.*3923_*3924delCT	chr15	98590346	CAG	C	downstream_gene_variant	CCW2;CCW3;CCW4;CCW5;CCW6	5	1	CCM2;CCM3;CCM4;CCM5;CCS1;CCS2;CCS3;CCS4	8	2	0/1	10	13	23	99	0/1	14	8	22	99	0/1	16	10	26	99	0/1	9	10	19	99	0/1	14	10	24	99	0/1	8	7	15	99	0/1	11	10	21	99	0/1
ENSMUSG00000023017	Asic1	n.*650T>C	chr15	99698706	T	C	downstream_gene_variant	CCW2;CCW5	2	4	CCM5;CCS3	2	5	0/1	6	11	17	99	0/1	12	9	21	99																0/1	12	9	21	99	0/1	10	8	18	99
ENSMUSG00000023017	Asic1	c.*1066C>T	chr15	99700204	C	T	downstream_gene_variant	CCW2;CCW5;CCW6	3	6	CCS2	1	25	0/1	14	8	22	99	0/1	10	14	24	99	0/1	11	10	21	99											1/1	0	24	24	72
ENSMUSG00000023017	Asic1	n.*4642C>T	chr15	99700204	C	T	downstream_gene_variant	CCW2;CCW5;CCW6	3	6	CCS2	1	25	0/1	14	8	22	99	0/1	10	14	24	99	0/1	11	10	21	99											1/1	0	24	24	72
ENSMUSG00000022295	Atp6v1c1	n.*1732C>T	chr15	38681100	C	T	downstream_gene_variant	CCW2;CCW4;CCW5	3	6	CCM2;CCM4;CCS2;CCS3	4	1	0/1	9	9	18	99	0/1	10	8	18	99	0/1	13	6	19	99											0/1	14	9	23	99	0/1	5	11	16	99	0/1
ENSMUSG00000022295	Atp6v1c1	n.*4899C>T	chr15	38681100	C	T	downstream_gene_variant	CCW2;CCW4;CCW5	3	6	CCM2;CCM4;CCS2;CCS3	4	1	0/1	9	9	18	99	0/1	10	8	18	99	0/1	13	6	19	99											0/1	14	9	23	99	0/1	5	11	16	99	0/1
ENSMUSG00000022295	Atp6v1c1	n.*4987C>T	chr15	38681100	C	T	downstream_gene_variant	CCW2;CCW4;CCW5	3	6	CCM2;CCM4;CCS2;CCS3	4	1	0/1	9	9	18	99	0/1	10	8	18	99	0/1	13	6	19	99											0/1	14	9	23	99	0/1	5	11	16	99	0/1
ENSMUSG00000045763	Basp1	c.*1056A>G	chr15	25363801	T	C	downstream_gene_variant	CCW2;CCW3;CCW4;CCW5;CCW6	5	1	CCS3	1	25	0/1	13	17	30	99	0/1	13	21	34	99	0/1	22	17	39	99	0/1	16	14	30	99	0/1	14	15	29	99	0/1	15	9	24	99
ENSMUSG00000022234	Cct5	n.*1074T>C	chr15	31594367	A	G	downstream_gene_variant	CCW2;CCW3;CCW4;CCW5;CCW6	5	1	CCS1	1	25	0/1	20	17	37	99	0/1	23	14	37	99	0/1	23	17	40	99	0/1	29	13	42	99	0/1	24	16	40	99	0/1	9	18	27	99
ENSMUSG00000022234	Cct5	c.*794A>G	chr15	31593551	T	C	downstream_gene_variant	CCW2;CCW3;CCW4;CCW5;CCW6	5	1	CCM2;CCM3;CCM4;CCS2;CCS3	5	125	0/1	21	22	43	99	0/1	18	14	32	99	0/1	15	20	35	99	0/1	17	23	40	99	0/1	16	20	36	99	0/1	16	12	28	99	0/1	13	11	24	99	0/1
ENSMUSG00000064284	Cdpf1	c.*302T>C	chr15	85807102	A	G	downstream_gene_variant	CCW2;CCW4;CCW5;CCW6	4	8	CCM5	1	25	0/1	15	6	21	99	0/1	10	8	18	99	0/1	10	9	19	99	0/1	10	10	20	99						0/1	14	20	34	99
ENSMUSG00000023021	Cers5	c.*1663T>C	chr15	99735880	A	G	downstream_gene_variant	CCW2;CCW3;CCW4;CCW5;CCW6	5	1	CCM2;CCM3;CCM4;CCM5;CCS1;CCS2;CCS3;CCS4	8	2	0/1	12	13	25	99	0/1	13	17	30	99	0/1	15	18	33	99	0/1	14	13	27	99	0/1	9	14	23	99	0/1	9	12	21	99	0/1	10	12	22	99	0/1
ENSMUSG00000023021	Cers5	c.*1750A>G	chr15	99735793	T	C	downstream_gene_variant	CCW2;CCW3;CCW4;CCW5;CCW6	5	1	CCM2;CCM3;CCM4;CCM5;CCS1;CCS2;CCS3;CCS4	8	2	0/1	22	11	33	99	0/1	21	15	36	99	0/1	20	10	30	99	0/1	17	13	30	99	0/1	18	12	30	99	0/1	20	9	29	99	0/1	19	6	25	99	0/1
ENSMUSG00000023021	Cers5	c.*1765A>G	chr15	99735778	T	C	downstream_gene_variant	CCW2;CCW3;CCW4;CCW5;CCW6	5	1	CCM2;CCM3;CCM4;CCM5;CCS1;CCS2;CCS3;CCS4	8	2	0/1	21	11	32	99	0/1	16	18	34	99	0/1	16	13	29	99	0/1	13	14	27	99	0/1	14	16	30	99	0/1	18	7	25	99	0/1	18	7	25	99	0/1
ENSMUSG00000023021	Cers5	c.*3528T>C	chr15	99735880	A	G	downstream_gene_variant	CCW2;CCW3;CCW4;CCW5;CCW6	5	1	CCM2;CCM3;CCM4;CCM5;CCS1;CCS2;CCS3;CCS4	8	2	0/1	12	13	25	99	0/1	13	17	30	99	0/1	15	18	33	99	0/1	14	13	27	99	0/1	9	14	23	99	0/1	9	12	21	99	0/1	10	12	22	99	0/1
ENSMUSG00000023021	Cers5	c.*3615A>G	chr15	99735793	T	C	downstream_gene_variant	CCW2;CCW3;CCW4;CCW5;CCW6	5	1	CCM2;CCM3;CCM4;CCM5;CCS1;CCS2;CCS3;CCS4	8	2	0/1	22	11	33	99	0/1	21	15	36	99	0/1	20	10	30	99	0/1	17	13	30	99	0/1	18	12	30	99	0/1	20	9	29	99	0/1	19	6	25	99	0/1
ENSMUSG00000023021	Cers5	c.*3630A>G	chr15	99735778	T	C	downstream_gene_variant	CCW2;CCW3;CCW4;CCW5;CCW6	5	1	CCM2;CCM3;CCM4;CCM5;CCS1;CCS2;CCS3;CCS4	8	2	0/1	21	11	32	99	0/1	16	18	34	99	0/1	16	13	29	99	0/1	13	14	27	99	0/1	14	16	30	99	0/1	18	7	25	99	0/1	18	7	25	99	0/1
ENSMUSG00000044636	Csrnp2	c.*3226G>A	chr15	100478578	C	T	downstream_gene_variant	CCW2;CCW5;CCW6	3	6	CCS1	1	25	0/1	15	4	19	88	0/1	12	8	20	99	0/1	11	5	16	99											1/1	0	20	20	60
ENSMUSG00000039168	Dap	c.*257G>A	chr15	31273567	G	A	downstream_gene_variant	CCW2;CCW3;CCW4;CCW5;CCW6	5	1	CCS1	1	25	0/1	17	19	36	99	0/1	9	16	25	99	0/1	16	16	32	99	0/1	13	19	32	99	0/1	16	18	34	99	0/1	12	11	23	99
ENSMUSG00000039168	Dap	c.*836T>C	chr15	31274139	T	C	downstream_gene_variant	CCW2;CCW3;CCW4;CCW5;CCW6	5	1	CCS2	1	25	0/1	15	16	31	99	0/1	13	18	31	99	0/1	13	17	30	99	0/1	16	18	34	99	0/1	26	13	39	99	0/1	11	7	18	99
ENSMUSG00000039168	Dap	c.*578A>G	chr15	31273888	A	G	downstream_gene_variant	CCW2;CCW3;CCW4;CCW5;CCW6	5	1	CCM2;CCM3;CCM4;CCS2	4	1	0/1	17	14	31	99	0/1	11	18	29	99	0/1	16	16	32	99	0/1	15	22	37	99	0/1	15	20	35	99	0/1	17	8	25	99	0/1	13	3	16	73	0/1
ENSMUSG00000000346	Dazap2	c.*2203T>G	chr15	100621699	T	G	downstream_gene_variant	CCW2	1	2	CCM3	1	25	0/1	15	4	19	99																					0/1	19	4	23	96
ENSMUSG00000000346	Dazap2	n.*1286T>A	chr15	100620734	T	A	downstream_gene_variant	CCW4	1	2	CCM4	1	25	0/1	16	3	19	62																					0/1	18	4	22	76
ENSMUSG00000000346	Dazap2	n.*2251T>G	chr15	100621699	T	G	downstream_gene_variant	CCW2	1	2	CCM3	1	25	0/1	15	4	19	99																					0/1	19	4	23	96
ENSMUSG00000000346	Dazap2	n.*2567T>A	chr15	100620734	T	A	downstream_gene_variant	CCW4	1	2	CCM4	1	25	0/1	16	3	19	62																					0/1	18	4	22	76
ENSMUSG00000000346	Dazap2	n.*3758T>A	chr15	100620734	T	A	downstream_gene_variant	CCW4	1	2	CCM4	1	25	0/1	16	3	19	62																					0/1	18	4	22	76
ENSMUSG00000000346	Dazap2	n.*4723T>G	chr15	100621699	T	G	downstream_gene_variant	CCW2	1	2	CCM3	1	25	0/1	15	4	19	99																					0/1	19	4	23	96
ENSMUSG00000000346	Dazap2	c.*1985T>C	chr15	100621481	T	C	downstream_gene_variant	CCW2;CCW3;CCW4;CCW6	4	8	CCM2;CCM3;CCM4;CCM5;CCS2;CCS3;CCS4	7	175	0/1	11	7	18	99	0/1	15	12	27	99	0/1	10	16	26	99	0/1	12	14	26	99						0/1	13	14	27	99	0/1	12	14	26	99	0/1
ENSMUSG00000000346	Dazap2	n.*2033T>C	chr15	100621481	T	C	downstream_gene_variant	CCW2;CCW3;CCW4;CCW6	4	8	CCM2;CCM3;CCM4;CCM5;CCS2;CCS3;CCS4	7	175	0/1	11	7	18	99	0/1	15	12	27	99	0/1	10	16	26	99	0/1	12	14	26	99						0/1	13	14	27	99	0/1	12	14	26	99	0/1
ENSMUSG00000000346	Dazap2	n.*3314T>C	chr15	100621481	T	C	downstream_gene_variant	CCW2;CCW3;CCW4;CCW6	4	8	CCM2;CCM3;CCM4;CCM5;CCS2;CCS3;CCS4	7	175	0/1	11	7	18	99	0/1	15	12	27	99	0/1	10	16	26	99	0/1	12	14	26	99						0/1	13	14	27	99	0/1	12	14	26	99	0/1
ENSMUSG00000000346	Dazap2	n.*4505T>C	chr15	100621481	T	C	downstream_gene_variant	CCW2;CCW3;CCW4;CCW6	4	8	CCM2;CCM3;CCM4;CCM5;CCS2;CCS3;CCS4	7	175	0/1	11	7	18	99	0/1	15	12	27	99	0/1	10	16	26	99	0/1	12	14	26	99						0/1	13	14	27	99	0/1	12	14	26	99	0/1
ENSMUSG00000000346	Dazap2	c.*2176G>A	chr15	100621672	G	A	downstream_gene_variant	CCW2;CCW3;CCW4;CCW5;CCW6	5	1	CCM2;CCM3;CCM4;CCM5;CCS2;CCS3;CCS4	7	175	0/1	14	8	22	99	0/1	19	6	25	99	0/1	25	7	32	99	0/1	16	5	21	99	0/1	21	10	31	99	0/1	23	8	31	99	0/1	15	10	25	99	0/1
ENSMUSG00000000346	Dazap2	n.*2224G>A	chr15	100621672	G	A	downstream_gene_variant	CCW2;CCW3;CCW4;CCW5;CCW6	5	1	CCM2;CCM3;CCM4;CCM5;CCS2;CCS3;CCS4	7	175	0/1	14	8	22	99	0/1	19	6	25	99	0/1	25	7	32	99	0/1	16	5	21	99	0/1	21	10	31	99	0/1	23	8	31	99	0/1	15	10	25	99	0/1
ENSMUSG00000000346	Dazap2	n.*3505G>A	chr15	100621672	G	A	downstream_gene_variant	CCW2;CCW3;CCW4;CCW5;CCW6	5	1	CCM2;CCM3;CCM4;CCM5;CCS2;CCS3;CCS4	7	175	0/1	14	8	22	99	0/1	19	6	25	99	0/1	25	7	32	99	0/1	16	5	21	99	0/1	21	10	31	99	0/1	23	8	31	99	0/1	15	10	25	99	0/1
ENSMUSG00000000346	Dazap2	n.*4696G>A	chr15	100621672	G	A	downstream_gene_variant	CCW2;CCW3;CCW4;CCW5;CCW6	5	1	CCM2;CCM3;CCM4;CCM5;CCS2;CCS3;CCS4	7	175	0/1	14	8	22	99	0/1	19	6	25	99	0/1	25	7	32	99	0/1	16	5	21	99	0/1	21	10	31	99	0/1	23	8	31	99	0/1	15	10	25	99	0/1
ENSMUSG00000000346	Dazap2	c.*2246A>T	chr15	100621742	A	T	downstream_gene_variant	CCW2;CCW3;CCW4;CCW5;CCW6	5	1	CCM2;CCM3;CCM4;CCM5;CCS1;CCS2;CCS3;CCS4	8	2	0/1	13	14	27	99	0/1	20	11	31	99	0/1	21	18	39	99	0/1	11	15	26	99	0/1	18	17	35	99	0/1	21	16	37	99	0/1	16	14	30	99	0/1
[truncated: 3,340 more rows]
[truncated: 29 more columns]
