# Supplementary material for: The R-RAS2 GTPase is a signaling hub in triple-negative breast cancer cell metabolism and metastatic behavior
Source: J Hematol Oncol. 2025 Apr 12;18:41. doi: 10.1186/s13045-025-01693-3 (PMC11993990; doi:10.1186/s13045-025-01693-3)
Supplement: Supplementary file 2 — Supplementary Material 2 [file 13045_2025_1693_MOESM2_ESM.xlsx]

## Sheet: GOBP
Gene Ontology: Biological Process
ID	Description	Of interest	GeneRatio	BgRatio	pvalue	p.adjust	qvalue	Count	geneID
GO:0007264	small GTPase mediated signal transduction	x	27/496	427/23012	7.23642e-07	0.00312975	0.00273384	27	Rala, Rit1, Arhgap31, Rras2, Cyth2, Nisch, Erbb2, Dock9, Pik3cg, Dgkz, Abra, Nucb1, Arf6, Nkiras2, Col1a2, Ogt, Arhgdia, Lipa, Nras, Nfix, Rapgefl1, Plk2, Rgl2, Gdi1, Rhoj, Timp2, Csf1
GO:0007265	Ras protein signal transduction	x	22/496	341/23012	5.60517e-06	0.00840294	0.00733999	22	Rala, Rit1, Rras2, Cyth2, Nisch, Erbb2, Pik3cg, Dgkz, Abra, Arf6, Nkiras2, Col1a2, Ogt, Arhgdia, Nras, Nfix, Rapgefl1, Plk2, Rgl2, Rhoj, Timp2, Csf1
GO:0016055	Wnt signaling pathway	x	22/496	460/23012	0.000460905	0.0474622	0.0414583	22	Egr1, Rnf14, Pbxip1, Fuz, Ccar2, Fzd6, Plekha4, Enpp1, Nfkb1, Ext1, Kremen1, Sox4, Shisa3, Ccnd1, Ptk7, Nid1, Paf1, Dapk3, Ddx3x, Krt6a, Sox9, Col1a1
GO:0198738	cell-cell signaling by wnt	x	22/496	462/23012	0.000488504	0.0487337	0.042569	22	Egr1, Rnf14, Pbxip1, Fuz, Ccar2, Fzd6, Plekha4, Enpp1, Nfkb1, Ext1, Kremen1, Sox4, Shisa3, Ccnd1, Ptk7, Nid1, Paf1, Dapk3, Ddx3x, Krt6a, Sox9, Col1a1
GO:0032970	regulation of actin filament-based process	x	21/496	403/23012	0.000198421	0.03941	0.0344247	21	Rala, Iqgap2, Svil, Dsp, Washc5, Cd47, Atp1a2, Dsc2, Capza2, Bin1, Dmtn, Myadm, Arf6, Wdr1, Sdc4, Pick1, Ccn2, Cx3cl1, Dapk3, Rhpn2, Pak2
GO:0048732	gland development	x	20/496	489/23012	0.00500906	0.134283	0.117297	20	Serpine2, Elf5, Nfkb1, Areg, Vdr, Msx2, Pbx1, Ptch1, Ext1, Arf6, Igsf3, Map2k2, Hes1, Tet2, Ccnd1, Etv4, Ptcd2, Lipa, Sox9, Csf1
GO:0030198	extracellular matrix organization	x	18/496	322/23012	0.000240447	0.03941	0.0344247	18	Pbxip1, Col11a1, Npnt, Pxdn, Meltf, Mpv17, Ext1, B4galt1, Adamts4, Col1a2, Col4a1, Ccn2, Adamts3, Nid1, Sox9, Ccn1, Col4a6, Col1a1
GO:0032956	regulation of actin cytoskeleton organization	x	18/496	352/23012	0.000691284	0.0622876	0.0544083	18	Rala, Iqgap2, Svil, Washc5, Cd47, Capza2, Bin1, Dmtn, Myadm, Arf6, Wdr1, Sdc4, Pick1, Ccn2, Cx3cl1, Dapk3, Rhpn2, Pak2
GO:0031589	cell-substrate adhesion	x	18/496	368/23012	0.00114647	0.0751286	0.065625	18	Npnt, Mkln1, Meltf, Cd36, Dmtn, Thbs1, Myadm, Apod, Myo1g, Sdc4, Ccn2, Rab1a, Peak1, Nid1, Dapk3, Ccn1, Col1a1, Csf1
GO:0042060	wound healing	x	18/496	370/23012	0.0012182	0.0772271	0.067458	18	Fzd6, Dsp, Serpine2, Erbb2, Cd36, Msx2, Dmtn, Thbs1, Ext1, B4galt1, Prkca, Sdc4, Ptk7, Cx3cl1, Prkg1, Krt6a, Ccn1, Aqp1
GO:0006417	regulation of translation	x	18/496	413/23012	0.00397383	0.119177	0.104101	18	Eif4e2, Dap, Pus7, Eif4ebp3, Erbb2, Thbs1, Mettl3, Sox4, Etf1, Prkca, Ogt, Zfp36l1, Dapk3, Dnd1, Ddx3x, Lsm14b, Csde1, Mknk2
GO:0030111	regulation of Wnt signaling pathway	x	16/496	323/23012	0.0018593	0.0975185	0.0851826	16	Egr1, Rnf14, Pbxip1, Fuz, Ccar2, Fzd6, Plekha4, Nfkb1, Kremen1, Sox4, Shisa3, Ptk7, Dapk3, Ddx3x, Sox9, Col1a1
GO:0060828	regulation of canonical Wnt signaling pathway	x	15/496	252/23012	0.000404464	0.0461463	0.0403088	15	Egr1, Rnf14, Fuz, Ccar2, Fzd6, Plekha4, Nfkb1, Kremen1, Sox4, Shisa3, Ptk7, Dapk3, Ddx3x, Sox9, Col1a1
GO:0110053	regulation of actin filament organization	x	15/496	281/23012	0.00123206	0.0772271	0.067458	15	Svil, Washc5, Cd47, Capza2, Bin1, Dmtn, Myadm, Arf6, Wdr1, Sdc4, Pick1, Ccn2, Cx3cl1, Rhpn2, Pak2
GO:0010810	regulation of cell-substrate adhesion	x	14/496	228/23012	0.000458703	0.0474622	0.0414583	14	Npnt, Meltf, Cd36, Dmtn, Thbs1, Myadm, Apod, Sdc4, Peak1, Nid1, Dapk3, Ccn1, Col1a1, Csf1
GO:0007160	cell-matrix adhesion	x	12/496	235/23012	0.00520477	0.135582	0.118431	12	Npnt, Mkln1, Cd36, Dmtn, Thbs1, Apod, Sdc4, Ccn2, Peak1, Nid1, Dapk3, Csf1
GO:0046777	protein autophosphorylation	x	12/496	238/23012	0.00574443	0.143611	0.125444	12	Hspa9, Enpp1, Erbb2, Yes1, Clk2, Prkca, Map2k2, Peak1, Dapk3, Ddx3x, Pak2, Mknk2
GO:1903034	regulation of response to wounding	x	11/496	173/23012	0.00137415	0.0837067	0.073118	11	Adam17, Serpine2, Cd36, Dmtn, Thbs1, Kremen1, Map2k2, Lrig2, Il33, Ptprs, Prkg1
GO:0046578	regulation of Ras protein signal transduction	x	11/496	198/23012	0.00392813	0.119177	0.104101	11	Cyth2, Erbb2, Pik3cg, Dgkz, Abra, Arf6, Ogt, Arhgdia, Rgl2, Timp2, Csf1
GO:0030856	regulation of epithelial cell differentiation	x	10/496	171/23012	0.00408115	0.120075	0.104885	10	Sult2b1, Vdr, Msx2, Ptch1, Hes1, Akap11, Ccnd1, Etv4, Zfp36l1, Sox9
GO:0010634	positive regulation of epithelial cell migration	x	9/496	162/23012	0.0086862	0.168749	0.147403	9	Adam17, Pik3cg, Thbs1, Arf6, Prkca, Sox9, Plk2, Aqp1, Rhoj
GO:0030177	positive regulation of Wnt signaling pathway	x	9/496	142/23012	0.00373061	0.119177	0.104101	9	Pbxip1, Ccar2, Plekha4, Nfkb1, Sox4, Ptk7, Dapk3, Ddx3x, Col1a1
GO:0001952	regulation of cell-matrix adhesion	x	8/496	128/23012	0.00662632	0.155754	0.136052	8	Cd36, Dmtn, Thbs1, Apod, Sdc4, Peak1, Dapk3, Csf1
GO:0045931	positive regulation of mitotic cell cycle	x	9/496	132/23012	0.00228578	0.109486	0.0956359	9	Adam17, Cul4b, Pbx1, Hspa2, Cdc23, Prkca, Hes1, Ccnd1, Ddx3x
GO:1901992	positive regulation of mitotic cell cycle phase transition	x	7/496	97/23012	0.00502686	0.134283	0.117297	7	Adam17, Cul4b, Pbx1, Hspa2, Cdc23, Ccnd1, Ddx3x
GO:0001503	ossification		27/496	482/23012	7.02774e-06	0.00840294	0.00733999	27	Npnt, Enpp1, Areg, Vdr, Bmp1, Msx2, Pbx1, Lmna, Ifi204, Ptch1, Ext1, Atp6v1b1, Mir23b, Igfbp3, Kremen1, Jund, Col1a2, Mapk8, Ccn2, Thbs3, Alpl, Nfix, Sox9, Slc26a2, Ccn1, Col1a1, Csf1
GO:0042063	gliogenesis		23/496	396/23012	1.89598e-05	0.0121012	0.0105705	23	Rras2, Serpine2, Ndufs2, Enpp1, Hexb, Cul4b, Areg, Erbb2, Bin1, Gba1, Mettl3, Sox4, Eif2b4, Map2k2, Hes1, Wdr1, Pick1, Il33, Cx3cl1, Nfix, Sox9, Ifngr1, Csf1
GO:0043588	skin development		21/496	340/23012	1.75902e-05	0.0121012	0.0105705	21	Fuz, Fzd6, Dsp, Sprr1a, Pphln1, Krt7, Ctsl, Enpp1, Tmem79, Vdr, Msx2, Ext1, Gba1, Nsun2, Col1a2, Etv4, Zfp36l1, Krt6a, Sox9, Hdac3, Col1a1
GO:0072001	renal system development		21/496	351/23012	2.81679e-05	0.0133936	0.0116993	21	Egr1, Npnt, Zfp950, Enpp1, Ap1b1, Pbx1, Ptch1, Mpv17, Ext1, Sox4, Basp1, Hes1, Snx17, Wnk4, Tet2, Ptcd2, Col4a1, Ptk7, Nid1, Sox9, Aqp1
GO:0008544	epidermis development		21/496	397/23012	0.000161717	0.03941	0.0344247	21	Fuz, Fzd6, Dsp, Sprr1a, Pphln1, Krt7, Ctsl, Tmem79, Sult2b1, Vdr, Msx2, Ptch1, Ext1, Gba1, Nsun2, Hes1, Etv4, Zfp36l1, Krt6a, Sox9, Hdac3
GO:0034248	regulation of amide metabolic process		21/496	476/23012	0.00168374	0.0921793	0.0805188	21	Eif4e2, Dap, Pus7, Eif4ebp3, Erbb2, Bin1, Thbs1, Mettl3, Sox4, Etf1, Prkca, Ogt, Zfp36l1, Dapk3, Dnd1, Ddx3x, Lsm14b, Ccn1, Ifngr1, Csde1, Mknk2
GO:0061448	connective tissue development		20/496	316/23012	1.95858e-05	0.0121012	0.0105705	20	Egr1, Pbxip1, Col11a1, Enpp1, Mboat2, Bmp1, Slc39a14, Msx2, Lmna, Thbs1, Ext1, Prkca, Ccn2, Lipa, Thbs3, Sox9, Slc26a2, Ccn1, Col1a1, Csf1
GO:0001822	kidney development		20/496	335/23012	4.47986e-05	0.017614	0.0153859	20	Egr1, Npnt, Zfp950, Enpp1, Ap1b1, Pbx1, Ptch1, Mpv17, Ext1, Sox4, Basp1, Hes1, Snx17, Wnk4, Tet2, Ptcd2, Ptk7, Nid1, Sox9, Aqp1
GO:0048872	homeostasis of number of cells		20/496	398/23012	0.000444836	0.0474622	0.0414583	20	Adam17, Hspa9, Enpp1, Dmtn, Ext1, Bpgm, Gba1, Sox4, Zbtb18, Tet2, Sfxn1, Napepld, Lipa, Zfp36l1, Nfix, Flt3l, Sox9, Epas1, Csf1, Ptbp3
GO:0072521	purine-containing compound metabolic process		20/496	479/23012	0.00399733	0.119177	0.104101	20	Atp1a2, Ndufs2, Sdhc, Txnrd1, Enpp1, Pdhb, Sult2b1, Sucla2, Adk, Nampt, Adcy6, Atp6v1b1, Atpsckmt, Ndufa12, Gpd1, Impdh1, Lipa, Macrod1, Nudt3, Nudt13
GO:0050900	leukocyte migration		19/496	392/23012	0.000941452	0.074468	0.0650479	19	Adam17, Cd200, Aimp1, Cd47, Enpp1, Golph3, Thbs1, Ext1, Med23, B4galt1, Gba1, Prkca, Apod, Wdr1, Myo1g, Il33, Cx3cl1, Pla2g7, Csf1
GO:0060562	epithelial tube morphogenesis	x	19/496	395/23012	0.00102943	0.0751286	0.065625	19	Rala, Fuz, Fzd6, Npnt, Areg, Vdr, Msx2, Pbx1, Ptch1, Ext1, Hes1, Wnk4, Sdc4, Etv4, Col4a1, Ccm2, Ptk7, Sox9, Csf1
GO:0006163	purine nucleotide metabolic process		19/496	444/23012	0.00381659	0.119177	0.104101	19	Atp1a2, Ndufs2, Sdhc, Txnrd1, Enpp1, Pdhb, Sult2b1, Sucla2, Adk, Nampt, Adcy6, Atp6v1b1, Atpsckmt, Ndufa12, Gpd1, Impdh1, Lipa, Nudt3, Nudt13
GO:0007015	actin filament organization	x	19/496	474/23012	0.00754171	0.160679	0.140354	19	Iqgap2, Svil, Washc5, Cd47, Capza2, Bin1, Dmtn, Myadm, Arf6, Tpm3, Wdr1, Myo1g, Sdc4, Pick1, Ccn2, Cx3cl1, Rhpn2, Pak2, Rhoj
GO:0030099	myeloid cell differentiation		19/496	476/23012	0.0078694	0.164421	0.143622	19	Hspa9, Prdx3, Enpp1, Dmtn, Bpgm, Gba1, Prkca, Wdr1, Tet2, Sfxn1, Il33, Lipa, Zfp36l1, Il17c, Nfix, Paf1, Epas1, Csf1, Ptbp3
GO:0006091	generation of precursor metabolites and energy		19/496	484/23012	0.00929738	0.176251	0.153956	19	Pygl, Ndufs2, Sdhc, Enpp1, Pdhb, Sucla2, Uqcrfs1, Ppp1cb, Bpgm, Atpsckmt, Gba1, Ndufa12, Slc4a4, Gpd1, Ogt, Cox7c, Lipa, Agl, Prxl2c
GO:0045229	external encapsulating structure organization		18/496	323/23012	0.000249678	0.03941	0.0344247	18	Pbxip1, Col11a1, Npnt, Pxdn, Meltf, Mpv17, Ext1, B4galt1, Adamts4, Col1a2, Col4a1, Ccn2, Adamts3, Nid1, Sox9, Ccn1, Col4a6, Col1a1
GO:0043062	extracellular structure organization		18/496	324/23012	0.000259218	0.03941	0.0344247	18	Pbxip1, Col11a1, Npnt, Pxdn, Meltf, Mpv17, Ext1, B4galt1, Adamts4, Col1a2, Col4a1, Ccn2, Adamts3, Nid1, Sox9, Ccn1, Col4a6, Col1a1
GO:0016050	vesicle organization		18/496	358/23012	0.000839332	0.0698098	0.060979	18	Samd9l, Washc5, Serpine2, Laptm4b, Mfsd14a, Atp6v1c1, Golph3, Ap1b1, Trappc8, Atp6v1b1, Bet1, Ap3m1, Sec22b, Sdc4, Rab1a, Vapa, Doc2b, Aqp1
GO:0042176	regulation of protein catabolic process		18/496	368/23012	0.00114647	0.0751286	0.065625	18	Rnf14, Ccar2, Samd9l, Serpine2, Laptm4b, Cul4b, Gba1, Sec22b, Atg4b, Lrig2, Mapk8, Ogt, Il33, Sox9, Plk2, Trib2, Ube2k, Timp2
GO:1902903	regulation of supramolecular fiber organization		18/496	394/23012	0.00242254	0.109486	0.0956359	18	Svil, Washc5, Cd47, Capza2, Bin1, Dmtn, Ankrd53, Myadm, Arf6, Wdr1, Mapk8, Sdc4, Pick1, Ccn2, Cx3cl1, Dapk3, Rhpn2, Pak2
GO:0051090	regulation of DNA-binding transcription factor activity	x	18/496	435/23012	0.00671385	0.156959	0.137104	18	Cd200, Fzd6, Dap, Prdx3, Enpp1, Cd36, Msx2, Pbx1, Ptch1, Abra, Hr, Jund, Hes1, Cx3cl1, Nfix, Bhlhe40, Trib2, Hdac3
GO:0008380	RNA splicing		18/496	445/23012	0.00838731	0.168721	0.147378	18	Scaf1, Ccar2, Ik, Thoc7, Pus7, Srpk2, Rbm20, Paxbp1, Slc38a2, Son, Mettl3, Clk2, Zc3h13, Ddx17, Rbmx, Srsf7, Fam50a, Ptbp3
GO:0010001	glial cell differentiation		17/496	291/23012	0.000212507	0.03941	0.0344247	17	Serpine2, Enpp1, Cul4b, Erbb2, Bin1, Gba1, Mettl3, Sox4, Eif2b4, Map2k2, Hes1, Wdr1, Pick1, Il33, Nfix, Sox9, Ifngr1
GO:0060070	canonical Wnt signaling pathway		17/496	306/23012	0.00038106	0.0457801	0.039989	17	Egr1, Rnf14, Fuz, Ccar2, Fzd6, Plekha4, Nfkb1, Ext1, Kremen1, Sox4, Shisa3, Ptk7, Nid1, Dapk3, Ddx3x, Sox9, Col1a1
GO:0006644	phospholipid metabolic process		17/496	360/23012	0.00224949	0.109486	0.0956359	17	Acp6, Mboat2, Hexb, Pigp, Dgkd, Pla2g12a, Pik3cg, Pgap3, Dgkz, Pla2g4b, Serinc2, Bpnt1, Napepld, Pla2g7, Pigh, Vapa, Pik3c2b
GO:0046486	glycerolipid metabolic process		17/496	380/23012	0.00389803	0.119177	0.104101	17	Sel1l, Acp6, Mboat2, Pigp, Dgkd, Pik3cg, Pgap3, Dgkz, Pla2g4b, Serinc2, Gpd1, Bpnt1, Napepld, Lipa, Pla2g7, Pigh, Pik3c2b
GO:0021700	developmental maturation		17/496	387/23012	0.00467011	0.130311	0.113827	17	Washc5, Catspere2, Ctsl, Enpp1, Tmem79, Atp6v1c1, Msx2, Ext1, Atp6v1b1, Gba1, Nsun2, Hes1, Thbs3, Nfix, Grip2, Epas1, Ptbp3
GO:0051216	cartilage development		16/496	223/23012	2.94651e-05	0.0133936	0.0116993	16	Pbxip1, Col11a1, Enpp1, Mboat2, Bmp1, Slc39a14, Msx2, Thbs1, Ext1, Prkca, Ccn2, Thbs3, Sox9, Slc26a2, Ccn1, Col1a1
GO:0071496	cellular response to external stimulus		16/496	334/23012	0.00259758	0.110142	0.0962096	16	Atp1a2, Dap, Dsc2, Vdr, Gba1, Ywhag, Atg4b, Mapk8, Ogt, Arhgdia, Pick1, Piezo2, Sox9, Pik3c2b, Aqp1, Col1a1
GO:0050878	regulation of body fluid levels		16/496	349/23012	0.00398246	0.119177	0.104101	16	Fzd6, Serpine2, Enpp1, Vdr, Cd36, Dmtn, Adcy6, Thbs1, Ext1, Atp6v1b1, Prkca, Akap11, Wnk4, Ccnd1, Prkg1, Aqp1
GO:0009100	glycoprotein metabolic process		16/496	354/23012	0.00456057	0.128529	0.112271	16	Col11a1, Ngly1, Ctsl, Poglut1, Hexb, Golph3, Chpf2, Manba, Ext1, B4galt1, Ndst2, Tet2, Ogt, Uggt2, Il33, Rab1a
GO:0051402	neuron apoptotic process		16/496	368/23012	0.00655253	0.155536	0.135861	16	Egr1, Akt1s1, Pcdhgc3, Egln3, Prdx3, Enpp1, Srpk2, Casp6, Gba1, Mapk8, Ccnd1, Pcdhgc5, Cx3cl1, Nfix, Hdac3, Ctsb
GO:0045862	positive regulation of proteolysis		16/496	370/23012	0.00688707	0.159286	0.139137	16	Rnf14, Fuz, Dap, Meltf, Ctsl, Gramd4, Gba1, Mapk8, Ogt, Il33, Ccn2, Ddx3x, Plk2, Ccn1, Trib2, Asph
GO:0019693	ribose phosphate metabolic process		16/496	372/23012	0.00723523	0.159701	0.139499	16	Pygl, Atp1a2, Ndufs2, Sdhc, Enpp1, Pdhb, Sult2b1, Sucla2, Adk, Adcy6, Atp6v1b1, Atpsckmt, Ndufa12, Impdh1, Lipa, Nudt3
GO:0071695	anatomical structure maturation		15/496	315/23012	0.00368405	0.119177	0.104101	15	Washc5, Catspere2, Ctsl, Enpp1, Tmem79, Msx2, Ext1, Gba1, Nsun2, Hes1, Thbs3, Nfix, Grip2, Epas1, Ptbp3
GO:0009150	purine ribonucleotide metabolic process		15/496	344/23012	0.00811403	0.165534	0.144594	15	Atp1a2, Ndufs2, Sdhc, Enpp1, Pdhb, Sult2b1, Sucla2, Adk, Adcy6, Atp6v1b1, Atpsckmt, Ndufa12, Impdh1, Lipa, Nudt3
GO:0048705	skeletal system morphogenesis		14/496	264/23012	0.00188073	0.0975185	0.0851826	14	Col11a1, Fuz, Zfp950, Enpp1, Vdr, Msx2, Thbs1, Ext1, Ccn2, Thbs3, Alpl, Nfix, Sox9, Col1a1
GO:0006650	glycerophospholipid metabolic process		14/496	273/23012	0.00255678	0.109486	0.0956359	14	Acp6, Mboat2, Pigp, Dgkd, Pik3cg, Pgap3, Dgkz, Pla2g4b, Serinc2, Bpnt1, Napepld, Pla2g7, Pigh, Pik3c2b
GO:0043523	regulation of neuron apoptotic process		14/496	310/23012	0.00773856	0.162472	0.14192	14	Egr1, Akt1s1, Pcdhgc3, Egln3, Prdx3, Srpk2, Casp6, Gba1, Mapk8, Ccnd1, Pcdhgc5, Cx3cl1, Nfix, Hdac3
GO:0009913	epidermal cell differentiation		13/496	252/23012	0.00340913	0.119177	0.104101	13	Dsp, Sprr1a, Pphln1, Krt7, Tmem79, Sult2b1, Vdr, Msx2, Ptch1, Hes1, Etv4, Zfp36l1, Krt6a
GO:0043583	ear development		13/496	257/23012	0.00402309	0.119177	0.104101	13	Col11a1, Fzd6, Enpp1, Ttc39c, Ifi204, Mpv17, Atg4b, Hes1, Sdc4, Ccm2, Ptk7, Nfix, Sox9
GO:0016485	protein processing		13/496	264/23012	0.0050298	0.134283	0.117297	13	Adam17, Fuz, Serpine2, Meltf, Bmp1, Casp6, Ptch1, Thbs1, Bcl2l12, Ogt, Adamts3, Pmpca, Asph
GO:0090257	regulation of muscle system process		13/496	264/23012	0.0050298	0.134283	0.117297	13	Npnt, Dsp, Atp1a2, Dsc2, Adk, Cacnb1, Bin1, Lmna, Prkca, Calm1, Ccn2, Tomm70a, Prkg1
GO:0002218	activation of innate immune response		13/496	280/23012	0.00809513	0.165534	0.144594	13	Dhx58, Alpk1, Cd14, Gramd4, Cd36, Casp6, Ifi204, Arf6, Mapk8, Wdfy1, Tomm70a, Ptprs, Ddx3x
GO:0005996	monosaccharide metabolic process		13/496	286/23012	0.0095659	0.177443	0.154997	13	Hexb, Pdhb, Nisch, Slc39a14, B4galt1, Igfbp3, Clk2, Gpd1, Apod, Ugt1a6a, Ogt, Lipa, Slc35b4
GO:0072006	nephron development		12/496	162/23012	0.00021338	0.03941	0.0344247	12	Egr1, Npnt, Pbx1, Ptch1, Mpv17, Ext1, Basp1, Hes1, Wnk4, Nid1, Sox9, Aqp1
GO:0016052	carbohydrate catabolic process		12/496	166/23012	0.000267433	0.03941	0.0344247	12	Pygl, Enpp1, Hexb, Ppp1cb, Manba, Bpgm, Slc4a4, Gpd1, Ogt, Lipa, Agl, Prxl2c
GO:0071674	mononuclear cell migration		12/496	194/23012	0.00107506	0.0751286	0.065625	12	Adam17, Cd200, Cd47, Thbs1, Ext1, Med23, Gba1, Apod, Myo1g, Cx3cl1, Pla2g7, Csf1
GO:0019827	stem cell population maintenance		12/496	214/23012	0.00245755	0.109486	0.0956359	12	Actb, Elf5, Mettl3, Rbbp4, Sox4, Hes1, Zc3h13, Mapk8, Ogt, Nfix, Paf1, Sox9
GO:0016051	carbohydrate biosynthetic process		12/496	215/23012	0.00255346	0.109486	0.0956359	12	Enpp1, Nfkb1, Ppp1cb, Slc39a14, Ext1, B4galt1, Clk2, Gpd1, Ndst2, Ugt1a6a, Ogt, Slc35b4
GO:0098727	maintenance of cell number		12/496	219/23012	0.00296803	0.114135	0.0996974	12	Actb, Elf5, Mettl3, Rbbp4, Sox4, Hes1, Zc3h13, Mapk8, Ogt, Nfix, Paf1, Sox9
GO:0007033	vacuole organization		12/496	221/23012	0.00319489	0.11721	0.102383	12	Washc5, Atg3, Laptm4b, Hexb, Scfd1, Ext1, Gba1, Sec22b, Atg4b, Lipa, Rab1a, Pik3c2b
GO:0001649	osteoblast differentiation		12/496	230/23012	0.00439572	0.125938	0.110007	12	Npnt, Enpp1, Areg, Msx2, Lmna, Ifi204, Ptch1, Igfbp3, Jund, Sox9, Ccn1, Col1a1
GO:0045445	myoblast differentiation		11/496	123/23012	7.34179e-05	0.0251679	0.0219842	11	Boc, Actb, Igfbp3, Sox4, Maml1, Sra1, Ddx17, Zfp36l1, Flt3l, Sox9, Epas1
GO:0008360	regulation of cell shape		11/496	144/23012	0.00029748	0.03941	0.0344247	11	Mkln1, Palmd, Hexb, Myh14, Dmtn, Coch, Wdr1, Arhgdia, Fblim1, Dapk3, Rhoj
GO:0043433	negative regulation of DNA-binding transcription factor activity		11/496	169/23012	0.00113775	0.0751286	0.065625	11	Cd200, Fzd6, Dap, Msx2, Pbx1, Ptch1, Hr, Hes1, Bhlhe40, Trib2, Hdac3
GO:0009612	response to mechanical stimulus		11/496	190/23012	0.00287044	0.114135	0.0996974	11	Col11a1, Serpine2, Atp1a2, Nfkb1, Thbs1, Mapk8, Arhgdia, Piezo2, Sox9, Aqp1, Col1a1
GO:0048754	branching morphogenesis of an epithelial tube		11/496	191/23012	0.00298845	0.114135	0.0996974	11	Npnt, Areg, Vdr, Msx2, Pbx1, Ptch1, Ext1, Etv4, Col4a1, Sox9, Csf1
GO:0003205	cardiac chamber development		11/496	201/23012	0.0043969	0.125938	0.110007	11	Col11a1, Fuz, Dsp, Msx2, Sox4, Maml1, Hes1, Snx17, Ptcd2, Ptk7, Ccn1
GO:0034612	response to tumor necrosis factor		11/496	205/23012	0.00508996	0.135056	0.117971	11	Adam17, Npnt, Cd14, Nfkb1, Ext1, Gba1, Gpd1, Nkiras2, Zfp36l1, Cx3cl1, Ube2k
GO:0051648	vesicle localization		11/496	212/23012	0.00650828	0.155536	0.135861	11	Mlph, Ykt6, Limk2, Trappc8, Pik3cg, Ap3m1, Mapk8, Myo1g, Sdc4, Rab1a, Tbc1d23
GO:0031345	negative regulation of cell projection organization		11/496	220/23012	0.00848978	0.168749	0.147403	11	Adam17, Ttc3, Cyth2, Limk2, Adcy6, Arf6, Kremen1, Hes1, Lrig2, Ptprs, Gdi1
GO:0008654	phospholipid biosynthetic process		11/496	224/23012	0.00964142	0.177443	0.154997	11	Mboat2, Hexb, Pigp, Dgkd, Pik3cg, Pgap3, Dgkz, Bpnt1, Pigh, Vapa, Pik3c2b
GO:0048839	inner ear development		11/496	224/23012	0.00964142	0.177443	0.154997	11	Col11a1, Fzd6, Ttc39c, Ifi204, Mpv17, Atg4b, Hes1, Sdc4, Ccm2, Ptk7, Sox9
GO:0050684	regulation of mRNA processing		10/496	137/23012	0.000790713	0.0670556	0.0585732	10	Srpk2, Rbm20, Son, Ddx17, Ptcd2, Rbmx, Zfp36l1, Srsf7, Paf1, Ptbp3
GO:0022612	gland morphogenesis		10/496	158/23012	0.00231349	0.109486	0.0956359	10	Nfkb1, Areg, Vdr, Msx2, Ptch1, Tet2, Etv4, Lipa, Sox9, Csf1
GO:0071453	cellular response to oxygen levels		10/496	161/23012	0.00265287	0.110324	0.0963679	10	Egr1, Egln3, Ndufs2, Dnmt3a, Atp6v0a2, Ogt, Pick1, Zfp36l1, Epas1, Aqp1
GO:0098773	skin epidermis development		10/496	162/23012	0.00277445	0.114135	0.0996974	10	Fuz, Fzd6, Ctsl, Tmem79, Msx2, Ext1, Gba1, Nsun2, Sox9, Hdac3
GO:0030216	keratinocyte differentiation		10/496	163/23012	0.00290045	0.114135	0.0996974	10	Dsp, Sprr1a, Pphln1, Krt7, Tmem79, Vdr, Msx2, Etv4, Zfp36l1, Krt6a
GO:0030879	mammary gland development		10/496	164/23012	0.00303097	0.114135	0.0996974	10	Elf5, Nfkb1, Areg, Vdr, Msx2, Ptch1, Ccnd1, Etv4, Sox9, Csf1
GO:0010977	negative regulation of neuron projection development		10/496	165/23012	0.00316614	0.11721	0.102383	10	Adam17, Ttc3, Cyth2, Adcy6, Arf6, Kremen1, Hes1, Lrig2, Ptprs, Gdi1
GO:0006937	regulation of muscle contraction		10/496	167/23012	0.00345085	0.119177	0.104101	10	Npnt, Dsp, Atp1a2, Dsc2, Cacnb1, Bin1, Prkca, Calm1, Ccn2, Prkg1
GO:0009144	purine nucleoside triphosphate metabolic process		10/496	167/23012	0.00345085	0.119177	0.104101	10	Atp1a2, Ndufs2, Sdhc, Enpp1, Adk, Atp6v1b1, Atpsckmt, Ndufa12, Impdh1, Lipa
GO:0009141	nucleoside triphosphate metabolic process		10/496	182/23012	0.00629076	0.155069	0.135453	10	Atp1a2, Ndufs2, Sdhc, Enpp1, Adk, Atp6v1b1, Atpsckmt, Ndufa12, Impdh1, Lipa
GO:0031214	biomineral tissue development		10/496	184/23012	0.00677702	0.157584	0.13765	10	Enpp1, Vdr, Msx2, Atg4b, Col1a2, Alpl, Nfix, Sox9, Ccn1, Col1a1
GO:0001890	placenta development		10/496	185/23012	0.00703083	0.159701	0.139499	10	Dcaf13, Elf5, Prdx3, Ctsl, Xist, Hes1, Zfp36l1, Ccn1, Ctsb, Epas1
GO:0071356	cellular response to tumor necrosis factor		10/496	185/23012	0.00703083	0.159701	0.139499	10	Adam17, Npnt, Nfkb1, Ext1, Gba1, Gpd1, Nkiras2, Zfp36l1, Cx3cl1, Ube2k
GO:0002244	hematopoietic progenitor cell differentiation		10/496	186/23012	0.00729193	0.159701	0.139499	10	Herc6, Hspa9, Samd9l, Pus7, Acp6, Ext1, Sox4, Hes1, Tet2, Lipa
GO:0007219	Notch signaling pathway		10/496	186/23012	0.00729193	0.159701	0.139499	10	Adam17, Sel1l, Akt1s1, Poglut1, Maml1, Hes1, Dtx3, Bend6, Grip2, Sox9
GO:0001659	temperature homeostasis		10/496	195/23012	0.0099929	0.179333	0.156648	10	Egr1, Adam17, Cd36, Letmd1, Ogt, Napepld, Alpl, Hdac3, Epas1, Acot13
GO:0031330	negative regulation of cellular catabolic process		10/496	195/23012	0.0099929	0.179333	0.156648	10	Dap, Scfd1, Nampt, Pik3cg, Sec22b, Nsun2, Lrig2, Dnd1, Csde1, Timp2
GO:0060349	bone morphogenesis		9/496	112/23012	0.000721155	0.063653	0.055601	9	Enpp1, Msx2, Thbs1, Ext1, Thbs3, Alpl, Nfix, Sox9, Col1a1
GO:0072009	nephron epithelium development		9/496	120/23012	0.00118041	0.076198	0.0665591	9	Npnt, Pbx1, Ptch1, Ext1, Basp1, Hes1, Wnk4, Sox9, Aqp1
GO:0002062	chondrocyte differentiation		9/496	123/23012	0.00140401	0.0843378	0.0736692	9	Col11a1, Mboat2, Slc39a14, Msx2, Ext1, Prkca, Ccn2, Sox9, Slc26a2
GO:0071675	regulation of mononuclear cell migration		9/496	130/23012	0.00205947	0.103572	0.0904706	9	Adam17, Cd200, Cd47, Thbs1, Med23, Apod, Cx3cl1, Pla2g7, Csf1
GO:0006090	pyruvate metabolic process		9/496	136/23012	0.00279754	0.114135	0.0996974	9	Enpp1, Pdhb, Bpgm, Slc4a4, Gpd1, Ogt, Lipa, Prxl2c, Slc16a1
GO:0062207	regulation of pattern recognition receptor signaling pathway		9/496	140/23012	0.00339593	0.119177	0.104101	9	Dhx58, Cd14, Gramd4, Cd36, Arf6, Mapk8, Wdfy1, Ptprs, Ddx3x
GO:0032434	regulation of proteasomal ubiquitin-dependent protein catabolic process		9/496	141/23012	0.00356018	0.119177	0.104101	9	Rnf14, Ccar2, Gba1, Mapk8, Ogt, Il33, Plk2, Trib2, Ube2k
GO:0072073	kidney epithelium development		9/496	155/23012	0.00658107	0.155536	0.135861	9	Npnt, Pbx1, Ptch1, Ext1, Basp1, Hes1, Wnk4, Sox9, Aqp1
GO:0043271	negative regulation of monoatomic ion transport		9/496	157/23012	0.00713753	0.159701	0.139499	9	Pxk, Serpine2, Atp1a2, Bin1, Kcnab1, Prkca, Hes1, Calm1, Wnk4
GO:0009205	purine ribonucleoside triphosphate metabolic process		9/496	158/23012	0.00742891	0.159701	0.139499	9	Atp1a2, Ndufs2, Sdhc, Enpp1, Atp6v1b1, Atpsckmt, Ndufa12, Impdh1, Lipa
GO:0045667	regulation of osteoblast differentiation		9/496	162/23012	0.0086862	0.168749	0.147403	9	Npnt, Areg, Msx2, Lmna, Ifi204, Ptch1, Jund, Sox9, Ccn1
GO:0009199	ribonucleoside triphosphate metabolic process		9/496	165/23012	0.00973038	0.178321	0.155764	9	Atp1a2, Ndufs2, Sdhc, Enpp1, Atp6v1b1, Atpsckmt, Ndufa12, Impdh1, Lipa
GO:0045682	regulation of epidermis development		8/496	65/23012	7.56491e-05	0.0251679	0.0219842	8	Tmem79, Sult2b1, Vdr, Msx2, Ptch1, Hes1, Etv4, Zfp36l1
GO:0060350	endochondral bone morphogenesis		8/496	70/23012	0.000128808	0.0371397	0.0324416	8	Enpp1, Thbs1, Ext1, Thbs3, Alpl, Nfix, Sox9, Col1a1
GO:0061180	mammary gland epithelium development		8/496	78/23012	0.000275359	0.03941	0.0344247	8	Elf5, Areg, Vdr, Msx2, Ptch1, Ccnd1, Etv4, Csf1
GO:0014009	glial cell proliferation		8/496	79/23012	0.000300701	0.03941	0.0344247	8	Areg, Gba1, Sox4, Hes1, Il33, Cx3cl1, Nfix, Csf1
GO:0045661	regulation of myoblast differentiation		8/496	85/23012	0.000495788	0.0487337	0.042569	8	Boc, Actb, Igfbp3, Sox4, Sra1, Zfp36l1, Flt3l, Sox9
GO:0140962	multicellular organismal-level chemical homeostasis		8/496	88/23012	0.000626094	0.057614	0.0503259	8	Adcy6, Ext1, Atp6v1b1, Nkiras2, Akap11, Lipa, Epas1, Aqp1
GO:0051384	response to glucocorticoid		8/496	95/23012	0.001039	0.0751286	0.065625	8	Areg, Gba1, Klf9, Ugt1a6a, Zfp36l1, Alpl, Agl, Aqp1
GO:0031960	response to corticosteroid		8/496	109/23012	0.00250283	0.109486	0.0956359	8	Areg, Gba1, Klf9, Ugt1a6a, Zfp36l1, Alpl, Agl, Aqp1
GO:0090263	positive regulation of canonical Wnt signaling pathway		8/496	109/23012	0.00250283	0.109486	0.0956359	8	Ccar2, Plekha4, Nfkb1, Sox4, Ptk7, Dapk3, Ddx3x, Col1a1
GO:0072676	lymphocyte migration		8/496	110/23012	0.0026495	0.110324	0.0963679	8	Adam17, Cd200, Ext1, Med23, Gba1, Apod, Myo1g, Cx3cl1
GO:0042116	macrophage activation		8/496	112/23012	0.00296292	0.114135	0.0996974	8	Cd200, Nampt, Thbs1, Jund, Wnk4, Il33, Cx3cl1, Ifngr1
GO:0061326	renal tubule development		8/496	112/23012	0.00296292	0.114135	0.0996974	8	Npnt, Pbx1, Ptch1, Hes1, Wnk4, Col4a1, Sox9, Aqp1
GO:0001942	hair follicle development		8/496	119/23012	0.00429247	0.124597	0.108836	8	Fuz, Fzd6, Ctsl, Tmem79, Msx2, Ext1, Nsun2, Sox9
GO:1901989	positive regulation of cell cycle phase transition		8/496	120/23012	0.00451476	0.128463	0.112212	8	Adam17, Cul4b, Pbx1, Hspa2, Cdc23, Ccnd1, Paf1, Ddx3x
GO:0022404	molting cycle process		8/496	122/23012	0.00498577	0.134283	0.117297	8	Fuz, Fzd6, Ctsl, Tmem79, Msx2, Ext1, Nsun2, Sox9
GO:0022405	hair cycle process		8/496	122/23012	0.00498577	0.134283	0.117297	8	Fuz, Fzd6, Ctsl, Tmem79, Msx2, Ext1, Nsun2, Sox9
GO:0048709	oligodendrocyte differentiation		8/496	123/23012	0.00523494	0.135582	0.118431	8	Enpp1, Erbb2, Eif2b4, Hes1, Wdr1, Il33, Nfix, Sox9
GO:0048534	hematopoietic or lymphoid organ development		8/496	126/23012	0.00603976	0.150126	0.131135	8	Adam17, Samd9l, Nfkb1, Pbx1, Map2k2, Hes1, Tet2, Lipa
GO:0003279	cardiac septum development		8/496	130/23012	0.007255	0.159701	0.139499	8	Fuz, Msx2, Sox4, Maml1, Hes1, Snx17, Ptk7, Ccn1
GO:1902414	protein localization to cell junction		8/496	133/23012	0.00828103	0.167362	0.146191	8	Dsp, Actb, Erbb2, Nectin3, Mapk8, Ogt, Grip2, Pak2
GO:0046034	ATP metabolic process		8/496	134/23012	0.00864608	0.168749	0.147403	8	Atp1a2, Ndufs2, Sdhc, Enpp1, Atp6v1b1, Atpsckmt, Ndufa12, Lipa
GO:0046467	membrane lipid biosynthetic process		8/496	136/23012	0.00941214	0.176251	0.153956	8	Cers5, Pigp, B4galt3, Pgap3, Gba1, Pigh, Ccn1, Vapa
GO:0045604	regulation of epidermal cell differentiation		7/496	58/23012	0.00024089	0.03941	0.0344247	7	Sult2b1, Vdr, Msx2, Ptch1, Hes1, Etv4, Zfp36l1
GO:0060443	mammary gland morphogenesis		7/496	60/23012	0.000298182	0.03941	0.0344247	7	Nfkb1, Areg, Vdr, Msx2, Ptch1, Etv4, Csf1
GO:0032835	glomerulus development		7/496	67/23012	0.00059003	0.0554756	0.0484581	7	Egr1, Mpv17, Ext1, Basp1, Hes1, Nid1, Aqp1
GO:0048678	response to axon injury		7/496	73/23012	0.000989778	0.0751286	0.065625	7	Adam17, Enpp1, Erbb2, Kremen1, Map2k2, Lrig2, Ptprs
GO:0007584	response to nutrient		7/496	79/23012	0.00157699	0.0892799	0.0779862	7	Enpp1, Vdr, Ogt, Lipa, Alpl, Agl, Slc16a1
GO:0039531	regulation of viral-induced cytoplasmic pattern recognition receptor signaling pathway		7/496	91/23012	0.00353408	0.119177	0.104101	7	Dhx58, Gramd4, Cd36, Mapk8, Wdfy1, Ptprs, Ddx3x
GO:0061333	renal tubule morphogenesis		7/496	92/23012	0.00375582	0.119177	0.104101	7	Npnt, Pbx1, Ptch1, Hes1, Wnk4, Col4a1, Sox9
GO:0048708	astrocyte differentiation		7/496	93/23012	0.00398798	0.119177	0.104101	7	Serpine2, Cul4b, Bin1, Hes1, Nfix, Sox9, Ifngr1
GO:1903035	negative regulation of response to wounding		7/496	93/23012	0.00398798	0.119177	0.104101	7	Serpine2, Thbs1, Kremen1, Lrig2, Il33, Ptprs, Prkg1
GO:0046683	response to organophosphorus		7/496	99/23012	0.0056168	0.141236	0.12337	7	Enpp1, Pik3cg, Dmtn, Gpd1, Zfp36l1, Asph, Aqp1
GO:0006096	glycolytic process		7/496	103/23012	0.00695022	0.159701	0.139499	7	Enpp1, Bpgm, Slc4a4, Gpd1, Ogt, Lipa, Prxl2c
GO:0022904	respiratory electron transport chain		7/496	104/23012	0.00731741	0.159701	0.139499	7	Ndufs2, Sdhc, Uqcrfs1, Gba1, Ndufa12, Gpd1, Cox7c
GO:0072080	nephron tubule development		7/496	105/23012	0.00769876	0.162425	0.141878	7	Npnt, Pbx1, Ptch1, Hes1, Wnk4, Sox9, Aqp1
GO:0060993	kidney morphogenesis		7/496	107/23012	0.0085052	0.168749	0.147403	7	Npnt, Pbx1, Ptch1, Sox4, Hes1, Wnk4, Sox9
GO:0005976	polysaccharide metabolic process		7/496	108/23012	0.00893093	0.17016	0.148635	7	Pygl, Enpp1, Nfkb1, Ppp1cb, Ext1, Ndst2, Agl
GO:0098868	bone growth		6/496	40/23012	0.000200449	0.03941	0.0344247	6	Enpp1, Msx2, Thbs1, Ext1, Thbs3, Sox9
GO:0060603	mammary gland duct morphogenesis		6/496	41/23012	0.00023058	0.03941	0.0344247	6	Areg, Vdr, Msx2, Ptch1, Etv4, Csf1
GO:0090317	negative regulation of intracellular protein transport		6/496	48/23012	0.000554181	0.053263	0.0465253	6	Cd36, Dmtn, Apod, Ogt, Gdi1, Hdac3
GO:0031103	axon regeneration		6/496	53/23012	0.000946992	0.074468	0.0650479	6	Adam17, Enpp1, Kremen1, Map2k2, Lrig2, Ptprs
GO:1903533	regulation of protein targeting		6/496	58/23012	0.00152534	0.0891497	0.0778724	6	Erbb2, Dmtn, Nucb1, Ogt, Tomm70a, Gdi1
GO:0030225	macrophage differentiation		6/496	60/23012	0.0018198	0.0975185	0.0851826	6	Enpp1, Gba1, Prkca, Il33, Nfix, Csf1
GO:0031102	neuron projection regeneration		6/496	63/23012	0.00233978	0.109486	0.0956359	6	Adam17, Enpp1, Kremen1, Map2k2, Lrig2, Ptprs
GO:0071260	cellular response to mechanical stimulus		6/496	66/23012	0.00296433	0.114135	0.0996974	6	Atp1a2, Arhgdia, Piezo2, Sox9, Aqp1, Col1a1
GO:1905517	macrophage migration		6/496	67/23012	0.00319787	0.11721	0.102383	6	Cd200, Enpp1, Thbs1, B4galt1, Cx3cl1, Csf1
GO:0062208	positive regulation of pattern recognition receptor signaling pathway		6/496	68/23012	0.00344485	0.119177	0.104101	6	Dhx58, Cd14, Cd36, Mapk8, Wdfy1, Ddx3x
GO:0032387	negative regulation of intracellular transport		6/496	69/23012	0.00370574	0.119177	0.104101	6	Cd36, Dmtn, Apod, Ogt, Gdi1, Hdac3
GO:0150116	regulation of cell-substrate junction organization		6/496	69/23012	0.00370574	0.119177	0.104101	6	Dmtn, Arf6, Apod, Sdc4, Peak1, Dapk3
GO:0098900	regulation of action potential		6/496	71/23012	0.00427111	0.124597	0.108836	6	Dsp, Dsc2, Cd36, Bin1, Gba1, Calm1
GO:0055117	regulation of cardiac muscle contraction		6/496	72/23012	0.00457653	0.128529	0.112271	6	Dsp, Atp1a2, Dsc2, Bin1, Calm1, Ccn2
GO:1903317	regulation of protein maturation		6/496	73/23012	0.00489773	0.134283	0.117297	6	Fuz, Serpine2, Meltf, Thbs1, Bcl2l12, Sox4
GO:0032922	circadian regulation of gene expression		6/496	74/23012	0.00523519	0.135582	0.118431	6	Egr1, Ppp1cb, Nampt, Ogt, Bhlhe40, Hdac3
GO:0045669	positive regulation of osteoblast differentiation		6/496	77/23012	0.00634976	0.155069	0.135453	6	Npnt, Msx2, Lmna, Ifi204, Jund, Ccn1
GO:0150076	neuroinflammatory response		6/496	84/23012	0.00960639	0.177443	0.154997	6	Cd200, Nampt, Bpgm, Il33, Cx3cl1, Ifngr1
GO:0060346	bone trabecula formation		5/496	14/23012	7.77151e-06	0.00840294	0.00733999	5	Enpp1, Vdr, Msx2, Thbs3, Col1a1
GO:0061430	bone trabecula morphogenesis		5/496	18/23012	3.09678e-05	0.0133936	0.0116993	5	Enpp1, Vdr, Msx2, Thbs3, Col1a1
GO:0045684	positive regulation of epidermis development		5/496	26/23012	0.000206202	0.03941	0.0344247	5	Tmem79, Sult2b1, Vdr, Ptch1, Etv4
GO:0035988	chondrocyte proliferation		5/496	27/23012	0.000248613	0.03941	0.0344247	5	Pbxip1, Ext1, Ccn2, Sox9, Slc26a2
GO:0050891	multicellular organismal-level water homeostasis		5/496	27/23012	0.000248613	0.03941	0.0344247	5	Adcy6, Ext1, Atp6v1b1, Akap11, Aqp1
GO:0060444	branching involved in mammary gland duct morphogenesis		5/496	29/23012	0.000352965	0.0436164	0.038099	5	Areg, Vdr, Msx2, Etv4, Csf1
GO:0060343	trabecula formation		5/496	30/23012	0.000416117	0.0461463	0.0403088	5	Enpp1, Vdr, Msx2, Thbs3, Col1a1
GO:0003416	endochondral bone growth		5/496	34/23012	0.000756964	0.0654774	0.0571946	5	Msx2, Thbs1, Ext1, Thbs3, Sox9
GO:0048679	regulation of axon regeneration		5/496	35/23012	0.000867651	0.0708036	0.061847	5	Adam17, Kremen1, Map2k2, Lrig2, Ptprs
GO:0001958	endochondral ossification		5/496	37/23012	0.00112459	0.0751286	0.065625	5	Enpp1, Ext1, Alpl, Nfix, Col1a1
GO:0036075	replacement ossification		5/496	37/23012	0.00112459	0.0751286	0.065625	5	Enpp1, Ext1, Alpl, Nfix, Col1a1
GO:1905476	negative regulation of protein localization to membrane		5/496	38/23012	0.00127233	0.078612	0.0686677	5	Lyplal1, Dmtn, Wnk4, Ogt, Gdi1
GO:0070570	regulation of neuron projection regeneration		5/496	40/23012	0.00161014	0.0892799	0.0779862	5	Adam17, Kremen1, Map2k2, Lrig2, Ptprs
GO:0071320	cellular response to cAMP		5/496	40/23012	0.00161014	0.0892799	0.0779862	5	Pik3cg, Dmtn, Gpd1, Zfp36l1, Aqp1
GO:0060351	cartilage development involved in endochondral bone morphogenesis		5/496	42/23012	0.00200952	0.102249	0.0893148	5	Thbs1, Ext1, Thbs3, Sox9, Col1a1
GO:0048873	homeostasis of number of cells within a tissue		5/496	47/23012	0.00331872	0.119177	0.104101	5	Lipa, Nfix, Flt3l, Sox9, Csf1
GO:0048536	spleen development		5/496	48/23012	0.00364018	0.119177	0.104101	5	Adam17, Samd9l, Pbx1, Tet2, Lipa
GO:0010837	regulation of keratinocyte proliferation		5/496	49/23012	0.00398336	0.119177	0.104101	5	Ctsl, Vdr, Ptch1, Klf9, Zfp36l1
GO:0045663	positive regulation of myoblast differentiation		5/496	49/23012	0.00398336	0.119177	0.104101	5	Boc, Actb, Igfbp3, Sox4, Flt3l
GO:0060135	maternal process involved in female pregnancy		5/496	52/23012	0.00515113	0.135582	0.118431	5	Dcaf13, Prdx3, Ctsl, Vdr, Ctsb
GO:0002269	leukocyte activation involved in inflammatory response		5/496	53/23012	0.00558906	0.141236	0.12337	5	Enpp1, Nampt, Il33, Cx3cl1, Ifngr1
GO:0061383	trabecula morphogenesis		5/496	57/23012	0.00760451	0.161223	0.140829	5	Enpp1, Vdr, Msx2, Thbs3, Col1a1
GO:0043536	positive regulation of blood vessel endothelial cell migration		5/496	58/23012	0.00817802	0.166056	0.14505	5	Adam17, Thbs1, Prkca, Plk2, Rhoj
GO:0043030	regulation of macrophage activation		5/496	59/23012	0.00878083	0.168749	0.147403	5	Cd200, Thbs1, Jund, Il33, Cx3cl1
GO:1990542	mitochondrial transmembrane transport		5/496	59/23012	0.00878083	0.168749	0.147403	5	Slc25a37, Sfxn4, Slc25a36, Sfxn1, Tomm70a
GO:0006826	iron ion transport		5/496	60/23012	0.00941365	0.176251	0.153956	5	Meltf, Slc25a37, Slc39a14, Sfxn1, Scara5
GO:0031424	keratinization		5/496	60/23012	0.00941365	0.176251	0.153956	5	Sprr1a, Pphln1, Krt7, Tmem79, Krt6a
GO:0061517	macrophage proliferation		4/496	12/23012	9.19938e-05	0.0284195	0.0248245	4	Gba1, Il33, Cx3cl1, Csf1
GO:0038065	collagen-activated signaling pathway		4/496	16/23012	0.000315828	0.0401752	0.0350931	4	Enpp1, Col4a1, Col4a6, Col1a1
GO:0003091	renal water homeostasis		4/496	17/23012	0.000406	0.0461463	0.0403088	4	Adcy6, Atp6v1b1, Akap11, Aqp1
GO:0045606	positive regulation of epidermal cell differentiation		4/496	22/23012	0.00114577	0.0751286	0.065625	4	Sult2b1, Vdr, Ptch1, Etv4
GO:0150105	protein localization to cell-cell junction		4/496	24/23012	0.00160866	0.0892799	0.0779862	4	Dsp, Actb, Mapk8, Pak2
GO:0010839	negative regulation of keratinocyte proliferation		4/496	26/23012	0.00218761	0.108752	0.0949951	4	Ctsl, Vdr, Ptch1, Klf9
GO:0098901	regulation of cardiac muscle cell action potential		4/496	27/23012	0.00252483	0.109486	0.0956359	4	Dsp, Dsc2, Bin1, Calm1
GO:0034755	iron ion transmembrane transport		4/496	29/23012	0.00330298	0.119177	0.104101	4	Meltf, Slc25a37, Slc39a14, Scara5
GO:0002063	chondrocyte development		4/496	35/23012	0.00657912	0.155536	0.135861	4	Col11a1, Msx2, Ext1, Sox9
GO:0045616	regulation of keratinocyte differentiation		4/496	35/23012	0.00657912	0.155536	0.135861	4	Vdr, Msx2, Etv4, Zfp36l1
GO:0033273	response to vitamin		4/496	36/23012	0.00727776	0.159701	0.139499	4	Enpp1, Vdr, Lipa, Alpl
GO:0090313	regulation of protein targeting to membrane		4/496	36/23012	0.00727776	0.159701	0.139499	4	Erbb2, Dmtn, Ogt, Gdi1
GO:0001893	maternal placenta development		4/496	37/23012	0.0080236	0.165248	0.144344	4	Dcaf13, Prdx3, Ctsl, Ctsb
GO:0016556	mRNA modification		4/496	37/23012	0.0080236	0.165248	0.144344	4	Pus7, Mettl3, Nsun2, Zc3h13
GO:0043618	regulation of transcription from RNA polymerase II promoter in response to stress		4/496	37/23012	0.0080236	0.165248	0.144344	4	Egr1, Muc1, Cd36, Epas1
GO:0019934	cGMP-mediated signaling		4/496	38/23012	0.00881787	0.168749	0.147403	4	Cd36, Thbs1, Prkg1, Aqp1
GO:0072210	metanephric nephron development		4/496	38/23012	0.00881787	0.168749	0.147403	4	Egr1, Hes1, Sox9, Aqp1
GO:0032836	glomerular basement membrane development		3/496	10/23012	0.00106683	0.0751286	0.065625	3	Mpv17, Ext1, Nid1
GO:0071732	cellular response to nitric oxide		3/496	11/23012	0.0014435	0.0855224	0.074704	3	Thbs1, Mapk8, Aqp1
GO:0038063	collagen-activated tyrosine kinase receptor signaling pathway		3/496	12/23012	0.001894	0.0975185	0.0851826	3	Col4a1, Col4a6, Col1a1
GO:0098911	regulation of ventricular cardiac muscle cell action potential		3/496	12/23012	0.001894	0.0975185	0.0851826	3	Dsp, Dsc2, Bin1
GO:0002158	osteoclast proliferation		3/496	13/23012	0.00242302	0.109486	0.0956359	3	Nfix, Flt3l, Csf1
GO:0097066	response to thyroid hormone		3/496	13/23012	0.00242302	0.109486	0.0956359	3	Brd8, Gba1, Klf9
GO:1902170	cellular response to reactive nitrogen species		3/496	13/23012	0.00242302	0.109486	0.0956359	3	Thbs1, Mapk8, Aqp1
GO:1903977	positive regulation of glial cell migration		3/496	14/23012	0.00303481	0.114135	0.0996974	3	Rras2, Cx3cl1, Csf1
GO:0048681	negative regulation of axon regeneration		3/496	15/23012	0.00373328	0.119177	0.104101	3	Kremen1, Lrig2, Ptprs
GO:0048711	positive regulation of astrocyte differentiation		3/496	15/23012	0.00373328	0.119177	0.104101	3	Serpine2, Bin1, Hes1
GO:0010755	regulation of plasminogen activation		3/496	17/23012	0.0054039	0.137482	0.12009	3	Serpine2, Meltf, Thbs1
GO:0070206	protein trimerization		3/496	17/23012	0.0054039	0.137482	0.12009	3	Pxdn, Col1a2, Scara5
GO:0072234	metanephric nephron tubule development		3/496	17/23012	0.0054039	0.137482	0.12009	3	Hes1, Sox9, Aqp1
GO:0070571	negative regulation of neuron projection regeneration		3/496	18/23012	0.00638205	0.155069	0.135453	3	Kremen1, Lrig2, Ptprs
GO:0071243	cellular response to arsenic-containing substance		3/496	18/23012	0.00638205	0.155069	0.135453	3	Slc38a2, Ddx3x, Mknk2
GO:0060019	radial glial cell differentiation		3/496	19/23012	0.00745888	0.159701	0.139499	3	Mettl3, Hes1, Nfix
GO:0071731	response to nitric oxide		3/496	19/23012	0.00745888	0.159701	0.139499	3	Thbs1, Mapk8, Aqp1
GO:0080009	mRNA methylation		3/496	19/23012	0.00745888	0.159701	0.139499	3	Mettl3, Nsun2, Zc3h13
GO:0034349	glial cell apoptotic process		3/496	20/23012	0.00863658	0.168749	0.147403	3	Enpp1, Prkca, Mapk8
GO:0072243	metanephric nephron epithelium development		3/496	20/23012	0.00863658	0.168749	0.147403	3	Hes1, Sox9, Aqp1
GO:0001502	cartilage condensation		3/496	21/23012	0.00991708	0.179333	0.156648	3	Col11a1, Ccn2, Sox9
GO:0010766	negative regulation of sodium ion transport		3/496	21/23012	0.00991708	0.179333	0.156648	3	Serpine2, Atp1a2, Wnk4
GO:0071636	positive regulation of transforming growth factor beta production		3/496	21/23012	0.00991708	0.179333	0.156648	3	Cd200, Thbs1, Cx3cl1

## Sheet: KEGG_enrichment
KEGG ENRICHMENT ANALYSIS
category	subcategory	ID	Description	Of interest	GeneRatio	BgRatio	pvalue	p.adjust	qvalue	Count	geneID
Environmental Information Processing	Signal transduction	mmu04151	PI3K-Akt signaling pathway - Mus musculus (house mouse)	x	21/272	367/9772	0.00138616	0.0211226	0.0162426	21	Areg, Ccnd1, Col4a1, Col1a1, Col1a2, Csf1, Erbb2, Flt3l, Itgb5, Mcl1, Nfkb1, Nras, Prkca, Thbs1, Thbs3, Ywhag, Map2k2, Eif4e2, Pik3cg, Creb3l4, Col4a6
Environmental Information Processing	Signal transduction	mmu04010	MAPK signaling pathway - Mus musculus (house mouse)	x	19/272	299/9772	0.000681476	0.0132473	0.0101867	19	Areg, Cacnb1, Cd14, Csf1, Erbb2, Flt3l, Jun, Jund, Mknk2, Nfkb1, Nras, Prkca, Pla2g4b, Pak2, Dusp5, Map2k2, Mapk8, Rras2, Dusp6
		mmu04820	Cytoskeleton in muscle cells - Mus musculus (house mouse)	x	19/272	232/9772	2.46667e-05	0.00189934	0.00146053	19	Dsp, Actb, Capza2, Col11a1, Col4a1, Col1a1, Col1a2, Dsc2, Sdc2, Itgb5, Lmna, Nid1, Sdc4, Thbs1, Thbs3, Tpm3, Myh14, Col4a6, Atp1a2
Environmental Information Processing	Signal transduction	mmu04014	Ras signaling pathway - Mus musculus (house mouse)	x	18/272	236/9772	0.000102126	0.00327274	0.00251663	18	Arf6, Calm1, Csf1, Flt3l, Nfkb1, Nras, Prkca, Rgl2, Pla2g4b, Pak6, Rapgef5, Pak2, Map2k2, Mapk8, Shc4, Rala, Pla2g12a, Rras2
Human Diseases	Cancer: overview	mmu05205	Proteoglycans in cancer - Mus musculus (house mouse)	x	18/272	204/9772	1.48176e-05	0.00152127	0.00116981	18	Actb, Ccnd1, Col1a1, Col1a2, Ctsl, Erbb2, Fzd6, Sdc2, Itgb5, Nras, Prkca, Ppp1cb, Ptch1, Stat3, Sdc4, Thbs1, Map2k2, Rras2
Cellular Processes	Cellular community - eukaryotes	mmu04510	Focal adhesion - Mus musculus (house mouse)	x	17/272	202/9772	4.70431e-05	0.00241488	0.00185697	17	Actb, Ccnd1, Col4a1, Col1a1, Col1a2, Erbb2, Itgb5, Jun, Prkca, Ppp1cb, Pak6, Thbs1, Thbs3, Pak2, Mapk8, Shc4, Col4a6
Cellular Processes	Cell motility	mmu04810	Regulation of actin cytoskeleton - Mus musculus (house mouse)	x	13/272	232/9772	0.0129125	0.0828552	0.063713	13	Actb, Itgb5, Limk2, Nras, Ppp1cb, Pak6, Pak2, Arhgef4, Map2k2, Iqgap2, Actr2, Rras2, Myh14
Cellular Processes	Cell growth and death	mmu04210	Apoptosis - Mus musculus (house mouse)	x	12/272	135/9772	0.000373803	0.00822367	0.00632374	12	Actb, Casp6, Ctsb, Ctsl, Jun, Lmna, Mcl1, Nfkb1, Nras, Tnfrsf10b, Map2k2, Mapk8
Environmental Information Processing	Signaling molecules and interaction	mmu04512	ECM-receptor interaction - Mus musculus (house mouse)	x	11/272	89/9772	3.38101e-05	0.0020827	0.00160153	11	Npnt, Cd36, Col4a1, Col1a1, Col1a2, Itgb5, Cd47, Sdc4, Thbs1, Thbs3, Col4a6
Cellular Processes	Cellular community - eukaryotes	mmu04530	Tight junction - Mus musculus (house mouse)	x	10/272	169/9772	0.0196479	0.110028	0.084608	10	Actb, Ccnd1, Cldn2, Erbb2, Jun, Mapk8, Cldn8, Cldn10, Actr2, Myh14
Organismal Systems	Endocrine system	mmu04917	Prolactin signaling pathway - Mus musculus (house mouse)	x	9/272	74/9772	0.000199285	0.00557997	0.00429082	9	Ccnd1, Csn2, Elf5, Nfkb1, Nras, Stat3, Map2k2, Mapk8, Shc4
Human Diseases	Cancer: specific types	mmu05224	Breast cancer - Mus musculus (house mouse)	x	9/272	147/9772	0.0215382	0.114097	0.0877366	9	Ccnd1, Erbb2, Fzd6, Hes1, Jun, Nras, Map2k2, Polk, Shc4
Metabolism	Energy metabolism	mmu00190	Oxidative phosphorylation - Mus musculus (house mouse)	x	8/272	141/9772	0.0431262	0.168138	0.129292	8	Atp6v1b1, Cox7c, Atp6v0a2, Ndufs2, Sdhc, Atp6v1c1, Ndufa12, Uqcrfs1
Human Diseases	Drug resistance: antineoplastic	mmu01521	EGFR tyrosine kinase inhibitor resistance - Mus musculus (house mouse)	x	7/272	80/9772	0.00674186	0.0570837	0.0438955	7	Erbb2, Nras, Prkca, Stat3, Map2k2, Eif4e2, Shc4
Cellular Processes	Transport and catabolism	mmu04148	Efferocytosis - Mus musculus (house mouse)		18/272	161/9772	4.94732e-07	0.000152378	0.000117173	18	Adam17, Ager, Arg1, Atp8a1, Cd36, Dnmt3a, Itgb5, Cd47, Lipa, Pbx1, Pla2g15, Cx3cl1, Slc16a1, Thbs1, Dusp5, Map2k2, Uqcrfs1, Cpt1c
Human Diseases	Infectious disease: viral	mmu05165	Human papillomavirus infection - Mus musculus (house mouse)		18/272	359/9772	0.0114498	0.0783675	0.0602621	18	Maml1, Atp6v1b1, Ccnd1, Col4a1, Col1a1, Col1a2, Fzd6, Hes1, Itgb5, Nfkb1, Nras, Thbs1, Thbs3, Atp6v0a2, Map2k2, Atp6v1c1, Creb3l4, Col4a6
Human Diseases	Neurodegenerative disease	mmu05010	Alzheimer disease - Mus musculus (house mouse)		18/272	389/9772	0.0239058	0.118758	0.091321	18	Adam17, Ager, Calm1, Cox7c, Csf1, Fzd6, Nfkb1, Nras, Slc39a14, Ndufs2, Map2k2, Mapk8, Psma7, Irs2, Sdhc, Psmd6, Ndufa12, Uqcrfs1
Cellular Processes	Transport and catabolism	mmu04140	Autophagy - animal - Mus musculus (house mouse)		14/272	167/9772	0.000228756	0.00587139	0.00451491	14	Ctsb, Ctsl, Dapk3, Nras, Rab1a, Map2k2, Mapk8, Irs2, Ykt6, Atg4b, Rras2, Akt1s1, Atg3, Wdfy3
Human Diseases	Cancer: overview	mmu05206	MicroRNAs in cancer - Mus musculus (house mouse)		14/272	303/9772	0.0437528	0.168448	0.129531	14	Ccnd1, Dnmt3a, Erbb2, Mcl1, Nfkb1, Nras, Prkca, Sox4, Stat3, Thbs1, Map2k2, Shc4, Irs2, Mir23b
Human Diseases	Cardiovascular disease	mmu05415	Diabetic cardiomyopathy - Mus musculus (house mouse)		14/272	217/9772	0.00296573	0.0375699	0.02889	14	Ager, Cd36, Col1a1, Col1a2, Cox7c, Nfkb1, Prkca, Ppp1cb, Ndufs2, Mapk8, Sdhc, Ndufa12, Uqcrfs1, Pdhb
Human Diseases	Infectious disease: bacterial	mmu05132	Salmonella infection - Mus musculus (house mouse)		14/272	252/9772	0.0108099	0.0756692	0.0581872	14	Actb, Arf6, Cd14, Jun, Nfkb1, Cyth2, Tnfrsf10b, Pik3c2b, Map2k2, Mapk8, Pik3cg, Rala, Actr2, Rhoj
Cellular Processes	Transport and catabolism	mmu04142	Lysosome - Mus musculus (house mouse)		13/272	135/9772	9.5467e-05	0.00327274	0.00251663	13	Manba, Laptm4b, Ap1b1, Ap4s1, Ctsb, Ctsl, Gba1, Hexb, Lipa, Pla2g15, Atp6v0a2, Ap3m1, Litaf
Environmental Information Processing	Signal transduction	mmu04072	Phospholipase D signaling pathway - Mus musculus (house mouse)		13/272	149/9772	0.000257993	0.00611246	0.00470029	13	Dgkz, Adcy6, Arf6, Nras, Prkca, Cyth2, Pla2g4b, Dgkd, Map2k2, Shc4, Pik3cg, Rala, Rras2
Human Diseases	Cardiovascular disease	mmu05417	Lipid and atherosclerosis - Mus musculus (house mouse)		13/272	217/9772	0.00762736	0.0602366	0.04632	13	Ager, Calm1, Casp6, Cd14, Cd36, Hspa2, Jun, Nfkb1, Nras, Prkca, Stat3, Tnfrsf10b, Mapk8
Human Diseases	Endocrine and metabolic disease	mmu04933	AGE-RAGE signaling pathway in diabetic complications - Mus musculus (house mouse)		13/272	101/9772	4.13703e-06	0.000637102	0.000489911	13	Ager, Ccnd1, Col4a1, Col1a1, Col1a2, Egr1, Jun, Nfkb1, Nras, Prkca, Stat3, Mapk8, Col4a6
Organismal Systems	Endocrine system	mmu04926	Relaxin signaling pathway - Mus musculus (house mouse)		13/272	130/9772	6.46008e-05	0.00284244	0.00218574	13	Adcy6, Col4a1, Col1a1, Col1a2, Jun, Nfkb1, Nras, Prkca, Map2k2, Mapk8, Shc4, Creb3l4, Col4a6
Organismal Systems	Environmental adaptation	mmu04714	Thermogenesis - Mus musculus (house mouse)		13/272	238/9772	0.0156828	0.094712	0.0728305	13	Plin1, Actb, Adcy6, Cox7c, Nras, Prkg1, Ndufs2, Sdhc, Ndufa12, Uqcrfs1, Akt1s1, Cpt1c, Creb3l4
Environmental Information Processing	Signal transduction	mmu04024	cAMP signaling pathway - Mus musculus (house mouse)		12/272	224/9772	0.0227044	0.114639	0.0881533	12	Adcy6, Calm1, Jun, Nfkb1, Ppp1cb, Ptch1, Sox9, Map2k2, Mapk8, Rras2, Creb3l4, Atp1a2
Human Diseases	Infectious disease: viral	mmu05170	Human immunodeficiency virus 1 infection - Mus musculus (house mouse)		12/272	241/9772	0.037018	0.159757	0.122848	12	Ap1b1, Calm1, Jun, Limk2, Nfkb1, Nras, Prkca, Pak6, Pak2, Map2k2, Mapk8, Cul4b
Organismal Systems	Endocrine system	mmu04921	Oxytocin signaling pathway - Mus musculus (house mouse)		12/272	153/9772	0.00114607	0.0185785	0.0142862	12	Actb, Adcy6, Cacnb1, Calm1, Ccnd1, Jun, Nras, Prkca, Ppp1cb, Pla2g4b, Map2k2, Pik3cg
Cellular Processes	Transport and catabolism	mmu04145	Phagosome - Mus musculus (house mouse)		11/272	183/9772	0.0132779	0.0834608	0.0641787	11	Atp6v1b1, Actb, Cd14, Cd36, Ctsl, Itgb5, Sec22b, Thbs1, Thbs3, Atp6v0a2, Atp6v1c1
Human Diseases	Infectious disease: viral	mmu05167	Kaposi sarcoma-associated herpesvirus infection - Mus musculus (house mouse)		11/272	223/9772	0.0472575	0.175365	0.13485	11	Calm1, Ccnd1, Ifngr1, Jun, Nfkb1, Nras, Stat3, Map2k2, Mapk8, Pik3cg, Atg3
Cellular Processes	Cell growth and death	mmu04218	Cellular senescence - Mus musculus (house mouse)		10/272	182/9772	0.0308288	0.144551	0.111155	10	Zfp36l1, Calm1, Ccnd1, Igfbp3, Nfkb1, Nras, Ppp1cb, Rbbp4, Map2k2, Rras2
Environmental Information Processing	Signal transduction	mmu04012	ErbB signaling pathway - Mus musculus (house mouse)		10/272	84/9772	0.000106258	0.00327274	0.00251663	10	Areg, Erbb2, Jun, Nras, Prkca, Pak6, Pak2, Map2k2, Mapk8, Shc4
Environmental Information Processing	Signal transduction	mmu04066	HIF-1 signaling pathway - Mus musculus (house mouse)		10/272	116/9772	0.00144018	0.0211226	0.0162426	10	Egln3, Erbb2, Ifngr1, Mknk2, Nfkb1, Prkca, Stat3, Map2k2, Eif4e2, Pdhb
Environmental Information Processing	Signal transduction	mmu04371	Apelin signaling pathway - Mus musculus (house mouse)		10/272	139/9772	0.00539032	0.0503096	0.0386865	10	Plin1, Adcy6, Calm1, Ccnd1, Egr1, Ccn2, Nras, Map2k2, Pik3cg, Rras2
Human Diseases	Infectious disease: viral	mmu05160	Hepatitis C - Mus musculus (house mouse)		10/272	167/9772	0.0182372	0.10802	0.0830641	10	Ccnd1, Cldn2, Nfkb1, Nras, Stat3, Ywhag, Rnasel, Map2k2, Cldn8, Cldn10
Organismal Systems	Circulatory system	mmu04270	Vascular smooth muscle contraction - Mus musculus (house mouse)		10/272	144/9772	0.00688401	0.0570837	0.0438955	10	Adcy6, Calm1, Prkca, Ppp1cb, Prkg1, Ptgir, Pla2g4b, Map2k2, Pla2g12a, Myh14
Organismal Systems	Endocrine system	mmu04910	Insulin signaling pathway - Mus musculus (house mouse)		10/272	140/9772	0.00566658	0.0513325	0.0394731	10	Pygl, Calm1, Mknk2, Nras, Ppp1cb, Map2k2, Mapk8, Eif4e2, Shc4, Irs2
Organismal Systems	Endocrine system	mmu04935	Growth hormone synthesis, secretion and action - Mus musculus (house mouse)		10/272	117/9772	0.00153702	0.0215183	0.0165469	10	Adcy6, Igfbp3, Nras, Prkca, Stat3, Map2k2, Mapk8, Shc4, Irs2, Creb3l4
Organismal Systems	Nervous system	mmu04722	Neurotrophin signaling pathway - Mus musculus (house mouse)		10/272	121/9772	0.00197871	0.0264975	0.0203758	10	Calm1, Jun, Zfp369, Nfkb1, Nras, Arhgdia, Map2k2, Mapk8, Shc4, Kidins220
Human Diseases	Endocrine and metabolic disease	mmu04931	Insulin resistance - Mus musculus (house mouse)		9/272	110/9772	0.00351361	0.0386498	0.0297204	9	Ogt, Pygl, Cd36, Nfkb1, Ppp1cb, Stat3, Mapk8, Irs2, Creb3l4
Human Diseases	Endocrine and metabolic disease	mmu04932	Non-alcoholic fatty liver disease - Mus musculus (house mouse)		9/272	162/9772	0.0370883	0.159757	0.122848	9	Cox7c, Jun, Nfkb1, Ndufs2, Mapk8, Irs2, Sdhc, Ndufa12, Uqcrfs1
Human Diseases	Infectious disease: viral	mmu05161	Hepatitis B - Mus musculus (house mouse)		9/272	164/9772	0.0396236	0.162721	0.125127	9	Ddx3x, Jun, Nfkb1, Nras, Prkca, Stat3, Map2k2, Mapk8, Creb3l4
Organismal Systems	Circulatory system	mmu04261	Adrenergic signaling in cardiomyocytes - Mus musculus (house mouse)		9/272	156/9772	0.0301548	0.144551	0.111155	9	Adcy6, Cacnb1, Calm1, Prkca, Ppp1cb, Pik3cg, Tpm3, Creb3l4, Atp1a2
Organismal Systems	Endocrine system	mmu04912	GnRH signaling pathway - Mus musculus (house mouse)		9/272	90/9772	0.000864831	0.0149219	0.0114745	9	Adcy6, Calm1, Egr1, Jun, Nras, Prkca, Pla2g4b, Map2k2, Mapk8
Organismal Systems	Immune system	mmu04611	Platelet activation - Mus musculus (house mouse)		9/272	125/9772	0.00807914	0.0622094	0.047837	9	Actb, Adcy6, Col1a1, Col1a2, Ppp1cb, Prkg1, Ptgir, Pla2g4b, Pik3cg
Cellular Processes	Transport and catabolism	mmu04137	Mitophagy - animal - Mus musculus (house mouse)		8/272	101/9772	0.0070428	0.0570837	0.0438955	8	Jun, Mtx1, Nras, Mapk8, Tomm70a, Tbc1d15, Rras2, Marchf5
Human Diseases	Cancer: overview	mmu05231	Choline metabolism in cancer - Mus musculus (house mouse)		8/272	98/9772	0.00588793	0.0518138	0.0398432	8	Dgkz, Jun, Nras, Prkca, Pla2g4b, Dgkd, Map2k2, Mapk8
Human Diseases	Cancer: specific types	mmu05210	Colorectal cancer - Mus musculus (house mouse)		8/272	88/9772	0.0030495	0.0375699	0.02889	8	Areg, Ccnd1, Jun, Nras, Map2k2, Mapk8, Polk, Rala
Human Diseases	Cancer: specific types	mmu05211	Renal cell carcinoma - Mus musculus (house mouse)		8/272	70/9772	0.000688171	0.0132473	0.0101867	8	Egln3, Epas1, Jun, Nras, Pak6, Pak2, Map2k2, Prcc
Human Diseases	Drug resistance: antineoplastic	mmu01522	Endocrine resistance - Mus musculus (house mouse)		8/272	93/9772	0.00429032	0.04367	0.0335809	8	Adcy6, Ccnd1, Erbb2, Jun, Nras, Map2k2, Mapk8, Shc4
Human Diseases	Infectious disease: parasitic	mmu05146	Amoebiasis - Mus musculus (house mouse)		8/272	108/9772	0.0103966	0.0754342	0.0580065	8	Arg1, Cd14, Col4a1, Col1a1, Col1a2, Nfkb1, Prkca, Col4a6
Organismal Systems	Digestive system	mmu04974	Protein digestion and absorption - Mus musculus (house mouse)		8/272	108/9772	0.0103966	0.0754342	0.0580065	8	Col11a1, Col4a1, Col1a1, Col1a2, Slc38a2, Col25a1, Col4a6, Atp1a2
Environmental Information Processing	Signal transduction	mmu04668	TNF signaling pathway - Mus musculus (house mouse)		7/272	118/9772	0.0463982	0.175365	0.13485	7	Adam17, Csf1, Jun, Nfkb1, Cx3cl1, Mapk8, Creb3l4
Human Diseases	Cancer: specific types	mmu05212	Pancreatic cancer - Mus musculus (house mouse)		7/272	76/9772	0.00509509	0.0490403	0.0377104	7	Ccnd1, Erbb2, Nfkb1, Stat3, Mapk8, Polk, Rala
Human Diseases	Cancer: specific types	mmu05214	Glioma - Mus musculus (house mouse)		7/272	74/9772	0.00439536	0.04367	0.0335809	7	Calm1, Ccnd1, Nras, Prkca, Map2k2, Polk, Shc4
Human Diseases	Cancer: specific types	mmu05221	Acute myeloid leukemia - Mus musculus (house mouse)		7/272	70/9772	0.00321613	0.0380988	0.0292968	7	Ccnd1, Cd14, Nfkb1, Nras, Stat3, Map2k2, Dusp6
Human Diseases	Cancer: specific types	mmu05223	Non-small cell lung cancer - Mus musculus (house mouse)		7/272	72/9772	0.00377082	0.0400487	0.0307962	7	Ccnd1, Erbb2, Nras, Prkca, Stat3, Map2k2, Polk
Human Diseases	Immune disease	mmu05323	Rheumatoid arthritis - Mus musculus (house mouse)		7/272	87/9772	0.0105314	0.0754342	0.0580065	7	Atp6v1b1, Cd80, Csf1, Ctsl, Jun, Atp6v0a2, Atp6v1c1
Metabolism	Lipid metabolism	mmu00564	Glycerophospholipid metabolism - Mus musculus (house mouse)		7/272	98/9772	0.019308	0.110028	0.084608	7	Dgkz, Gpd1, Pla2g15, Pla2g4b, Dgkd, Pla2g12a, Mboat2
Organismal Systems	Aging	mmu04211	Longevity regulating pathway - Mus musculus (house mouse)		7/272	90/9772	0.0125568	0.0828552	0.063713	7	Adcy6, Nfkb1, Nras, Eif4e2, Irs2, Akt1s1, Creb3l4
Organismal Systems	Endocrine system	mmu04916	Melanogenesis - Mus musculus (house mouse)		7/272	100/9772	0.0213293	0.114097	0.0877366	7	Adcy6, Calm1, Fzd6, Nras, Prkca, Map2k2, Creb3l4
Organismal Systems	Endocrine system	mmu04928	Parathyroid hormone synthesis, secretion and action - Mus musculus (house mouse)		7/272	116/9772	0.0429611	0.168138	0.129292	7	Adcy6, Egr1, Jund, Prkca, Vdr, Wnk4, Creb3l4
Cellular Processes	Cellular community - eukaryotes	mmu04520	Adherens junction - Mus musculus (house mouse)		6/272	92/9772	0.042975	0.168138	0.129292	6	Actb, Erbb2, Ccm2, Yes1, Lmo7, Nectin3
Human Diseases	Cancer: overview	mmu05235	PD-L1 expression and PD-1 checkpoint pathway in cancer - Mus musculus (house mouse)		6/272	88/9772	0.0357486	0.159757	0.122848	6	Ifngr1, Jun, Nfkb1, Nras, Stat3, Map2k2
Human Diseases	Cancer: specific types	mmu05219	Bladder cancer - Mus musculus (house mouse)		6/272	41/9772	0.00087206	0.0149219	0.0114745	6	Ccnd1, Dapk3, Erbb2, Nras, Thbs1, Map2k2
Human Diseases	Cancer: specific types	mmu05220	Chronic myeloid leukemia - Mus musculus (house mouse)		6/272	76/9772	0.0189376	0.110028	0.084608	6	Ccnd1, Nfkb1, Nras, Map2k2, Polk, Shc4
Human Diseases	Cardiovascular disease	mmu05412	Arrhythmogenic right ventricular cardiomyopathy - Mus musculus (house mouse)		6/272	86/9772	0.0324498	0.149172	0.114709	6	Dsp, Actb, Cacnb1, Dsc2, Itgb5, Lmna
Organismal Systems	Circulatory system	mmu04260	Cardiac muscle contraction - Mus musculus (house mouse)		6/272	89/9772	0.037476	0.159757	0.122848	6	Cacnb1, Cox7c, Tpm3, Asph, Uqcrfs1, Atp1a2
Organismal Systems	Endocrine system	mmu04920	Adipocytokine signaling pathway - Mus musculus (house mouse)		6/272	72/9772	0.0148276	0.0913378	0.0702358	6	Cd36, Nfkb1, Stat3, Mapk8, Irs2, Cpt1c
Organismal Systems	Immune system	mmu04666	Fc gamma R-mediated phagocytosis - Mus musculus (house mouse)		6/272	94/9772	0.0469083	0.175365	0.13485	6	Arf6, Limk2, Prkca, Pla2g4b, Bin1, Actr2
Human Diseases	Cancer: specific types	mmu05213	Endometrial cancer - Mus musculus (house mouse)		5/272	58/9772	0.0222266	0.114097	0.0877366	5	Ccnd1, Erbb2, Nras, Map2k2, Polk
Human Diseases	Cancer: specific types	mmu05216	Thyroid cancer - Mus musculus (house mouse)		5/272	37/9772	0.00338473	0.038611	0.0296906	5	Ccnd1, Nras, Map2k2, Polk, Tpm3
Human Diseases	Substance dependence	mmu05031	Amphetamine addiction - Mus musculus (house mouse)		5/272	69/9772	0.0427402	0.168138	0.129292	5	Calm1, Jun, Prkca, Ppp1cb, Creb3l4
Organismal Systems	Endocrine system	mmu04923	Regulation of lipolysis in adipocytes - Mus musculus (house mouse)		5/272	57/9772	0.0207671	0.114097	0.0877366	5	Plin1, Adcy6, Fabp4, Prkg1, Irs2
Organismal Systems	Immune system	mmu04664	Fc epsilon RI signaling pathway - Mus musculus (house mouse)		5/272	66/9772	0.0363112	0.159757	0.122848	5	Nras, Prkca, Pla2g4b, Map2k2, Mapk8
Organismal Systems	Nervous system	mmu04720	Long-term potentiation - Mus musculus (house mouse)		5/272	67/9772	0.0383831	0.159757	0.122848	5	Calm1, Nras, Prkca, Ppp1cb, Map2k2
Organismal Systems	Nervous system	mmu04730	Long-term depression - Mus musculus (house mouse)		5/272	60/9772	0.0253416	0.123892	0.095269	5	Nras, Prkca, Prkg1, Pla2g4b, Map2k2
Metabolism	Glycan biosynthesis and metabolism	mmu00514	Other types of O-glycan biosynthesis - Mus musculus (house mouse)		4/272	43/9772	0.0309753	0.144551	0.111155	4	Ogt, B4galt1, Poglut1, B4galt3
Metabolism	Glycan biosynthesis and metabolism	mmu00511	Other glycan degradation - Mus musculus (house mouse)		3/272	18/9772	0.0127683	0.0828552	0.063713	3	Manba, Gba1, Hexb
Organismal Systems	Excretory system	mmu04964	Proximal tubule bicarbonate reclamation - Mus musculus (house mouse)		3/272	22/9772	0.0222099	0.114097	0.0877366	3	Aqp1, Slc4a4, Atp1a2
Organismal Systems	Excretory system	mmu04966	Collecting duct acid secretion - Mus musculus (house mouse)		3/272	27/9772	0.0381222	0.159757	0.122848	3	Atp6v1b1, Atp6v0a2, Atp6v1c1
