# Supplementary material for: The R-RAS2 GTPase is a signaling hub in triple-negative breast cancer cell metabolism and metastatic behavior
Source: J Hematol Oncol. 2025 Apr 12;18:41. doi: 10.1186/s13045-025-01693-3 (PMC11993990; doi:10.1186/s13045-025-01693-3)
Supplement: Supplementary file 3 — Supplementary Material 3 [file 13045_2025_1693_MOESM3_ESM.xlsx]

## Sheet: 2021-04-07_mm39_all_samples_nor
								BL6 WT breeder			BL6 WT nulliparous		R26 Cre- nulliparous		R26 Cre- pregnant		tumors MMTV mouse 1			tumor MMTV mouse 2	tumors Sox2 mice 1-4				tumors Wap mouse 2
number	gene_id	gene_name	gene_type	chromosome_name	start_position	end_position	strand	CCB1	CCB2	CCB3	CCB4	CCB5	CCR1	CCR2	CCR3	CCR4	CCM2	CCM3	CCM4	CCM5	CCS1	CCS2	CCS3	CCS4	CCW2	CCW3	CCW4	CCW5	CCW6
11227	ENSMUSG00000040412.18	Elapor1	protein_coding	chr3	108363010	108443852	-	8.09803	7.48382	8.13955	7.79442	6.64386	6.62936	8.49586	8.24793	7.67948	14.5492	14.5315	14.2269	14265468542799	14.4957	14.7699	14.2541	13.1296	15.0298	13.8649	14.0527	14.3041	13.6679
2369	ENSMUSG00000020383.2	Il13	protein_coding	chr11	53522151	53525529	-	5.24793	4	3.70044	4.24793	4.52356	4	4.58496	4.45943	5.32193	0	0	0	0	0	0	0	0	0	0	0	1	0
6280	ENSMUSG00000028341.10	Nr4a3	protein_coding	chr4	48045153	48086447	+	12.0751	11.9174	11.8037	13.1573	12.9587	13.5819	14.0574	13.6593	13.3592	2.58496	4.24793	4.70044	4.32193	3.45943	4.16993	3.80735	3.90689	5.42626	4.9542	6.02237	5.64386	4.24793
21723	ENSMUSG00000096108.3	Ighv11-2	IG_V_gene	chr12	114011861	114012432	-	5.35755	3.80735	5.49185	7.01123	5.20945	5.12928	5.70044	6.14975	6.42626	0	0	1	0	0	0	0	0	0	0	0	0	0
5369	ENSMUSG00000026628.14	Atf3	protein_coding	chr1	190902493	190950236	-	15.0029	15.4009	15.7138	14.8181	14.6071	14.5284	14.7307	14.3889	14.5576	8.72451	8.24317	8.9542	9.16993	7.80735	9.1472	7.90689	8.71081	8.7039	10.5382	9.97728	8.42626	8.07682
12924	ENSMUSG00000047230.7	Cldn2	protein_coding	chrX	138701577	138712135	+	3.32193	2.80735	2.58496	3.80735	3.58496	3.70044	4.70044	5.20945	3.16993	12.4628	11.5699	11.8094	11.2662	10.6742	12.6863	9.67772	10.4666	11.744	10.8313	11.1737	11.6221	11.0532
16565	ENSMUSG00000070547.5	Mrgprb1	protein_coding	chr7	48093861	48106090	-	7.50779	5.9542	5.88264	8.84549	8.87652	8.68299	8.79442	7.70044	8.68299	0	1	1	0	0	0	0	1	0	0	0	0	1
11240	ENSMUSG00000040435.13	Ppp1r15a	protein_coding	chr7	45172340	45175692	-	12.7286	12.4142	12.5041	14.1458	14.0034	13.6551	14.0178	13.7667	13.5516	9.08746	9.09803	9.18735	9.73978	9.67066	8.76818	8.85175	8.9571	9.18982	9.3443	9.0634	9.25267	8.76487
602	ENSMUSG00000003665.8	Has1	protein_coding	chr17	18063585	18075467	-	11.567	9.67243	9.0607	11.6253	11.7973	11.7981	12.0185	12.1972	12.0788	2.32193	3.16993	0	1.58496	2	2	1	2.80735	1.58496	1.58496	1.58496	0	1
3533	ENSMUSG00000022496.6	Tnfrsf17	protein_coding	chr16	11131676	11137938	+	6.98868	4.90689	4.75489	5.83289	5.75489	5.52356	6.26679	4.75489	5.97728	1	1	0	0	1	0	0	0	1	1	0	0	0
10301	ENSMUSG00000037962.8	Rflna	protein_coding	chr5	125080285	125089611	+	4.24793	3.70044	4.16993	5.04439	4.70044	4	4.90689	4.85798	4.80735	9.52552	9.93369	10.3432	8.60733	9.59059	9.46964	9.52748	10.4949	9.89178	9.10329	10.2479	9.86419	9.88722
8445	ENSMUSG00000032373.16	Car12	protein_coding	chr9	66620968	66674127	+	8.17493	7.50779	7.82018	8.96	7.15987	6.88264	7.56224	9.71596	8.09276	15.605	15.4023	13.9889	15.0812	15.3242	16.4238	15.5678	13.9242	15.6428	13.7831	14.5215	14.9757	14.3941
12257	ENSMUSG00000044217.18	Aqp5	protein_coding	chr15	99488663	99492710	+	8.67596	8.34873	7.94837	10.4105	8.59619	8.16491	9.52748	10.3934	9.55075	17.1238	16.4426	16.5032	16.8211	17.5277	16.337	17.0015	16.4372	15.8485	14.9027	15.2971	16.0855	14.9284
586	ENSMUSG00000003545.4	Fosb	protein_coding	chr7	19036621	19043976	-	15.2762	15.1802	14.9677	15.7866	15.3374	15.8545	16.2294	15.0317	14.8191	5	5.42626	5.61471	5.97728	10.4471	7.10852	5.85798	5.24793	6.62936	7.33985	6.76818	6.40939	6.42626
4909	ENSMUSG00000025746.12	Il6	protein_coding	chr5	30218112	30224979	+	12.2926	10.9491	10.1923	12.6917	12.3126	10.5962	11.0251	12.4522	12.2544	3.16993	4	4.32193	3.70044	4.52356	3.90689	2	4.39232	2.80735	5.72792	3.58496	2.58496	2.58496
8532	ENSMUSG00000032515.9	Csrnp1	protein_coding	chr9	119800229	119813724	-	12.6359	12.4934	12.3824	13.2963	12.9751	13.3062	13.7246	13.9122	13.5651	8.63662	8.13955	8.15482	8.73132	8.69	8.35755	8.05528	8.07146	9.44087	9.54496	9.44294	9.35094	8.82655
5339	ENSMUSG00000026582.7	Sele	protein_coding	chr1	163875803	163885246	+	10.1485	9.53916	9.28771	11.8242	10.255	8.9571	9.61287	11.1497	10.021	1.58496	2	3.45943	0	2	0	0	2.32193	1.58496	2.32193	1	2.58496	1.58496
1286	ENSMUSG00000010760.6	Phlda2	protein_coding	chr7	143055282	143056887	-	3.32193	3.32193	3.90689	2.80735	3.45943	2	3.16993	3.90689	3.45943	6.71425	7.65821	8.31288	7.30378	8.30378	7.82018	7.65821	8.88264	7.05528	7.20945	7.76155	7.67948	8.29462
6355	ENSMUSG00000028463.15	Car9	protein_coding	chr4	43506966	43513729	+	5.08746	3.70044	3.80735	6.10852	5.45943	6.32193	5.35755	5.39232	5.08746	11.2767	11.7838	11.8765	10.9054	11.1389	11.9185	9.76487	11.3298	11.7461	11.3875	11.2808	11.633	10.2131
13324	ENSMUSG00000049107.14	Ntf3	protein_coding	chr6	126078375	126143873	-	5.32193	4.80735	5.67243	8.02237	7.65105	6.83289	7.15987	6.37504	6.6865	0	1	0	1.58496	1	0	0	1	0	0	0	0	0
10961	ENSMUSG00000039661.15	Dusp26	protein_coding	chr8	31579499	31587075	+	7.04439	6.08746	5.55459	8.77479	9	6.90689	7.57743	6.18982	6.20945	0	1	1	0	1.58496	0	0	1.58496	0	0	0	0	0
8631	ENSMUSG00000032735.16	Ablim3	protein_coding	chr18	61932463	62044895	-	10.1383	9.89178	9.60363	11.3072	10.8811	11.4691	12.0049	10.0954	10	4.08746	4	4.9542	3.90689	4.90689	3.32193	3.80735	3.58496	3.45943	2	3.58496	3.45943	2.32193
18752	ENSMUSG00000082676.2	Gm11843	processed_pseudogene	chr4	12131551	12131975	-	6.32193	4	4.39232	6	5.24793	6.12928	5.42626	5.52356	4.16993	0	1	0	0	1.58496	0	0	0	1	0	0	0	0
13583	ENSMUSG00000050425.3	Mrgprb2	protein_coding	chr7	48200713	48207834	-	5.49185	4.52356	4.32193	6.83289	7.2384	6.98868	6.89482	5.97728	6.78136	0	1	1.58496	0	0	0	0	0	0	0	0	0	0
4134	ENSMUSG00000024190.8	Dusp1	protein_coding	chr17	26724564	26781102	-	13.7897	13.6332	13.4685	14.3861	14.4211	15.7281	15.357	13.5614	13.7867	8.71425	8.37504	8.5812	8.86728	9.90238	8.58496	7.98299	7.62936	9.68825	9.08215	9.67243	9.71081	8.78136
888	ENSMUSG00000005917.16	Otx1	protein_coding	chr11	21944764	21952897	-	2	1	2.58496	1.58496	1	1	2	2.32193	2.32193	7.49185	7.7879	8.37504	7.83289	6.80735	8.2384	7.62936	6.45943	10.3652	7.49185	7.77479	7.56986	8.37504
12395	ENSMUSG00000044786.7	Zfp36	protein_coding	chr7	28076209	28079678	-	15.3148	15.2794	15.5528	15.2635	15.3782	15.8928	16.0742	14.8439	14.6541	11.0505	11.7181	11.1941	11.3276	13.1825	11.3581	11.1157	10.93	11.6316	11.5878	11.8118	11.4378	11.8599
5481	ENSMUSG00000026819.16	Slc25a25	protein_coding	chr2	32304499	32341457	-	11.2709	11.2509	11.8447	11.8765	11.585	11.3821	11.656	12.4954	11.8408	9.12928	8.44294	9.23122	8.85175	8.77149	9.03617	8.74819	8.30834	8.69349	9.30606	9.15482	8.76487	8.14975
20316	ENSMUSG00000087149.9	Itih5l-ps	transcribed_unprocessed_pseudogene	chrX	149609968	149640049	+	0	1	0	1.58496	1.58496	0	0	2.32193	0	9.82814	9.58871	9.12412	7.53916	9.45738	8.3966	9.47573	8.07682	9.06878	6.55459	9.14211	9.68124	7.27612
291	ENSMUSG00000001739.15	Cldn15	protein_coding	chr5	136995470	137004712	+	9.28309	9.03342	9.30606	9.61655	8.45121	10.1293	10.703	8.75154	8.89482	3.58496	5.24793	5.58496	4.52356	5	3.90689	3.58496	5.08746	4.52356	4.39232	4.58496	4.85798	4.64386
21492	ENSMUSG00000094345.3	Igkv14-126	IG_V_gene	chr6	67873156	67873626	+	6.58496	6.71425	6.79442	9.10066	7.59246	6.24793	7.50779	8.03342	8.48382	2	2.80735	1	0	0	0	0	1	0	1	2	0	1
4522	ENSMUSG00000024940.12	Ltbp3	protein_coding	chr19	5790932	5808560	+	12.5287	12.4486	12.3306	11.8521	11.8353	11.7271	12.3188	12.8903	12.137	14.0375	14.4134	14.2199	14.7865	14.4601	14.8922	14.3213	14.2278	14.278	14.6621	14.5109	14.1455	14.7032
1517	ENSMUSG00000015312.10	Gadd45b	protein_coding	chr10	80765907	80768038	+	12.8285	12.5258	11.9654	13.1202	13.0212	12.4263	12.4075	12.8319	12.7211	7.40939	7.91886	8.47573	8.53916	7.52356	7.94837	6.32193	8.98014	8.10329	9.53528	8.70044	8.26209	7.43463
21829	ENSMUSG00000096833.3	Igkv4-55	IG_V_gene	chr6	69584259	69584812	-	8.35755	6.87036	6.26679	6.84549	5.16993	5.72792	5.04439	6.53916	8.29921	0	0	1.58496	0	0	0	0	0	0	1.58496	1	0	1
13873	ENSMUSG00000051951.6	Xkr4	protein_coding	chr1	3276124	3741721	-	7.2384	7.16993	5.04439	5.61471	5.04439	5.24793	6.20945	5.61471	4.75489	0	0	1.58496	0	0	1.58496	1	1.58496	0	0	0	0	0
16130	ENSMUSG00000066877.12	Nck2	protein_coding	chr1	43483739	43609675	+	9.49185	9.53722	9.70563	9.76984	9.81858	9.53138	10.1523	10.5118	10.1737	11.7532	12.1883	13.0954	12.042	12.0345	12.3276	12.3614	11.769	12.4676	12.236	12.6004	12.2761	11.9894
10324	ENSMUSG00000038009.8	Dnajc22	protein_coding	chr15	98991051	99002618	+	2.32193	1.58496	2.32193	2.32193	3.70044	2.58496	4	4	2.58496	9.93958	9.5411	8.56605	8.77479	8.83289	8.5157	7.40939	7.18982	8.9629	7.70044	8.08746	8.84862	8.95128
6329	ENSMUSG00000028427.14	Aqp7	protein_coding	chr4	41033074	41048139	-	8.92778	8.2384	8.41785	10.207	9.78463	10.8588	10.8688	8.37504	7.89482	0	4.24793	2.80735	1	1	0	1.58496	0	1	0	0	1	0
5337	ENSMUSG00000026580.17	Selp	protein_coding	chr1	163942833	163977595	+	11.3987	10.8688	10.0728	12.8082	11.1137	10.2021	10.5382	12.06	10.8009	4.16993	5	6.18982	4.39232	5.12928	3.32193	3.16993	5.78136	4.64386	5.39232	5.80735	4.52356	5.2854
501	ENSMUSG00000003032.9	Klf4	protein_coding	chr4	55527143	55532466	-	12.26	12.2061	12.6089	14.2365	13.7511	14.1981	14.31	13.5242	13.6085	6.16993	7.01123	7.58496	7.97728	6	7.08746	6	6.91886	6.67243	9.24079	8.06609	6.91886	5.9542
19714	ENSMUSG00000085684.3	4930469K13Rik	protein_coding	chr11	33923961	34048554	-	1	0	2.32193	3.16993	1.58496	2	2	1	2.32193	7.81378	9.81698	9.08746	9.91737	10.7423	8.61102	9.47371	7.66534	9.84549	7.04439	8.83605	8.41363	10.0808
2746	ENSMUSG00000021025.9	Nfkbia	protein_coding	chr12	55536195	55539432	-	13.8103	13.0112	14.4381	13.9186	13.6131	14.3162	14.321	14.2694	14.2443	10.1523	10.0967	10.8711	11.4257	10.1972	10.0389	10.2644	10.4325	9.99718	10.683	10.5187	10.0741	10.032
13628	ENSMUSG00000050663.9	Trhde	protein_coding	chr10	114234726	114638212	-	4.08746	3	3.16993	5.16993	5.35755	4.80735	5.78136	4.58496	4.32193	1	0	0	0	0	0	1	0	0	0	0	0	0
2496	ENSMUSG00000020607.8	Lratd1	protein_coding	chr12	14196831	14202055	-	8.22882	7.43463	7.69349	7.5157	7.13955	6.18982	7.6865	8.5157	8.69	12.6718	12.5587	12.372	11.73	11.239	11.7645	12.9105	10.8556	12.7192	11.8826	11.9986	12.1608	11.9348
315	ENSMUSG00000001865.3	Cpa3	protein_coding	chr3	20269784	20296345	-	10.5459	9.03067	8.66178	11.7781	12.0084	11.1183	11.2975	10.7838	11.5594	1	4.64386	4.24793	0	1	1	1.58496	1.58496	1.58496	0	2.58496	2	2.32193
6864	ENSMUSG00000029321.2	Slc10a6	protein_coding	chr5	103753577	103777269	-	8.46761	7.52356	7	8.94251	8.78463	8.32193	9.30834	8.71425	8.47168	1	3.58496	2.80735	2.58496	3.80735	1	1.58496	1	1.58496	2.58496	1	1.58496	0
4903	ENSMUSG00000025737.6	Wdr24	protein_coding	chr17	26042601	26047704	+	9.16993	9.09276	9.09011	9.07682	9.224	9.07146	9.48583	9.18982	9.01123	10.1189	10.341	10.1007	10.1421	10.5584	10.2264	10.4778	9.94105	10.4564	10.421	10.2336	10.5196	10.1712
16815	ENSMUSG00000072553.11	Gm525	protein_coding	chr11	88964667	88983866	+	6.12928	4.90689	5.20945	5	4.08746	5.16993	6.16993	4.80735	5.80735	0	2.32193	1.58496	0	0	0	0	0	0	1	1	0	0
17538	ENSMUSG00000076594.3	Igkv6-13	IG_V_gene	chr6	70434485	70435020	-	5.64386	7.49185	4.39232	4.08746	3.90689	4.16993	5.24793	5.42626	5.20945	0	0	0	0	0	1	0	0	1	0	0	0	0
14708	ENSMUSG00000056708.6	Ier5	protein_coding	chr1	154972107	154975382	-	13.6683	13.5348	13.1069	13.14	13.2467	13.3684	13.4414	13.8807	13.8524	10.2609	11.3587	10.7895	11.4215	11.5333	11.117	10.8281	11.4625	11.3971	11.5699	11.1755	11.4651	10.8918
26774	ENSMUSG00000112545.2	1300014J16Rik	lncRNA	chr12	80162637	80163973	+	3.32193	4.16993	4.70044	3.90689	3.70044	4.70044	3.58496	4.39232	3.80735	7.18982	7.05528	7.14975	7.63662	7.54689	7.31288	7.69349	6.35755	7.45943	8.2384	7.59246	7.37504	7.7211
28409	ENSMUSG00000117763.2	9830166K06Rik	lncRNA	chr19	8629163	8640699	-	2	2	2.58496	1.58496	1.58496	1.58496	3	4.08746	2.58496	8.98868	8.56605	7.37504	8.633	9.56415	8.69697	8.47978	7.24793	9.3837	9.05799	9.08215	9.03067	10.5661
17105	ENSMUSG00000074109.5	Mrgprx2	protein_coding	chr7	48128367	48149069	-	5.12928	3.45943	4.39232	7.29462	7.32193	6.89482	7.06609	5.9542	6.67243	0	0	1	0	0	0	0	1	0	0	0	0	0
6218	ENSMUSG00000028214.14	Gem	protein_coding	chr4	11704457	11714752	+	11.5994	11.1163	11.3304	12.6656	12.2183	11.1984	11.3772	12.9183	12.5632	4.70044	5.67243	6.70044	6.08746	4.85798	4.58496	3.80735	4	4.39232	4.64386	4.75489	4.16993	2
19777	ENSMUSG00000085836.2	Gm13074	lncRNA	chr4	141075125	141078164	+	1	0	0	0	0	0	1	1	0	6.39232	8.25267	7.46761	6.10852	8.29462	7.50779	5.12928	5.70044	8.90989	7.21917	7.76818	9.40088	6.79442
9261	ENSMUSG00000034757.16	Tmub2	protein_coding	chr11	102175757	102180063	+	10.5304	10.6284	10.1886	10.0835	10.1421	10.1849	10.4656	10.0728	10.3004	11.8688	11.9091	11.6987	12.1611	11.7237	11.8556	11.9611	11.5033	11.6533	11.4666	11.3371	11.6307	11.4813
2699	ENSMUSG00000020921.7	Tmem101	protein_coding	chr11	102043372	102047230	-	8.25739	8.5157	7.97728	8.11894	8.27612	8.03342	8.42206	8.35755	8.33092	9.74987	9.74819	9.89026	9.97298	10.1886	9.91588	9.85175	9.27146	10.0238	9.43254	9.64205	10.1712	9.54882
2960	ENSMUSG00000021458.18	Aopep	protein_coding	chr13	63112707	63473910	+	10.7322	10.7142	10.8178	10.1737	10.3421	9.85953	9.80413	10.3231	10.4325	13.0218	14.1016	13.3261	13.4573	14.7584	14.0206	13.4142	13.3239	13.9531	14.1578	14.2133	13.8235	14.7748
14445	ENSMUSG00000055170.5	Ifng	protein_coding	chr10	118276951	118281797	+	6.10852	4.16993	5.12928	5.04439	5.16993	6.64386	6.78136	5.64386	7.10852	0	1	0	0	0	2	1	1.58496	0	0	1	0	0
22057	ENSMUSG00000097331.3	F420014N23Rik	lncRNA	chr10	127031118	127038512	+	4.32193	4.32193	3.70044	4.45943	4.32193	4.08746	3.58496	4.08746	3.90689	6.89482	8.00562	7.52356	7.20945	8.39232	7.91886	6.90689	6.47573	8.45943	8.15987	7.82655	8.47573	8.15987
5020	ENSMUSG00000025981.14	Coq10b	protein_coding	chr1	55091929	55111861	+	11.7043	11.5122	12.1251	11.6059	11.5103	11.2946	11.5275	12.365	12.77	8.61839	9.01959	9.07414	8.98299	8.65821	8.57743	8.2384	9.26679	9.60548	9.50779	9.42626	9.22641	8.95128
2862	ENSMUSG00000021250.14	Fos	protein_coding	chr12	85520664	85524047	+	15.8352	15.9771	16.2314	16.3022	16.2278	16.6469	16.9289	15.5044	14.9943	10.3487	11.117	10.8811	10.9723	13.2484	11.3276	10.2854	10.2877	11.9215	12.1592	11.5985	11.4336	11.2796
8	ENSMUSG00000000078.8	Klf6	protein_coding	chr13	5911481	5920393	+	15.2036	15.1564	15.5588	14.1041	13.9854	15.617	15.6186	15.0131	15.5266	11.7748	11.6542	11.9733	12.3875	11.4635	12.1089	11.9844	11.0105	12.1251	12.3061	12.0881	12.1917	11.8769
24362	ENSMUSG00000105345.2	BC030343	lncRNA	chr5	143255830	143258268	+	3.32193	3.45943	3.90689	1.58496	3.32193	1.58496	2.32193	3.80735	3.32193	7.97728	8.06609	7.65105	8.41363	9.224	8.21917	8.71768	7	9.224	9.14975	8.79442	9.13443	9.09803
17552	ENSMUSG00000076618.2	Ighj4	IG_J_gene	chr12	113392134	113392187	-	8.98584	7.31288	6.67243	6.74147	5.32193	5.08746	5.9542	7.46761	6.84549	1	0	1.58496	1	0	1	0	0	1.58496	1	1	1	2.32193
21812	ENSMUSG00000096715.3	Igkv3-4	IG_V_gene	chr6	70648772	70649361	+	6	5.08746	6.71425	8.89482	5.08746	5.70044	5.67243	5.35755	6.20945	1	1.58496	2	0	0	0	0	0	1	0	0	0	0
1720	ENSMUSG00000017400.11	Stac2	protein_coding	chr11	97927449	97944288	-	9.19722	9.15987	10.7532	8.31288	8.53916	8.9542	10.0928	10.9293	10.3095	13.5593	14.2121	13.8175	13.8201	14.7782	14.4801	13.5834	14.311	13.7372	13.0238	13.9347	13.943	14.8329
10970	ENSMUSG00000039683.17	Sdk1	protein_coding	chr5	141227245	142201341	+	8.77479	8.83289	8.56224	9.99577	9.62022	10.1472	10.3354	9.97154	9.90388	2.58496	4.16993	5.42626	2	3	2	2.32193	3.70044	3	4.16993	4.45943	3	2
17550	ENSMUSG00000076615.5	Ighg3	IG_C_gene	chr12	113319844	113324852	-	7.25739	5.85798	7.59246	11.1504	9.67948	6.16993	8.3837	7.41785	8.25267	0	0	1	1	1	1	0	1	1.58496	1	1.58496	2	1
6051	ENSMUSG00000027931.13	Npr1	protein_coding	chr3	90357898	90373173	-	10.2889	9.64205	9.64926	11.9944	11.527	11.6239	11.7863	11.2586	11.0293	7.37504	6.88264	7.09803	6.26679	7.45943	6.93074	6.26679	6.93074	6.80735	6.35755	5.9542	6.61471	6.04439
20620	ENSMUSG00000089371.3	Mir1938	miRNA	chr12	40272711	40272810	-	4	3.80735	3.45943	2.80735	3.58496	3.90689	4	4.08746	2.32193	0	1	0	1	1	0	0	0	1	0	0	0	0
4636	ENSMUSG00000025157.9	Zdhhc16	protein_coding	chr19	41921919	41932543	+	9.64746	9.74315	9.37069	9.5157	9.5216	9.32643	9.67419	9.95274	9.71596	10.8595	10.7177	10.9447	10.93	10.9024	10.6221	10.8781	10.7797	10.7168	10.8572	10.6411	10.8226	10.3038
8645	ENSMUSG00000032773.10	Chrm1	protein_coding	chr19	8641153	8660951	+	3.16993	3.16993	4.80735	5.20945	5.80735	4.85798	7.05528	6.89482	6.02237	11.7039	11.431	11.6434	12.2003	10.5285	12.3869	11.8746	12.2515	10.9809	10.421	10.8742	10.7074	11.7895
11057	ENSMUSG00000039917.11	Rhbdd2	protein_coding	chr5	135661472	135675302	+	8.96578	9.11374	8.93958	9.11634	9.3015	8.8392	9.55267	9.67066	8.93958	10.7607	10.4115	10.6018	10.8273	10.4828	10.7879	11.1643	10.314	10.7715	10.8305	10.6348	10.6715	10.5507
17517	ENSMUSG00000076549.3	Igkv4-68	IG_V_gene	chr6	69281818	69282389	-	7.33985	3.80735	5.08746	5.58496	4.70044	4	4	4.70044	4.85798	0	0	1.58496	0	0	0	0	0	0	0	1	0	0
576	ENSMUSG00000003477.6	Inmt	protein_coding	chr6	55147611	55152028	-	8.56986	5.97728	8.73471	11.9762	11.0327	7.88264	9.48382	10.5285	10.5565	1.58496	2.32193	3	0	1	0	0	0	1	0	2	0	0
21511	ENSMUSG00000094502.6	Ighv1-69	IG_V_gene	chr12	115586781	115587215	-	6.80735	3.90689	6.9542	4.58496	5.39232	3.70044	4.08746	6.80735	4.08746	0	0	0	0	0	0	0	0	0	0	0	0	0
19505	ENSMUSG00000085174.2	Gm16206	lncRNA	chr3	53360040	53365218	+	4.64386	4.9542	4.24793	3.16993	2.32193	3.58496	4.16993	3.45943	3	7.90087	7.62936	7.62936	8.20945	7.15987	8.57365	7.71425	7.7211	7.74819	7.31288	7.45943	7.65821	7.75489
13759	ENSMUSG00000051316.9	Taf7	protein_coding	chr18	37773544	37777257	-	9.85953	9.69349	9.84078	9.79279	9.85019	9.83447	10.1396	9.9542	10.3554	8.37504	8.67596	8.5157	8.88264	7.67243	8.37504	8.35755	8.19967	8.2854	7.94837	8.07682	8.43463	8.08746
21455	ENSMUSG00000094088.3	Ighv1-64	IG_V_gene	chr12	115471165	115471651	-	10.1319	7.27612	6.96578	7.61471	5.55459	4.64386	6.98868	6.30378	6.18982	0	1.58496	0	0	0	0	0	0	1.58496	0	0	0	0
20514	ENSMUSG00000087600.2	Pmepa1os	lncRNA	chr2	173118491	173120221	+	2.58496	2	1.58496	0	1	0	1	1	1	5.49185	7.08746	5.24793	6.35755	6.62936	8.24793	7.18982	6.37504	8.15482	7.16993	6.30378	7.62205	7.19967
15341	ENSMUSG00000061068.8	Mcpt4	protein_coding	chr14	56297086	56299770	-	10.7245	9.15482	9.09011	11.8194	12.0007	11.1261	11.3123	10.7448	11.6443	1	5.24793	5.24793	0	1.58496	0	1	2	0	1.58496	1	0	0
4891	ENSMUSG00000025722.17	Wdr73	protein_coding	chr7	80540471	80551017	-	8.86109	8.85487	8.82972	8.25267	8.39232	8.51175	8.94544	8.7879	8.29002	9.74819	9.78953	10.1611	9.73132	10.021	9.84392	9.93369	9.59432	10.0014	10.0498	9.99577	10.1059	9.88874
17649	ENSMUSG00000076937.4	Iglc2	IG_C_gene	chr16	19017146	19019101	-	11.2276	9.39232	10.1536	10.4584	9.48784	8.50383	9.42626	7.65105	7.60733	2	3.45943	3.16993	1	1	1.58496	1.58496	2.32193	3.70044	3.32193	3.45943	2.80735	4
12036	ENSMUSG00000043122.8	A530016L24Rik	protein_coding	chr12	112455882	112466361	+	5.64386	4.08746	4.70044	7.07682	7.97154	6.53916	6.50779	5.70044	6.75489	0	2	1.58496	0	0	0	0	1.58496	0	1	0	0	0
13584	ENSMUSG00000050428.8	Fbxo46	protein_coding	chr7	18853784	18874097	+	7.74147	7.88264	7.9542	7.37504	7.50779	8.02237	8.32643	7.90087	7.88264	9.48784	9.58684	9.3015	9.59246	9.19476	9.51175	9.86419	9.14466	9.50779	9.04439	9.11634	9.44087	9.3837
16061	ENSMUSG00000066319.7	Rtp3	protein_coding	chr9	110814003	110819651	-	6.45943	6.04439	5.64386	7.16993	6.49185	6.67243	7.14975	6.02237	5.78136	0	1.58496	3	1.58496	2.58496	1.58496	2	2	1.58496	0	1.58496	1	0
23608	ENSMUSG00000103115.2	Gm37584	lncRNA	chr3	88433373	88434662	-	1.58496	2.32193	2.58496	2.80735	2.58496	2	1.58496	2	3	7.24793	7.19967	6.65821	7.62936	8.64746	7.04439	8.05528	5.55459	8.24793	8.27146	8.01681	8.20945	8.50383
21658	ENSMUSG00000095612.3	Ighv5-4	IG_V_gene	chr12	113561066	113561597	-	7.63662	4.39232	5.80735	6.70044	4.32193	4.64386	5.61471	4.58496	6.14975	1	0	0	1	0	0	1	0	0	0	2	0	0
23627	ENSMUSG00000103160.2	C130012C08Rik	TEC	chr14	22042504	22046168	+	3.45943	2.58496	3	1.58496	2.32193	1	2.32193	3.45943	2.58496	7.65105	7.58496	7.06609	7.49185	8.43045	8.09803	7.84549	5.90689	8.09803	7.76155	8.02237	7.87036	8.43463
2000	ENSMUSG00000019437.18	Tlcd1	protein_coding	chr11	78067537	78072735	+	8.29002	8.26209	8.25739	7.44294	7.60733	6.93074	8.32193	8.40939	8.15482	10.3117	10.0417	9.85487	10.7789	10.973	10.6528	10.9658	10.6944	10.3376	10.5943	10.0512	10.388	10.224
3988	ENSMUSG00000023942.16	Slc29a1	protein_coding	chr17	45896126	45910532	-	10.9651	11.0133	11.6284	11.676	12.0279	11.7249	12.1128	12.4105	12.2871	15.5428	15.2326	15.2792	15.1019	15.862	15.0381	15.4875	14.7541	14.9896	13.7268	14.7409	15.2498	14.2819
20745	ENSMUSG00000089940.2	Gm4117	lncRNA	chr13	89887579	90035285	+	3.16993	3	3.80735	4.9542	4.85798	3.80735	3.80735	4.90689	4.39232	7.3837	8.43463	8.07146	7.80735	8.36632	8.93074	7.21917	7.08746	8.98014	8.49985	8.26679	8.26679	8.47168
20947	ENSMUSG00000090698.3	Apold1	protein_coding	chr6	134958681	134963799	+	11.8704	11.4268	10.9936	12.9855	12.6278	12.2095	11.9447	11.5241	11.6913	7.05528	7.04439	8.48382	6.59991	8.44294	6.97728	6.6865	7.77479	6.14975	6.6865	5.93074	6.47573	5.67243
14273	ENSMUSG00000054203.8	Ifi205	protein_coding	chr1	173839564	173859376	-	10.9099	9.18488	9.224	11.6479	10.9114	11.0307	11.1215	9.66178	11.0217	4	6.52356	6.6865	4.45943	3.58496	3.70044	3.70044	4.75489	4.16993	3.58496	5.64386	4.08746	3.90689
17545	ENSMUSG00000076608.3	Igkj5	IG_J_gene	chr6	70700870	70700911	+	10.6284	9.54689	9.20457	9.07414	6.76818	6.50779	7.20945	9.28077	8.58496	0	1.58496	2.80735	0	0	0	1	2.58496	0	0	2.32193	1.58496	1.58496
5041	ENSMUSG00000026023.17	Cdk15	protein_coding	chr1	59296065	59392152	+	4.39232	5.49185	4.58496	5.61471	5.49185	5.52356	4.58496	5.24793	5	0	2	2	0	0	1	0	0	1.58496	1.58496	0	0	1.58496
23073	ENSMUSG00000101089.2	2610016A17Rik	lncRNA	chr19	25648498	25649617	-	4.24793	2.80735	2.32193	4.90689	5.24793	4.58496	5.20945	4.08746	4.64386	0	0	1	0	0	0	0	0	0	0	0	1	0
21753	ENSMUSG00000096336.3	Igkv1-135	IG_V_gene	chr6	67586697	67587492	+	10.3015	7.86419	6.94251	6.85798	6.93074	6.02237	7.81378	7.33985	6.65821	1	0	2.58496	0	0	1	1	0	2.80735	1	1	1.58496	2.32193
17555	ENSMUSG00000076621.2	Ighj1	IG_J_gene	chr12	113393401	113393453	-	9.44087	7.08746	8.38802	7.11894	5.64386	5.49185	6.06609	6.67243	6.9542	1.58496	0	1	0	0	1.58496	1	0	1	0	1.58496	0	2.32193
17553	ENSMUSG00000076619.2	Ighj3	IG_J_gene	chr12	113392705	113392752	-	7.40088	6.56986	6.2854	5.97728	5.08746	4.85798	5.64386	7.20945	6.55459	0	0	0	0	1	2.32193	0	0	0	0	2.32193	0	1
10592	ENSMUSG00000038624.14	Nepn	protein_coding	chr10	52265068	52280721	+	6.84549	7.08746	5.67243	7.11894	6.72792	8.2384	7.67243	6	5.42626	1	0	0	1.58496	2	0	0	0	2.32193	0	2	2.32193	2
212	ENSMUSG00000001249.15	Hpn	protein_coding	chr7	30798150	30814715	-	9.30834	9.30378	8.66888	7.9542	7.97728	7.32193	8.33539	9.21432	8.62205	12.1232	11.7694	11.7138	12.1895	11.5727	11.446	11.9278	11.6253	11.4717	11.242	10.9218	11.6569	11.3072
26063	ENSMUSG00000110317.2	Gm45250	lncRNA	chr8	26641916	26645507	-	4.16993	4.64386	4.64386	3.80735	4.32193	4.39232	5	5.32193	4.39232	8.87036	8.77149	8.27612	8.84862	8.98299	9.07146	8.19476	7	9.16491	9.46964	9.2503	9.45327	9.54689
14915	ENSMUSG00000058174.8	Gm5148	protein_coding	chr3	37768339	37778639	-	3.45943	4.70044	4.39232	3.16993	3.32193	3	4.08746	4.80735	4	7.27612	7.2854	7.21917	7.75489	7.37504	8.01681	7.62205	6.26679	7.56224	7.94837	8.03342	7.59991	8.47573
12437	ENSMUSG00000044982.8	Sft2d3	protein_coding	chr18	32042151	32044877	-	7.08746	7.17991	7.10852	6.42626	6.76818	7.18982	7.53138	6.85798	6.52356	8.61102	8.75489	8.59619	8.81378	8.75489	8.90388	8.84862	8.12928	8.42626	8.56605	8.3443	8.73132	8.70044
8331	ENSMUSG00000032181.8	Scg3	protein_coding	chr9	75550471	75591338	-	7.87036	6.18982	7.11894	10.1923	10.3253	10.5167	11.4221	10.8734	11.6917	1	3.16993	2.58496	1.58496	0	0	0	1	1	0	0	1	1
3693	ENSMUSG00000022780.6	Meltf	protein_coding	chr16	31697628	31717838	+	6.04439	5.72792	7.09803	4.64386	5.35755	5.80735	7.74147	9.21189	7.71425	11.6027	13.118	11.5897	12.8178	13.224	13.1685	12.8293	12.7396	12.7584	12.3123	12.8642	12.4594	13.6938
21567	ENSMUSG00000094930.3	Igkv6-25	IG_V_gene	chr6	70192384	70192941	+	5.67243	7.40088	4.90689	6.42626	5.24793	3.32193	4.39232	6.22882	4.9542	0	0	0	0	0	0	0	1	0	1.58496	0	0	0
21622	ENSMUSG00000095335.3	Igkv3-5	IG_V_gene	chr6	70640259	70640879	+	5.2854	4	4.85798	6.44294	4.24793	3.16993	4.70044	4.90689	4.70044	0	1	1	0	0	0	0	1	1	0	1	0	1
6960	ENSMUSG00000029477.15	Morn3	protein_coding	chr5	123173832	123185079	-	1.58496	1	2	0	0	1	1.58496	0	1	7.54689	5.16993	5.35755	7.43463	7.20945	4.75489	7.96	6.61471	6.35755	6.26679	5.52356	6.55459	6.47573
3996	ENSMUSG00000023959.11	Clic5	protein_coding	chr17	44445659	44591059	+	8.64746	7.93074	8.61102	12.316	12.4584	10.6018	10.5382	9.60177	9.56415	3.58496	3.58496	5.12928	3.80735	3.16993	3.32193	3.90689	4.39232	2.80735	3.32193	3.45943	2.32193	2.58496
17554	ENSMUSG00000076620.3	Ighj2	IG_J_gene	chr12	113393088	113393187	-	8.97728	7.42626	8	7.92481	5.83289	5.42626	6.40939	6.47573	7.20945	1.58496	0	1	0	0	1	1	1	0	1.58496	2.32193	0	2.32193
16036	ENSMUSG00000066113.17	Adamtsl1	protein_coding	chr4	85432409	86346622	+	9.03342	8.27612	8.43045	11.3404	10.4676	10.584	10.9418	9.71939	10.0389	3.90689	5.75489	5.78136	4.70044	4.45943	4.58496	4.45943	5.39232	4.39232	4.52356	3.16993	4.16993	3.80735
15475	ENSMUSG00000062012.15	Zfp13	protein_coding	chr17	23794818	23818461	-	6.2854	6.39232	5.97728	6.67243	6.44294	6.06609	7.03342	7.2384	6.70044	7.91289	8.224	8.41363	8.17991	8.51175	8.19476	8.61102	8.26209	8.57365	8.46352	8.15987	8.79766	8.15987
80	ENSMUSG00000000440.13	Pparg	protein_coding	chr6	115337912	115467360	+	9.39017	8.67596	9.47776	9.95128	9.83447	11.0647	11.0231	9.40939	10.0553	6.10852	6.37504	6.67243	6.20945	5.64386	4.85798	5.24793	5.58496	5.39232	4.90689	6.08746	4.39232	6.37504
15780	ENSMUSG00000063889.17	Crem	protein_coding	chr18	3266048	3337748	-	10.8773	10.5746	11.218	11.7478	11.4252	11.9908	12.0519	12.2627	12.8319	8.48784	8.91289	8.71768	8.66534	8.67243	8.45943	8.18488	8.2384	9.12412	8.87036	8.90087	8.99152	9.21189
19979	ENSMUSG00000086368.3	Gm13830	lncRNA	chr5	115439179	115457267	+	2	2.32193	1.58496	2.32193	2	1	2.32193	4.08746	1.58496	6.06609	5.49185	5.45943	5.97728	6.16993	6.26679	6.49185	5.58496	6.67243	7.06609	6.90689	6.55459	6.90689
9416	ENSMUSG00000035206.11	Sppl2b	protein_coding	chr10	80691109	80704542	+	9.10591	9.37938	9.74483	9.21675	9.4818	9.52748	9.77808	9.94983	9.66888	11.3685	11.0974	11.168	11.272	11.8834	11.272	11.815	10.8178	11.1624	11.2312	11.3504	11.6022	11.719
12681	ENSMUSG00000046159.17	Chrm3	protein_coding	chr13	9925522	10410883	-	8.07146	7.52356	5.61471	7.09803	6.50779	5.45943	6.39232	6.04439	5.52356	11.9715	11.8206	10.8361	11.8392	11.5551	12.1254	12.764	9.82337	11.4681	10.0661	10.6733	11.6926	11.4793
7164	ENSMUSG00000029869.8	Ephb6	protein_coding	chr6	41582416	41597443	+	9.10852	9.45121	7.8392	8.71081	8.47573	8.36632	9.10066	9.00282	8.59619	11.151	11.0741	11.2866	11.3896	11.1	11.3404	12.1062	10.8742	11.3449	11.5943	10.6917	10.8218	10.5755
9606	ENSMUSG00000035849.15	Krt222	protein_coding	chr11	99123587	99134911	-	5.80735	5.20945	5.64386	6.88264	6.75489	6.08746	6.6865	5.58496	5.67243	0	0	2.58496	0	2.58496	1	0	2	0	1.58496	1	1	0
16712	ENSMUSG00000071424.11	Grid2	protein_coding	chr6	63232860	64681307	+	1	1	0	3.16993	1.58496	1	3.16993	2.32193	0	8.04439	8.88264	6.39232	6.9542	10.007	9.24793	8.30834	7.16993	10.1762	8.81057	8.58871	9.91886	9.26209
4902	ENSMUSG00000025736.16	Jmjd8	protein_coding	chr17	26047841	26050817	+	9.7879	10.0224	9.70217	9.63844	9.80252	9.53916	9.94251	10.1712	9.99859	11.5584	11.6416	11.7875	11.7339	11.863	11.8053	12.1898	11.6348	11.4569	11.0688	11.1026	11.4142	10.9278
4123	ENSMUSG00000024173.12	Tpsab1	protein_coding	chr17	25562219	25564536	-	6.39232	5.12928	5.24793	5.85798	5.08746	7.82655	7.03342	4.45943	5	0	1.58496	2.32193	1	1	0	0	1.58496	0	0	0	0	0
7345	ENSMUSG00000030281.17	Il17rc	protein_coding	chr6	113448388	113460101	+	8.61471	8.83605	8.96867	8.97728	8.87652	8.79442	9.35094	9.79279	9.57932	11.2258	10.6484	11.1079	10.7674	11.2998	11.1472	11.0112	10.6357	11.0553	10.8673	10.7863	10.8595	10.3476
17264	ENSMUSG00000074743.5	Thbd	protein_coding	chr2	148246386	148250108	-	11.4579	10.6909	10.5236	13.1282	12.3337	12.849	13.0751	11.7134	11.7381	5.55459	7.94837	8.23362	6.2854	7.55459	5.97728	5.55459	7.19967	5.39232	5.35755	6.35755	5.45943	6.10852
15638	ENSMUSG00000063060.7	Sox7	protein_coding	chr14	64181122	64188181	+	9.67948	9.67419	10.0715	10.716	9.98726	9.98868	10.0647	9.90689	10.2228	5.32193	5.97728	6.91886	5.2854	7.05528	5.83289	4.80735	5.16993	5.12928	5	4.75489	5.35755	3
14853	ENSMUSG00000057716.8	Tmem178b	protein_coding	chr6	39848395	40232084	+	4.70044	4.24793	4.9542	7.21917	7.48382	7.29462	8.17493	6.26679	6.42626	0	0	0	1.58496	1	0	0	1	1	0	1.58496	1	0
8063	ENSMUSG00000031725.9	Ces1f	protein_coding	chr8	93982864	94006375	-	5.88264	3.16993	3.70044	6	7.24793	3.58496	4.16993	5.08746	5.52356	0	1	0	0	0	0	0	0	0	0	0	0	0
12557	ENSMUSG00000045534.5	Kcna5	protein_coding	chr6	126509514	126512375	-	6.58496	6.44294	6.10852	8.21917	7.91886	8.16993	9.19967	6.45943	6	1	1	2.32193	0	2.80735	0	0	2	1	0	0	1	1
2847	ENSMUSG00000021223.14	Papln	protein_coding	chr12	83810408	83839156	+	9.89633	9.14466	9.22159	10.6961	9.01959	9.78463	11.3326	10.1228	9.31967	15.1277	14.3366	13.5833	14.7788	14.2355	15.5236	15.3227	12.6099	13.9304	14.3948	14.3326	13.9234	14.7594
4062	ENSMUSG00000024069.15	Slc30a6	protein_coding	chr17	74702603	74731216	+	8.90087	8.9629	8.66534	8.3443	8.46352	8.46352	8.59246	8.74147	8.69	10.865	10.3772	10.5265	10.6064	10.676	10.4512	10.8595	9.50978	10.5196	10.2095	10.102	10.5216	10.0471
19371	ENSMUSG00000084880.2	Tomm6os	lncRNA	chr17	47998535	48002008	+	3.58496	3.45943	3.90689	3.58496	4.16993	3.32193	3.32193	4.16993	3.80735	5.9542	6.02237	5.35755	5.61471	6.74147	5.45943	6.18982	5.61471	6.14975	6.42626	6.26679	5.64386	6.6865
23723	ENSMUSG00000103469.2	Gm9910	TEC	chr11	105834530	105836079	+	3.45943	3.58496	2	2.32193	2.32193	2.58496	2.32193	2.58496	2.32193	5.61471	6.22882	6.39232	6.14975	7.20945	6.58496	6.32193	5.39232	6.84549	7.96	7.33092	6.50779	7.44294
16885	ENSMUSG00000072915.4	Gm12258	protein_coding	chr11	58737984	58752782	+	5.2854	5.61471	5.08746	5.35755	6.10852	6.18982	6.20945	5.52356	5.08746	9.50383	9.65284	9.19722	9.33539	9.57365	9.46557	9.37504	7.33985	9.5157	9.56224	9.37504	9.82177	9.66534
25121	ENSMUSG00000107468.2	5730507A11Rik	TEC	chr2	38752175	38755545	+	0	0	1.58496	0	0	0	1.58496	0	0	6.47573	7.15987	5.12928	6.08746	5.42626	7.27612	6.78136	3.58496	7.55459	6.64386	6.06609	6.96578	7.20945
21845	ENSMUSG00000096918.3	Gm16863	lncRNA	chr16	21066249	21115622	-	1	0	0	1	0	0	0	1	0	5.55459	4.32193	4.08746	4.16993	4.9542	4	3.90689	3.58496	5.45943	4.08746	3.45943	5.35755	5.32193
17503	ENSMUSG00000076531.2	Igkv4-92	IG_V_gene	chr6	68732022	68732577	-	3	1	1.58496	3	2.58496	2.80735	2.58496	2	2.58496	0	0	0	0	0	0	0	0	0	0	0	0	0
21311	ENSMUSG00000092600.2	Gm20442	lncRNA	chr17	36054215	36075083	-	1	1	1	1	0	0	0	0	0	4.58496	6.47573	6.2854	6.06609	6.56986	5.32193	4.58496	7.32193	5.2854	3.70044	4.16993	5.9542	4.32193
27586	ENSMUSG00000114907.2	Gm47794	lncRNA	chr14	6224672	6226412	-	2.58496	2.58496	1.58496	2.58496	1.58496	2.58496	2	2	1	4.80735	5.16993	4.32193	5.58496	5.55459	5.04439	4.85798	4.58496	5.08746	5.45943	5.45943	5.35755	5.64386
17529	ENSMUSG00000076576.3	Igkv6-32	IG_V_gene	chr6	70051008	70051587	-	8.44708	6.40939	6.97728	8.26209	5.9542	5.42626	5.83289	9.41574	5.67243	1	1.58496	1	0	0	0	1	1	0	1	1.58496	1.58496	2.58496
20	ENSMUSG00000000148.18	Brat1	protein_coding	chr5	140690766	140705134	+	8.64746	8.85487	8.52748	8.74147	8.85487	9.12153	9.47168	8.79766	8.34873	10.1228	10.0941	10.1459	10.1762	10.42	10.2204	10.1163	9.71939	10.388	10.3443	10.3663	10.4491	10.2842
11673	ENSMUSG00000041828.16	Abca8a	protein_coding	chr11	109916460	109986804	-	9.90087	8.94837	10.1774	12.6416	12.8263	12.0478	12.8441	12.2458	11.8975	3.45943	5.78136	5.88264	3.45943	5.16993	2.32193	3.32193	4.24793	3.45943	2.32193	1	3.45943	2
23656	ENSMUSG00000103254.2	Ighv1-15	IG_V_gene	chr12	114620973	114621406	-	6.22882	6.04439	3.90689	5.75489	3.32193	3.45943	5.20945	6.78136	5.78136	0	0	1	0	0	0	0	0	1	0	0	0	1.58496
3763	ENSMUSG00000022894.7	Adamts5	protein_coding	chr16	85653061	85698716	-	10.5098	10.1293	11.6746	11.5665	11.7541	12.8027	12.5637	11.0049	12.1338	6.79442	8.29002	8.49985	6.79442	7.58496	6.04439	6.47573	7.75489	6.83289	6.59991	6.33985	6.6865	6.6865
6075	ENSMUSG00000027966.21	Col11a1	protein_coding	chr3	113824189	114014367	+	5.58496	6.32193	8.40939	8.46352	8.77149	6.62936	8.92481	10.8463	10.0553	15.6865	15.7834	14.5103	14.9204	14.7793	15.0696	15.6636	13.1957	15.0201	14.2106	14.4667	15.14	15.7155
14034	ENSMUSG00000052837.8	Junb	protein_coding	chr8	85701113	85705347	-	14.8157	14.5178	14.6792	15.4653	15.6312	15.871	16.2048	15.5451	15.1541	11.6931	11.9436	12.5922	12.887	12.9136	11.4414	10.5058	12.2119	11.7511	12.3072	12.2312	11.8769	11.5774
300	ENSMUSG00000001773.15	Folh1	protein_coding	chr7	86368185	86425151	-	4	3.16993	4	6.14975	6.14975	5.72792	6.50779	5.93074	6.64386	0	1	0	2	0	0	0	0	0	0	0	0	1
9578	ENSMUSG00000035759.5	Bbs10	protein_coding	chr10	111134540	111137588	+	5.04439	5.35755	4.70044	5.85798	5.9542	5.75489	6.08746	5.16993	4.85798	7.96578	8.12412	7.62936	8.17991	7.69349	8.01681	8.20457	6.72792	7.87036	7.72792	7.8009	8.06609	8
487	ENSMUSG00000002944.16	Cd36	protein_coding	chr5	17986688	18093799	-	15.3989	15.8585	16.164	15.4109	14.8085	16.6376	15.9822	14.0661	15.164	7.30378	10.5981	9.68299	9.67772	8.14466	7.66534	6.89482	7.75489	7.85175	7.08746	11.4331	7.31288	10.4481
7385	ENSMUSG00000030350.9	Prmt8	protein_coding	chr6	127665974	127746435	-	1	0	1	0	0	0	0	1	0	5.45943	6.04439	4.45943	4.24793	5	4.70044	3.70044	3	6.08746	3.80735	4.70044	6.37504	4.85798
12841	ENSMUSG00000046844.7	Vat1l	protein_coding	chr8	114932352	115100811	+	5.20945	3.80735	4.08746	8.56224	8.01123	5.2854	7.27612	5.80735	4.9542	0	0	0	1	0	0	0	0	0	0	0	0	0
20693	ENSMUSG00000089783.3	Gm454	transcribed_unprocessed_pseudogene	chr5	138200396	138205572	-	2.58496	2.32193	1.58496	3.16993	3.45943	2.80735	2.58496	2.58496	2.80735	0	0	0	0	0	0	0	0	0	0	0	0	1.58496
2798	ENSMUSG00000021120.12	Pigh	protein_coding	chr12	79127438	79136425	-	8.2854	7.96	8.32193	8.3966	8.57743	8.44294	8.93369	9.08215	8.78136	10.4605	10.4481	10.9922	10.6119	10.0251	10.7211	10.7039	9.84392	10.1812	10.3208	10.1331	10.1331	10.0098
8548	ENSMUSG00000032548.15	Slco2a1	protein_coding	chr9	102865911	102973201	+	10.9708	11.0815	10.2444	12.1437	10.817	10.3399	10.8796	11.7121	10.4594	15.7005	14.5597	14.8406	14.9018	14.0645	14.9701	13.1908	13.8305	14.3389	14.0798	15.3161	14.3673	14.5059
9222	ENSMUSG00000034640.10	Tiparp	protein_coding	chr3	65435831	65462939	+	12.6214	12.2033	11.7017	12.8345	12.5701	12.2441	12.4689	13.1368	12.9812	10.0848	10.0014	9.82496	9.87652	9.56033	8.98868	8.94544	8.50779	9.99718	9.38154	9.72962	10.2276	9.70563
25318	ENSMUSG00000108094.2	Gm31108	lncRNA	chr6	143054940	143099657	-	0	2	0	1.58496	1	2.32193	2.32193	0	1	7.93664	9.04712	8	8.46761	10.93	8.30378	7.90087	5.45943	10.1984	6.6865	8.76487	10.374	8.99435
10270	ENSMUSG00000037872.6	Ackr1	protein_coding	chr1	173159453	173161317	-	8.13955	7.39232	7.2384	10.5812	9.58684	9.39446	9.60548	9.74315	8.95128	1.58496	3.80735	3.70044	3.32193	2.80735	1	0	3.32193	1	0	1.58496	1	1
14471	ENSMUSG00000055322.17	Tns1	protein_coding	chr1	73949390	74163608	-	11.8537	11.8372	12.2164	13.8069	13.4878	13.3953	13.9347	12.4165	12.4504	8.14466	9.30606	9.69697	8.29462	9.26913	9.67596	8.56224	9.00562	8.76155	8.90388	9.49386	8.44708	9.72622
4608	ENSMUSG00000025094.9	Slc18a2	protein_coding	chr19	59249328	59284444	+	6.61471	5.35755	4.32193	8.07682	7.82655	7.27612	7.56224	6.64386	7.53138	1	2.80735	2.32193	1	1	1.58496	0	1	2	1.58496	2.58496	1.58496	1
18038	ENSMUSG00000079588.4	Tmem182	protein_coding	chr1	40844761	40896047	+	9.40088	8.51964	9.70044	12.514	12.6339	10.0098	10.3729	8.90989	9.36851	2.32193	4.24793	4.08746	3	2	0	1	4.39232	2	1	1	0	1
8953	ENSMUSG00000033825.11	Tpsb2	protein_coding	chr17	25585279	25588072	+	10.1033	8.60363	8.58496	11.31	11.5182	10.7657	10.9564	10.0512	10.9226	1.58496	5.39232	5.64386	1	2.58496	1	1	2.32193	1	1	2	2	0
20671	ENSMUSG00000089727.3	Klra8	protein_coding	chr6	130092189	130106861	-	5.9542	4.32193	4.85798	4.9542	6.2854	5.72792	5.80735	4.32193	6.10852	0	1	0	1.58496	1	1	2	0	0	1.58496	1	2.58496	0
2268	ENSMUSG00000020190.14	Mknk2	protein_coding	chr10	80501161	80513946	-	12.8408	12.9744	12.7566	13.0921	13.2282	13.0239	13.2467	12.7391	12.9636	11.4934	11.5736	11.8903	11.5507	11.388	11.7936	11.9396	11.2662	11.8134	11.7682	11.8412	11.741	11.1836
6370	ENSMUSG00000028487.19	Bnc2	protein_coding	chr4	84193332	84593512	-	5.83289	4.64386	5.2854	8.50383	7.56224	7.25739	7.56224	7.40939	7.21917	1	2	2.80735	0	2.32193	1	1	2.32193	1.58496	1	1	1.58496	1
10586	ENSMUSG00000038612.17	Mcl1	protein_coding	chr3	95566099	95570487	+	14.3129	14.1077	14.056	14.6823	14.5858	15.131	15.1071	14.7204	15.0398	12.192	12.7166	12.911	12.5481	12.3385	12.6048	12.1655	12.4102	12.7912	13.085	13.1998	13.0924	12.7705
1551	ENSMUSG00000015568.17	Lpl	protein_coding	chr8	69333143	69360100	+	14.0014	14.3538	15.0927	14.4301	14.8249	16.6147	15.0379	13.6469	14.7699	10.584	11.8098	10.1997	10.1561	9.72451	10.0701	8.82018	9.44294	10.3826	9.34207	11.5479	10.1712	10.9887
21580	ENSMUSG00000095007.2	Igkv12-41	IG_V_gene	chr6	69835404	69835868	-	8.01123	4.90689	6.50779	5.42626	4.90689	5.12928	5.90689	4.24793	5.39232	0	1	0	0	0	0	0	1.58496	0	0	2.80735	0	0
9560	ENSMUSG00000035681.8	Kcnc2	protein_coding	chr10	112107026	112302929	+	6.9542	6.24793	6.04439	6.24793	5.42626	7.08746	7.69349	5.52356	5.75489	1	2	2.32193	1	3.70044	1.58496	1.58496	1	2.32193	1	1	1.58496	0
17518	ENSMUSG00000076550.4	Igkv4-63	IG_V_gene	chr6	69354928	69355456	-	5.83289	6.49185	4.90689	6.06609	5.20945	3.80735	3.32193	6.08746	6.22882	0	0	1	0	0	0	0	1	0	0	0	0	2
7364	ENSMUSG00000030317.9	Timp4	protein_coding	chr6	115218853	115229166	-	8.03892	7.18982	9.57175	10.421	10.2456	10.4357	11.5201	8.45121	9.62936	0	4	4.45943	2.80735	0	1	1	0	0	0	1	0	1.58496
22041	ENSMUSG00000097309.3	Gm17249	lncRNA	chr10	84454205	84458442	-	3.16993	3.32193	3.45943	2.80735	3	3.90689	4	3.45943	3.58496	7.03342	7.05528	6.53916	7.30378	7.43463	7.30378	7.01123	5.42626	7.90689	7.94837	7.75489	7.9542	8.07682
23622	ENSMUSG00000103149.2	AA914427	TEC	chr16	17739907	17741072	+	2.32193	1.58496	1	2	1.58496	2.32193	0	0	1	4.90689	4.80735	4.85798	5.16993	5.9542	4.70044	5.49185	4.39232	5.04439	6.37504	5.72792	5.45943	5.88264
11453	ENSMUSG00000041052.9	Slc7a13	protein_coding	chr4	19818725	19842218	+	3.70044	2.32193	2.32193	4.80735	5	4.75489	5.12928	3.16993	5.55459	0	0	0	0	0	0	0	0	0	0	0	0	0
23864	ENSMUSG00000103898.2	Gm30238	TEC	chr12	112657420	112660022	-	3.70044	4.16993	3	3	2.80735	3.58496	3	3.45943	3.16993	7.27612	6.87036	6.91886	7.33985	7.88264	7.52356	7.17991	6.26679	7.65821	8.37069	8.01681	8.14975	7.96578
17525	ENSMUSG00000076569.4	Igkv5-39	IG_V_gene	chr6	69877408	69877961	-	7.37504	7.70736	10.4009	12.5418	8.02237	6.91886	6	8.77808	8.10852	1	2.32193	2	1	2	1	1	1.58496	2	1	2.58496	1	1.58496
12984	ENSMUSG00000047511.7	Olfr1396	protein_coding	chr11	49000809	49005701	-	4.08746	3.70044	3.58496	4.32193	3.16993	4.45943	3.80735	3.58496	3	1	1	2	0	1	0	0	0	0	1	0	0	0
24846	ENSMUSG00000106680.2	Gm43852	TEC	chr5	32870416	32871332	-	0	0	1.58496	1	1	0	0	2.32193	0	4.9542	5.20945	5	4.32193	6.26679	4.64386	4.70044	3.70044	4.70044	4.32193	4.58496	5.04439	4.80735
24060	ENSMUSG00000104452.2	Ighv8-8	IG_V_gene	chr12	115257682	115258124	-	7.22882	7.48382	5.78136	6.40939	5	5.42626	5.20945	6.62936	5.97728	0	3.16993	1.58496	0	0	0	0	0	2	0	1	1	2.32193
822	ENSMUSG00000005483.11	Dnajb1	protein_coding	chr8	84334822	84339282	+	13.4325	13.5681	13.8412	12.7497	12.8679	11.8057	12.1696	12.5394	13.0028	10.1787	10.1137	10.4788	10.3387	9.80574	9.85331	9.67948	10.9263	9.89482	10.2808	10.1111	9.87191	9.53916
14532	ENSMUSG00000055723.7	Rras2	protein_coding	chr7	113646017	113717016	-	10.4717	10.3253	10.3498	10.2312	10.6591	11.4378	11.2533	10.7993	11.1202	14.4779	14.3078	13.0937	14.0832	13.599	13.4924	13.7737	12.902	14.1884	12.6653	12.7729	13.8652	13.148
10152	ENSMUSG00000037525.6	Bcdin3d	protein_coding	chr15	99367960	99372611	-	7.39232	7.20945	6.96578	7.14975	7.53916	7.11894	7.57743	7	6.24793	9.15735	8.89785	8.64024	9.25739	9.04712	8.98014	9.25974	8.59991	8.74819	8.65821	8.633	9.08215	8.93074
12494	ENSMUSG00000045251.14	Zfp688	protein_coding	chr7	127018139	127021240	-	7.65105	7.40939	6.62936	6.71425	6.82018	7.33092	7.76818	6.52356	6.72792	8.59991	8.89178	9.10852	9.00562	9.48784	8.74819	8.71425	9.08746	9.12412	9.17742	8.92481	9.21917	8.85175
25682	ENSMUSG00000109165.2	Gm45148	lncRNA	chr7	6182974	6186560	+	2	2	2.58496	2.32193	1	2	2.58496	1.58496	1.58496	4.80735	5.16993	4.32193	5.20945	4.58496	5.08746	5.64386	4.08746	5.55459	5.80735	5.61471	5.35755	6.10852
20545	ENSMUSG00000087669.2	Gm11724	lncRNA	chr11	117680723	117682139	-	2.58496	3.70044	3	0	1.58496	1.58496	1.58496	2.32193	1.58496	5.55459	5.88264	5.70044	5.83289	5.83289	6.44294	5.58496	5.78136	6.04439	7.04439	6.16993	6.22882	5.78136
28579	ENSMUSG00000118200.2	Gm31621	lncRNA	chr18	83651766	83656210	-	2.32193	2.32193	3	4.32193	3.80735	2.80735	3.58496	3.90689	5	0	1	1	0	0	0	0	0	0	0	0	0	0
13070	ENSMUSG00000047861.3	Foxi1	protein_coding	chr11	34154338	34158089	-	8.44294	6.79442	4.58496	4.45943	3.90689	4.9542	7.96	7.57743	5.67243	13.3052	12.6998	11.0627	12.8844	12.7404	13.0296	13.338	13.2219	13.1537	11.5008	11.883	13.2484	12.859
22101	ENSMUSG00000097416.4	Gm26670	lncRNA	chr1	191718793	191722099	-	3	3.16993	2.80735	2	2.80735	3.32193	3.70044	4.24793	3.58496	6.47573	6.79442	6.20945	6.76818	6.74147	6.2854	6.80735	5.52356	7.20945	7.41785	7.11894	7.30378	7.45943
21594	ENSMUSG00000095130.2	Ighv1-39	IG_V_gene	chr12	114878219	114878652	-	8.94251	7.82018	7.21917	7.69349	5.32193	5.12928	4.90689	7.05528	9.26913	0	2	1	0	0	0	0	0	0	1	1.58496	1	0
17544	ENSMUSG00000076607.2	Igkj4	IG_J_gene	chr6	70700532	70700569	+	9.82814	7.56986	7.43463	8.04985	6.91886	5.85798	6.56986	8.12928	7.21917	0	1	2.32193	0	0	0	1	1	0	0	1	1.58496	3.45943
20219	ENSMUSG00000086926.3	Gm6226	processed_pseudogene	chr7	58486541	58487686	-	1	2.80735	1.58496	2	2.32193	1.58496	2.58496	2.32193	1	3.90689	4.32193	5.04439	4.24793	4.08746	4.75489	5.04439	4.16993	4.64386	4.45943	4.58496	4.45943	4.16993
14816	ENSMUSG00000057411.10	Antkmt	protein_coding	chr17	26009054	26011875	-	8.8392	8.63662	8.5157	8.42626	8.40088	8.70044	8.75154	8.51175	8.73132	9.45738	9.44087	9.41785	9.79116	10.0084	9.44501	9.43671	9.81698	9.66711	9.8392	9.54303	9.75656	9.50978
24681	ENSMUSG00000106224.2	Gm43823	TEC	chr3	121515244	121517051	-	3.32193	2.58496	1	1.58496	1	1	1.58496	2	0	5.32193	6.08746	5.04439	6.10852	6.24793	5.75489	5.16993	4.52356	6.2854	6.78136	6.62936	6.06609	6.71425
1106	ENSMUSG00000008090.15	Fgfrl1	protein_coding	chr5	108840248	108854790	+	9.11374	9.39232	9.19476	9.59991	9.75989	8.7211	9.47168	10.2773	9.95855	11.4105	12.2473	11.4341	12.2249	11.9502	12.4115	11.6348	12.0399	11.7004	11.3432	11.0701	11.9385	12.1895
21518	ENSMUSG00000094546.2	Ighv1-26	IG_V_gene	chr12	114751992	114752425	-	10.2046	9.75656	9.87498	8.79442	6.16993	5.20945	6.84549	8.43879	8.12928	1	0	1.58496	1.58496	0	0	0	0	1.58496	1	1	1	2
8422	ENSMUSG00000032338.10	Hcn4	protein_coding	chr9	58730695	58770458	+	6.88264	4.90689	5.49185	8.52356	8.224	8.3837	9.81378	8.04439	6.93074	0	2.80735	1.58496	1	0	1.58496	1	2.32193	2	1.58496	0	1	0
27256	ENSMUSG00000113965.2	A730091E23Rik	TEC	chr13	32522802	32526626	+	2.58496	3.16993	2	0	2.32193	1.58496	1	1.58496	1	6.89482	6.61471	6.08746	6.50779	6.47573	6.87036	6.76818	4.45943	6.79442	7.27612	6.80735	6.89482	7.42626
955	ENSMUSG00000006386.16	Tek	protein_coding	chr4	94627526	94763213	+	10.4491	10.1624	9.29232	12.1886	11.8435	12.031	12.2306	10.769	10.9121	5.78136	6.88264	7.98299	5.32193	7.40088	5.80735	6.08746	6.93074	5.61471	5.75489	5.58496	5	5
27194	ENSMUSG00000113769.2	5033406O09Rik	lncRNA	chr12	111908425	111910918	-	5.9542	6.59991	5.75489	5	4.80735	4.24793	4.70044	4.64386	5.45943	8.14975	7.89482	8.24793	7.88264	8.20457	7.84549	8.09276	7.8392	8.0607	7.55459	7.78136	7.69349	7.70044
21776	ENSMUSG00000096459.2	Ighv9-3	IG_V_gene	chr12	114104312	114104742	-	8.94837	8.82018	7.9542	9.00282	6.37504	5.04439	7.70736	5.90689	7.96578	1	1	2.80735	0	1	0	1.58496	0	2	0	1	2	2.58496
5575	ENSMUSG00000026975.11	Dph7	protein_coding	chr2	24852412	24862175	+	8.15482	8.02791	8.09276	7.79442	8.03892	8.10852	8.62205	8.66534	8.13955	9.18239	9.33539	9.54689	9.27845	9.78953	9.32867	9.3443	9.01681	9.51964	9.58496	9.59059	9.53722	9.51373
9354	ENSMUSG00000035007.6	Rundc1	protein_coding	chr11	101315911	101326499	+	9.32643	9.22641	9.09803	9.37721	9.50184	9.43463	9.74315	9.45121	9.33762	10.3163	10.1497	10.2889	10.5382	10.7245	10.3287	10.764	10.1898	10.5613	10.7814	10.6555	10.6165	10.4168
17524	ENSMUSG00000076564.3	Igkv12-46	IG_V_gene	chr6	69741507	69742006	-	9.54882	8.01123	6.91886	7.62936	6.83289	5.52356	6.58496	10.8903	9.42206	1	2	1.58496	0	0	0	0	3.16993	1.58496	1	1	2	0
273	ENSMUSG00000001627.13	Ifrd1	protein_coding	chr12	40251566	40298503	-	14.6681	14.1709	14.7883	13.0002	12.9274	13.4757	13.1669	13.4018	13.8584	11.4507	11.2318	10.9144	11.327	11.2906	10.7879	11.3276	9.85953	11.1039	10.722	10.7415	11.0272	10.7168
17542	ENSMUSG00000076605.3	Igkj2	IG_J_gene	chr6	70699900	70699942	+	10.9263	8.83605	9.26209	9.77149	7.72792	6.20945	6.83289	8.90388	8.49985	1	3.45943	2.32193	0	0	1	0	3	2.32193	1	2	1	2.58496
3112	ENSMUSG00000021732.15	Fgf10	protein_coding	chr13	118806327	118928651	+	6.89482	5.64386	5.97728	9.36194	8.99152	9.83131	8.45121	7.60733	8.49185	0	3.45943	3.80735	0	0	0	0	0	1.58496	0	0	0	0
4750	ENSMUSG00000025370.8	Cdh9	protein_coding	chr15	16728842	16857180	+	4.52356	3.45943	3.32193	7.36632	7.07682	7.35755	7.3837	5.58496	6.64386	0	1.58496	1	0	0	0	0	0	0	0	0	0	0
7597	ENSMUSG00000030780.16	Rusf1	protein_coding	chr7	127870551	127897342	-	9.59432	9.66178	9.65642	8.9629	9.06878	9.39232	9.79116	9.78953	9.57175	10.8811	10.4959	10.5718	11.0314	11.2744	10.9658	11.2336	10.7056	10.9285	11.1799	10.8688	10.7977	10.9031
1626	ENSMUSG00000016194.15	Hsd11b1	protein_coding	chr1	192903942	192946383	-	9.18982	8.10329	8.71081	9.65105	9.29462	9.95274	10.7091	8.67243	9.88264	4.52356	5.88264	6.85798	5.9542	4.45943	5.61471	4.32193	5.42626	5.75489	5.12928	5.39232	5.83289	5.04439
25678	ENSMUSG00000109147.2	4930431P19Rik	transcribed_processed_pseudogene	chr7	109351527	109354485	+	4.64386	5.12928	4.64386	5.16993	5.32193	4.64386	4.39232	4.32193	4.85798	6.14975	6.49185	6.6865	6.83289	7.08746	6.67243	6.83289	6.52356	6.87036	7.17991	6.72792	6.88264	6.88264
14055	ENSMUSG00000052951.6	C130021I20Rik	lncRNA	chr2	33531205	33536366	+	6.94251	6.26679	7	7.41785	8.17991	6.67243	8.53528	9.14211	7.48382	11.2958	10.5897	10.9737	11.6124	12.1926	11.1843	12.3228	10.9858	11.6096	12.757	12.221	11.0498	12.4286
8530	ENSMUSG00000032513.9	Gorasp1	protein_coding	chr9	119754323	119766631	-	9.2738	9.40088	9.30378	9.41574	9.60548	9.04166	9.41785	9.77972	9.62753	11.2456	10.7574	10.8673	10.9016	10.6909	10.9322	10.3242	10.3934	10.7566	10.3264	10.4136	10.7271	10.7065
12644	ENSMUSG00000045967.12	Gpr158	protein_coding	chr2	21372353	21835358	+	3	2	1.58496	0	0	0	0	1	0	5.12928	8.06609	5.88264	7.24793	5.75489	8.05528	6.30378	6.72792	6.88264	6.62936	6.24793	5.52356	7.58496
10052	ENSMUSG00000037251.6	Pomk	protein_coding	chr8	26470632	26484161	-	9.10852	9.31741	8.40088	9.04166	9.09803	9.14975	9.27612	9.23122	8.64024	10.8826	10.769	10.5962	10.8001	10.2058	10.8162	10.1812	9.96145	10.5793	10.4868	10.3476	10.7039	10.5517
2339	ENSMUSG00000020325.11	Fstl3	protein_coding	chr10	79613106	79618464	+	7.32193	7.31288	7.15987	7.62936	7.45943	6.88264	7.76818	8.54303	7.74147	9.25503	10.0914	9.63118	10.0688	9.33762	9.59805	9.27146	10.1649	9.30378	10.0028	9.39446	9.31741	9.77808
1662	ENSMUSG00000016529.6	Il10	protein_coding	chr1	130947582	130952711	+	9.10591	7.2854	6.62936	8.6865	9.27146	9.87344	8.79766	8.47978	10.2192	1	3.80735	3.45943	5.08746	2.80735	1	1	2	1	1	1.58496	2.80735	2.80735
21778	ENSMUSG00000096464.3	Ighv2-2	IG_V_gene	chr12	113551887	113552322	-	8.00562	6.58496	7.87036	5.9542	4.24793	5.08746	4.32193	5.58496	5.67243	0	1	2	0	0	0	0	0	0	1	2.32193	0	1
13681	ENSMUSG00000050921.13	P2ry10	protein_coding	chrX	106132098	106148580	+	9.54496	8.9629	9.41574	12.1793	11.9816	13.2942	13.3833	10.4094	10.9241	4.39232	4.90689	6.50779	6.06609	4.32193	4.80735	4.39232	4.16993	5.58496	5.45943	6.10852	5.16993	4.80735
1803	ENSMUSG00000018143.11	Mafk	protein_coding	chr5	139777268	139788408	+	11.9607	11.9908	11.8626	11.8525	11.6211	11.8506	12.2073	12.5021	12.4795	8.91289	9.36632	9.98726	9.96434	9.07414	10.1306	9.56986	9.41785	9.64205	10.7985	10.3443	9.56033	9.64746
14684	ENSMUSG00000056569.12	Mpz	protein_coding	chr1	170978280	170988699	+	9.00843	7.76818	7.61471	13.1536	12.8644	9.32867	11.4803	10.0607	8.75822	2.58496	2.58496	3.16993	2	2.58496	3	2	4.90689	2.80735	2	3	2.80735	1.58496
14488	ENSMUSG00000055430.5	Nap1l5	protein_coding	chr6	58882218	58884061	-	3.58496	3	3.58496	5.35755	5	5.04439	4.70044	4.58496	5.20945	0	1	1.58496	0	2	0	0	1	1	0	0	0	0
14407	ENSMUSG00000054945.5	Gm9958	lncRNA	chr5	90514479	90516347	+	4.70044	5	5	4.16993	4.58496	4.58496	5.42626	5.12928	5.35755	7.08746	7.47573	6.83289	7.72792	7.85175	7.65105	7.72792	6.78136	7.46761	7.99435	7.65821	8.10329	8.224
27238	ENSMUSG00000113913.2	Gm46323	lncRNA	chr12	9421438	9523770	+	2.80735	2	1.58496	3.45943	2.58496	4.24793	4.58496	2.80735	3.45943	0	0	0	0	0	0	0	0	0	0	0	0	0
21498	ENSMUSG00000094420.3	Igkv10-96	IG_V_gene	chr6	68608947	68609426	-	11.87	11.6032	10.4635	10.5736	7.74147	6.49185	6.98868	8.91886	9.62022	1.58496	1.58496	1.58496	0	0	1	0	1.58496	1.58496	0	2.32193	1.58496	2.80735
3197	ENSMUSG00000021904.7	Sema3g	protein_coding	chr14	30939817	30952309	+	9.55075	9.76321	9.02237	11.5507	10.4788	11.4252	11.7863	10.0901	9.54689	6.12928	5.24793	6.84549	5.64386	6.59991	5.49185	4.58496	5.20945	4.90689	4	3.90689	4.75489	3.45943
8005	ENSMUSG00000031610.4	Scrg1	protein_coding	chr8	57908957	57930619	+	0	1	5.83289	1	0	0	1.58496	1.58496	4.70044	8.62571	11.3674	10.2889	9.27612	9.91439	10.585	7.91886	11.4538	10.2252	8.30834	8.87036	10.0238	8.98299
17504	ENSMUSG00000076532.4	Igkv4-91	IG_V_gene	chr6	68745539	68746087	-	8.24317	7.08746	5.16993	7.45943	5.93074	3.16993	4.85798	5.78136	5.08746	0	1	1.58496	0	0	0	0	0	1.58496	1	0	1	0
12072	ENSMUSG00000043311.8	D17H6S53E	protein_coding	chr17	35345349	35347831	+	7.90689	7.57743	7.50779	8.06609	8.17493	8.24793	8.33092	7.49985	7.60733	9.40939	9.14975	9.47776	9.57932	9.19229	9.3015	9.81057	9.41151	9.09276	9.21675	9.19967	8.9629	9.01681
23069	ENSMUSG00000101067.2	Gm29007	lncRNA	chr12	37148549	37156788	-	1.58496	2	1.58496	2.80735	3	3.90689	3.45943	2.80735	2	0	0	0	0	0	0	0	0	0	0	0	0	0
27674	ENSMUSG00000115222.2	Gm49747	lncRNA	chr14	55881061	55883809	+	4.64386	5.2854	4.45943	4.80735	5.16993	5.2854	5.55459	5.42626	4.75489	8.27146	8.12928	7.81378	8.45121	8.47168	8.05528	8.87652	7.14975	8.7879	9.3015	8.67243	8.90989	9.12928
17533	ENSMUSG00000076583.2	Igkv8-24	IG_V_gene	chr6	70193842	70194405	-	7.13955	7.70044	7.63662	7.90689	5.04439	5.12928	5.12928	6.50779	8.37069	1	1	1.58496	0	0	0	0	1	1	1	1.58496	0	1.58496
1000	ENSMUSG00000006642.4	Tcf23	protein_coding	chr5	31126006	31134362	+	4.52356	3.58496	4.08746	6.14975	4.24793	3.90689	4.58496	3.80735	3.32193	0	0	2	1	1	1	0	0	1	0	0	1	1
28411	ENSMUSG00000117768.2	8030456M14Rik	lncRNA	chr19	53379220	53380226	+	2.58496	1	1.58496	2.32193	2.80735	2.80735	2	2	2.32193	4.24793	5.04439	4.70044	5.04439	4.9542	4.32193	4.75489	4.75489	4.9542	5	4.64386	5.32193	5.35755
14763	ENSMUSG00000057103.12	Nat8f1	protein_coding	chr6	85887136	85892669	-	6.06609	5.83289	6.18982	5.24793	5.80735	5.24793	5.58496	5.9542	6.14975	8.7879	8.52356	8.56986	8.03892	9.20701	8.09276	8.2384	7.73471	8.77149	7.7211	7.85175	8.54689	7.27612
14934	ENSMUSG00000058297.17	Spock2	protein_coding	chr10	59942041	59971020	+	8.57743	8.73809	9.23122	9.99859	9.31967	8.94251	10.2324	9.89633	9.99152	4.70044	5.20945	6.16993	5.78136	4.90689	6.55459	4.16993	5.12928	6.55459	6.84549	6.14975	5.97728	4.58496
12187	ENSMUSG00000043932.6	Klri2	protein_coding	chr6	129706004	129717447	-	5.75489	4.45943	5.16993	6.10852	7.29462	7.09803	7.11894	5.61471	6.44294	1.58496	1.58496	1.58496	1	0	2.80735	1.58496	0	1.58496	1.58496	2.80735	2.32193	1
8127	ENSMUSG00000031825.17	Crispld2	protein_coding	chr8	120719177	120779532	+	11.2668	11.3123	11.2003	12.0587	11.6961	10.3619	12.1991	13.3242	12.4051	15.1974	16.5478	15.9335	15.2952	16.2599	15.4563	14.0526	15.4307	14.6537	15.0653	15.3548	15.5684	15.9303
2782	ENSMUSG00000021095.6	Gsc	protein_coding	chr12	104437468	104439589	-	4.24793	2.32193	3	5.52356	4.85798	6.12928	6.22882	4.85798	5.2854	0	1	0	0	0	0	0	0	0	0	0	0	0
26788	ENSMUSG00000112593.2	Gm48882	lncRNA	chr10	95154109	95160220	+	2.80735	3.32193	2.80735	5.58496	4.9542	3.70044	3.45943	4.70044	3.16993	9.98442	9.84392	9.7039	9.64024	9.66	9.49586	9.95274	8.02237	8.74483	6.26679	8.54689	8.55459	8.99718
10192	ENSMUSG00000037640.16	Zfp60	protein_coding	chr7	27430814	27453127	+	8.51175	8.5812	8.42206	8.33092	8.27612	8.15987	8.8009	8.46352	7.92481	10.1293	10.1923	9.87344	10.2095	9.96867	10.3454	10.1923	9.05257	10.2981	10.2107	10.2574	10.2761	10.7574
2463	ENSMUSG00000020538.16	Srebf1	protein_coding	chr11	60089915	60113407	-	12.8729	13.0144	13.4925	11.2744	11.431	11.3805	12.0705	12.6959	12.5974	15.2176	16.0903	15.0446	16.157	15.8349	16.5791	15.8991	14.8639	15.8404	14.7699	15.1401	15.6132	15.8664
17369	ENSMUSG00000075286.5	Gm1968	lncRNA	chr16	29776745	29798002	-	0	0	0	0	1	0	1	1	1	4.39232	4.45943	3.80735	3.70044	6.20945	3.80735	4	3.58496	4.85798	6.24793	4	4.64386	4.08746
9990	ENSMUSG00000037062.14	Sh3glb1	protein_coding	chr3	144389439	144426096	-	13.058	12.8291	12.8613	13.4134	13.4552	13.1077	13.0886	12.8013	13.0923	11.8463	11.9996	12.3576	11.8182	11.1941	11.8309	11.8665	11.7368	11.783	11.9069	12.0386	11.7099	11.713
895	ENSMUSG00000005958.16	Ephb3	protein_coding	chr16	21023505	21042055	+	7.55459	7.35755	8.14466	8.37069	8.55075	8.18488	9.26209	10.4221	9.81057	12.0154	11.8277	11.5142	11.7181	12.2113	11.9794	11.8891	11.7993	12.2098	12.1079	11.7228	12.136	11.9546
21535	ENSMUSG00000094652.3	Ighv1-42	IG_V_gene	chr12	114900733	114901164	-	7.99435	7.22882	3.80735	5.04439	4.08746	4.90689	4.24793	6.40939	4.32193	0	0	0	0	0	0	0	0	0	0	1	0	1
21553	ENSMUSG00000094797.2	Igkv6-15	IG_V_gene	chr6	70383453	70383976	-	10.2703	11.6475	7.8392	8.43463	6.80735	6.08746	7.15987	8.19967	8.47573	1	2.32193	3.16993	0	1	1	0	1.58496	0	2.32193	2.32193	1.58496	2.58496
10834	ENSMUSG00000039254.17	Pomt1	protein_coding	chr2	32126602	32145017	+	9.16993	9.24555	9.46148	9.55651	9.37504	8.99435	9.35094	9.75489	9.44708	10.9315	10.3707	10.5527	10.9816	11.0788	11.0674	11.3354	10.2854	10.6129	10.6555	10.8361	10.6027	10.6457
4611	ENSMUSG00000025104.14	Hdgfl3	protein_coding	chr7	81530999	81584221	-	8.29921	7.54689	7.91886	10.0056	9.5157	9.92926	9.98014	9.79766	9.46557	3.16993	5.12928	5.24793	4.08746	4.39232	2.32193	1	4	3.16993	3.80735	4.08746	3.16993	3.45943
14011	ENSMUSG00000052726.17	Kcnt2	protein_coding	chr1	140173896	140539805	+	4.9542	4.08746	4.52356	7.25739	7	6.79442	7.15987	6.84549	6.94251	1	2.32193	2.58496	1	2	0	0	1	0	0	0	0	0
11604	ENSMUSG00000041624.11	Gucy1a2	protein_coding	chr9	3532778	3894736	+	5.24793	5.64386	6.02237	7.62936	7.35755	7.09803	7.42626	7.2854	6.72792	3.16993	2	2.58496	2	1	2.80735	3.16993	2	2.58496	1.58496	3.16993	3.70044	2.58496
1903	ENSMUSG00000018740.15	Slc25a35	protein_coding	chr11	68858957	68865191	+	7.67243	8.02791	8.04985	8.29002	8.63662	7.18982	8.06609	7.97728	7.65821	10.4686	9.49985	9.77808	10.128	9.9263	9.74987	10.7022	9.98299	10.5727	11.0084	10.2715	10.1033	9.64746
17548	ENSMUSG00000076613.5	Ighg2b	IG_C_gene	chr12	113266585	113271553	-	9.42417	10.1662	11.4414	12.3953	10.1599	7.24793	10.8162	9.67419	12.3295	3	3.90689	5	0	2.58496	2	3.16993	1.58496	0	1	1.58496	1	2.58496
2563	ENSMUSG00000020707.7	Rnf135	protein_coding	chr11	80074677	80090583	+	8.29921	8.17493	7.98868	7.72792	7.8392	7.9542	8.30378	7.67948	8.12928	9.07414	9.16239	9.49985	9.03342	9.46557	9.24079	9.40514	8.92481	9.42626	9.25739	9.42206	9.35094	9.27845
23295	ENSMUSG00000102200.2	Gm36957	TEC	chr9	102575378	102578201	-	0	0	0	0	0	0	0	1	0	5.55459	5.24793	4.52356	5.49185	3.70044	5.20945	4.9542	2.32193	4.58496	3.58496	4.70044	5	5.97728
1319	ENSMUSG00000011752.8	Pgam1	protein_coding	chr19	41900362	41907099	+	6.70044	6.78136	6.64386	6.2854	6.02237	6.39232	6.59991	7.11894	6.91886	9.03617	8.46352	8.34873	8.28077	8.09803	8.21432	8.24793	8.39232	8.66888	8.43045	8.34873	8.95128	7.6865
17572	ENSMUSG00000076695.8	Ighv1-18	IG_V_gene	chr12	114646252	114646685	-	7.26679	5.04439	6.55459	6.64386	6	4.75489	5.55459	8.32643	6.04439	1	1.58496	3	0	0	0	0	0	0	1	1.58496	0	2.58496
21624	ENSMUSG00000095351.3	Igkv3-2	IG_V_gene	chr6	70675433	70676051	+	7.11894	6.44294	5.93074	5.9542	4.64386	5.49185	6.26679	7.53138	5.83289	0	1.58496	1	0	0	0	1	1.58496	0	1	1.58496	1	1.58496
9262	ENSMUSG00000034758.13	Tle6	protein_coding	chr10	81426738	81436907	-	7.67948	7.55459	8.44708	7.30378	7.67948	7.02237	8.12928	8.31741	8.64746	10.6883	10.697	9.91289	10.1331	11.6307	10.3208	10.6073	10.2866	11.2479	10.1228	10.4868	11.6073	10.4888
2395	ENSMUSG00000020423.7	Btg2	protein_coding	chr1	134002908	134006858	-	15.5302	15.9178	15.8678	14.5734	14.8165	14.3706	14.7544	13.6214	13.7429	10.5708	11.058	11.526	10.8819	11.1434	10.8549	10.6073	9.85019	12.2015	11.792	11.679	11.9363	10.5285
17540	ENSMUSG00000076598.4	Igkv3-7	IG_V_gene	chr6	70584421	70585020	+	3.80735	8.17991	6.84549	6.33985	4.70044	4.16993	5.75489	7.41785	5.35755	0	2	1.58496	0	0	0	0	0	0	0	0	1	0
18068	ENSMUSG00000079852.5	Klra4	protein_coding	chr6	130020694	130044234	-	5.88264	4.85798	4.32193	5.55459	7.08746	6.10852	5.9542	4.45943	5.61471	0	1.58496	1.58496	0	1	0	1	1.58496	1	0	1.58496	3.16993	0
21680	ENSMUSG00000095753.3	Igkv4-53	IG_V_gene	chr6	69625808	69626347	-	5.85798	6.56986	5.61471	4.9542	4.80735	4.45943	3	5.08746	6.47573	0	1.58496	2	0	0	0	0	2	1	0	0	1	1
11183	ENSMUSG00000040283.15	Btnl9	protein_coding	chr11	49056412	49077986	-	10.7797	10.1293	10.8948	11.0634	10.1997	11.7292	11.9996	9.98584	10.4491	6.53916	6.83289	8.07146	6.45943	8.83605	6.40939	6	6.06609	6.37504	6	5.75489	6.42626	5.16993
9337	ENSMUSG00000034949.19	Zfr2	protein_coding	chr10	81068989	81087957	+	6.6865	6.47573	6.40939	6.16993	6.53916	6.16993	6.98868	6.6865	6.06609	8.47573	9.16239	8.82972	8.82655	10.1749	9.73132	8.83289	8.43879	10.0647	10.1874	9.84078	9.77643	9.61839
6109	ENSMUSG00000028024.15	Enpep	protein_coding	chr3	129062824	129126369	-	9.77643	8.92778	8.94251	11.7818	11.4025	11.318	11.3202	11.014	10.9016	5.16993	6.47573	6.76818	5.9542	4.70044	3.45943	4.24793	4.58496	4	3.32193	3.90689	4.16993	3.32193
21539	ENSMUSG00000094689.2	Ighv1-81	IG_V_gene	chr12	115883899	115884332	-	8.57365	6.32193	8.83289	6.75489	4.16993	4.58496	4.58496	6.30378	6.75489	0	0	1	0	0	0	0	0	1	1	1	0	1.58496
17153	ENSMUSG00000074259.11	Gramd2	protein_coding	chr9	59587427	59626157	+	3.45943	2.58496	3.16993	3.58496	4.39232	3.90689	4.24793	6.35755	4	6.80735	7.71425	8.41785	7.30378	8.06609	9.82177	7.8392	8.27146	8.50779	8.78463	8.8009	8.02791	8.57743
3631	ENSMUSG00000022668.11	Gtpbp8	protein_coding	chr16	44557131	44566726	-	8.71425	8.37938	8.20457	8.49586	8.76818	8.74147	8.59246	8.38802	8.33539	9.97871	9.82972	9.75822	9.91289	9.99152	9.83763	9.98868	9.07682	9.90238	9.83131	9.74483	9.87805	9.98014
21195	ENSMUSG00000092164.3	Rergl	protein_coding	chr6	139469971	139478974	-	3.58496	1.58496	2	4.9542	4.16993	4.32193	3.80735	3.70044	2.58496	0	0	0	0	0	0	0	0	0	0	0	0	0
5172	ENSMUSG00000026255.16	Efhd1	protein_coding	chr1	87192085	87238561	+	9.64746	9.61471	9.26679	10.5411	10.3185	11.4194	11.6689	9.39017	10.3663	4	7.31288	4	4.80735	5.64386	5.9542	5.58496	6.50779	5.61471	3.16993	5.20945	5.55459	4.16993
23116	ENSMUSG00000101344.2	Gm29183	lncRNA	chr1	73789480	73881076	-	0	1	2	1.58496	3.16993	2	1.58496	3.16993	2	5.39232	7.70736	6.24793	7.67243	8.52356	7.2854	5.45943	7.01123	7.87652	9.08746	8.65105	7.07682	8.45121
20704	ENSMUSG00000089809.10	Rasgef1b	protein_coding	chr5	99365285	99876924	-	10.6018	10.3554	10.1523	11.2691	11.0808	12.0098	11.279	10.0954	10.8265	8.32193	8.07682	8.08746	7.8009	6.79442	7.22882	8.17991	7.24793	8.27612	6.87036	8.2854	7.52356	8.82972
21661	ENSMUSG00000095630.3	Igkv6-23	IG_V_gene	chr6	70237393	70237939	-	8.59991	7.05528	6.40939	7.47573	5.24793	5.35755	5.24793	7.70044	7.41785	0	1	2	0	0	0	0	1	0	0	0	0	3.58496
11935	ENSMUSG00000042677.8	Zc3h12a	protein_coding	chr4	125012216	125021633	-	11.2952	10.8258	10.5953	10.8517	10.7607	11.6207	11.6129	11.2046	11.2556	8.11894	8.7039	8.70736	9.09276	9.12928	8.67948	8.14466	8.46761	9.3015	9.53916	9.43254	9.3015	8.46761
9597	ENSMUSG00000035828.12	Pim3	protein_coding	chr15	88746389	88749929	+	11.8478	11.752	12.2333	12.4257	12.2015	12.0251	12.5981	12.4263	12.3109	10.0674	9.32867	9.18735	10.7928	10.0389	9.10852	10.6733	8.94251	9.63662	10.1396	9.51373	9.26444	9.96434
27138	ENSMUSG00000113621.2	2900060N12Rik	lncRNA	chr12	24846663	24881201	-	1	0	0	0	0	1	1.58496	1.58496	1.58496	5.45943	6.14975	5.90689	5.2854	5.39232	4.80735	4.58496	3.45943	6.83289	6.64386	6.35755	7.12928	6.78136
1366	ENSMUSG00000013367.6	Iglon5	protein_coding	chr7	43122328	43139499	-	5.70044	4.85798	5.20945	7.56224	6.98868	6.87036	7.12928	6.71425	6.91886	1	3	3	1.58496	1	0	0	3	1	0	0	1	0
10410	ENSMUSG00000038208.14	Pgap3	protein_coding	chr11	98279503	98291316	-	8.42206	8.5812	8.7039	7.54689	7.85798	7.85798	8.7211	8.94837	8.86109	10.3794	10.2107	10.2633	10.8408	10.3565	10.5953	10.4605	10.1649	10.3129	10.2216	10.0224	10.0768	9.67948
14387	ENSMUSG00000054855.14	Rnd1	protein_coding	chr15	98561302	98575342	-	10.1561	9.91289	9.90087	11.4057	10.6294	8.90087	9.07414	10.3185	9.7211	4.70044	5.83289	6.32193	6.67243	5.20945	5.83289	4.75489	6.52356	5.93074	6.44294	6.70044	6.18982	6.88264
8526	ENSMUSG00000032507.16	Fbxl2	protein_coding	chr9	113792705	113875259	-	3.32193	3.16993	4	6.08746	5.75489	5.24793	5.61471	4.85798	4.58496	7.9542	8.44708	8.6865	7.70044	8.60363	8.90689	8.07682	7.80735	8.75154	9.31967	9.14466	8.93074	9.14975
4842	ENSMUSG00000025538.16	Sumf2	protein_coding	chr5	129875827	129892891	+	8.633	8.59991	8.08746	8.8009	8.62571	8.76155	8.87036	8.58871	8.59619	10.1712	10.021	9.98868	10.1636	9.87344	9.82655	9.87191	9.62022	9.59246	9.4818	9.35535	9.77808	9.5411
21130	ENSMUSG00000091764.4	Zfp964	protein_coding	chr8	70107129	70119632	+	5.70044	5.42626	5.20945	5.83289	5.88264	5.80735	6.42626	5.93074	4.90689	8	7.85175	7.21917	8.14975	8.00562	8.07682	7.25739	7.13955	7.94837	7.73471	7.57743	7.61471	8.39232
12938	ENSMUSG00000047298.4	Kcnv2	protein_coding	chr19	27299988	27314579	+	3.32193	2.32193	3	6.44294	4.16993	4.75489	5.75489	5	5.20945	0	0	1	0	0	0	0	0	0	0	0	0	0
6797	ENSMUSG00000029195.11	Klb	protein_coding	chr5	65505657	65541350	+	4.58496	4.80735	4.39232	5	6	3.70044	4.70044	4.32193	5.35755	0	2	2.58496	1.58496	0	0	0	1	0	0	1	1	0
14948	ENSMUSG00000058396.8	Gpr182	protein_coding	chr10	127583145	127587601	-	7.19967	7.21917	7.22882	8.82018	8.46352	8.05528	8.61471	6.97728	6.78136	2.58496	3	3.80735	2	3.80735	0	2.32193	4.08746	1	1	1.58496	2	2
549	ENSMUSG00000003352.15	Cacnb3	protein_coding	chr15	98528721	98542410	+	10.3998	10.6008	10.0647	9.07414	9.45327	9.47978	9.87805	10.2167	9.90087	11.2131	11.4497	11.9125	11.8944	11.9837	11.3281	11.9436	11.9462	11.7461	11.7241	11.8734	11.6202	12.1472
17066	ENSMUSG00000073867.3	AA474408	TEC	chr7	109657194	109660532	-	3.45943	2.80735	3.16993	2.58496	3.32193	3.16993	2.32193	3.45943	2.32193	6.06609	6.24793	5	6.08746	6.32193	6.10852	6.26679	5.61471	5.9542	5.80735	5.9542	6.16993	6.22882
25437	ENSMUSG00000108398.2	Gm30191	protein_coding	chr4	133974246	133977353	+	1	0	0	1.58496	2.32193	1	2	2.32193	1	5.45943	8.8009	8.18982	5.85798	7.96	8.67243	6.64386	10.5736	7.34873	5.85798	6.82018	7.83289	6.26679
4565	ENSMUSG00000025006.19	Sorbs1	protein_coding	chr19	40283197	40502223	-	9.64566	9.67243	10.1724	11.2709	10.9418	10.2456	10.4988	10.4909	10.4336	8.12928	8.09276	7.86419	7.61471	7.17991	7.6865	8.16993	6.10852	7.66534	7.97728	7.5157	7.42626	8.32193
1486	ENSMUSG00000015053.15	Gata2	protein_coding	chr6	88170873	88184014	+	7.83289	7.01123	7.40088	9.99294	9.39446	9.32867	9.29232	8.53138	8.84862	4.16993	3.80735	5.2854	3.70044	6	2.80735	3.45943	4.16993	4.58496	3.58496	4	4.08746	3.32193
6944	ENSMUSG00000029456.13	Acad10	protein_coding	chr5	121759089	121798577	-	7.94837	7.87652	7.44294	7.44294	7.7879	7.76818	8.01123	7.64386	7.40939	10.0914	9.62022	9.00562	9.54496	9.69349	9.47168	9.88874	8.43045	9.64205	9.31288	9.16742	9.51964	9.79766
6735	ENSMUSG00000029097.12	Trmt44	protein_coding	chr5	35713547	35732414	-	7.67243	7.73471	7.54689	7.5157	7.63662	7.64386	8.21432	8.31288	7.69349	8.74483	8.85175	8.73809	8.75489	8.75489	8.93958	8.89482	8.45533	8.89178	8.88264	8.72792	8.87344	8.78463
2989	ENSMUSG00000021504.15	B4galt7	protein_coding	chr13	55747709	55758256	+	9.0954	8.98014	8.63662	8.41785	8.49185	9.01123	9.06878	8.46352	8.36194	10.1561	10.1849	10.128	10.23	10.151	9.95274	10.0901	9.69349	9.96723	9.67419	9.68825	10.0808	9.60918
24555	ENSMUSG00000105867.3	Gm42517	protein_coding	chr5	108513939	108515788	-	4.16993	3.80735	2.80735	4.45943	4.32193	4.75489	5.67243	4.45943	4.16993	1	1.58496	2.32193	0	0	0	1	1	0	0	0	0	0
13790	ENSMUSG00000051444.10	Bbs12	protein_coding	chr3	37366703	37375602	+	5.67243	5.16993	5.52356	5.85798	6.35755	6.26679	6.93074	6.75489	6.16993	8.71425	9.04985	8.91588	9.00562	9.58496	9	8.67596	7.62205	9.36413	9.36632	9.15735	9.66178	9.81057
14004	ENSMUSG00000052684.5	Jun	protein_coding	chr4	94937271	94940459	-	15.4315	15.444	15.3232	15.1242	15.1842	15.6107	15.8828	14.6517	14.3058	10.5401	11.1183	11.7789	11.5994	12.5653	12.8849	11.221	11.6591	11.31	12.5703	12.6695	11.2866	10.0875
17335	ENSMUSG00000075027.11	4631405J19Rik	lncRNA	chr2	92858301	92875077	+	2.32193	2	4	3.45943	3	1.58496	3.32193	3.16993	2.58496	8.24793	8.16491	7.74819	7.29462	10.5127	7.19967	7.76818	6.67243	9.11374	7.46761	7.76155	10.0307	7.57743
27872	ENSMUSG00000115896.2	Gm36677	lncRNA	chr15	59490439	59490904	+	0	0	0	1	0	1	0	0	0	3.58496	5.04439	3	4.24793	5.24793	4.85798	3.32193	3.80735	6.20945	5.35755	4.80735	6.37504	5.39232
21541	ENSMUSG00000094694.7	Ighv1-9	IG_V_gene	chr12	114547189	114547622	-	11.1357	9.87652	7.65821	7.87652	7.2854	4.70044	5.55459	9.53333	8.27146	0	0	1.58496	0	0	0	0	1	1	1	1.58496	2.32193	1.58496
12277	ENSMUSG00000044303.7	Cdkn2a	protein_coding	chr4	89192708	89212890	-	3.90689	3.16993	3.32193	6.33985	5.45943	2.32193	4	4.32193	3.80735	9.93221	11.5043	10.7773	8.36632	10.6537	8.86728	8.224	10.1124	11.0901	9.18735	9.83131	11.2131	7.86419
10487	ENSMUSG00000038383.17	Pigu	protein_coding	chr2	155120163	155199350	-	9.94691	10.1306	9.62753	9.73302	9.77972	10.021	9.95274	10.1357	10.0607	11.2691	11.0788	11.4062	11.4078	11.4078	11.2603	11.617	10.7632	10.9337	10.9801	10.8368	10.8368	10.7591
21466	ENSMUSG00000094164.3	Ighv2-3	IG_V_gene	chr12	113574807	113575237	-	6.20945	3.70044	5.55459	5.39232	2.32193	3.16993	4	6.79442	4.08746	0	0	0	0	0	0	0	0	0	0	1	0	0
15220	ENSMUSG00000060181.7	Slc35e3	protein_coding	chr10	117569584	117582270	-	8.18982	8.32193	7.81378	8.19476	8.13955	8.16993	8.56224	8.56224	8.27146	10.0861	10.7245	9.73809	10.0154	10.6733	10.5812	10.5812	9.49586	11.0546	9.71425	10.0098	11.2082	10.2119
15559	ENSMUSG00000062515.4	Fabp4	protein_coding	chr3	10269148	10273636	-	15.3777	14.2526	14.5546	15.3126	14.9785	15.7362	15.6848	13.9677	15.0159	7.12928	10.783	10.9491	6.74147	9.47371	5.75489	6.12928	9.66888	6.53916	5.35755	6.71425	7.09803	6.30378
15618	ENSMUSG00000062944.5	9130023H24Rik	protein_coding	chr7	127833630	127837203	-	7.05528	7.33985	7.03342	6.67243	6.9542	6.94251	7.18982	6.76818	6.26679	7.94251	8.14466	8.27612	8.13443	7.94251	8.62205	8.30378	8.12412	8.42626	8.633	8.24317	8.21432	7.98299
11917	ENSMUSG00000042622.15	Maff	protein_coding	chr15	79230821	79243276	+	11.1357	10.8194	11.3387	11.2923	10.9958	11.1542	11.4435	12.2877	12.576	8.09803	7.9542	8.43463	9.15735	7.30378	7.05528	7.22882	8.2384	7.49185	7.74819	7.75489	8.06609	6.26679
9286	ENSMUSG00000034810.8	Scn7a	protein_coding	chr2	66503769	66615258	-	10.9061	10.8925	10.0154	12.0536	11.3597	11.4051	11.7061	11.4773	11.1176	5.72792	7.42626	8.29462	6.2854	6.59991	4.52356	3.90689	6.47573	4.9542	5.78136	4.80735	4.58496	3.45943
3097	ENSMUSG00000021708.19	Rasgrf2	protein_coding	chr13	92028519	92268164	-	8.37938	7.91886	7.39232	10.5746	9.86264	10.043	10.2644	9.2738	8.76155	2.80735	4.16993	4.64386	0	3.16993	4.08746	3.32193	2.80735	4	3	5	3.16993	4.16993
6257	ENSMUSG00000028289.13	Epha7	protein_coding	chr4	28813131	28967499	+	5.42626	5.24793	6.58496	6.47573	7.29462	5	7.43463	8.71425	8.0607	11.5784	12.0231	11.8361	12.4732	11.703	11.6073	13.6093	9.85953	11.6348	11.1592	11.6198	11.7645	12.1463
24460	ENSMUSG00000105606.2	Igkv2-109	IG_V_gene	chr6	68279411	68280142	+	8.76818	6.97728	7.41785	5.72792	4.52356	3.90689	5.12928	7.19967	7.19967	0	0	0	0	0	0	1	2.32193	0	0	0	0	1
17918	ENSMUSG00000079105.5	C7	protein_coding	chr15	5018244	5093222	-	5.90689	4.45943	6.65821	8.48382	7.41785	6.32193	6.40939	7.65821	7.31288	2	1	2.58496	3	0	0	1.58496	2	0	0	2.32193	0	0
10502	ENSMUSG00000038418.8	Egr1	protein_coding	chr18	34992876	34998037	+	14.6327	14.3676	14.2937	16.3828	16.2719	15.5367	16.4075	15.3361	14.8484	12.0795	12.446	12.3548	12.1193	13.5199	11.7228	11.8447	12.1908	12.3323	12.1066	11.8937	12.0375	11.9106
4377	ENSMUSG00000024666.7	Tmem138	protein_coding	chr19	10547842	10554726	-	7.42626	7.09803	6.65821	7.33092	7.36632	7.59991	7.73471	8.03892	7.34873	8.81057	8.64386	8.88264	8.81378	8.76155	8.73132	8.89482	8.70044	8.62571	8.69	8.56605	8.71425	8.47573
530	ENSMUSG00000003228.10	Grk5	protein_coding	chr19	60878187	61084406	+	9.99152	9.76487	9.68825	10.6284	10.4367	10.7082	10.9418	10.2515	10.2204	7.56224	8.35315	8.65821	8.47168	7.70044	8.66178	8.06609	7.8009	7.88874	8.0607	7.7879	7.9542	7.53138
12093	ENSMUSG00000043430.6	Psapl1	protein_coding	chr5	36361365	36363912	+	6.37504	5.64386	4.39232	1.58496	3.32193	2	4.16993	6.84549	4.64386	10.544	10.544	8.91588	11.4299	11.1306	10.9204	10.733	10.7541	10.1357	9.79766	10.1561	9.86109	10.3707
14153	ENSMUSG00000053475.6	Tnfaip6	protein_coding	chr2	51928021	51946698	+	12.042	10.4707	10.1737	12.3197	12.4165	12.0077	11.7078	12.6974	12.9784	6.26679	7.21917	7.06609	6.12928	6.50779	5.72792	3.70044	5.39232	6.52356	3.16993	4.32193	6.20945	2.80735
5768	ENSMUSG00000027368.7	Dusp2	protein_coding	chr2	127178079	127180296	+	9.13443	8.26679	8.52748	10.567	10.5651	11.736	11.5362	9.88264	9.99718	4.70044	5.2854	6.56986	4.39232	6.02237	4.90689	3.58496	6.20945	5.35755	5.2854	6.24793	5.58496	4.39232
5988	ENSMUSG00000027800.15	Tm4sf1	protein_coding	chr3	57193032	57209409	-	12.7183	12.1418	11.7948	13.0493	12.2952	12.0213	12.2538	12.9871	12.5786	14.1536	15.1907	14.7915	14.7927	15.0273	14.6804	14.1278	15.4895	13.9872	15.3143	14.2629	14.3764	14.3088
20121	ENSMUSG00000086709.2	Gm16263	lncRNA	chr13	118831828	118851932	-	3.16993	2.32193	1.58496	4.70044	4.45943	4.75489	4.08746	4.24793	3.58496	0	0	0	0	0	0	1	0	0	1	0	0	0
7643	ENSMUSG00000030865.5	Chp2	protein_coding	chr7	121818719	121822047	+	9.15482	8.30834	8.12412	10.4998	10.375	10.4502	11.0168	9.30834	10.0914	2.80735	5.75489	5.52356	4.45943	3.70044	5.08746	6.75489	3.70044	4.32193	3.32193	3.45943	3.90689	4.39232
4425	ENSMUSG00000024772.10	Ehd1	protein_coding	chr19	6326755	6350126	+	12.2603	12.0189	12.0334	12.3815	12.4149	12.8549	12.9801	12.1802	12.4658	9.93958	10.4949	10.6284	10.0848	9.60177	10.1331	9.75989	10.9816	10.1662	10.6493	10.7142	10.4645	10.1228
799	ENSMUSG00000005339.11	Fcer1a	protein_coding	chr1	173048851	173054781	-	5.80735	4.08746	4.16993	7.36632	7.09803	6.70044	6.45943	5.9542	6.53916	0	0	0	1.58496	1	0	0	0	1.58496	1	3	2	2
14960	ENSMUSG00000058454.16	Dhcr7	protein_coding	chr7	143376882	143402147	+	8.87036	9.36632	9.84862	8.64746	9.06609	9.39232	9.59991	9.65821	9.65105	12.585	11.2912	12.0471	11.7859	11.93	11.769	11.994	11.1668	11.6965	11.2814	11.158	11.7989	10.4367
16071	ENSMUSG00000066438.7	Plekhd1	protein_coding	chr12	80739365	80770988	+	5.61471	5.45943	3	3.70044	4.24793	3.16993	4.52356	5.04439	2.80735	7.85798	10.0224	10.0417	7.92481	10.4788	12.0279	8.74819	10.4656	10.7389	10.5812	10.3934	9.76155	8.8009
16019	ENSMUSG00000065987.13	Cd209b	protein_coding	chr8	3967655	3976844	-	8.90388	7.33092	8.46761	12.7505	13.181	10.444	11.1389	9.50779	10.4564	1.58496	4.85798	4.90689	1	1.58496	1	0	3.16993	1.58496	0	0	0	1
7465	ENSMUSG00000030544.6	Mesp1	protein_coding	chr7	79441989	79443536	-	1	0	0	0	1	0	1	0	1	5.04439	6.55459	5.32193	5.9542	9.15987	6.67243	5.58496	4	7.58496	6.71425	6.53916	7.15987	5.75489
15531	ENSMUSG00000062312.6	Erbb2	protein_coding	chr11	98303296	98328542	+	10.0444	10.4707	10.1911	9.19967	9.36413	8.98868	10.4367	10.8337	9.76155	12.6259	11.7818	12.3208	12.6083	11.9901	12.4924	12.7307	11.7048	12.1144	12.8925	12.3006	11.7899	11.969
4131	ENSMUSG00000024186.16	Rgs11	protein_coding	chr17	26421925	26430298	+	6.58496	5.61471	7.98299	6.62936	6.79442	7.39232	7.77479	7.35755	6.58496	11.1972	10.7271	10.3718	11.8045	12.595	11.2503	10.9549	10.2372	11.7952	12.3281	12.1466	11.7879	12.4946
10744	ENSMUSG00000039062.16	Anpep	protein_coding	chr7	79471551	79510807	-	12.7669	12.4883	12.8521	11.9672	11.8603	13.207	12.8295	12.8252	12.3518	14.4087	15.1634	15.2034	15.5764	14.6618	15.7138	14.9611	14.3181	14.6855	14.0315	14.7463	14.2812	14.9917
17933	ENSMUSG00000079168.5	Cd209g	protein_coding	chr8	4184098	4187707	+	8.85487	6.89482	6.80735	9.35315	10.1472	9.633	10.5831	8.58871	10.0168	1	4.9542	4.64386	1	3	1.58496	1.58496	3.70044	2.80735	0	1.58496	1.58496	1
25011	ENSMUSG00000107143.2	Gm6598	lncRNA	chr5	130249292	130251906	-	3	3	3	3.32193	2.32193	2	2.58496	1.58496	3.16993	5.80735	5.49185	5.35755	5.85798	6.24793	5.67243	4.9542	4.45943	6.20945	6.04439	6.12928	6.22882	6.2854
13066	ENSMUSG00000047842.8	Diras2	protein_coding	chr13	52658416	52685315	-	5.49185	5.20945	5.70044	5.75489	5.88264	7.32193	8.31288	6.78136	5.90689	0	1	1.58496	3.58496	1	0	0	2	2	1.58496	2.80735	1.58496	1.58496
2319	ENSMUSG00000020287.16	Mpg	protein_coding	chr11	32176505	32182700	+	9.40514	9.46352	8.85798	8.65105	8.84549	8.89178	9.25974	9.12928	9.24793	10.5859	10.7903	10.6348	10.5314	11.0721	10.1163	10.0444	10.2946	10.9535	10.4788	10.4168	11.0084	10.6073
8865	ENSMUSG00000033510.15	Otud7a	protein_coding	chr7	63094499	63408776	+	1	1	2.58496	2.80735	3.58496	1.58496	3.32193	3.45943	2.58496	7.03342	8.74819	8.72792	7.10852	9.2503	6.78136	5.78136	9.49785	8.19967	7.24793	7.56986	8.52748	5.88264
17569	ENSMUSG00000076677.2	Ighv6-3	IG_V_gene	chr12	114355332	114355789	-	10.2527	7.96	6.80735	7.77479	5.49185	4.52356	6.61471	10.8202	7.14975	1.58496	2	1	0	1	0	0	1	0	1	0	2	2
1530	ENSMUSG00000015396.5	Cd83	protein_coding	chr13	43938251	43956608	+	11.9625	10.8742	10.5236	12.5041	12.4974	14.0142	13.2979	11.5425	12.7572	7.05528	7.84549	8.56986	6.35755	5.16993	6.90689	5.67243	6.42626	8.30378	7.04439	8.69697	7.41785	7.93664
21794	ENSMUSG00000096594.3	Igkv8-19	IG_V_gene	chr6	70317860	70318437	-	10.0967	7.33092	10.0861	8.09276	5.08746	4.39232	8.8009	6.44294	5.9542	0	1.58496	0	1	0	0	0	1.58496	0	1	1	1	2
8241	ENSMUSG00000032000.18	Birc3	protein_coding	chr9	7848700	7873187	-	11.6795	11.1026	12.4276	11.6334	11.5531	11.9858	12.1892	12.334	12.1596	9.69523	9.54689	9.98868	10.2095	9.40088	9.86264	9.17493	8.73132	9.86882	10.1293	10.2456	9.81538	9.8933
9500	ENSMUSG00000035472.15	Slc25a21	protein_coding	chr12	56759419	57244257	-	3.16993	2	2.58496	3.70044	3.16993	3.16993	4.64386	2.80735	3.80735	1	0	0	0	0	0	0	0	1	1	1	0	1
13195	ENSMUSG00000048440.17	Cyp4f16	protein_coding	chr17	32755532	32770772	+	8.35755	8.28077	7.93074	8.35755	8.29462	9.08746	9.21917	8.69349	8.92184	9.56986	10.1636	10.2456	10.0835	10.0348	10.0647	9.84862	9.75989	10.0701	10.0362	10.2021	10.0993	9.90689
20665	ENSMUSG00000089712.3	Gm15889	lncRNA	chr8	95104500	95106945	+	1	1	0	2.32193	2.32193	2	1.58496	0	0	5	5.55459	5.2854	6.37504	5.88264	5.80735	5.35755	5.24793	6.58496	4.32193	6.02237	5.72792	4
16058	ENSMUSG00000066278.7	Vps37b	protein_coding	chr5	124142704	124170333	-	12.4737	12.7932	12.5459	12.3228	12.5897	14.1891	14.2529	12.2506	12.6029	10.599	10.0112	9.9901	10.6457	10.0238	9.95274	10.3608	9.79928	10.314	10.043	9.81698	10.4221	8.76487
5343	ENSMUSG00000026587.16	Astn1	protein_coding	chr1	158189843	158519351	+	3.80735	3	3	7.37504	6.78136	3.32193	4.24793	4.90689	4.64386	0	0	0	0	0	0	0	0	0	0	0	0	0
25060	ENSMUSG00000107277.2	Gm10461	TEC	chr5	32764364	32769149	-	4.08746	3.90689	4.45943	3.90689	4.80735	3	4	3.32193	4.70044	6.71425	6.74147	6.49185	6.91886	7.2384	6.84549	6.70044	5.88264	6.88264	7.05528	6.97728	7.27612	7.40939
16891	ENSMUSG00000072945.4	Ripply1	protein_coding	chrX	138680298	138683102	-	0	0	1	1	1	0	0	2	0	6.18982	5.9542	7.17991	5.49185	5.42626	7.75489	3	5.45943	5.58496	3.58496	5.55459	5.85798	5.49185
22925	ENSMUSG00000100301.7	6030407O03Rik	lncRNA	chr1	73657247	73903625	-	1.58496	1	1	4	3	0	3.16993	3.16993	3.16993	5.61471	7.62205	6.30378	7.59246	7.5157	7.06609	5.49185	7.05528	7.27612	7.7879	7.58496	6.64386	7.84549
17547	ENSMUSG00000076612.9	Ighg2c	IG_C_gene	chr12	113248945	113252552	-	7.33092	10.9136	11.5157	11.8922	10.5632	5.04439	10.3061	8.48784	11.2656	1.58496	2	4.64386	1	2	0	3	0	2	0	0	1.58496	0
8407	ENSMUSG00000032315.7	Cyp1a1	protein_coding	chr9	57595211	57611107	+	8.21432	8.37504	6.62936	7.09803	7.45121	1.58496	4.45943	6.98868	7.06609	0	1	0	0	0	0	0	1	0	0	0	0	0
14084	ENSMUSG00000053113.4	Socs3	protein_coding	chr11	117856905	117860873	-	13.832	13.6416	12.8378	13.8618	14.0404	13.7998	14.3311	13.7908	13.3219	9.06609	10.4263	10.5275	10.1137	9.76818	10.0182	8.46352	10.0993	10.5088	11.6551	11.1731	11.1421	10.5981
19472	ENSMUSG00000085095.3	Gm15635	lncRNA	chr7	99309337	99316707	+	7.03342	8.54689	9.44294	6.30378	6.75489	3.90689	4.24793	5.49185	8.17991	1	0	2	1	0	1	1	1	0	0	1.58496	0	1
7662	ENSMUSG00000030889.15	Vwa3a	protein_coding	chr7	120338541	120404965	+	5.90689	5.04439	5.75489	7.94251	7.01123	7.82018	7.84549	6.79442	6.02237	1	1.58496	2.32193	1	3.45943	1	1.58496	1.58496	3.16993	3.32193	1	2	0
11293	ENSMUSG00000040584.9	Abcb1a	protein_coding	chr5	8710077	8798575	+	8.49586	7.90087	7.85175	11.041	10.1724	9.97871	10.5999	9.783	9.30378	4.90689	5.49185	6.76818	4.90689	5.78136	4.45943	4.39232	4.08746	4.90689	5.08746	5.52356	5.32193	4.32193
28425	ENSMUSG00000117799.2	Gm50295	lncRNA	chr17	27267250	27270388	-	3.58496	3.32193	1.58496	1.58496	2	1.58496	2	3	2.32193	6.85798	6.39232	4.52356	6.70044	7.49185	5.61471	6.87036	6.26679	6.91886	5.42626	5.83289	6.64386	6.30378
8774	ENSMUSG00000033200.17	Tpsg1	protein_coding	chr17	25588247	25593416	+	4.45943	2.32193	3.58496	6.10852	6.16993	5.39232	5.90689	5	6.12928	0	1	1.58496	0	1	0	0	0	0	1	0	0	0
8682	ENSMUSG00000032878.17	Ccdc85a	protein_coding	chr11	28335685	28534324	-	7.76818	7.49985	6.91886	9.57932	8.93958	9.0607	9.13443	7.88264	7.88874	3	3.58496	3.32193	2	4.64386	0	2.80735	0	2.58496	0	1	0	1.58496
27655	ENSMUSG00000115149.2	9330188P03Rik	lncRNA	chr14	105826910	105869488	+	7.13955	6.83289	7.12928	5.75489	5.49185	5.61471	6.52356	8.03342	6.6865	10.2372	11.1843	10.0526	10.792	11.8941	10.4388	9.57743	9.17742	11.3393	11.3987	10.4273	12.0556	11.0539
17197	ENSMUSG00000074472.11	Zfp872	protein_coding	chr9	22099386	22113419	+	2.80735	2	3.58496	0	0	2	2	3.16993	3.16993	7.12928	6.71425	6.04439	7.60733	7.13955	7.7211	6.79442	6.26679	7.19967	6.6865	7.13955	5.55459	6.88264
16065	ENSMUSG00000066363.13	Serpina3f	protein_coding	chr12	104180803	104187388	+	6.24793	5.2854	5.78136	8.22882	8.17493	7.52356	5.72792	6	7.25739	2	1.58496	4.16993	2.80735	1.58496	2	1	3	2	2	3.45943	2.32193	1.58496
13639	ENSMUSG00000050714.10	Zbtb26	protein_coding	chr2	37322180	37333147	-	6.98868	7.45943	7.09803	7.30378	7.76818	7.20945	7.70044	7.45943	6.67243	10.0362	9.99859	9.71253	9.93811	9.67243	9.98299	10.1306	8.17493	10.2656	10.2831	9.96	10.4898	10.3934
27802	ENSMUSG00000115680.2	Gm35167	lncRNA	chr15	38184253	38202461	-	2.32193	2	1	2.32193	2.32193	3.16993	2.80735	2.32193	2.32193	0	0	0	0	1	0	0	0	0	0	0	0	0
21462	ENSMUSG00000094124.6	Ighv1-74	IG_V_gene	chr12	115766268	115766700	-	7.80735	4.16993	3.80735	4.9542	3.45943	3	4.08746	5.16993	4.16993	0	0	0	0	0	0	0	0	1	0	0	1	1
17514	ENSMUSG00000076545.3	Igkv4-72	IG_V_gene	chr6	69203838	69204417	-	8.9629	8.35755	8.85175	6.12928	5.97728	4.9542	5.72792	4.64386	6.55459	0	2.32193	2.58496	0	0	0	0	0	0	1.58496	1	0	2
7007	ENSMUSG00000029576.18	Radil	protein_coding	chr5	142470594	142536853	-	7.5157	7.85798	7.90087	8.39232	8.19967	8.29002	8.69697	6.91886	7.53916	4.52356	4.85798	5.32193	5.70044	4.9542	4	3	4.08746	4.64386	3.58496	4.58496	4.58496	5.93074
13916	ENSMUSG00000052221.9	Ppp1r36	protein_coding	chr12	76464312	76486266	+	4.45943	4.32193	5.45943	4.39232	4.08746	2.32193	5.35755	6.18982	5.39232	8.224	8.33985	7.74819	8.41785	8.12412	8.77808	8.93369	8.49985	8.32193	7.69349	8.18982	8.07146	8.50779
10648	ENSMUSG00000038775.15	Vill	protein_coding	chr9	118881846	118900593	+	10.29	10.2336	9.07414	8.9571	9.11114	8.86728	9.59432	9.94691	9.31967	12.0109	11.6948	12.656	12.158	11.7628	12.2161	11.7147	12.2776	11.9151	13.4839	13.1523	11.183	11.9263
6384	ENSMUSG00000028525.17	Pde4b	protein_coding	chr4	101944740	102464456	+	13.6091	13.1941	13.4795	12.8977	12.7634	13.0357	13.1069	13.8217	14.0229	10.5906	11.1978	11.7402	11.3055	10.5878	11.0627	10.4878	9.66356	11.2384	11.0042	10.6546	11.3066	11.0105
4925	ENSMUSG00000025784.6	Clec3b	protein_coding	chr9	122980011	122986497	+	11.4553	9.39232	10.5372	13.3159	13.6241	13.7518	13.7372	12.1941	13.3483	3.80735	8.55842	6	2.80735	4.90689	3.58496	3.45943	7.7211	4	4.16993	3.80735	4.08746	3.90689
26282	ENSMUSG00000110945.2	Gm9856	lncRNA	chr9	122848060	122850637	-	4.58496	4.80735	4.90689	4.58496	4.58496	4.39232	5.24793	4.9542	5	7.30378	7.45121	7.42626	7.40088	7.67948	7.59991	6.24793	6.08746	7.70044	7.96578	7.88264	8.01681	8.02791
8163	ENSMUSG00000031880.8	Rrad	protein_coding	chr8	105354702	105357959	-	8.70044	7.60733	8.16993	11.3426	10.9181	10.668	10.8289	10.1267	9.98442	3.58496	5.2854	5.72792	3.70044	3.32193	2.80735	3	4.70044	4.16993	4.45943	5.16993	3.90689	5.2854
5491	ENSMUSG00000026832.13	Cytip	protein_coding	chr2	58019149	58085544	-	12.9076	13.4508	13.9453	12.3304	12.4988	13.544	13.6525	12.4484	13.0255	7.89482	8.90388	8.77149	9.51767	7.05528	9.26444	7.89482	8.85487	9.10066	10.6184	10.0028	9.18982	9.10591
20768	ENSMUSG00000089998.3	Phtf1os	lncRNA	chr3	103871852	103875897	-	3	2.80735	2	3	2	4.16993	2.58496	3.90689	3.45943	6.33985	6.70044	6.24793	6.49185	7.11894	6.74147	6.33985	5.2854	7.31288	7.2854	7.53138	7.37504	7.13955
10100	ENSMUSG00000037370.14	Enpp1	protein_coding	chr10	24513812	24588057	-	9.85643	9.44708	10.5565	9.46964	9.96867	9.21917	9.53528	11.8349	10.567	12.9742	13.7365	13.3695	12.8445	12.7595	13.4457	13.1129	12.5824	12.9061	12.617	12.3548	12.9254	12.7127
22671	ENSMUSG00000098814.3	Igkv19-93	IG_V_gene	chr6	68713281	68713764	-	8.19476	5.20945	8.08746	7.56224	6.44294	6.04439	6.18982	6.20945	8.23362	1	1	2.32193	0	0	0	0	1.58496	1.58496	2	2.32193	0	1.58496
14775	ENSMUSG00000057156.11	Homez	protein_coding	chr14	55090193	55108418	-	7.84549	7.70736	7.88264	7.3837	7.59991	7.58496	8.07682	7.92481	7.82018	8.87344	9.23362	9.29692	8.90689	8.47978	9.37721	9.61102	8.50383	9.27612	9.33092	9.24793	9.35315	9.16239
17650	ENSMUSG00000076939.3	Iglv3	IG_V_gene	chr16	19059957	19060440	-	6.26679	5.61471	5.32193	6.87036	5.85798	5.45943	6.18982	6	5.55459	0	0	0	0	0	1	0	1	2.32193	3.32193	2.80735	1.58496	2.80735
24743	ENSMUSG00000106391.2	Gm42690	TEC	chr5	100577585	100579420	+	2.80735	2.32193	2	2.58496	3.58496	3.32193	2.32193	2	4.08746	5.35755	5.32193	5.35755	4.80735	5.83289	4.70044	5.42626	5.08746	5.61471	5.58496	5.64386	5.35755	6
14810	ENSMUSG00000057378.16	Ryr3	protein_coding	chr2	112461700	113047441	-	6.26679	5.42626	6.47573	6.85798	5.90689	4.75489	5.67243	6.24793	5.55459	1	2.32193	1.58496	2.32193	1	2	0	0	3	3	2	1.58496	0
2169	ENSMUSG00000020027.19	Socs2	protein_coding	chr10	95221224	95253042	-	9.25267	9.00562	9.62205	10.5934	10.0768	9.35315	10.4584	10.9922	10.5147	13.0224	13.1405	12.8603	13.2771	13.7175	12.6647	12.7463	12.1802	12.581	11.7266	12.6389	12.2264	13.1072
14321	ENSMUSG00000054474.16	Thnsl2	protein_coding	chr6	71105150	71121423	-	8	7.27612	7.40939	8.19476	8.13443	7.3837	8.03342	7.79442	7.92481	10.2131	9.45327	9.28771	9.76487	9.44501	9.31061	9.05528	9.58496	9.92481	8.91886	9.09276	9.35535	9.59805
20153	ENSMUSG00000086774.2	Gm11915	lncRNA	chr4	28814297	28815076	-	0	0	0	1	2	0	1	2	1	4.16993	5.24793	4.52356	4.64386	5.35755	3.70044	4.9542	2.80735	5.35755	4.75489	4.64386	5.08746	5.20945
5600	ENSMUSG00000027016.18	Zfp385b	protein_coding	chr2	77240978	77649983	-	4.39232	3.32193	4.90689	6.70044	6.14975	4.39232	4.58496	6.14975	5.88264	10.0014	9.7211	8.31741	9.36632	10.4231	9.60363	11.1911	9.03342	9.87036	8.69697	9.77479	9.39874	10.5255
924	ENSMUSG00000006218.5	Fam131c	protein_coding	chr4	141095531	141111486	+	4.08746	3.16993	4.08746	3.32193	4	2.80735	4.52356	5.9542	4.75489	6.58496	8.65821	8.61839	7.62205	9.02237	8.25267	7.04439	9.56986	8.94251	7.36632	8.01123	9.17493	7.78136
25921	ENSMUSG00000109857.2	Gm53058	lncRNA	chr16	13280410	13285101	+	4.58496	3.80735	5.32193	4.16993	4.24793	1.58496	2.58496	4.24793	3.80735	7.56224	7.70736	7.42626	7.10852	8.88264	8.47978	7.52356	7.21917	7.89482	8.61839	8.26679	8.16993	8.40514
5034	ENSMUSG00000026012.3	Cd28	protein_coding	chr1	60755959	60812518	+	8.78463	7.37504	8.03892	9.87805	10.3354	12.1049	12.1108	8.48784	8.67948	1.58496	3.90689	3.90689	3.45943	3.16993	3.58496	2.58496	2.32193	4.70044	4.08746	5.2854	4.16993	4.16993
2016	ENSMUSG00000019577.7	Pdk4	protein_coding	chr6	5483351	5496309	-	17.0197	16.5804	14.154	14.2191	14.1118	9.92778	11.5703	12.5375	12.4959	6.52356	7.21917	7.12928	7.58496	6.70044	6.52356	6.16993	6.61471	6.14975	6.42626	7.71425	5.9542	4.90689
17651	ENSMUSG00000076940.4	Iglv2	IG_V_gene	chr16	19079151	19079609	-	9.19229	7.61471	8.67948	7.65105	6.02237	3	6.75489	4.9542	5.70044	0	0	1	0	1.58496	1	0	0	1	1.58496	1	0	0
3787	ENSMUSG00000022951.17	Rcan1	protein_coding	chr16	92188841	92267755	-	12.3573	12.2073	10.6366	12.5772	12.1624	10.9593	10.7977	12.128	11.9385	8.63662	9.19967	10.0674	8.73471	8.633	9.21432	8.71425	9.22159	9.21675	9.19967	9.53333	9.40939	8.85175
2640	ENSMUSG00000020838.13	Slc6a4	protein_coding	chr11	76889429	76923166	+	5.93074	4.52356	4.9542	7.78136	7.99435	7.7211	7.97154	6.88264	7.59991	1.58496	2.58496	2	2.80735	2.32193	2.32193	1	1.58496	2	2	1.58496	2	2
21652	ENSMUSG00000095589.3	Ighv1-55	IG_V_gene	chr12	115171715	115172211	-	10.0901	6.47573	6.30378	7.85175	4.90689	4.39232	3.80735	7.62936	5.83289	1	1.58496	0	0	0	0	0	0	0	1	0	1	1
21520	ENSMUSG00000094561.2	Ighv1-22	IG_V_gene	chr12	114709893	114710326	-	8.59619	7.7211	8.24793	7.18982	4.32193	4.75489	4.90689	6.10852	5.70044	0	1.58496	1.58496	0	0	0	0	2.32193	0	0	2.32193	0	1
26563	ENSMUSG00000111888.2	Gm46212	lncRNA	chr10	14420234	14426775	+	2.32193	2.32193	1	3	2	2.58496	2	3	2.32193	4.16993	5.45943	4.70044	3.80735	4.85798	4.32193	4.85798	5.2854	4.52356	4.70044	4.45943	4.16993	4.64386
21593	ENSMUSG00000095127.3	Ighv1-82	IG_V_gene	chr12	115916158	115916625	-	11.1137	8.06609	11.1472	8.16491	5.12928	5.67243	5.61471	6.18982	6.18982	0	0	1	0	0	1	0	0	1.58496	0	1.58496	0	0
7208	ENSMUSG00000030048.6	Gkn3	protein_coding	chr6	87360238	87365917	-	5.2854	3.32193	2.32193	6.64386	6.93074	4.52356	6.04439	5.75489	3	0	0	1	0	0	0	0	0	0	0	0	0	0
4086	ENSMUSG00000024107.8	Lhcgr	protein_coding	chr17	89023909	89099418	-	3	2.80735	2.58496	4.80735	3.90689	3.45943	2.32193	3	1	0	0	0	0	0	0	0	0	0	0	0	0	0
21686	ENSMUSG00000095794.3	Igkv6-17	IG_V_gene	chr6	70348423	70348977	+	7.82655	7	6.97728	6.58496	5.16993	5.39232	5.9542	10.8146	7.13955	0	1	1.58496	1	0	1	1	1.58496	0	2	0	1.58496	2.32193
8726	ENSMUSG00000033029.13	1700088E04Rik	protein_coding	chr15	79013549	79025453	-	5.58496	5.32193	5.04439	5.20945	5.67243	5.16993	5.12928	5.9542	5.70044	6.45943	6.79442	6.49185	6.74147	7.06609	7.04439	6.79442	7.45943	6.49185	6.6865	7.05528	6.83289	7.11894
14586	ENSMUSG00000056014.16	A430033K04Rik	protein_coding	chr5	138621121	138650676	+	6.98868	7.65105	7.35755	7.2384	7.08746	7.39232	7.84549	6.79442	6.16993	9.19722	9.45121	9.05257	9.08215	9.42626	9.32418	9.3443	7.97154	9.40939	9.01959	9	9.32643	9.37938
243	ENSMUSG00000001444.3	Tbx21	protein_coding	chr11	96988897	97006157	-	7.15987	6.10852	6.84549	7.2384	8.00562	7.94251	7.72792	7.08746	8.25739	1	3	4.32193	2.80735	2	4.16993	1.58496	3	3.32193	3.16993	3.32193	3.45943	2
5410	ENSMUSG00000026697.11	Myoc	protein_coding	chr1	162466724	162477262	+	8.8857	7.01123	7.37504	12.32	12.5226	10.3454	10.4848	9.62571	9.23601	2	4.45943	4	2	3	3.32193	1	4.64386	4.24793	3.45943	3.32193	3.70044	3.32193
16428	ENSMUSG00000069515.7	Lyz1	protein_coding	chr10	117123702	117128773	-	10.4041	8.92184	8.94544	13.2902	13.3283	10.5765	11.0498	8.65821	9.8933	2.58496	6.12928	4.58496	2.32193	2.32193	3.32193	3	5.85798	5.20945	2.80735	4.08746	2.80735	4.39232
14952	ENSMUSG00000058427.11	Cxcl2	protein_coding	chr5	91051730	91053797	+	12.4538	11.1235	9.7364	11.6221	12.2923	14.3104	13.3009	11.9088	13.1992	4.16993	5.20945	4.58496	5.12928	4.75489	6.52356	3.58496	5.16993	6.18982	6.80735	8.94251	6.58496	6
25994	ENSMUSG00000110115.2	Gm32486	lncRNA	chr7	138872733	138876781	-	1	0	0	0	0	0	0	1.58496	0	3.70044	3.45943	3.16993	3.45943	2.80735	4.16993	5.20945	2	4	4.85798	3.90689	4	3.80735
17575	ENSMUSG00000076731.4	Ighv8-12	IG_V_gene	chr12	115611565	115612007	-	8.61471	8.27146	6.75489	6.12928	4.16993	4.39232	5.2854	8.51175	4.64386	0	0	1	0	0	0	0	1	0	1	0	0	2
13498	ENSMUSG00000050014.9	Apol10b	protein_coding	chr15	77468019	77480325	-	7.16993	6.84549	7.21917	8.78136	8.37504	7.74147	8.17493	8.13955	7.8009	4.70044	5.39232	5.24793	5.16993	4.9542	4.58496	4.08746	3.58496	5.08746	4.32193	3.70044	4.58496	2.80735
4805	ENSMUSG00000025479.10	Cyp2e1	protein_coding	chr7	140343652	140354900	+	8.03892	4.90689	6.08746	10.0444	10.623	4.16993	7.16993	7.7211	8.07146	0	1	2	0	0	0	0	3.16993	0	0	0	0	1
28319	ENSMUSG00000117486.2	Gm30938	lncRNA	chr17	87772068	87781170	-	3.45943	3	2.32193	3.80735	3.16993	1.58496	3	3.45943	3.70044	7.15987	6.42626	5.55459	6.14975	5.55459	5.97728	6.20945	5.61471	5.80735	5	5.72792	5.83289	5.88264
17539	ENSMUSG00000076596.4	Igkv3-10	IG_V_gene	chr6	70549617	70550214	+	6.06609	5.75489	5.12928	5.67243	4.58496	4.32193	4.75489	9.16491	5.04439	0	0	1	0	0	0	0	0	2.58496	1	2	0	0
11308	ENSMUSG00000040618.8	Pck2	protein_coding	chr14	55777723	55788699	+	10.3685	10.0954	10.0607	10.1536	10.0674	10.1948	10.6821	10.9766	10.9388	11.9462	11.9359	12.2294	11.5646	11.8754	11.7682	12.1573	11.9144	11.7266	11.6733	11.9001	11.9392	11.1731
17925	ENSMUSG00000079138.4	Gm8818	processed_pseudogene	chr1	153181178	153182224	+	4	2.80735	2.58496	5.16993	5.39232	5.70044	5.83289	2.32193	4.16993	0	0	1	0	0	0	0	0	1	0	0	0	0
13721	ENSMUSG00000051113.10	Fam71e1	protein_coding	chr7	44146005	44150910	+	5.49185	5.04439	4.80735	4.58496	5.61471	4.16993	4.70044	4.32193	4.45943	6.06609	6.61471	6.56986	6.96578	7.53916	6.80735	6.45943	7.22882	7.41785	7.5157	6.90689	7.08746	7.10852
11793	ENSMUSG00000042256.6	Ptchd4	protein_coding	chr17	42626838	42815968	+	2.80735	3.45943	5.52356	2	4.39232	4.16993	5.12928	6.58496	5.42626	0	0	0	0	1	0	0	0	0	1	0	0	0
195	ENSMUSG00000001143.14	Lman2l	protein_coding	chr1	36458952	36484352	-	9.91886	9.86109	9.39446	9.6987	9.91737	9.55459	9.68124	9.97298	9.56033	11.0471	10.9737	11.0063	11.4378	11.0688	11.9114	12.1696	10.6284	11.3902	11.638	11.4988	11.2252	11.3343
1982	ENSMUSG00000019278.6	Dpep1	protein_coding	chr8	123912981	123928551	+	10.8074	9.36413	10.4533	12.1082	12.3015	12.5943	13.1246	11.258	12.7655	2.58496	7.31288	6.59991	3.32193	4.08746	2.32193	1	5.83289	2.32193	2.32193	1	2.58496	1
24091	ENSMUSG00000104548.2	Gm43857	TEC	chr3	152096799	152099877	-	2.80735	3.45943	2.80735	3.45943	3.58496	4	4.08746	3.45943	2.32193	6.52356	6.33985	5.58496	6.02237	6.49185	6.26679	6.91886	5	6.82018	7	7.07682	7.05528	7.03342
14757	ENSMUSG00000057068.16	Fam47e	protein_coding	chr5	92702928	92739138	+	0	0	0	1.58496	2.58496	0	0	1.58496	1	4.16993	3.90689	4.08746	4.08746	2.80735	3.16993	4	4.39232	4.70044	3.70044	3.90689	4.32193	4.58496
10761	ENSMUSG00000039099.8	Wdr93	protein_coding	chr7	79392911	79435698	+	3.90689	3.80735	3.16993	3.45943	4.32193	4	3.58496	3.16993	3.45943	6.12928	5.70044	5.16993	5.39232	6.32193	5.70044	6.20945	5.16993	5.45943	5.42626	5.12928	5.55459	5.16993
5877	ENSMUSG00000027570.16	Col9a3	protein_coding	chr2	180239583	180263982	+	8.52356	8.04985	9.06878	7.67243	8.79442	7.30378	9.52552	11.4898	10.5028	12.8529	13.6032	12.8725	13.1419	13.2716	12.8277	12.8863	12.0861	13.6114	12.748	12.8779	13.5056	13.8978
6318	ENSMUSG00000028410.14	Dnaja1	protein_coding	chr4	40722150	40737149	+	12.2866	11.823	12.0182	11.6488	11.6334	11.6262	11.6957	11.9039	11.8474	9.99577	10.7665	10.8226	9.87652	10.5108	10.4676	9.96723	10.2503	10.6996	10.9894	10.6961	10.7339	10.236
24297	ENSMUSG00000105139.2	Gm19391	lncRNA	chr3	109027849	109030211	-	3	2	3.45943	4.08746	3.70044	4	3.80735	3.45943	4.32193	6.52356	7.2384	6.32193	7.2854	8.05528	7.62205	6.61471	5.64386	7.53916	8.30378	7.79442	7.65105	7.86419
11103	ENSMUSG00000040037.14	Negr1	protein_coding	chr3	156267431	157022082	+	6.06609	4.08746	4.58496	7.93074	7.39232	8.12928	7.32193	6.78136	7.87036	1.58496	2.80735	2.80735	1.58496	0	0	2.32193	0	1.58496	0	0	0	1
18024	ENSMUSG00000079543.4	Igkv13-85	IG_V_gene	chr6	68907253	68907718	-	5.97728	6.61471	6.2854	7.19967	3.45943	3.32193	3.70044	5.83289	4.64386	0	2	1.58496	0	0	0	0	1	0	1	0	0	0
6549	ENSMUSG00000028793.16	Rnf19b	protein_coding	chr4	128952064	128979679	+	12.1583	11.933	11.9151	11.9669	11.719	12.2776	12.1415	12.1212	12.3098	9.02791	9.83605	10.6457	10.0112	9.08746	9.8857	9.11114	9.76155	9.71425	10.4398	10.5098	9.45121	9.43671
9445	ENSMUSG00000035279.9	Ssc5d	protein_coding	chr7	4928784	4947825	+	9.02514	7.89482	8.46761	11.1267	10.96	11.3859	11.1241	10.3674	10.9462	4.45943	6.12928	5.72792	4.24793	6.59991	3.70044	3.90689	5.70044	6.2854	5.75489	4.70044	5.52356	4.24793
21743	ENSMUSG00000096225.8	Lhx8	protein_coding	chr3	154011931	154036296	-	3.90689	3.45943	3.32193	5.90689	5.32193	6.22882	5.64386	4.16993	5.35755	0	1	3.16993	0	1	0	0	0	1	0	0	0	0
21493	ENSMUSG00000094356.3	Igkv8-28	IG_V_gene	chr6	70120577	70121150	-	9.57932	7.40088	6.10852	5.93074	4.58496	3.90689	4.64386	4.16993	5.08746	1	0	1.58496	0	0	0	0	1	0	0	0	0	0
12441	ENSMUSG00000045007.10	Tubg2	protein_coding	chr11	101046733	101052613	+	4.80735	3.80735	4.90689	6	5.67243	5	5.58496	6.20945	5.16993	7.47573	7.80735	7.82655	7.2384	8.3443	7.53138	7.04439	8.11894	8.12412	7.2384	7.5157	8.08215	7.3837
16896	ENSMUSG00000072962.4	Gm16401	lncRNA	chr5	44257784	44259857	+	0	0	0	1.58496	1	0	1	1	0	3.58496	4.45943	4.58496	3.58496	2.32193	4.80735	5.12928	2.80735	3.32193	3.58496	4.32193	4.08746	4.64386
7226	ENSMUSG00000030077.12	Chl1	protein_coding	chr6	103487547	103727172	+	7.04439	7.44294	4.16993	9.00843	8.22882	6.74147	8.22882	7.76155	6.22882	13.7692	12.4328	11.5167	12.1684	11.6479	12.9649	12.9487	10.93	12.0681	11.2668	11.42	12.0399	12.4268
16421	ENSMUSG00000069378.15	Prdm6	protein_coding	chr18	53596655	53708979	+	3.90689	3	3.16993	5.67243	5.88264	5.16993	5.64386	6.89482	6.58496	0	2	1.58496	0	0	1	0	0	0	0	0	0	1
1917	ENSMUSG00000018830.11	Myh11	protein_coding	chr16	14012399	14109236	-	13.0166	13.5527	14.1543	13.3833	12.6294	10.9694	12.8948	14.1761	14.1963	7.42626	7.73471	10.1485	9.20945	8.87652	8	7.46761	8.66178	7.63662	8.88874	9.26679	6.30378	5.85798
13003	ENSMUSG00000047604.4	Frat2	protein_coding	chr19	41834411	41836571	-	6.80735	6.56986	8.42626	8.47978	9.23122	9.49185	9.85953	9.29232	9.91737	3.90689	4.58496	4.9542	5.35755	5.12928	4.08746	4.58496	5.49185	4.75489	5.16993	5.2854	5.32193	4.64386
27109	ENSMUSG00000113528.2	Gm32699	TEC	chr13	18118876	18120863	+	2.32193	2.32193	1	2.80735	3.32193	2.80735	2.32193	2.58496	1.58496	5.58496	6.45943	5.80735	5.83289	6.06609	6.59991	6.58496	4.24793	6.64386	6.90689	6.71425	6.18982	6.9542
7080	ENSMUSG00000029699.14	Ssc4d	protein_coding	chr5	135989065	136003385	-	5.49185	6.08746	5.52356	4.9542	5.16993	5.04439	5.16993	5.08746	5.72792	7.31288	7.59246	6.52356	7.69349	8.31288	7.21917	7.29462	7.46761	7.65821	7.72792	7.44294	7.88264	8.32643
14047	ENSMUSG00000052920.17	Prkg1	protein_coding	chr19	30541889	31742433	-	8.61102	8.45121	9.83289	10.6211	10.4094	8.36194	9.24555	10.6348	10.1434	5.08746	6.76818	6.67243	5.04439	5.08746	5.08746	3.90689	4.64386	5.45943	4	3.80735	4.9542	3.45943
7890	ENSMUSG00000031398.14	Plxna3	protein_coding	chrX	73372672	73388295	+	7.60733	7.03342	7.93664	8.64746	8.76818	8.57365	9.48985	9.90238	8.74819	11.2479	11.4853	11.2088	11.1408	11.807	12.5122	11.5774	10.4325	12.372	11.8404	11.9181	12.1235	11.8118
8966	ENSMUSG00000033871.15	Ppargc1b	protein_coding	chr18	61431207	61533502	-	6.80735	6.97728	7.71425	8.25739	8.43463	7.49185	8.07682	7.16993	6.37504	4.45943	4.32193	4.32193	5.04439	4.70044	5.2854	5.16993	3.90689	5.04439	5.52356	5.55459	4.52356	5.32193
21489	ENSMUSG00000094335.3	Igkv1-117	IG_V_gene	chr6	68098030	68098811	+	10.941	11.4099	9.21675	8.82018	6.52356	5.08746	6.33985	9.85953	7.96578	1	2.32193	2.32193	0	1	0	1	1	2.32193	2.32193	2.80735	1.58496	1
3567	ENSMUSG00000022550.19	Adck5	protein_coding	chr15	76460558	76480016	+	9.15987	8.47573	8.99435	8.633	8.56986	8.89178	9.40514	9.08215	8.99152	11.5103	10.7211	10.0954	10.8226	11.3515	10.7912	11.5807	10.1662	10.8711	10.2192	10.7406	10.7398	10.817
12531	ENSMUSG00000045392.9	Olfr1033	protein_coding	chr2	85850977	85875515	+	4.58496	3.58496	3.45943	6.35755	6.10852	5.49185	6.10852	4.75489	5	1	1.58496	2.58496	0	2	1	0	0	0	0	0	0	0
21764	ENSMUSG00000096410.3	Ighv1-19	IG_V_gene	chr12	114672268	114672755	-	5.80735	6.89482	5.2854	5.39232	3.80735	3.90689	5.16993	7.48382	6.79442	0	2.32193	0	0	0	0	0	0	0	0	1.58496	1	1
17235	ENSMUSG00000074629.4	4930518I15Rik	TEC	chr2	156698536	156700132	-	3.32193	3.32193	2.58496	3.70044	3.70044	3.58496	4.08746	3.45943	3.16993	7.03342	6.94251	6.62936	7.32193	6.87036	7.56986	7.77479	5.52356	7.62936	7.88874	7.3837	7.72792	7.87652
17530	ENSMUSG00000076577.3	Igkv8-30	IG_V_gene	chr6	70094045	70094604	-	8.10852	8.98299	5.42626	8.28077	5.42626	4.16993	5.88264	7.66534	7.20945	1	1	2	0	0	0	0	0	0	1.58496	1.58496	1	2
19475	ENSMUSG00000085105.3	Gm12758	lncRNA	chr7	33933802	33939632	+	3.32193	3.45943	3.45943	2.58496	3.16993	3.45943	1.58496	3.80735	3.58496	6.35755	6.42626	5.83289	6.16993	6.18982	6.12928	5.49185	4.70044	6.83289	5.93074	6.65821	6.89482	6.71425
1991	ENSMUSG00000019338.14	Zfp687	protein_coding	chr3	94913901	94922759	-	8.9542	9.28077	9.41785	9.19967	9.26913	9.74987	10.1421	9.86264	9.38802	10.7985	10.7616	10.6618	10.8796	10.403	11.0286	11.3083	10.3783	11.0035	11.0091	10.774	10.8431	10.9506
972	ENSMUSG00000006463.14	Zdhhc24	protein_coding	chr19	4928696	4935425	+	8.49985	8.78136	8.04985	7.75489	7.80735	8.17493	7.99435	7.86419	7.80735	9.58496	9.59059	9.45327	9.86419	9.42206	9.67772	9.96723	8.90087	9.62571	9.66	9.5411	9.49785	9.99435
7898	ENSMUSG00000031428.12	Zcchc18	protein_coding	chrX	135893904	135899221	+	5.45943	4.80735	5.45943	6.61471	6.33985	5.88264	6.72792	6.61471	5.67243	1	1.58496	3	1.58496	2	2	1.58496	0	3.45943	2.80735	3.45943	2.58496	2
2518	ENSMUSG00000020646.18	Mboat2	protein_coding	chr12	24880878	25014396	+	6.16993	6.24793	6.70044	8.07146	8.13955	7.14975	8.56605	9.13443	8.57743	11.9553	11.6129	12.0583	11.1072	10.809	11.6631	10.9218	9.75489	11.7989	11.556	11.1383	11.5608	11.0007
17494	ENSMUSG00000076508.4	Igkv17-127	IG_V_gene	chr6	67838137	67838643	+	6.10852	6.52356	5.61471	8.58871	5.12928	4	6.44294	3.80735	4.70044	0	1	1	0	0	1.58496	0	0	0	0	0	0	1
20472	ENSMUSG00000087486.2	Gm11723	lncRNA	chr11	117674152	117675881	-	2.58496	2.32193	2	1	1.58496	2.32193	1.58496	0	1.58496	5.20945	5.75489	5.80735	5.67243	7.26679	6.42626	5.24793	5.08746	6.98868	8.20945	7.31288	6.44294	7.04439
21607	ENSMUSG00000095204.7	Ighv1-52	IG_V_gene	chr12	115109107	115109539	-	8.61471	3.70044	6.55459	5.58496	5.70044	2.80735	3.90689	3.58496	5.88264	0	1	0	0	0	0	0	0	0	0	0	0	0
28197	ENSMUSG00000117123.2	Gm49890	lncRNA	chr4	88828092	88856758	-	5.45943	5.08746	4.32193	2.58496	2.32193	2.32193	2.32193	4.70044	4	8.61471	9.33092	8.50779	8.19967	10.5821	8.09276	6.90689	7.72792	10.0875	10.1787	9.40727	9.56605	9.17493
14559	ENSMUSG00000055862.8	Izumo4	protein_coding	chr10	80538018	80541207	+	6.44294	5.80735	7.04439	7.48382	7.21917	7.93664	8.14975	7.3837	7.31288	9.80252	9.63118	9.77808	9.79766	10.7168	9.56033	9.43879	9.19229	10.4051	10.6357	10.4808	10.3998	10.275
16702	ENSMUSG00000071347.4	C1qtnf9	protein_coding	chr14	61005583	61018318	+	9.36194	9.23362	9.07414	11.1724	10.8978	11.0841	11.5157	9.53333	9.68299	5.20945	5.16993	6.08746	6.33985	6.88264	7	4	6.04439	5.61471	5.72792	5.45943	5.20945	5.52356
22110	ENSMUSG00000097439.7	Gm16754	lncRNA	chr9	21136667	21144342	+	3	2	0	2.32193	2.80735	2.80735	1.58496	3	2.80735	7.62205	6.44294	6.2854	7.14975	7.18982	6.71425	4.70044	6.02237	7.7879	7.60733	6.80735	7.8392	5.83289
17560	ENSMUSG00000076655.3	Ighv4-1	IG_V_gene	chr12	113911902	113912416	-	8.73471	7.79442	5.64386	7.03342	4.64386	3.45943	3.16993	4.08746	6.42626	0	0	0	0	0	0	0	1	0	1	0	0	0
2707	ENSMUSG00000020932.15	Gfap	protein_coding	chr11	102778162	102791738	-	1.58496	2.58496	2	3.16993	3.70044	3	3.16993	5.12928	3.45943	6.67243	8.37938	7.41785	7.29462	6.18982	6.2854	5.80735	7.86419	6.84549	8.10329	7.40939	6.10852	8.16993
4846	ENSMUSG00000025555.15	Farp1	protein_coding	chr14	121272612	121521156	+	10.4737	10.5736	10.8765	10.2866	10.115	9.69	10.4062	11.6124	11.0049	11.9773	12.7215	12.2225	12.6034	12.7568	12.8828	12.7145	11.9377	13.1968	12.7659	12.7071	12.9643	13.3442
2083	ENSMUSG00000019850.12	Tnfaip3	protein_coding	chr10	18876658	18891405	-	12.5272	11.6416	12.2417	13.1861	13.468	15.2364	14.9962	12.9493	13.0721	8.69	8.91886	9.77149	9.79766	8.53138	9.12412	9.11894	7.37504	9.30606	9.53528	9.87652	9.41574	9.19722
657	ENSMUSG00000004151.18	Etv1	protein_coding	chr12	38829379	38920483	+	6.45943	5.83289	5.49185	8.02791	8.26209	8.15482	8.46761	7.44294	8.24317	12.8216	12.7097	11.7228	12.6319	13.0668	12.7196	13.5054	10.5068	12.8178	10.032	11.9947	12.4653	13.0144
14942	ENSMUSG00000058354.8	Krt6a	protein_coding	chr15	101598345	101602742	-	2.32193	1.58496	2	4.58496	2.80735	2	0	1.58496	1	8.59991	8.8009	8.28077	7.41785	6.47573	8.52356	7.02237	10.314	7.8392	9.11114	6.87036	10.6321	6.04439
22197	ENSMUSG00000097626.6	4921504A21Rik	lncRNA	chr5	19407366	19431553	-	2.32193	2	2.58496	4.16993	3.58496	4	4	4.64386	3.32193	0	0	2	0	0	0	0	1	0	0	0	0	0
2242	ENSMUSG00000020151.17	Ptprr	protein_coding	chr10	115854118	116110837	+	5.08746	4.24793	4.16993	6.79442	6.2854	5.90689	6.10852	4.9542	4.08746	0	1	0	0	0	1.58496	1	1	2.32193	0	1	1.58496	2.32193
7433	ENSMUSG00000030486.10	Zfp108	protein_coding	chr7	23954219	23961870	+	4.58496	4.70044	5.16993	5.2854	5.2854	4.52356	5.2854	5.64386	4.75489	6.91886	7.16993	6.78136	6.79442	6.44294	7.04439	6.94251	6.16993	6.98868	6.32193	6.67243	7.03342	7.16993
13984	ENSMUSG00000052563.14	D930048N14Rik	protein_coding	chr11	51541781	51548508	+	7.20945	7.62936	7.12928	4.85798	5.90689	5.88264	6.78136	7.5157	7.10852	10.2467	10.1447	10.6768	10.242	10.9556	10.5565	10.9665	8.87344	10.9016	11.5132	11.2929	11.3253	11.0868
27536	ENSMUSG00000114780.2	AI197445	lncRNA	chr13	107606322	107619218	+	1	1	1	3.32193	2.80735	1	2	3.32193	2.32193	5.80735	6.37504	5.2854	5.52356	5.55459	5.75489	5.88264	3.58496	6.06609	6.61471	5.97728	6.90689	6.22882
4445	ENSMUSG00000024798.16	Htr7	protein_coding	chr19	35936134	36034907	-	4.85798	5	5	6.76818	6.22882	6.32193	6.39232	6.26679	6.30378	1	3	3.32193	0	0	2.58496	2.32193	1	1	0	2.32193	2	2
15583	ENSMUSG00000062683.12	Atp5g2	protein_coding	chr15	102571299	102580787	-	4.32193	4.24793	3.32193	4.24793	4	3.70044	4.16993	3.80735	4	6.24793	6.30378	5.90689	6.30378	6.40939	6.24793	6.52356	4.75489	6.50779	6.59991	6.2854	6.84549	6.61471
7744	ENSMUSG00000031132.2	Cd40lg	protein_coding	chrX	56257503	56269402	+	4.85798	4.24793	5.04439	7.30378	7.53138	9.07948	9.47371	6.6865	6.74147	1	0	1.58496	2	0	2	1.58496	0	1.58496	0	2.32193	0	0
25715	ENSMUSG00000109270.2	Gm10584	lncRNA	chr7	131917393	131920020	+	2.32193	1	1	2	2	2.58496	2.32193	1.58496	2.32193	0	0	0	0	0	0	0	1	0	0	0	0	0
21696	ENSMUSG00000095889.2	Ighv1-58	IG_V_gene	chr12	115275786	115276219	-	8.13443	5.32193	5.24793	5.42626	3.16993	3	4	3.16993	4.9542	0	0	1	0	0	0	0	0	0	0	0	0	0
12132	ENSMUSG00000043631.9	Ecm2	protein_coding	chr13	49658286	49686265	+	9.03067	8.08215	8.50779	11.2282	11.0389	10.4767	10.7616	9.99577	10.2107	5.49185	6.74147	7.25739	6.20945	6.83289	5.2854	5.08746	5.58496	5.20945	5	4.90689	5.16993	4.9542
11490	ENSMUSG00000041202.13	Pla2g2d	protein_coding	chr4	138503046	138509357	+	8.10329	6	7.55459	10.875	11.2119	10.0607	10.9665	8.86419	9.88111	2.32193	4.58496	3.70044	2.58496	4.16993	3.32193	1	3.58496	4.08746	3	3.32193	4	4.45943
14694	ENSMUSG00000056632.9	Dsg3	protein_coding	chr18	20643331	20680516	+	0	1	0	1.58496	2.32193	0	3.45943	4.24793	2	10.6008	8.26679	6.37504	9.18239	7.62205	7.34873	10.0014	7.88264	7.3837	7.08746	5.49185	8.55075	8.11374
20642	ENSMUSG00000089663.2	Gm15651	lncRNA	chr16	22367303	22369899	+	2.32193	2.32193	1	3.16993	2.58496	0	0	3.70044	3	6.96578	6.65821	5.49185	6.35755	7.31288	5.9542	6.08746	5.61471	6.40939	5.75489	6.06609	7.13955	6.40939
17531	ENSMUSG00000076580.4	Igkv8-27	IG_V_gene	chr6	70148793	70149254	-	8.08215	7.29462	8.42206	6.62936	6.32193	5.20945	4.58496	8.89178	5.35755	2.32193	2.58496	2.32193	0	0	0	1	1.58496	1	0	2	0	2.32193
2245	ENSMUSG00000020154.11	Ptprb	protein_coding	chr10	116111428	116225440	+	11.5637	11.5976	11.3163	13.9376	13.0177	13.2405	13.692	12.4765	11.6216	7.52356	7.85175	9.56033	8.04439	9.33092	8.3966	8.43463	7.7879	7.13955	7.65821	6.47573	6.58496	6.24793
17501	ENSMUSG00000076526.7	Igkv12-98	IG_V_gene	chr6	68547747	68548219	+	5.58496	5.78136	4.24793	5.72792	3.70044	4.16993	3.45943	1.58496	4.39232	0	0	1	1.58496	0	0	1	0	0	0	0	0	0
12519	ENSMUSG00000045345.7	9530056K15Rik	TEC	chr5	143383003	143385318	-	1.58496	1	1	2	2	1.58496	2	2	2.80735	4.80735	4.80735	4.64386	4.58496	6.30378	4.58496	4.24793	3.80735	5.64386	5.55459	5.39232	5.9542	5.2854
19535	ENSMUSG00000085250.2	Gm15234	lncRNA	chr3	94566268	94567422	+	2.32193	0	1	0	0	0	0	1	0	4.80735	4.24793	4.39232	5.16993	4	5.35755	4.52356	3.80735	5.04439	5.58496	5.24793	4.39232	6.2854
8160	ENSMUSG00000031877.10	Ces2g	protein_coding	chr8	105688350	105696169	+	8.26679	6.80735	7.56986	10.1485	9.61471	10.1536	9.99859	9.23601	9.97011	1	5.72792	5.12928	1	2.58496	2	2	4.90689	3.58496	2.32193	2.58496	3.45943	2
25199	ENSMUSG00000107726.2	Gm44037	lncRNA	chr4	103074899	103076789	+	2.58496	3	2	3.32193	2	2	3.80735	2.58496	2	5.35755	5.93074	5.20945	5.9542	7.26679	6.42626	5.97728	4.85798	6.75489	7.22882	7.17991	6.82018	6.65821
5032	ENSMUSG00000026009.15	Icos	protein_coding	chr1	61017086	61039479	+	6.78136	6.30378	7.29462	9.82814	9.82018	11.0855	11.3146	8.29921	8.98299	1.58496	2.58496	2	3	1	2.80735	2	2.80735	4.45943	3.45943	4.32193	4.08746	2.80735
20309	ENSMUSG00000087132.9	A930001C03Rik	lncRNA	chr19	4489031	4499001	+	5.04439	5.04439	3.58496	2.58496	1.58496	1.58496	1	3.58496	2.58496	7.90689	8.40939	8.31288	7.14975	9.25739	7.53138	8.07682	6.55459	9.28771	8.76487	8.74147	9.74147	7.3837
9116	ENSMUSG00000034324.17	Tmem132c	protein_coding	chr5	127318872	127642857	+	5.75489	2.32193	5.9542	8.37938	8.23362	7.60733	8.29462	8.03342	8.53528	0	2.80735	2	0	1.58496	0	1	0	0	1	1	0	0
21638	ENSMUSG00000095442.2	Ighv1-4	IG_V_gene	chr12	114450756	114451189	-	1.58496	4.58496	4.70044	4.39232	3.80735	1.58496	2.80735	4.24793	3.58496	1	0	0	0	0	0	0	0	0	0	0	0	0
4446	ENSMUSG00000024799.17	Tm7sf2	protein_coding	chr19	6112851	6118403	-	7.11894	6.96578	8.16491	7.2854	7.85798	7.05528	7.41785	7.73471	7.83289	10.2761	8.6865	9.17243	9.66	9.49185	9.10591	9.90087	9.17991	9.11894	9.39446	9.16742	9.07414	9.07948
16295	ENSMUSG00000068263.12	Efcc1	protein_coding	chr6	87707851	87732890	+	3.90689	2.80735	3.80735	6.55459	6.82018	6.49185	6.94251	5.32193	4.90689	1	1.58496	1.58496	0	0	0	0	1	0	0	1	0	0
4028	ENSMUSG00000024014.9	Pim1	protein_coding	chr17	29709727	29715086	+	12.1706	11.5646	11.908	11.8929	12.0918	13.2694	13.0636	12.5639	12.5591	9.89026	9.03067	8.25739	10.102	8.83605	9.18488	9.79604	8.38802	9.64386	9.6987	10.0715	10.1573	10.3129
1372	ENSMUSG00000013495.16	Tmem175	protein_coding	chr5	108777636	108796648	+	9.02791	8.98584	8.42206	8.94251	9.14211	9.45533	9.50978	8.84235	8.86728	10.7065	10.4543	10.3465	10.6865	10.4605	10.5831	10.611	9.67419	10.1396	9.93811	10.29	10.3015	10.544
9969	ENSMUSG00000037005.17	Xpnpep2	protein_coding	chrX	47197602	47225858	+	6.84549	5.39232	6.24793	9.01959	8.75822	8.72792	8.94837	7.98868	8.60363	3.16993	4.58496	3.16993	3.16993	2.32193	1	0	2.58496	3.16993	2.32193	1.58496	2.58496	2
13709	ENSMUSG00000051041.9	Olfml1	protein_coding	chr7	107166653	107190301	+	7.01123	6	6.20945	9.14466	8.86419	9.04439	9.20701	8.20457	8.60733	1	4.16993	4.24793	1.58496	1.58496	0	1	3.32193	0	0	0	1.58496	0
25910	ENSMUSG00000109825.2	Gm45589	lncRNA	chr8	64153897	64192611	-	4.08746	4.32193	3.32193	0	0	0	1.58496	2.32193	2.58496	7.5157	8.21917	8.18488	8.68299	8.16491	7.45943	7.05528	6.32193	7.88264	6.22882	6.37504	8.32643	7.69349
7850	ENSMUSG00000031343.14	Gabra3	protein_coding	chrX	71476287	71700454	-	8.10852	6.35755	6.96578	10.1046	9.55651	10.1972	10.3242	8.87652	9.49386	1	5.35755	4.32193	0	1	0	1	3.90689	2	1	0	0	1
14761	ENSMUSG00000057098.15	Ebf1	protein_coding	chr11	44508144	44898918	+	9.50383	8.91289	8.96	11.6891	11.1111	11.4351	11.7952	10.7039	10.403	5.72792	6.89482	7.3837	4.70044	7.15987	4.39232	4.64386	6.89482	5.90689	5.16993	5.39232	5.35755	5.64386
14380	ENSMUSG00000054808.16	Actn4	protein_coding	chr7	28592673	28661765	-	14.3449	14.6238	14.5644	13.611	13.3346	13.6694	14.0756	14.529	14.3926	16.8316	16.7476	16.1457	16.8998	15.4556	17.0471	17.4353	16.5885	16.1118	15.7294	15.8724	16.1094	16.4251
22785	ENSMUSG00000099609.2	Gm29008	TEC	chr6	124694610	124694907	-	3.80735	3.58496	3.32193	1.58496	0	0	0	2.58496	2.32193	7.70044	7.08746	6.75489	7.11894	8.44294	6.61471	7.48382	5.72792	7.75489	7.73471	7.59246	7.98299	7.36632
12039	ENSMUSG00000043140.11	Tmem186	protein_coding	chr16	8451093	8455576	-	8.02237	8.16993	8.3837	8.87652	9.05257	8.20945	8.53528	7.94837	7.98868	10.1293	9.66711	9.84862	10.0715	9.75656	9.86109	10.1176	8.93664	9.82177	9.82972	9.79442	10.0196	9.98299
10294	ENSMUSG00000037944.9	Ccr7	protein_coding	chr11	99035022	99045903	-	9.25739	8.67948	9.21189	12.187	12.0158	13.5731	13.7106	10.1396	9.66356	3.16993	4.64386	6.33985	4	3.90689	4.08746	3.80735	4.85798	4.75489	5	6.47573	4.90689	5.42626
21730	ENSMUSG00000096150.2	Ighv1-85	IG_V_gene	chr12	115963648	115964081	-	5.08746	5.55459	3.70044	4.80735	3.16993	3.32193	2.80735	6.64386	7.55459	0	1.58496	0	0	0	0	0	0	0	0	0	0	0
26025	ENSMUSG00000110207.2	Gm33586	lncRNA	chr7	112583110	112610099	+	2	1.58496	3.45943	0	0	0	0	2	3.90689	7.5157	6.56986	5.64386	7.56224	7.75489	6.93074	6.93074	7.09803	6.94251	5	6.08746	6.16993	7.18982
2912	ENSMUSG00000021356.11	Irf4	protein_coding	chr13	30933209	30950959	+	9.56796	8.3837	8.55075	11.7661	11.6036	11.8734	12.3929	9.71939	10.0539	3	4.75489	5.04439	5.97728	2.58496	3.58496	2.58496	3	5.35755	5.04439	5.78136	4.64386	4.90689
1303	ENSMUSG00000011179.9	Odc1	protein_coding	chr12	17594795	17601506	+	11.1966	10.9823	11.2784	11.2946	11.2556	9.93664	10.1624	11.5372	11.543	8.56224	7.98299	9.18239	8.37069	7.64386	8.32193	7.72792	8.42626	7.09803	8.20945	7.88264	8.07682	7.22882
7937	ENSMUSG00000031495.9	Cd209d	protein_coding	chr8	3921824	3928555	-	8.64386	6.72792	7.09803	10.3004	10.8588	10.8431	11.6755	8.64024	10.3185	2	5.45943	4.24793	1.58496	2.58496	1	0	3.70044	3.45943	0	2	1.58496	1
9270	ENSMUSG00000034774.7	Dsg1c	protein_coding	chr18	20380397	20418088	+	1	1	2.32193	0	1	0	0	1.58496	2.80735	10.2467	8.21917	6.80735	8.93074	8.33092	6.83289	8.71768	5.49185	6.87036	4.08746	5.85798	6.98868	6.35755
3821	ENSMUSG00000023011.9	Faim2	protein_coding	chr15	99394893	99426046	-	7.41785	7.69349	6.76818	8.02791	6.12928	4.16993	6.22882	7.78136	7.78136	11.5226	11.4803	11.4041	11.0641	11.9084	11.8815	10.6978	11.2691	11.6861	10.8549	10.6511	11.8588	8.79442
6121	ENSMUSG00000028040.8	Efna4	protein_coding	chr3	89240697	89245335	-	7.66534	7.58496	6.58496	5.52356	6.18982	5.04439	6.82018	7.88874	7.01123	9.61102	9.76487	9.36632	10.1624	10.021	8.95128	9.7364	9.69349	9.48985	9.23362	9.10852	9.5411	9.633
7394	ENSMUSG00000030380.18	Mzf1	protein_coding	chr7	12776230	12788691	-	3.70044	3.70044	4.64386	4.24793	4.32193	4.16993	4.80735	5.12928	4.45943	7.11894	6.88264	6.26679	7.02237	7.58496	6.71425	6.82018	5.39232	7.53916	7.19967	6.90689	7.65821	7.54689
7467	ENSMUSG00000030546.15	Plin1	protein_coding	chr7	79369966	79382651	-	8.67948	7.07682	7.13955	9.69174	10.8178	9.04439	8.91588	8.224	8.9571	1	5.45943	5.2854	1	1	0	1	3.58496	2	1	0	2	1
9183	ENSMUSG00000034522.11	Zfp395	protein_coding	chr14	65595838	65636379	+	10.4666	10.2252	10.6768	10.1434	10.2288	10.6484	11.2761	11.1706	10.7202	13.1724	13.6425	12.5228	13.3844	14.1296	14.1495	14.3011	12.0423	14.8271	13.4656	13.9365	14.2679	14.3989
7366	ENSMUSG00000030321.16	Efcab12	protein_coding	chr6	115787690	115815373	-	4.24793	4	3.58496	3.58496	4.52356	2.80735	4.39232	5.2854	4	6.64386	6.24793	7.41785	6.61471	6.91886	7.32193	7.04439	5.67243	7.06609	7.90087	7.10852	6.61471	6.50779
20513	ENSMUSG00000087598.10	Zfp111	protein_coding	chr7	23893372	23910868	-	7.44294	7.53138	7.99435	7.24793	7.42626	7.48382	7.93074	8.45121	7.66534	9.16993	9.62936	9.74651	9.52356	8.93664	10.1421	9.53528	8.29921	9.76653	9.85019	9.65821	9.7364	9.77479
9279	ENSMUSG00000034793.16	G6pc3	protein_coding	chr11	102080446	102084907	+	9.86109	10.0539	9.73471	10.0755	10.1787	9.59805	9.76321	10.1293	9.90539	10.8549	10.6502	11.0355	11.1389	11.5488	10.7574	10.8289	11.5008	10.8742	11.1768	10.93	10.7789	10.7381
8179	ENSMUSG00000031906.10	Smpd3	protein_coding	chr8	106979180	107064620	-	7.46761	5.52356	6.55459	9.71768	11.3365	11.5641	12.7605	10.1241	9.74315	2	3.90689	1.58496	3	1.58496	2.80735	1	1	2.80735	2.58496	2.32193	2	3.45943
20313	ENSMUSG00000087141.2	Plcxd2	protein_coding	chr16	45779626	45830581	-	8.5812	9.76653	10.2761	9.37504	9.61102	10.1176	10.1874	9.13186	9.29002	7.49985	7.20945	7.04439	7.12928	6.06609	6.59991	6.64386	4.90689	7.25739	7.26679	7.39232	7.24793	6.94251
19737	ENSMUSG00000085741.9	5430405H02Rik	lncRNA	chr2	156686271	156704883	-	5.58496	5.90689	5.58496	5.67243	5.78136	4.9542	6.12928	5.12928	5.49185	7.61471	7.76155	7.65105	7.82655	8.76818	8.08215	8.20945	6.93074	8.47978	8.72792	8.41785	8.52356	8.56605
7719	ENSMUSG00000031072.15	LTO1	protein_coding	chr7	144468837	144485438	+	8.90087	9.02237	8.67243	9.02791	9.1267	8.91886	9.224	8.77479	8.67243	9.7039	9.83289	10	9.66178	9.75822	9.75489	9.98014	9.67596	9.9629	10.2866	10.1485	9.94544	9.71425
10693	ENSMUSG00000038903.14	Ccdc68	protein_coding	chr18	70058497	70102555	+	5.04439	4.70044	4.45943	6.42626	6.24793	5.97728	7.02237	6.47573	5.88264	8.80413	8.08746	9.53722	8.76818	8.31741	8.77149	8.66534	8.07146	8.70736	9.57175	9.10066	7.98868	8.35755
10494	ENSMUSG00000038400.16	Pmepa1	protein_coding	chr2	173066251	173118326	-	12.0738	11.8289	11.3658	10.6618	10.6083	10.584	11.3891	12.236	11.4853	12.8669	14.8224	14.1482	14.6294	13.8749	15.6411	14.5847	15.0596	14.5522	13.8492	14.3989	14.0704	14.8785
9435	ENSMUSG00000035258.16	Abi3bp	protein_coding	chr16	56298241	56510498	+	9.53528	8.79116	8.7039	11.5401	11.2556	11.2674	11.5053	10.933	10.7715	3.70044	6.53916	7.05528	3.58496	5.2854	3.70044	3.70044	5.83289	4.52356	3.90689	1.58496	3.32193	2
5395	ENSMUSG00000026670.16	Uap1	protein_coding	chr1	169969507	170002526	-	12.3663	11.9851	11.9285	12.1212	11.9744	12.5006	12.4466	12.4597	12.6296	11.6587	10.8242	10.5108	10.9571	10.5048	10.2597	11.1954	9.95855	10.4717	10.1421	10.1997	10.5392	10.5507
14261	ENSMUSG00000054135.3	A430110L20Rik	lncRNA	chr1	181053551	181056063	+	3.32193	3.16993	3.58496	2	3.58496	3.45943	3	2.80735	1.58496	5.88264	6.40939	5.75489	7.16993	7.36632	7.07682	7.09803	5	7.08746	7.88874	7.46761	7.27612	7.83289
132	ENSMUSG00000000805.19	Car4	protein_coding	chr11	84848612	84856870	+	8.59619	7.40939	8.25739	9.90087	9.41151	10.4615	10.3498	7.85175	8.2384	1	3.58496	2.32193	0	0	1	0	2	4	3.16993	4.24793	4.85798	3.90689
11157	ENSMUSG00000040219.5	Ttc12	protein_coding	chr9	49348263	49397525	-	6.79442	6.10852	6.53916	7.40939	7.36632	7.30378	7.49985	7.05528	6.56986	10.021	9.02791	9.02514	9.28077	9.82972	8.78136	9.27845	8.40939	9.82496	8.88874	8.91289	9.64386	9.04166
23438	ENSMUSG00000102621.2	Gm37674	TEC	chr1	194351981	194353814	+	2.32193	1	1	2.58496	2	2	1	2.80735	2.32193	0	0	0	0	0	0	0	0	0	0	0	0	0
27954	ENSMUSG00000116305.2	Lncppara	lncRNA	chr15	85537817	85591725	+	5	4.16993	3.90689	5.04439	4.80735	5.16993	6.04439	4.80735	4.70044	7.70736	8.43463	7.65105	8.04439	9.35535	9.86882	7.3837	8.18488	9.60733	10.1472	9.41996	8.63662	9.24317
23604	ENSMUSG00000103103.2	4833445I07Rik	lncRNA	chr9	108444732	108446373	+	4.24793	4.75489	4.24793	5.12928	4.75489	5.12928	4.85798	4.64386	5	6.85798	6.40939	6.64386	6.47573	7.41785	6.37504	6.04439	5.80735	6.53916	6.74147	6.58496	6.91886	6.35755
9806	ENSMUSG00000036534.7	Slc38a7	protein_coding	chr8	96562548	96580167	-	9.7211	10.2046	9.71253	8.97154	8.88264	9.77149	9.58871	9.10066	9.23122	11.1555	10.7566	10.8572	11.1687	10.9744	11.2414	10.888	10.5157	10.9374	10.567	10.6375	10.9629	10.7313
3824	ENSMUSG00000023017.11	Asic1	protein_coding	chr15	99568249	99599011	+	2.58496	2.80735	2.58496	5.70044	6.33985	3	5.35755	6.06609	3.58496	8.86419	9.24317	8.24317	9.22159	9.88417	10.224	9.97011	8.53138	9.69349	8.36194	8.40939	9.42417	8.34873
3837	ENSMUSG00000023034.8	Nr4a1	protein_coding	chr15	101152150	101172676	+	13.6777	13.5643	14.8475	15.3268	15.0172	14.5521	15.188	14.8189	14.5406	12.2606	10.8033	9.90689	11.2113	12.2046	10.5362	12.4152	10.0014	12.0553	10.0861	10.3343	11.7599	10.3332
27848	ENSMUSG00000115810.2	Gm49066	lncRNA	chr15	73295160	73295958	+	3.32193	3.16993	3.32193	2.58496	3	1.58496	2.32193	3.90689	3.45943	6.37504	5.58496	6.10852	6.30378	7.2854	5.64386	6.04439	5	6.49185	6.58496	6.22882	6.65821	6.18982
728	ENSMUSG00000004791.8	Pgf	protein_coding	chr12	85213409	85224564	-	7.62205	7.03342	7.32193	8.08746	7.34873	7.50779	9.00282	9.22882	8.30378	13.3563	12.6321	12.3476	13.0033	12.6937	11.5275	11.902	12.3794	12.812	11.1261	10.9887	13.0165	10.0403
4336	ENSMUSG00000024579.8	Pcyox1l	protein_coding	chr18	61829908	61840706	-	6.61471	6.58496	7.31288	7.06609	7.52356	7.02237	8	8.41363	7.53138	9.64205	9.91439	10.4645	9.95565	11.1364	9.9542	8.46761	9.69349	10.5746	10.4094	10.3365	10.7185	9.90989
21048	ENSMUSG00000091345.10	Col6a5	protein_coding	chr9	105733277	105837842	-	5.35755	3.58496	7.59991	8.89785	8.52356	9.15228	5.49185	8.63662	6.32193	1	1.58496	2.80735	0	2	1	1	1.58496	0	0	2	1.58496	0
17186	ENSMUSG00000074415.15	Mir100hg	lncRNA	chr9	41238373	41628290	+	7.62205	6.26679	7.19967	7.80735	7.98868	8.35755	8.6865	8.74483	7.70736	12.8539	12.6193	11.3663	12.8958	12.5389	12.2758	11.2204	10.5177	12.1085	13.513	12.9809	12.0647	14.6125
17573	ENSMUSG00000076709.3	Ighv1-47	IG_V_gene	chr12	114954728	114955200	-	4.58496	2	4.64386	4.16993	4.52356	3.32193	4.16993	6.59991	3.45943	0	0	0	0	0	0	0	0	1	0	0	0	0
3217	ENSMUSG00000021943.8	Gdf10	protein_coding	chr14	33645544	33659940	+	7.57743	6.14975	7.2384	10.3805	10.1536	9.08481	8.9571	9.50383	9.44708	1.58496	4.64386	4.16993	1	1	0	0	3.80735	0	0	1.58496	2.58496	0
14301	ENSMUSG00000054404.14	Slfn5	protein_coding	chr11	82842175	82855666	+	12.5409	11.8607	11.4305	13.8667	13.3925	13.5685	13.476	12.7455	12.8849	10.1662	10.0056	10.5343	10.5108	8.92481	9.62936	9.29692	9.37287	9.59059	9.99718	10.8533	9.57743	10
24437	ENSMUSG00000105547.2	Iglc3	IG_C_gene	chr16	18883980	18884431	-	9.66888	8.18982	6.80735	9.1472	8.8857	7.96	8.23362	6.44294	6.9542	1	2.80735	2.80735	1	1	1.58496	1.58496	1.58496	3.80735	3.16993	3.45943	2.80735	5.49185
306	ENSMUSG00000001802.17	Lrp3	protein_coding	chr7	34899452	34914923	-	7.41785	6.24793	7.30378	9.28077	8.98868	9.10329	9.20945	8.70044	8.82972	2.80735	4.9542	4.90689	5.04439	4.52356	2.80735	2.80735	4.24793	3.32193	2.58496	4.80735	4.85798	4.90689
7949	ENSMUSG00000031517.9	Gpm6a	protein_coding	chr8	55407878	55513906	+	6.20945	4.80735	5.64386	9.74987	8.40088	5.78136	7.53138	7.2384	5.49185	1.58496	1	2.58496	0	2.58496	0	2	3	0	0	0	1	1
3612	ENSMUSG00000022623.18	Shank3	protein_coding	chr15	89383826	89444464	+	10.0126	9.45533	9.77643	11.88	11.0708	11.1383	11.6046	10.66	9.75989	6.33985	6.20945	7.96578	6.26679	8.87036	6.39232	6.30378	7.15987	6.56986	7.06609	6.20945	6.16993	4.9542
12029	ENSMUSG00000043088.17	Il17re	protein_coding	chr6	113435445	113447719	+	10.0661	10.268	9.47573	7.27612	7.16993	6.6865	8.2384	9.57365	8.72792	11.9954	12.2802	11.9381	12.5287	12.7948	12.8667	12.0539	12.2306	12.5245	12.3791	12.2231	11.9233	12.3912
11688	ENSMUSG00000041878.4	8430432A02Rik	lncRNA	chr1	43131748	43132995	+	1.58496	2.32193	3	2.80735	2	2.32193	2	1.58496	2	4.24793	4.45943	3.80735	4.32193	5.16993	4.52356	4.32193	4	4.52356	5.08746	4.70044	4.45943	5
16493	ENSMUSG00000070056.7	Mfhas1	protein_coding	chr8	36054952	36146603	+	9.83289	10.4543	10.9166	10.021	10.021	11.0519	10.9887	10.1997	10.4818	6.55459	7.70044	7.76818	8.43045	6.9542	8.48784	7.97154	7.91289	7.87652	8.2854	8.25267	7.62936	8.12928
17495	ENSMUSG00000076512.3	Igkv9-123	IG_V_gene	chr6	67931212	67931698	-	6.32193	4.52356	2.32193	3.45943	4.64386	3.90689	2.58496	2	3.58496	0	0	0	0	0	0	0	0	0	0	0	0	1
12790	ENSMUSG00000046658.17	Zfp316	protein_coding	chr5	143235452	143255777	-	8.25739	8.39232	8.34873	8.36194	8.41785	8.06609	9.22641	9.10591	8.12928	9.70908	9.90539	9.64024	10.2009	10.3129	10.585	10.8765	9.80735	10.5058	10.3597	10.2773	10.2348	10.4767
20191	ENSMUSG00000086862.2	Gm13546	lncRNA	chr2	58054013	58067075	+	4.32193	4.08746	6.2854	3.58496	3.90689	4.16993	4.16993	5.49185	5.90689	0	1	1	1.58496	0	1	1.58496	1	1.58496	1.58496	1	1	2.80735
14506	ENSMUSG00000055546.7	Timd4	protein_coding	chr11	46701627	46735159	+	8.20457	6.64386	7	11.5507	12.0478	9.40727	9.85953	8.33985	9.37721	1	3.80735	1.58496	1	1	2	1.58496	0	3.80735	1	3.70044	4	4.24793
2167	ENSMUSG00000020023.19	Tmcc3	protein_coding	chr10	94147811	94426818	+	12.2297	12.2662	12.0199	11.9311	11.5211	12.55	12.8017	11.4163	11.7241	9.64566	9.87805	10.1124	9.37504	8.43045	10.2009	10.0403	8.48382	9.99294	10.0875	10.3219	9.53138	9.56415
12599	ENSMUSG00000045733.8	Sprn	protein_coding	chr7	139730541	139734790	-	3.58496	3	2.58496	5.12928	5.04439	4.9542	5.85798	4.9542	4.64386	1	1	1	0	2	0	0	1.58496	1	0	0	0	0
10131	ENSMUSG00000037458.16	Azin1	protein_coding	chr15	38487671	38519510	-	12.3641	12.2128	12.3761	12.6684	12.4878	12.557	12.5113	12.8184	12.7828	11.7727	11.2058	10.8439	10.7185	10.3072	10.9293	11.4903	9.85331	11.0532	10.7977	11.0035	11.0614	10.9851
21647	ENSMUSG00000095571.3	Ighv5-17	IG_V_gene	chr12	113822769	113823290	-	10.9506	8.82972	6.37504	9.67243	4.64386	4.58496	5.08746	8.57365	5.75489	0	1	1.58496	0	0	0	0	2.32193	1	0	0	0	1
17496	ENSMUSG00000076514.4	Igkv17-121	IG_V_gene	chr6	68013796	68014302	+	8.28077	5.42626	4.16993	6.58496	5.58496	5.20945	7.06609	9.19229	5.08746	0	0	0	0	0	1	0	0	0	0	1	0	4.45943
5399	ENSMUSG00000026676.8	Ccdc3	protein_coding	chr2	5142587	5235689	+	7.53138	6.65821	6.83289	10.242	9.70217	9.44087	9.52943	8.84549	8.43879	3	4.75489	5.39232	2.58496	2.80735	3	1.58496	4.16993	1.58496	2.58496	1.58496	3.90689	1
9577	ENSMUSG00000035757.18	Selenoo	protein_coding	chr15	88973287	88984543	+	9.64746	9.67596	9.7364	9.31741	9.3837	9.35094	9.7211	9.52748	9.70044	10.2656	10.3298	10.058	10.4888	10.6119	10.1997	10.5353	10.6671	10.3287	10.2131	10.0403	10.2703	10.2597
22260	ENSMUSG00000097750.3	Gm4673	lncRNA	chr7	30656334	30661044	+	5.2854	5.16993	3.58496	5.42626	5.78136	5	5.58496	4.58496	5.24793	6.76818	7.19967	6.32193	7.10852	7.2384	6.87036	7.14975	6.88264	7.24793	6.96578	7.16993	7.44294	7.6865
17222	ENSMUSG00000074577.10	Ripor3	protein_coding	chr2	167822084	167852538	-	6.37504	5.64386	5.83289	7.45943	7.34873	7.56224	7.70044	7.50779	7.44294	2.80735	3.70044	3.80735	2.32193	3.90689	2.80735	2.80735	3.16993	3.90689	4.32193	4	5.52356	2.80735
21453	ENSMUSG00000094075.2	Ighv1-80	IG_V_gene	chr12	115875964	115876396	-	9.91737	11.0175	7.67948	6.47573	4.75489	5.2854	4.90689	6.14975	10.0795	1	0	1.58496	0	0	0	1	0	0	1	1	0	2.32193
2453	ENSMUSG00000020524.17	Gria1	protein_coding	chr11	56902213	57221070	+	2.80735	2.32193	3.32193	5.52356	6.32193	3.90689	6.61471	7.06609	6.53916	0	0	0	0	0	0	0	0	0	0	0	0	0
5852	ENSMUSG00000027520.17	Zdbf2	protein_coding	chr1	63312424	63353735	+	4.08746	2.32193	4.64386	7.36632	6.74147	5.42626	5.20945	7.85175	6.52356	1	0	1.58496	0	0	0	0	0	1	1	1	1.58496	0
8742	ENSMUSG00000033082.11	Clec1a	protein_coding	chr6	129401735	129428963	-	7.53916	7.53916	7.13955	9.42626	9.25267	8.9629	9.24555	7.98299	7.45943	4	4.9542	6.08746	3.70044	5.75489	3.70044	4	3	3.45943	2.80735	3.70044	3.32193	2.58496
9085	ENSMUSG00000034245.11	Hdac11	protein_coding	chr6	91133647	91151674	+	9.66178	9.85487	9.98157	9.42836	9.3443	7.94251	9.51964	10.0182	10.115	11.8742	11.5255	13.236	11.4574	11.6008	12.1344	12.0192	11.2969	12.1592	12.4001	12.3619	11.7095	11.6764
8206	ENSMUSG00000031952.6	Chst5	protein_coding	chr8	112615768	112637079	-	0	1	0	1	0	1	1.58496	2.32193	0	4.24793	5.08746	4.9542	4.70044	3.58496	4.75489	2.80735	5.16993	4.24793	3.58496	3.70044	3.70044	3.80735
12575	ENSMUSG00000045629.9	Sh3tc2	protein_coding	chr18	62086146	62157473	+	7.03342	7.60733	7.12928	7.87652	7.56224	7.18982	8.36632	8.56224	7.55459	9.93664	9.94983	9.21189	10.236	10.1485	9.67243	9.70217	8.58871	10.0888	9.45533	9.41785	10.4009	10.1923
16302	ENSMUSG00000068299.12	Nat8f4	protein_coding	chr6	85876033	85881866	-	7.77479	8.13955	7.33092	5.35755	5.9542	6.39232	7.03342	7.53916	6.61471	10.1306	9.88417	9.70217	9.93958	9.94837	10.3718	10.4073	8.43463	10.1861	9.6987	9.48784	9.89026	9.76321
26316	ENSMUSG00000111079.2	Gm47112	lncRNA	chr9	121686746	121688275	+	0	2	2.32193	1.58496	1	1	1.58496	1	1	3.45943	4.08746	3.16993	4.16993	4.58496	3.16993	3.45943	3.80735	3.70044	5	4.45943	4	3.80735
10234	ENSMUSG00000037754.14	Ppp1r16b	protein_coding	chr2	158507318	158608254	+	8.81057	8.30834	8.71768	11.0947	10.567	11.6275	11.9374	9.75154	9.71081	5.04439	5.9542	7.32193	5.55459	6.64386	6.08746	5.52356	5.70044	6.10852	6	7.03342	6.08746	5.97728
2111	ENSMUSG00000019899.18	Lama2	protein_coding	chr10	26856032	27495754	-	11.056	10.3287	11.5411	13.172	13.0464	13.6401	14.1573	13.3035	13.582	6.74147	7.84549	8.7039	6.24793	6.91886	5.45943	6.06609	6.32193	5.16993	4.80735	3.80735	5.61471	3.32193
14338	ENSMUSG00000054582.5	Pabpc1l	protein_coding	chr2	163867370	163892458	+	5.72792	4.85798	5.52356	5.32193	5.72792	5.32193	5.49185	5.35755	5.78136	6.64386	7.16993	7.15987	7.09803	8.09803	7.44294	8.24793	8.21432	7.85798	6.9542	7.32193	7.44294	7.2384
8096	ENSMUSG00000031779.4	Ccl22	protein_coding	chr8	95472218	95478327	+	7.71425	6.71425	6.85798	8.73132	8.94544	10.5527	9.94398	8.03342	7.48382	2.80735	4	5.90689	1.58496	3.32193	3.80735	2.58496	4.08746	3.90689	2.32193	4.08746	3.58496	3.58496
20533	ENSMUSG00000087642.4	Ighe	IG_C_gene	chr12	113232880	113236868	-	2	1	3.16993	2.80735	3.16993	1.58496	2.58496	2.32193	1	0	0	0	0	0	0	0	0	0	0	0	0	0
13072	ENSMUSG00000047867.12	Gimap6	protein_coding	chr6	48678516	48685159	-	10.8431	10.2082	10.5999	12.7649	12.6101	13.3552	13.5467	10.9091	11.1144	7.03342	8.26209	9.29232	7.04439	8.37938	7.39232	6.61471	8.17493	7.37504	6.96578	7.24793	6.64386	6.42626
8256	ENSMUSG00000032024.11	Clmp	protein_coding	chr9	40597258	40696615	+	9.09276	8.55842	8.87652	10.1799	10.2467	10.4949	10.6027	10.722	10.7305	3.16993	6.49185	6.94251	4.24793	5.12928	5.32193	2.58496	6.04439	4.75489	6.84549	5.97728	4.70044	5.04439
14780	ENSMUSG00000057176.5	Ccdc189	protein_coding	chr7	127181555	127187767	-	6.16993	5.61471	6.97728	5.88264	6.44294	5.16993	5.97728	7.05528	7.33092	8.48784	8.31288	8.87344	8.00562	8.95128	8.24793	9.2503	9.10329	8.53138	8.21432	8.56224	8.71081	8.08215
140	ENSMUSG00000000869.13	Il4	protein_coding	chr11	53493809	53509496	-	5.04439	3.45943	3.70044	4.64386	5.42626	4.64386	5.04439	4	5.52356	0	1.58496	2.58496	1	0	1	1	0	1	1	2.32193	0	2.32193
23767	ENSMUSG00000103622.2	Gm38391	TEC	chr9	92420854	92424922	-	3.45943	2.58496	3.58496	5.55459	5.12928	3.70044	4.24793	4.45943	3	7.7879	7.91886	7.39232	6.72792	7.6865	7.45121	6.18982	6.62936	7.66534	6.50779	6.84549	7.99435	7.07682
4413	ENSMUSG00000024750.12	Zfand5	protein_coding	chr19	21249642	21264204	+	13.7476	13.3389	13.1636	12.9527	12.9667	12.7555	12.8916	13.2113	13.3801	11.4594	11.8704	11.6425	12.097	11.908	11.6961	11.3437	10.4798	11.7744	11.672	11.7727	11.8876	11.7288
4976	ENSMUSG00000025902.14	Sox17	protein_coding	chr1	4561154	4567577	-	9.2738	9.0634	8.81698	9.92035	9.58684	10.115	10.4094	9.3837	9.41574	6.33985	5.45943	6.40939	5.32193	8.14466	5.32193	4.24793	6.14975	4.80735	5.61471	3.80735	4.58496	3.32193
2124	ENSMUSG00000019936.11	Epyc	protein_coding	chr10	97479930	97518316	+	5.93074	5.88264	5.88264	5.80735	4.45943	6.64386	6.75489	8.56224	7.43463	0	1	3.80735	0	1.58496	0	0	0	0	0	0	0	0
19927	ENSMUSG00000086233.2	Gm11816	lncRNA	chr4	9283972	9287391	-	4.16993	3.16993	3.32193	6.33985	6.12928	5.75489	5.35755	4.9542	6.35755	0	3	2.32193	0	0	0	0	1	0	0	0	0	0
17566	ENSMUSG00000076672.8	Ighv3-6	IG_V_gene	chr12	114251772	114252202	-	8.44708	8.13443	9.33092	9.91139	6.55459	5.49185	6.82018	11.144	6.84549	1	1.58496	3	0	1	0	0	0	3.16993	0	3	1.58496	3
1268	ENSMUSG00000010476.15	Ebf3	protein_coding	chr7	136795402	136916174	-	7.86419	7.59246	7.34873	10.3718	9.63481	9.76487	9.77314	8.62571	8.39232	3.16993	5.42626	6.20945	3.32193	6.24793	3.70044	3.70044	5.08746	4.70044	4.39232	4.08746	4.32193	3.58496
13084	ENSMUSG00000047907.12	Tshz2	protein_coding	chr2	169474933	169913736	+	9.90689	9.79928	9.81698	11.3157	10.7507	10.633	11.1592	10.7887	10.4221	5.64386	6.84549	7.86419	6.94251	6.58496	6.20945	5.93074	6.04439	5.49185	7.94251	6.45943	4.45943	5.42626
17162	ENSMUSG00000074282.11	Zfp94	protein_coding	chr7	24001129	24016091	-	6.02237	5.9542	6.18982	6.6865	6.55459	6.02237	6.97728	6.56986	6.08746	7.40088	7.77479	7.67948	7.81378	8.55459	7.86419	8.09276	7.20945	8.33985	7.99435	7.85798	8.33539	8.01681
15728	ENSMUSG00000063623.5	C230062I16Rik	transcribed_unprocessed_pseudogene	chr7	29653046	29669777	+	4.16993	5.20945	3.90689	4.58496	4	3.80735	4.32193	4.75489	3.90689	6.32193	6.72792	6.35755	6.67243	7.90689	7.29462	6.16993	6.45943	7.30378	8.0607	7.55459	7.08746	7.63662
9972	ENSMUSG00000037012.19	Hk1	protein_coding	chr10	62104634	62215687	-	11.9355	12.1383	11.809	11.5206	11.3009	11.6316	12.0691	12.2082	11.9607	14.3105	13.8912	13.5271	13.9903	13.2834	14.2205	15.3351	13.7922	13.6968	13.276	13.3497	13.6599	13.3817
15400	ENSMUSG00000061510.4	Gm10101	lncRNA	chr14	47066566	47069484	-	2.58496	2	2.32193	3.90689	1.58496	2.80735	3.32193	2.58496	3	5.97728	5.83289	5.16993	5.58496	5.61471	5.20945	5.2854	4.39232	6	6.06609	5.9542	6.24793	5.9542
17498	ENSMUSG00000076522.3	Igkv16-104	IG_V_gene	chr6	68402559	68403056	+	10.5382	7.45943	6.53916	8.89482	5.12928	3.90689	4.58496	6	7.35755	0	2	1.58496	0	0	1.58496	1	1.58496	0	1	0	0	1
1818	ENSMUSG00000018263.12	Tbx5	protein_coding	chr5	119970733	120023284	+	4.75489	2.80735	3.70044	6.85798	6.47573	7.36632	7.13955	6.37504	7.06609	0	2.80735	1	0	0	0	0	2.32193	1	0	1	0	0
17570	ENSMUSG00000076680.2	Ighv6-6	IG_V_gene	chr12	114398408	114398864	-	9.78463	8.50779	7.44294	7.5157	5.75489	4.08746	4.90689	5.45943	6.32193	0	0	3	0	0	0	1	0	1	0	0	1.58496	2.80735
20892	ENSMUSG00000090330.3	9130221H12Rik	lncRNA	chr7	24928112	24929688	+	7.01123	6.91886	6.9542	7.13955	7.33092	7.44294	7.87652	7.06609	6.67243	7.91886	8.17991	8.14466	8.99152	8.66888	8.59246	8.59619	8.44294	8.2384	8.45533	8.55075	8.27612	8.53528
2106	ENSMUSG00000019891.16	Dcbld1	protein_coding	chr10	52109715	52197474	+	7.88264	8.37938	7.49985	7.52356	7.49985	6.96578	7.72792	8.47978	8.40939	9.71939	9.45943	9.57365	9.52356	9.27612	9.3443	9.62205	8.90388	9.33092	9.19476	9.02791	9.29692	9.36413
17997	ENSMUSG00000079465.9	Col4a3	protein_coding	chr1	82564642	82699780	+	5.04439	5.42626	6.22882	7.45121	7.11894	6.52356	7.15987	6.12928	6.62936	2	3	2	3.32193	1.58496	2.58496	2.32193	0	2.58496	3.32193	2	1	3.80735
16540	ENSMUSG00000070427.5	Il18bp	protein_coding	chr7	101664092	101667897	-	9.2384	9.2503	8.48784	8.37938	8.31741	8.17493	7.98868	8.25739	8.52356	10.7773	11.0437	10.9307	10.3542	10.5108	10.314	10.2808	10.0485	10.3509	9.82337	9.8392	10.4263	10.0224
14262	ENSMUSG00000054136.7	Adm2	protein_coding	chr15	89206923	89208934	+	1	4.39232	3	1.58496	2.58496	1.58496	1.58496	2.32193	1.58496	7.58496	7.37504	7.22882	8.11374	5.49185	6.47573	5.04439	8.45943	6.53916	7.12928	5.9542	6.74147	5.39232
2723	ENSMUSG00000020963.16	Tshr	protein_coding	chr12	91351337	91516582	+	5.16993	4.32193	4.24793	6.32193	6.10852	5.32193	6.22882	5.04439	6.12928	0	3.32193	2.32193	1	0	0	1	2.32193	2.58496	1	0	1	2
12112	ENSMUSG00000043505.9	Gimap5	protein_coding	chr6	48723131	48731144	+	7.24793	6.42626	6.84549	9.05799	8.83605	9.65464	9.62388	7.47573	7.44294	3.80735	4.24793	5.64386	4.32193	4.75489	4.32193	3.32193	4.85798	4.64386	4.75489	4.80735	3.70044	4.24793
21984	ENSMUSG00000097204.3	Gm17690	lncRNA	chr3	96074780	96079732	-	5.61471	5.61471	5.08746	5.97728	6.24793	4.08746	4.90689	4.85798	4.70044	7.39232	7.55459	7.40939	7.2384	7.85175	8.13955	7.59246	7.15987	8.12928	7.91886	8.01681	8.02237	7.79442
8304	ENSMUSG00000032109.16	Nlrx1	protein_coding	chr9	44164014	44179896	-	10.0182	10.1497	9.98726	8.92778	9.1472	8.86419	9.09011	9.68124	9.42417	11.5098	10.9024	10.9196	11.5118	10.5304	11.5493	11.1176	10.8408	11.1599	11.0674	11.0674	11.0821	11.2192
21706	ENSMUSG00000095981.2	Ighv10-1	IG_V_gene	chr12	114442625	114443071	-	10.352	8.24317	6.65821	5.61471	5.08746	4.32193	7.98299	8.21917	4.39232	0	1	1.58496	0	1	0	0	1	0	1	1	0	1
2259	ENSMUSG00000020178.7	Adora2a	protein_coding	chr10	75152711	75170618	+	8.02791	7.29462	7.9542	8.82018	8.87036	9.89936	10.0498	8.10329	8.46761	4.80735	5.24793	6.56986	4.85798	6.02237	4.64386	4.58496	5.85798	4.52356	4.58496	4.16993	4.39232	3.45943
3106	ENSMUSG00000021719.10	Rgs7bp	protein_coding	chr13	105082412	105191438	-	4.9542	3.80735	3.70044	8.11894	7.84549	5.88264	6.37504	6.37504	5.39232	1.58496	1.58496	2.32193	0	0	0	1	1	1.58496	0	1	2.32193	0
11467	ENSMUSG00000041119.13	Pde9a	protein_coding	chr17	31605184	31695284	+	8.66888	7.84549	9.09011	8.26209	7.56224	7.82655	9.47371	9.68124	9.46557	11.4671	12.0731	10.4919	11.6339	12.2158	11.6312	11.8842	11.4502	12.2213	10.543	11.7969	12.2565	12.8859
27948	ENSMUSG00000116288.2	Gm41349	lncRNA	chr15	75967424	75969517	+	2.80735	2	4.39232	2.58496	1	0	3.16993	4.08746	3.90689	7.36632	7.34873	6.71425	7.10852	8.49185	6.83289	7.33985	6.16993	8.24317	6.22882	7.19967	7.92481	7.09803
3358	ENSMUSG00000022199.13	Slc22a17	protein_coding	chr14	55143761	55150589	-	8.7211	8.5812	8.71768	8.7039	8.76155	8.31741	9.30378	9.33985	9.01681	10.8963	11.1536	10.8895	11.4481	12.8663	11.1357	11.4278	10.3805	12.1309	12.0203	12.0039	12.2258	12.1618
9258	ENSMUSG00000034748.17	Sirt6	protein_coding	chr10	81457619	81463631	-	8.54303	8.57743	8.29002	7.8009	7.98299	8.15482	8.62205	8.21432	7.97728	9.06609	9.36194	9.51373	9.37287	10.1485	9.43671	9.25739	9.35094	9.87191	10.1459	9.7211	9.88417	9.60363
26178	ENSMUSG00000110622.2	Iqcn	protein_coding	chr8	71156106	71170299	+	6.78136	4.16993	4.90689	9.80735	9.6987	6.04439	7.87652	9.14466	8.29921	0	1.58496	0	2	1.58496	2.32193	0	0	0	2.80735	1	1.58496	1
9032	ENSMUSG00000034105.10	Meak7	protein_coding	chr8	120486815	120505155	-	8.87036	9.01402	8.16993	7.56224	7.85175	8.11894	8.47978	8.16491	7.82018	10.2107	9.92035	9.82972	9.83447	9.60363	10.137	9.56796	9.35975	10.0265	9.62936	9.68299	9.97871	9.92481
25964	ENSMUSG00000110017.2	Gm45237	lncRNA	chr8	25930634	25938778	+	1	1.58496	0	0	1.58496	1	1.58496	1	0	3.16993	3.80735	3.45943	3.45943	4.24793	4.80735	3.32193	2.80735	3.80735	4.16993	4	4.45943	4.85798
21419	ENSMUSG00000093838.2	Ighv3-1	IG_V_gene	chr12	113928008	113928438	-	3.90689	5.12928	2.32193	4.85798	2.32193	3	2.32193	5.42626	4.24793	0	0	1	0	0	0	0	0	0	0	0	1	0
22032	ENSMUSG00000097292.3	A230107N01Rik	lncRNA	chr13	84367700	84370294	-	3.16993	3.16993	2.58496	2	2.58496	0	0	2	3	6.20945	6.47573	5.85798	5.9542	6.94251	6.18982	6.96578	4.80735	7.07682	6.44294	6.98868	7.05528	7.21917
479	ENSMUSG00000002871.15	Tpra1	protein_coding	chr6	88879233	88889220	+	10.3652	10.3718	9.98868	9.67948	9.83289	10.23	10.2479	9.43045	9.31967	11.9506	11.0471	11.1402	12.0244	12.061	11.3146	11.6175	10.9694	11.5226	11.6022	11.5289	11.3326	11.4257
2895	ENSMUSG00000021298.9	Gpr132	protein_coding	chr12	112814493	112831848	-	9.61655	8.67948	8.52356	10.7993	11.1818	12.55	12.5006	10.0861	10.7756	4.70044	5.88264	6.55459	5.39232	5.83289	6.06609	4.58496	5.39232	6.6865	6.45943	7.19967	6.65821	6.44294
3762	ENSMUSG00000022893.15	Adamts1	protein_coding	chr16	85590715	85600001	-	12.7692	12.3001	12.4422	15.0995	14.1074	13.4941	13.5944	14.3118	13.5547	8.77149	8.79442	10.2621	9.25267	9.63118	8.50779	7.67243	8.74819	8.57743	9.07146	7.07682	9.41363	5.45943
2284	ENSMUSG00000020230.16	Prmt2	protein_coding	chr10	76043056	76073699	-	9.15482	9.20212	8.59619	8.93664	8.88874	9.19476	9.22641	9.23601	9.15735	10.0458	10.275	9.96723	10.2633	9.85643	10.444	10.7993	9.72451	10.196	10.2691	10.1447	10.218	10.3815
7462	ENSMUSG00000030539.14	Sema4b	protein_coding	chr7	79836589	79876275	+	9.93664	9.74651	9.59059	9.11374	9.18735	9.54689	10.1137	9.26679	9.2384	10.7781	10.6865	10.6715	11.0961	11.0539	10.7347	10.8242	10.1712	10.7903	10.6484	10.7879	10.7748	10.6662
14166	ENSMUSG00000053560.6	Ier2	protein_coding	chr8	85387960	85389483	-	13.1808	13.0121	13.3249	13.3978	13.5512	13.5754	14.1596	13.2139	12.8422	11.115	11.7703	11.6595	11.6564	12.4856	11.0203	10.7125	12.1602	11.0634	10.7748	10.7912	11.2101	11.0748
8811	ENSMUSG00000033327.19	Tnxb	protein_coding	chr17	34879431	34938789	+	11.7989	10.8857	10.6036	14.1185	14.0722	14.6294	14.8033	12.9926	13.2799	3.32193	8.26679	6.56986	5.52356	5.75489	3.70044	7.34873	7.62936	4.85798	7.14975	3.16993	4.45943	2.32193
10806	ENSMUSG00000039199.7	Zdhhc1	protein_coding	chr8	106199055	106223534	-	9.21189	8.73809	9.57365	9.90989	9.89633	9.57365	10.1849	9.97154	9.59805	11.2216	11.0573	11.599	11.5196	12.1383	11.6786	11.3168	10.8611	11.8198	12.136	12.013	11.6551	12.0841
22443	ENSMUSG00000098066.3	Gm26944	lncRNA	chr7	92288947	92296650	+	3	3.45943	2.58496	3.80735	2.80735	2.80735	1.58496	1.58496	2	6.79442	6.87036	5.55459	6.52356	6.94251	6.40939	6.83289	4.70044	7.01123	6.94251	6.94251	7.67948	6.97728
5509	ENSMUSG00000026858.19	Miga2	protein_coding	chr2	30254245	30275533	+	8.41363	8.6865	8.62571	9.31741	9.69697	8.94544	9.21189	9.58871	9.21917	10.4221	10.4305	10.7271	10.2574	10.6257	10.9144	10.7723	9.93811	10.4979	10.7993	10.5353	10.5058	10.0688
13349	ENSMUSG00000049241.6	Hcar1	protein_coding	chr5	124014799	124018083	-	6.04439	5.39232	4.90689	7.45121	7.21917	6.52356	6.40939	5.64386	5.61471	2.58496	3.70044	3.58496	0	0	1	1	1	1.58496	0	1	1.58496	0
21563	ENSMUSG00000094872.2	Igkv9-120	IG_V_gene	chr6	68026967	68027440	+	8.93664	8.3443	7.07682	6.93074	5.49185	5.08746	5.24793	7.82655	6	1	1.58496	2.32193	1	1	0	0	3	1	0	0	1.58496	0
20024	ENSMUSG00000086477.4	Gm15506	transcribed_unitary_pseudogene	chr7	98331543	98352135	-	3.80735	3.80735	3.80735	4.32193	4.64386	4	4.9542	3.45943	2.80735	6.37504	6.89482	6.37504	6.62936	7.3837	6.90689	6.49185	5.64386	7.02237	7.24793	6.91886	7.16993	7.17991
14219	ENSMUSG00000053886.5	Sh2d4a	protein_coding	chr8	68729219	68800351	+	7.76818	7.7211	8.21432	8.81057	9.15482	7.08746	8.12412	9.14211	8.68299	11.0286	10.3685	11.4681	11.0147	10.3072	11.2825	10.6909	10.4094	10.4656	10.5157	10.7339	9.82972	10.4378
5014	ENSMUSG00000025969.16	Nrp2	protein_coding	chr1	62742444	62857854	+	10.2444	10.2444	10.1046	11.9873	11.5507	12.3188	12.0855	11.0908	10.9607	7.88264	9.09011	9.0607	8.41363	8.45943	8.29921	7.7211	7.86419	8.08746	8.42206	8.96867	7.98299	9.10066
2934	ENSMUSG00000021390.7	Ogn	protein_coding	chr13	49761522	49777977	+	11.611	10.1447	10.3026	13.5919	13.0797	13.253	13.4115	11.815	12.7534	2.80735	8.58496	7.21917	4.08746	5	1	3.32193	6.39232	3.58496	2.58496	2.32193	2.58496	2.32193
5772	ENSMUSG00000027376.16	Prom2	protein_coding	chr2	127368393	127383387	-	6.67243	6.52356	10.2408	9.45121	9.09276	7.66534	10.0224	11.144	10.8122	14.0033	13.568	13.8782	13.7597	13.592	14.0884	14.9695	12.7642	13.6771	14.945	14.1611	13.3372	13.5884
24457	ENSMUSG00000105601.2	Gm42725	TEC	chr5	65688911	65693103	-	1	1.58496	2	2.32193	2	1	1.58496	1	0	5.24793	5.04439	3.45943	4.52356	3.80735	5.85798	5.93074	4	5.24793	5.42626	5.12928	5.04439	5.93074
15598	ENSMUSG00000062794.9	Zfp599	protein_coding	chr9	22158726	22171191	-	5.52356	5.72792	5.75489	4.32193	4.45943	4.70044	5.93074	6.75489	5.88264	7.82655	8.15987	7.84549	7.76818	7.72792	8.2854	7.08746	6.9542	8.07682	7.96578	8.11894	8.14466	7.7879
8357	ENSMUSG00000032232.15	Cgnl1	protein_coding	chr9	71533791	71678884	-	11.5479	11.6046	12.3069	11.2986	11.0674	10.4062	11.7142	12.6119	11.8997	15.2811	14.5113	13.5089	14.4855	13.7264	14.9887	15.0396	12.8082	14.3735	14.0377	14.3053	14.2344	14.4972
17546	ENSMUSG00000076609.3	Igkc	IG_C_gene	chr6	70703419	70703950	+	17.182	15.5166	15.2885	15.2302	13.4887	11.9766	12.9956	15.1022	14.6132	6.37504	8.94837	9.29002	4.58496	5.32193	5.42626	5.97728	9.71253	7.49985	7.02237	7.8392	6.89482	8.82337
21921	ENSMUSG00000097080.9	1700086O06Rik	lncRNA	chr18	38371458	38383618	-	6.26679	6.40939	6.30378	5.55459	5.93074	5.32193	6.08746	6.50779	6.78136	8.04439	8.23362	7.67948	8.07682	9.2738	8.18982	7.04439	7.89482	8.41785	8.19476	8.09803	8.74483	8.47978
10316	ENSMUSG00000037995.16	Igsf9	protein_coding	chr1	172309355	172326445	+	7.76818	8.22882	7.09803	7.32193	8.64386	7.7879	8.67243	9.20701	7.85175	10.9908	10.0728	10.7814	11.0056	10.8588	10.3966	11.6821	9.19229	10.8494	11.4429	11.1523	10.9513	10.352
8276	ENSMUSG00000032059.14	Alg9	protein_coding	chr9	50686319	50754842	+	10.0914	10.4273	10.098	9.13955	9.25974	9.39874	9.60548	9.78953	9.86109	11.8792	11.5488	11.2276	11.8715	11.4179	11.6334	11.4115	11.294	11.2871	10.5708	10.7871	11.2802	11.043
16259	ENSMUSG00000068040.11	Tm9sf4	protein_coding	chr2	153003223	153052386	+	11.2088	11.42	11.3526	10.8971	10.8803	11.3542	11.3966	11.4838	11.1687	12.7202	12.3902	12.595	12.7682	12.1434	12.8402	12.8684	11.8154	12.2336	12.4427	12.2536	12.1494	12.1202
6042	ENSMUSG00000027896.16	Slc16a4	protein_coding	chr3	107198546	107219431	+	5.24793	5.12928	5.58496	6.24793	5.32193	4.64386	4.80735	6	6.33985	8.85798	10.0028	9.57743	8.12928	9.31288	8.65105	8.59991	7.29462	9.68299	7.82655	8.37938	9.20457	7.10852
9781	ENSMUSG00000036446.6	Lum	protein_coding	chr10	97400990	97408565	+	12.8269	11.676	12.2894	13.8944	13.5483	14.4086	14.3645	14.6501	14.7182	4.75489	9.03067	9.07146	4.45943	7.87652	2.58496	4.9542	7.71425	5.12928	3.58496	3.45943	4.75489	2.58496
2757	ENSMUSG00000021047.8	Nova1	protein_coding	chr12	46741300	46865712	-	8.45121	6.47573	7.50779	10.5661	10.2866	11.0458	11.0203	8.94837	9.71081	1	5.52356	4.39232	0	4	2	1.58496	5.08746	3.90689	2.80735	2.58496	2	2
9380	ENSMUSG00000035105.6	Egln3	protein_coding	chr12	54225767	54250646	-	8.65464	9.60918	11.0091	10.2784	11.0614	8.10852	9.42206	10.8826	10.4988	14.2445	13.8701	13.5136	14.0748	13.1235	13.4368	13.6032	13.5237	13.9622	12.0841	12.3548	14.0238	12.5396
21945	ENSMUSG00000097124.3	A530020G20Rik	lncRNA	chr3	121325268	121329855	+	5.9542	6.04439	6.80735	5.55459	5.61471	5.55459	6.40939	7.26679	6.75489	10.314	10.545	10.2784	10.0098	12.7065	10.7985	10.3923	8.12412	11.3581	11.8102	11.9054	11.6724	10.7074
8868	ENSMUSG00000033530.9	Ttc7b	protein_coding	chr12	100267029	100487085	-	9.88874	10.3387	10.0553	11.0112	11.1098	10.4959	10.5324	10.043	10.2691	9.15482	8.12412	7.6865	8.06609	8.37069	7.29462	9.20701	7.32193	8.5157	6.93074	7.81378	8.45533	7.70044
9446	ENSMUSG00000035283.6	Adrb1	protein_coding	chr19	56710631	56721545	+	7.50779	7.5157	6.14975	5.49185	5.83289	5.88264	7.29462	6.72792	4.90689	9.05528	10.0098	9.29232	10.5488	10.7541	10.5915	10.8517	9.45121	10.1674	8.70044	9.62753	9.56605	10.0674
16162	ENSMUSG00000067199.5	Frat1	protein_coding	chr19	41818409	41821022	+	6.83289	6.91886	7.18982	7.3837	7.79442	7.62936	8.00562	6.79442	7.25739	2.80735	4.16993	4	5	2.80735	4.24793	3.45943	5.32193	4.64386	5.16993	4.58496	4.85798	4.32193
840	ENSMUSG00000005611.16	Irag1	protein_coding	chr7	110467473	110581668	-	8.01681	8.10852	8.73471	10.3652	9.09011	8.33985	9.59059	9.89785	9.2738	4.80735	6.12928	6.91886	4.70044	5.75489	4.32193	4.16993	5.58496	4	4.75489	5.08746	4.08746	3.16993
1317	ENSMUSG00000011658.17	Fuz	protein_coding	chr7	44545503	44552055	+	8.44708	8.34873	8.49185	9.54496	9.68299	8.48382	9.10066	8.94837	8.99152	10.207	10.0701	10.2866	10.3197	10.8329	10.2726	10.8986	10.1898	10.6804	10.3761	10.4305	10.6156	10.2621
7271	ENSMUSG00000030149.16	Klrk1	protein_coding	chr6	129587286	129600827	-	7.69349	6.58496	7.08746	8.49586	9.21432	9.28771	9.02791	6.84549	8.04985	3.32193	4.52356	6.18982	4.64386	3.70044	4.45943	3.45943	4.52356	4.64386	4.75489	5	4.16993	4.16993
17541	ENSMUSG00000076604.2	Igkj1	IG_J_gene	chr6	70699546	70699583	+	11.2866	9.69174	9.03892	8.73471	6.24793	5.39232	6.20945	7.97154	8.09276	1.58496	2.80735	2.32193	0	0	0	1.58496	3	1.58496	2.32193	1	1	3.32193
12888	ENSMUSG00000047084.9	Ngrn	protein_coding	chr7	79910963	79915122	+	8.85487	8.90989	8.85798	9.03617	9.24079	8.26209	8.80413	8.66534	8.67596	9.69697	9.92481	10.0251	9.66178	9.7364	9.80735	9.82814	9.27146	9.96723	10.314	10.0293	9.93517	9.90689
11730	ENSMUSG00000042041.8	2010003K11Rik	protein_coding	chr19	4546816	4548611	-	2.32193	2.32193	3.16993	3.45943	4.52356	3.58496	3	3.58496	4.08746	1	0	0	1.58496	1	0	0	0	1	0	0	1	0
7118	ENSMUSG00000029778.13	Adcyap1r1	protein_coding	chr6	55428963	55478436	+	8.2384	7.81378	7.79442	9.51175	9.54303	10.0334	10.0808	9.91439	9.25503	4.90689	4.39232	5.70044	3	5.04439	2.58496	3.58496	4.32193	2.80735	2	1.58496	1.58496	1
14804	ENSMUSG00000057346.13	Apol9a	protein_coding	chr15	77287989	77295335	-	5.72792	7	5.35755	5.67243	4.9542	4.32193	4.24793	4.70044	5.58496	11.1235	9.75154	9.98584	11.0895	10.0168	9.37287	11.2592	10.2773	9.48985	9.34207	9.16239	9.59059	6.79442
15437	ENSMUSG00000061762.13	Tac1	protein_coding	chr6	7554879	7565834	+	7.03342	5.39232	5.90689	8.13955	7.7211	5.08746	4.80735	9.06878	9.68475	1	2.58496	2.32193	0	1.58496	1	1	2.58496	0	0	1	0	1
23027	ENSMUSG00000100813.2	Gm28874	lncRNA	chr4	131993019	131996152	+	2	0	2.58496	1.58496	1.58496	2.32193	1	2	2	4.70044	5.12928	4.58496	4.39232	6.56986	5.24793	5.16993	3.45943	5.9542	6.10852	6.04439	6.52356	5.24793
7532	ENSMUSG00000030674.6	Qprt	protein_coding	chr7	126706286	126721398	-	5.61471	4.75489	4.64386	7.9542	7.92481	7.47573	7.35755	7.29462	6.93074	0	3	3	2	1	2.32193	0	2.32193	2	2	3.32193	2.58496	2.58496
9476	ENSMUSG00000035385.6	Ccl2	protein_coding	chr11	81926397	81928279	+	11.7924	10.2155	10.1724	11.5925	11.5512	12.0725	12.0175	11.7168	12.4112	6.16993	8.3837	7.74147	6.82018	7.24793	6.87036	5.04439	7.45943	6.59991	8.53916	9.78136	5.80735	6.94251
14018	ENSMUSG00000052751.17	Repin1	protein_coding	chr6	48570817	48576016	+	8.69	8.74483	8.24317	8.86419	9.12928	8.02791	8.57743	8.61102	8.27146	10.043	9.81378	9.94398	10.3004	10.9418	9.92184	9.81218	9.45533	10.8673	10.2527	10.3794	10.6266	10.42
1510	ENSMUSG00000015224.11	Cyp2j9	protein_coding	chr4	96456666	96479815	-	7.2854	6.22882	6.14975	8.77479	8.28077	7.77479	8.53138	7.36632	7.33092	4.85798	5.42626	4.9542	4.45943	5.04439	4.08746	4.16993	3.32193	3.70044	4.58496	3.90689	3.58496	2.80735
5900	ENSMUSG00000027611.13	Procr	protein_coding	chr2	155593037	155597391	+	10.0293	9.03067	8.91886	11.1849	10.7682	10.2819	10.3026	10.6083	10.5382	5.42626	7.15987	7.41785	6.20945	7.43463	6.14975	5.08746	7.20945	5	5.97728	7.69349	4.9542	5.42626
3478	ENSMUSG00000022414.9	Tab1	protein_coding	chr15	80017328	80045908	+	9.24793	9.29002	8.99435	9.37504	9.54496	9.02237	9.633	9.17991	8.82337	10.0566	10.1724	10.2131	10.352	10.8842	10.1886	9.97585	10.128	10.6384	10.5507	10.5584	10.817	10.5527
21501	ENSMUSG00000094433.3	Igkv5-43	IG_V_gene	chr6	69800339	69800927	-	10.1874	7.19967	8.99718	7	5.45943	4.9542	4.70044	7.29462	7.25739	1.58496	3.16993	1.58496	0	1	0	0	1.58496	0	0	1	0	1.58496
6496	ENSMUSG00000028699.10	Tspan1	protein_coding	chr4	116019066	116024798	-	5.83289	5.08746	5.67243	7.35755	7.02237	6.44294	8.03892	7.18982	6.14975	13.2217	10.6917	13.2386	10.8186	9.52943	11.8474	11.849	10.817	10.6786	10.4717	11.8005	9.79766	9.19722
4509	ENSMUSG00000024912.7	Fosl1	protein_coding	chr19	5497575	5505974	+	9.2854	9.21917	9.35315	8.15987	7.34873	8.30378	8.11894	10.8122	10.3902	3.90689	4.80735	5.24793	4.85798	5.20945	4.58496	3.58496	6.39232	3.90689	4.32193	5.16993	5.90689	4.70044
681	ENSMUSG00000004394.13	Tmed4	protein_coding	chr11	6220369	6224870	-	11.2149	11.2101	10.9787	10.9929	11.0835	10.4168	10.7288	10.7871	11.0028	12.6981	12.477	12.2761	12.7446	12.4244	12.0838	12.4107	11.7232	12.1456	11.7313	11.6926	12.099	11.9866
24758	ENSMUSG00000106430.2	Gm42460	TEC	chr5	50216438	50219004	+	2.58496	2.58496	1	0	1	0	2	1.58496	1.58496	4.58496	4.80735	4	4.32193	4.08746	3.80735	3.70044	3.32193	4	4.08746	4.90689	4.45943	4.64386
1017	ENSMUSG00000006736.10	Tspan31	protein_coding	chr10	126903149	126906133	-	11.5859	11.5765	11.3767	10.988	11.0519	10.9622	11.0403	11.3977	11.6375	12.6062	12.7277	12.8164	12.8055	12.3753	12.4838	12.5028	12.8248	12.4597	12.0755	11.9204	12.5023	12.0102
11235	ENSMUSG00000040429.7	Mterf1a	protein_coding	chr5	3940581	3943933	-	4.52356	4	3	4.9542	4.45943	4.85798	5.24793	4	3.45943	6.74147	6.85798	6.82018	6.80735	7.63662	6.45943	6.61471	5.9542	7.16993	7.34873	7.25739	7.17991	7.2854
7726	ENSMUSG00000031090.15	Nadsyn1	protein_coding	chr7	143349321	143376586	-	7.70736	7.59991	7.57743	7.64386	7.77479	7.88874	8.09803	6.98868	7.16993	10.0265	9.224	8.8392	9.43671	9.86573	8.87958	9.85953	8.54303	9.23122	9.23601	9.26913	9.29002	9.3015
21347	ENSMUSG00000093390.2	Gm20652	lncRNA	chr3	88523764	88528368	-	1.58496	1	0	0	1	0	0	0	1	3.58496	2.80735	3.45943	3.16993	3.16993	4.24793	4.16993	1.58496	3.70044	3.58496	3.45943	3.16993	2.80735
6855	ENSMUSG00000029307.8	Dmp1	protein_coding	chr5	104350479	104361968	+	4.75489	4.52356	2.32193	4.70044	3.70044	3.90689	2.80735	3.16993	3	7.18982	10.1189	9.26679	10.8281	8.44708	10.0647	10.444	12.6952	8.29002	11.2276	8.44708	8.56986	6.6865
10098	ENSMUSG00000037366.15	Pafah2	protein_coding	chr4	134123631	134154724	+	8.97728	9.31967	9.67772	8.25267	8.36194	7.74819	8.30834	8.95128	9.31967	10.5603	10.7748	10.8502	10.4242	11.8198	11.3815	10.5774	10.2609	11.5632	11.368	11.4142	11.5741	10.8956
3845	ENSMUSG00000023047.12	Amhr2	protein_coding	chr15	102353802	102363068	+	4.9542	4.08746	4.64386	6.59991	6.45943	3.90689	4.32193	5.88264	5.42626	7.97728	7.56224	8.47978	8.22882	8.08215	8.29002	8.58496	9.05799	8	7.26679	8.13955	7.76818	7.74147
6731	ENSMUSG00000029093.15	Sorcs2	protein_coding	chr5	36174524	36555483	-	8.04439	8.17991	7.77479	8.93958	8.86728	7.07682	8.10852	9.27612	8.24793	10.1699	11.3592	11.2615	11.2814	10.1254	11.7789	11.6461	10.1586	10.3685	10.1357	10.9476	10.4336	11.0688
10085	ENSMUSG00000037344.15	Slc12a9	protein_coding	chr5	137312820	137331859	-	9.0954	9.01681	8.64024	8.70736	8.97154	9.58308	9.633	8.7211	8.53528	10.0928	9.96578	10.3998	10.3343	10.4808	10.1687	10.2784	9.63844	10.3554	10.4696	10.4788	10.2866	10.5401
21663	ENSMUSG00000095642.4	Ighv14-3	IG_V_gene	chr12	114023465	114023941	-	8.48382	5.80735	5.80735	5.12928	3.70044	3	3.45943	5.16993	5	0	1.58496	0	0	0	0	0	0	1	1	1.58496	0	1
12203	ENSMUSG00000044017.17	Adgrd1	protein_coding	chr5	129173814	129281663	+	9.99859	8.65464	8.67948	12.0835	11.7224	12.284	12.3945	10.9285	11.4964	3.58496	7.55459	6.97728	3.90689	5.85798	5.04439	2	6.04439	5	5.52356	5.08746	4.45943	3.32193
15066	ENSMUSG00000059201.13	Lep	protein_coding	chr6	29060219	29073876	+	8.00562	9.20701	7.82655	6.47573	7.14975	11.3526	11.0258	7.18982	8.30834	2	4.80735	5.32193	1.58496	0	2	1.58496	2.58496	1	0	1.58496	1.58496	0
13212	ENSMUSG00000048497.12	Mmgt2	protein_coding	chr11	62539490	62557180	+	8.14975	7.76818	8.53138	8.18982	8.34873	8.10852	8.53138	9.32193	8.85487	10.0362	10.0389	10.5245	10.5536	9.31288	10.6064	10.6448	10.3587	10.0375	10.4221	9.98726	9.81218	9.78463
2835	ENSMUSG00000021203.16	Otub2	protein_coding	chr12	103354941	103372609	+	6.96578	6.75489	7.04439	7.74147	7.67948	6.71425	7.59991	7.06609	7.02237	8.20457	8.3443	8.61102	8.66178	8.55842	8.71425	8.99152	8.03892	8.60363	8.65464	8.66888	8.40088	8.49586
7602	ENSMUSG00000030787.5	Lyve1	protein_coding	chr7	110449814	110462446	-	10.1984	8.80413	8.22882	11.9285	11.8424	11.4569	12.551	9.9263	10.84	3	7.17991	5.97728	3.58496	3.90689	3	1.58496	5.58496	4.80735	2	2	3	2.58496
6483	ENSMUSG00000028680.15	Plk3	protein_coding	chr4	116985852	116991160	-	11.5868	11.5435	10.1836	10.8384	10.6653	10.6303	10.9922	10.8872	10.4273	7.70044	8.44708	8.45943	8.12928	8.94251	8.26209	7.41785	7.93074	8.84862	9.24793	9.7879	8.99152	8.75154
26571	ENSMUSG00000111913.2	Gm49751	TEC	chr10	118277324	118280045	+	3.45943	1.58496	3.45943	2.58496	2.58496	4.64386	4.45943	2.80735	3.32193	0	0	0	0	0	0	0	0	0	2	0	1	0
15833	ENSMUSG00000064246.11	Chil1	protein_coding	chr1	134109914	134117919	+	14.1804	13.5311	10.3565	10.2372	9.45327	9.90839	11.2456	11.8895	10.1383	18.7711	18.9399	15.6422	20.0384	17.9304	18.3564	19.3951	19.5141	17.7011	15.5053	17.4912	16.8584	19.6658
20804	ENSMUSG00000090084.8	Srpx	protein_coding	chrX	9904216	9983948	-	10.1202	8.92481	9.25267	10.9958	10.9665	11.3815	11.1812	11.5599	12.1273	3.16993	7.2854	7.24793	4.08746	5.39232	3.90689	3	6.12928	4	3.45943	1.58496	3	2.80735
1349	ENSMUSG00000012705.17	Retn	protein_coding	chr8	3705770	3710110	+	8.7211	6.45943	7.52356	9.85175	10.6221	8.00562	8.38802	8.29002	9.68299	2	5.61471	4.75489	1.58496	0	0	0	3.32193	2.80735	3.16993	1.58496	2.32193	2
377	ENSMUSG00000002227.16	Mov10	protein_coding	chr3	104702152	104725879	-	8.89178	8.8392	8.10852	8.12412	8.3966	9.19967	9.34873	8.34873	8.10329	10.2432	9.92333	10.1497	10.2586	9.91588	10.2726	10.6935	10.4273	10.3208	10.3242	10.4798	10.3576	9.92035
24589	ENSMUSG00000105957.2	Gm43254	lncRNA	chr3	133013279	133015769	-	5.2854	5.16993	5.93074	5.16993	5.24793	5.49185	5.58496	4.80735	4.80735	7.08746	7.09803	6.78136	7.11894	7.6865	7.52356	7.70044	6.14975	7.53138	7.55459	7.7879	7.46761	8.19967
16651	ENSMUSG00000071042.13	Rasgrp3	protein_coding	chr17	75742891	75836049	+	10.4083	10.3597	8.98014	11.4057	11.3393	11.0147	11.3225	9.64024	9.89633	7.12928	8.29921	8.91886	7.12928	8.07682	7.42626	7.06609	6.85798	7.89482	7.22882	8.11894	7.32193	7.27612
25476	ENSMUSG00000108513.2	Gm30075	lncRNA	chr7	72852523	72888279	-	3.16993	2.32193	2.58496	3.32193	3.45943	2.80735	3.45943	4.85798	4.39232	0	0	0	0	0	0	0	0	1	0	1	2.32193	1
27914	ENSMUSG00000116116.2	Gm671	lncRNA	chr15	101293308	101310192	-	3.45943	3.80735	3.32193	1	1.58496	0	2.32193	2.58496	2	6.10852	6.20945	6.10852	6.71425	7.29462	6.42626	6.45943	5.70044	6.2854	7.80735	6.93074	5.83289	7.58496
11342	ENSMUSG00000040710.11	St8sia4	protein_coding	chr1	95515407	95595296	-	10.1874	9.90989	9.56224	11.204	11.1105	12.4512	12.1293	10.1111	10.7871	7.07682	7.94251	8.55459	6.88264	7.83289	7.49985	6.47573	6.93074	7.76818	7.58496	8.81698	7.70736	8.21917
20981	ENSMUSG00000090936.3	Gm17705	lncRNA	chr17	35384095	35386162	+	1	1.58496	2.32193	1.58496	2.32193	2.58496	2	1	2.32193	4.45943	4.85798	4.08746	5.04439	5.52356	5.08746	4.80735	3.70044	5.75489	5.90689	5.9542	5.80735	6.16993
10644	ENSMUSG00000038765.15	Lmx1b	protein_coding	chr2	33450977	33530620	-	7.09803	7.33092	7.62205	7.52356	8.11374	7.25739	9.18488	9.53528	7.53916	10.5196	9.79604	10.3652	10.9915	11.1712	10.6733	11.647	10.7237	10.7756	11.8246	11.42	10.3219	11.6817
19985	ENSMUSG00000086389.2	Gm15998	lncRNA	chr3	89222746	89226214	+	0	0	2	3.32193	1.58496	2.32193	2.80735	1.58496	1	4.39232	5.16993	5	4.58496	5.35755	4.58496	4.64386	4.39232	5.20945	6.64386	5.35755	5.80735	5.16993
11624	ENSMUSG00000041679.10	Lrrc29	protein_coding	chr8	106038897	106052910	-	5.9542	5.16993	5.67243	5.2854	5.58496	5.35755	6	5.42626	5.58496	7.49985	7.7211	7.13955	7.3837	8.74147	7.41785	6.56986	6.82018	7.97154	8.16993	8.00562	8.03342	7.91289
5033	ENSMUSG00000026011.14	Ctla4	protein_coding	chr1	60926159	60954991	+	7.53916	6.44294	6.42626	8.90689	9.07948	10.8665	11.2755	8.00562	7.17991	1	2	1.58496	2	3.58496	1.58496	0	0	4	3.32193	3.80735	4.16993	2
21605	ENSMUSG00000095200.3	Ighv1-7	IG_V_gene	chr12	114502115	114502585	-	7.5157	6.93074	6	4.52356	3.16993	2.58496	3.45943	3	3.58496	0	0	0	0	0	0	0	0	0	0	0	0	0
17535	ENSMUSG00000076587.4	Igkv6-20	IG_V_gene	chr6	70312825	70313491	-	9.71768	7.29462	5.85798	8.95128	4.80735	4.16993	4.70044	6.96578	4.24793	0	2	0	0	0	0	0	0	1	1.58496	0	0	2
16092	ENSMUSG00000066584.11	Scgb2b27	protein_coding	chr7	33711346	33713367	-	4.52356	4.52356	4.16993	3.58496	1	4.16993	3	4.08746	3.70044	15.8323	14.5372	10.9151	16.5707	11.3614	12.4414	13.4274	13.7621	12.0861	7.30378	11.6202	9.22882	9.9542
16433	ENSMUSG00000069554.5	I830134H01Rik	lncRNA	chr19	38040222	38042976	-	1	0	0	1	0	0	0	0	0	4	3.16993	2	3.32193	4.39232	3.80735	4.52356	2.32193	3.58496	5.08746	4.85798	3.32193	4
2540	ENSMUSG00000020676.3	Ccl11	protein_coding	chr11	81948649	81953781	+	10.3309	9.13443	9.09803	11.5882	11.5812	11.444	11.6165	10.7482	10.7262	3.80735	6.45943	5.9542	4.08746	6.24793	2.80735	2.32193	6.2854	3.16993	1.58496	1	3.32193	0
4960	ENSMUSG00000025873.17	Faf2	protein_coding	chr13	54769597	54811876	+	10.7748	10.978	10.5498	10.5265	10.3095	10.8595	11.1183	11.1611	10.7715	12.3529	12.1997	12.2562	12.1954	11.8439	12.3554	12.3837	11.2161	11.9996	12.1344	11.813	11.9054	11.6826
9778	ENSMUSG00000036437.7	Npy1r	protein_coding	chr8	67149844	67159444	+	6.52356	5.58496	6	9.13699	7.91886	7.70044	8.84862	7.69349	7.37504	1	3.45943	4.24793	3.70044	2.58496	2	0	3.32193	2	1	1.58496	1.58496	4
3379	ENSMUSG00000022225.8	Cma1	protein_coding	chr14	56178908	56182132	-	10.0634	8.59246	8.18982	11.1319	11.4929	10.4988	10.7432	9.83447	10.8673	4.75489	5.93074	4.75489	4.9542	6.04439	1.58496	1	3.16993	4.80735	2.58496	1.58496	5.67243	1
19869	ENSMUSG00000086058.2	Unc45bos	lncRNA	chr11	82815729	82824208	-	4.08746	3.32193	3.16993	5.75489	5.16993	5.58496	6.08746	3.90689	4.90689	1	1.58496	2.58496	1.58496	2	1	0	0	0	0	1	0	0
21077	ENSMUSG00000091476.9	Catspere2	protein_coding	chr1	177810989	178000271	+	5.42626	4.90689	5.39232	4.52356	4.16993	5.2854	5.70044	5.88264	4.80735	8.27146	8.91588	7.25739	8.3837	9.36851	8.49185	8.43879	6.70044	8.74147	8.93369	8.96867	8.41363	9.91439
17460	ENSMUSG00000076441.10	Ass1	protein_coding	chr2	31360219	31410684	+	8.37504	8.7039	8.78463	7.64386	7.56986	7.87036	8.12412	7.61471	8.04985	10.9715	11.4625	11.0382	10.733	10.444	10.611	10.6138	11.5836	11.2143	9.02791	9.56033	11.2527	9.89785
16189	ENSMUSG00000067424.14	Zfp563	protein_coding	chr17	33308284	33329679	+	7.16993	6.85798	7.11894	7.48382	7.61471	7.44294	7.73471	7.21917	6.98868	9.32867	8.66888	8.59246	8.94251	8.91588	9.35094	9.27845	7.7879	8.98299	8.74147	8.91886	9.12412	9.3015
22181	ENSMUSG00000097595.3	1500002F19Rik	lncRNA	chr7	132476468	132532926	-	5.72792	5	6.67243	3.80735	3.32193	3.16993	4.16993	4.58496	5.67243	10.3859	9.64205	7.74819	10.3264	10.0808	9.24793	9.94837	9.66888	9.17493	6.83289	8.34873	9.26913	9.39232
11427	ENSMUSG00000040950.14	Mgl2	protein_coding	chr11	70021155	70028376	+	10.1861	8.60363	8.87036	11.6407	11.8857	12.9567	13.7866	10.4686	12.3786	3	6.26679	6.26679	3.45943	4	5.08746	1.58496	5.88264	6.12928	5.39232	5.85798	4	5.20945
8412	ENSMUSG00000032323.14	Cyp11a1	protein_coding	chr9	57913694	57934306	+	6.70044	4.90689	5.04439	7.59246	7.2854	7.56224	7.57743	5.9542	7.19967	0	2.58496	2.80735	1	2.58496	1	0	1	2.80735	3.32193	3.32193	2.32193	3
21799	ENSMUSG00000096638.3	Ighv2-9	IG_V_gene	chr12	113842716	113843161	-	4.80735	2.80735	4.16993	5	1	2.32193	3.90689	3.58496	4.70044	0	0	0	0	0	0	1	0	0	0	1	0	0
2803	ENSMUSG00000021130.9	Galnt16	protein_coding	chr12	80565051	80677746	+	8.3837	7.2854	7.84549	11.0355	10.7977	10.9915	11.3581	9.80896	10.4284	3.32193	6.65821	5.78136	4.45943	5.2854	4.85798	3.58496	5.83289	3.32193	2.32193	4	3.58496	2.80735
19796	ENSMUSG00000085886.2	D030047H15Rik	lncRNA	chr7	4129339	4139925	-	1	1	1	1.58496	0	1	0	1.58496	1	3.16993	3.16993	3.90689	3.70044	3.16993	4.16993	3	2	4	4.39232	3.58496	3.80735	4.39232
12078	ENSMUSG00000043342.10	Hoxd9	protein_coding	chr2	74528071	74530552	+	7.33092	6.97728	7.8392	8.7211	9.07414	7.34873	8.54689	7.3837	7.8009	0	2.32193	4.16993	2	4.80735	3.80735	2.32193	5.04439	2.58496	3	1	2	1.58496
11844	ENSMUSG00000042406.9	Atf4	protein_coding	chr15	80139385	80141742	+	13.6126	13.4729	13.5805	14.128	13.8905	13.4696	13.7058	14.2564	14.4519	12.368	12.3501	12.5307	12.535	12.8568	11.4788	11.6225	12.1335	12.2903	12.2779	12.102	12.4668	12.0954
7853	ENSMUSG00000031349.5	Nsdhl	protein_coding	chrX	71962163	72002120	+	9.0954	9.02237	9.46964	8.99152	9.09803	9.05528	9.28309	9.65284	9.55651	11.1312	10.2396	10.4126	10.4818	10.0444	10.3848	10.5314	10.3902	10.42	10.2491	10.0444	10.4798	9.95274
16245	ENSMUSG00000067928.7	Zfp760	protein_coding	chr17	21926723	21944617	+	7.57743	7.5157	6.98868	7.17991	7.40939	7.02237	7.57743	7.66534	6.72792	9.75154	10.0526	9.60918	10.0993	10.2831	8.83289	9.79928	7.98868	10.128	10.2912	10.058	10.0688	10.5362
15546	ENSMUSG00000062421.14	Arf2	protein_coding	chr11	103857565	103876163	+	11.058	11.0105	10.764	10.8494	10.7549	11.4589	11.2854	11.5083	11.838	9.8009	9.74483	10.007	9.53722	8.40088	9.35315	9.63844	9.75322	9.17742	9.43879	9.56224	9.40301	9.65105
17648	ENSMUSG00000076934.3	Iglv1	IG_V_gene	chr16	18903767	18904250	-	12.8853	9.35535	8.87344	8.82337	7.27612	5.32193	6.40939	8.7211	7.86419	2	1	3.32193	0	0	2	1.58496	1.58496	2.32193	2.32193	2.58496	2.32193	2.32193
10733	ENSMUSG00000039037.6	St6galnac5	protein_coding	chr3	152522718	152687883	-	4.9542	3.80735	3.32193	6.78136	6.65821	6.87036	6.87036	4.70044	5.12928	1	3	2	1	0	0	1	2	0	0	0	1.58496	1
28663	ENSMUSG00000118456.2	Gm41381	lncRNA	chr15	89382152	89383672	+	3.16993	3.80735	3	6.32193	4.75489	4.9542	5.70044	4.90689	4.16993	0	0	2.32193	1	0	1.58496	0	1	0	0	0	0	1
27165	ENSMUSG00000113688.2	A930027P06Rik	TEC	chr13	18126523	18129497	+	1.58496	1.58496	1	1.58496	1	0	2	1	1	4	4.58496	3.32193	4.52356	4.75489	5.04439	4	3	5.24793	5.85798	5.35755	4.45943	5.61471
12287	ENSMUSG00000044337.6	Ackr3	protein_coding	chr1	90131702	90144473	+	11.7478	11.7899	10.3761	12.9633	12.62	12.9324	13.1165	11.4025	12.2294	6.71425	9.0607	9.09276	9.0954	7.45943	9.01959	7.59991	8.633	7.50779	8.45943	7.57743	7.01123	9.10591
26096	ENSMUSG00000110419.2	AW046200	lncRNA	chr8	58104791	58116464	+	3.45943	4	3.70044	2.80735	3.80735	3.58496	3.58496	4.39232	3	6.64386	6.44294	6.89482	6.37504	6.93074	6.79442	6.9542	4.70044	7.26679	6.71425	7.52356	7.2854	7.76818
16818	ENSMUSG00000072572.10	Slc39a2	protein_coding	chr14	52130346	52134202	+	3	3	5	4.24793	4.58496	3.45943	3.16993	3.90689	4	6.2854	5.90689	5.83289	5.90689	6.80735	6.06609	6.78136	5.20945	6.61471	6.35755	7.01123	7.10852	6.08746
25500	ENSMUSG00000108591.2	Particl	TEC	chr6	72416034	72417593	+	6	6.02237	5.80735	5.67243	6.50779	6.12928	6.37504	5.72792	5.9542	7.12928	7.33092	7.40088	7.50779	7.98299	7.22882	7.50779	7.81378	7.45121	6.78136	7.26679	6.94251	7.45943
4667	ENSMUSG00000025203.7	Scd2	protein_coding	chr19	44282113	44295303	+	13.7617	14.5735	12.4686	12.3556	12.0818	11.8061	12.6425	12.8254	12.0495	16.3393	15.1091	15.3629	15.9251	15.3183	16.1897	16.3786	14.2328	16.0542	15.5126	15.1337	16.0634	15.2869
11151	ENSMUSG00000040197.5	Cd209e	protein_coding	chr8	3897965	3904309	-	4.90689	3.45943	3.16993	6.61471	7.70044	7.13955	8.10852	4.32193	6.08746	0	1.58496	0	0	0	0	0	1.58496	1.58496	1.58496	0	0	1
21454	ENSMUSG00000094087.2	Ighv1-61	IG_V_gene	chr12	115322760	115323192	-	5.72792	3.16993	5.04439	5.08746	2.58496	2.32193	2.32193	3.16993	2.80735	0	0	0	1	0	0	0	0	0	0	1	0	0
27893	ENSMUSG00000116004.2	Gm49539	lncRNA	chr15	85530284	85551876	+	3	3.70044	3.45943	2.58496	3	3.16993	3.58496	3.45943	3.70044	5.39232	5.45943	5.52356	5.24793	6.89482	4.85798	5.61471	5.35755	6.6865	6.26679	7	5.75489	6.2854
7489	ENSMUSG00000030600.16	Lrfn1	protein_coding	chr7	28151405	28167667	+	5.72792	6.24793	5.90689	5.2854	6.59991	6.26679	7.02237	7.39232	6.9542	7.94837	8.07682	7.87036	8.37069	8.33539	8.27612	8.46352	8.59619	8.33539	7.73471	8.12412	8.20945	8.60363
16261	ENSMUSG00000068079.6	Tcf15	protein_coding	chr2	151985481	151991017	+	6.33985	5.35755	5.78136	7.78136	8.42626	8.16993	8.49586	6.82018	6.42626	0	3	2.58496	3	2.32193	1	1.58496	2.80735	2	2	1	1.58496	0
1953	ENSMUSG00000019039.15	Dalrd3	protein_coding	chr9	108447085	108449973	+	10.3696	10.2095	9.92778	9.70736	9.82496	9.63662	10.1344	10.3106	10.0168	11.1396	10.8673	11.265	11.3592	12.137	11.2963	11.0841	10.865	11.2125	11.4993	11.6764	11.4502	11.3987
5473	ENSMUSG00000026810.13	Dpm2	protein_coding	chr2	32460870	32463591	+	10.0741	10.1599	9.63118	9.43671	9.47573	9.6987	9.82972	9.78463	9.81858	11.014	10.8925	11.0485	11.0049	11.2738	10.6909	10.8017	11.5911	10.7574	10.5196	10.4808	10.792	10.5353
2875	ENSMUSG00000021265.4	Slc25a29	protein_coding	chr12	108791799	108801809	-	5.55459	5.45943	6.32193	7.33985	7.96578	5.9542	6.87036	7	6.72792	8.73132	9.11374	9.04985	9.09803	10.014	9.43254	8.41785	9.64926	9.83131	9.91139	9.15735	9.49185	8.98584
16660	ENSMUSG00000071076.9	Jund	protein_coding	chr8	71151599	71153265	+	14.3315	14.1602	14.3435	13.0105	13.4867	14.5524	14.6867	13.5203	13.7514	9.99577	10.5603	11.1383	11.6239	10.809	11.2276	10.2819	12.7842	10.5765	11.4702	10.8819	10.2726	10.2467
9538	ENSMUSG00000035596.15	Mboat7	protein_coding	chr7	3680788	3696522	-	10.1331	10.1215	10.0674	10.137	10.4136	10.9016	11.0498	11.0334	10.8146	11.7591	11.6018	11.5774	11.8853	11.6506	11.9058	12.2476	11.3939	11.5708	11.6366	11.6636	11.809	11.84
5528	ENSMUSG00000026890.20	Lhx6	protein_coding	chr2	35971965	35995420	-	7	7.12928	6.58496	9.11114	8.26209	7.49985	8.65105	7.97728	7.15987	2.32193	3.70044	5	1.58496	5.08746	2	2	4.90689	3.45943	3.32193	1.58496	4.08746	1.58496
282	ENSMUSG00000001665.12	Gstt3	protein_coding	chr10	75609949	75617248	-	9.89785	9.64386	9.54882	8.29002	8.35755	8.24793	8.96	9.11114	9.40088	10.5915	10.8376	11.4025	10.9307	10.6555	10.7356	10.633	11.5892	10.9307	11.1504	10.7977	10.7665	11.0761
5625	ENSMUSG00000027102.5	Hoxd8	protein_coding	chr2	74534959	74538277	+	8.32643	7.76155	8.59246	10.3576	10.5294	8.48382	9.49586	8.75822	9.13699	3.70044	5	5.97728	3.80735	6.44294	4.64386	4	6.02237	3.45943	4.64386	3.16993	3.16993	2.58496
1233	ENSMUSG00000009995.18	Taz	protein_coding	chrX	73325518	73333757	+	10.7624	10.6073	10.4242	10.5216	10.7254	10.4939	10.6804	10.2216	10.255	11.8178	11.4993	11.6069	11.8353	12.0468	11.7645	12.0888	11.098	11.8082	12.2113	11.911	11.6812	12.0624
5006	ENSMUSG00000025956.11	Mettl21a	protein_coding	chr1	64645632	64656401	-	8.9542	8.44708	7.52356	8.8857	9.03067	8.68299	8.73471	8.224	8.55842	10.5372	10.4147	10.3826	10.5157	10.1111	10.0993	10.1599	9.11374	10.275	10.2204	9.93074	10.3298	10.1911
26381	ENSMUSG00000111312.2	Gm47205	TEC	chr9	44392811	44395100	-	3.32193	3.80735	2.58496	2.80735	2.80735	2.32193	3	2.32193	3	6	6.30378	5.39232	6.04439	6.79442	6.70044	6.44294	4.16993	7.64386	7.85798	7.44294	7.49185	7.07682
21076	ENSMUSG00000091475.5	Cerox1	lncRNA	chr17	25789332	25794017	+	5.24793	4.75489	5.61471	6.49185	6.20945	5.90689	7.05528	8.22882	7.57743	8.46352	9.70736	8.62571	9.40514	9.65642	9.51373	9.96	9.94105	9.60548	9.46557	9.65284	9.77479	10.5048
13262	ENSMUSG00000048772.16	Tmem53	protein_coding	chr4	117109148	117125779	+	7.43463	7.18982	7.09803	6.87036	7.22882	6.16993	7.03342	7.08746	7.11894	8.5812	8.99435	9.51767	8.86419	9.69	8.64386	8.42206	9.64386	8.81378	8.68299	8.49586	9.20701	7.87036
3786	ENSMUSG00000022949.10	Clic6	protein_coding	chr16	92282624	92338131	+	9.72281	8.13955	6.94251	8.0607	6.79442	8.21917	10.2796	10.5708	8.37069	13.9126	14.1686	12.2073	14.0091	13.3063	15.0722	15.216	13.5188	14.4171	12.3696	13.4172	13.4789	14.2378
9860	ENSMUSG00000036721.15	Zscan12	protein_coding	chr13	21546990	21556459	+	7.40088	7.45121	7.08746	7.71425	7.99435	7.46761	7.74147	7.66534	7.45943	8.77808	8.82655	8.66178	8.77149	9.12412	8.83289	8.74483	7.82018	9.0954	8.74483	8.633	9.24079	8.97728
13120	ENSMUSG00000048065.9	Cyb5r2	protein_coding	chr7	107347662	107357239	-	2.80735	2.58496	0	3.58496	3.16993	2.58496	3.90689	2.80735	2.32193	8.83605	7.97154	5.9542	7.81378	8.52748	7.60733	8.42626	7.09803	7.70736	4.32193	7.11894	7.12928	6.84549
15853	ENSMUSG00000064325.5	Hhip	protein_coding	chr8	80692480	80784635	-	4.16993	2.80735	2.32193	7.01123	6.50779	5.78136	6.62936	6.35755	6.70044	1	0	1	1	1	0	0	0	0	0	0	1	1
7936	ENSMUSG00000031494.8	Cd209a	protein_coding	chr8	3793397	3798984	-	8.79766	7.40939	6.98868	9.59246	10.4242	10.8194	11.9679	9.32418	10.543	0	5.85798	5.52356	1	2.58496	2.32193	2	4.80735	4.08746	1.58496	2	3	3.16993
14266	ENSMUSG00000054162.16	Spock3	protein_coding	chr8	63404043	63810137	+	3	1.58496	6.52356	7.07682	6.14975	6.04439	7.01123	7.24793	8.25267	0	1.58496	1	1.58496	0	0	0	0	0	0	0	0	0
21765	ENSMUSG00000096422.3	Igkv12-44	IG_V_gene	chr6	69791615	69792138	-	9.19967	10.058	8.30378	8.42626	6.40939	5.45943	5.16993	7.37504	6.83289	1	2.32193	4.08746	1	0	0	1	3.32193	2	1	1	2	2
13592	ENSMUSG00000050473.6	Slc35d3	protein_coding	chr10	19723662	19727205	-	1.58496	1.58496	3	4.58496	4	1	3.70044	5.12928	3.16993	6.37504	9.14466	7.76155	8.17991	8.53138	9.64926	9.10066	9.13955	7.85175	9.32418	8.61471	8.44708	12.1978
10749	ENSMUSG00000039069.20	Mtg2	protein_coding	chr2	179712381	179727695	+	8.9542	8.87652	8.69697	9.07146	9.32643	8.50383	8.85175	8.89178	8.69697	9.68825	9.65642	9.77972	9.80896	10.3891	10.0265	10.0835	9.67066	9.94398	10.1861	10.0539	9.93369	9.85643
19509	ENSMUSG00000085182.2	Gm13596	lncRNA	chr2	68306426	68308096	+	0	0	0	1	1	0	0	0	0	4.64386	3.90689	3.16993	4	6.58496	3.80735	3.70044	3.90689	4.80735	4.16993	4.52356	4.32193	4.24793
24884	ENSMUSG00000106795.4	Gm43050	lncRNA	chr5	119964187	119970087	-	3.45943	2.32193	2.32193	4.52356	4.75489	5.12928	5.39232	3.32193	4.58496	0	2.32193	0	0	0	0	0	1.58496	0	0	0	0	0
17526	ENSMUSG00000076570.7	Igkv12-38	IG_V_gene	chr6	69920170	69920632	-	2	4.9542	3.45943	2.32193	3.58496	1.58496	3.45943	1.58496	3.45943	0	0	0	0	0	0	0	0	0	0	0	0	0
23847	ENSMUSG00000103839.2	Gm37607	TEC	chr1	58422671	58425293	-	4.08746	3.58496	4.70044	4.45943	4.39232	4.08746	4.9542	5.32193	4.16993	7.45943	7.29462	7.16993	7.46761	8.11894	7.52356	7.60733	5.78136	8.47168	8.10852	8.20945	8.40514	7.71425
6312	ENSMUSG00000028399.19	Ptprd	protein_coding	chr4	75859475	78130198	-	6.56986	5.80735	6.24793	8.93958	8.80735	8.27612	8.82655	8.53916	8.09803	2.32193	3.32193	3.90689	1.58496	3.58496	0	1	2.58496	4.9542	1	1	3.45943	0
4861	ENSMUSG00000025584.18	Pde8a	protein_coding	chr7	80863344	80984281	+	9.47573	8.89178	8.44708	10.8986	10.4717	10.9226	11.2192	9.74483	10.1215	6	7.55459	7.82018	7.2854	7.94837	7.07682	6.79442	6.49185	6.88264	7.15987	7.76155	7.20945	6.97728
13403	ENSMUSG00000049532.12	Sall2	protein_coding	chr14	52548629	52566219	-	5.85798	5.52356	5.85798	7.2384	7.18982	7.56986	8.65821	8.13955	6.89482	9.23122	9.80252	9.46148	10.0334	9.87498	10.0498	10.3794	9.69349	10.0593	9.38154	9.46557	9.89936	10.3783
6895	ENSMUSG00000029380.12	Cxcl1	protein_coding	chr5	91039100	91040974	+	12.4546	11.6751	10.5943	13.3385	13.0112	13.2774	12.2547	12.9244	13.1012	10.2981	8.75489	9.98299	9.69523	9.39017	8.60363	7.64386	9.06609	7.7879	9.0634	8.99152	10.3309	8.29921
10570	ENSMUSG00000038578.16	Susd1	protein_coding	chr4	59314683	59438633	-	8.8392	8.77149	8.60363	9.15228	9.42417	9.2738	10.2562	8.98014	9.24317	6.91886	7.01123	7.33985	7.04439	5.67243	6.35755	6	4.9542	6.22882	6.30378	6.93074	6.79442	7.03342
9450	ENSMUSG00000035295.11	Wdr38	protein_coding	chr2	38887488	38896180	+	2.80735	2.32193	2.80735	1	3.58496	2	1	2	3.16993	4.52356	5	5.04439	5.35755	5.90689	5.35755	5.70044	3.90689	5.39232	5.72792	5.75489	5.93074	6
19793	ENSMUSG00000085882.2	2610507I01Rik	lncRNA	chr11	59090662	59093211	-	7.30378	7.34873	7.35755	6.75489	6.85798	6.82018	7.11894	6.87036	6.52356	8.63662	8.81378	8.18488	9.21917	9.38154	9.2738	9.37069	7.87036	9.02237	9.30606	9.08215	9.0634	9.55459
17410	ENSMUSG00000075549.3	Gm6878	lncRNA	chr14	67542337	67552160	-	0	1	0	1	0	0	1	0	0	7.72792	5.67243	3.70044	7.55459	7.43463	3.45943	7.25739	4.80735	5.70044	3.80735	4.32193	6.85798	6.37504
16755	ENSMUSG00000071656.8	Lrrn4cl	protein_coding	chr19	8828132	8831273	+	8.87958	7.19967	7.98299	11.4378	11.2755	11.5216	11.815	9.97728	10.4294	4	6.9542	6	3.90689	4.75489	3.58496	2	5.90689	4.16993	4	3.58496	4.58496	3.32193
12642	ENSMUSG00000045954.8	Cavin2	protein_coding	chr1	51328285	51342119	+	11.233	11.1085	11.4189	12.7469	12.5187	12.6207	12.8388	11.9509	11.8094	9.32867	10.633	9.79604	9.11114	9.82972	9.49985	8.99718	9.2854	9.72281	8.82337	8.43879	10.207	9.29692
4968	ENSMUSG00000025888.7	Casp1	protein_coding	chr9	5298508	5307290	+	10.5196	10.2808	9.89482	9.65105	9.60733	10.5962	10.2969	9.64205	10.128	11.4231	12.7622	12.513	11.4268	13.0895	11.5755	11.3476	11.6353	12.0331	11.774	12.0825	12.0563	11.6375
14363	ENSMUSG00000054715.12	Zscan22	protein_coding	chr7	12631742	12643010	+	7.44294	7.63662	7.80735	7.25739	7.30378	7.53916	7.88874	8.06609	7.34873	8.45533	8.36632	8.40514	8.43463	8.33092	8.50779	8.89785	8.55459	8.68299	8.38802	8.44708	8.63662	8.71768
16201	ENSMUSG00000067591.13	Klra3	protein_coding	chr6	130300252	130314537	-	4.58496	2.58496	4.24793	5.12928	5.35755	5.58496	4.39232	4.24793	4.45943	0	2	1.58496	1	0	2.32193	1	0	2	1	1.58496	2	1
7438	ENSMUSG00000030495.13	Slc7a10	protein_coding	chr7	34885810	34900539	+	6.33985	4.39232	4	6.2854	7.39232	5.64386	6.18982	5.35755	6.22882	1	4	3.45943	1	0	1	0	0	1	0	0	2	1
10472	ENSMUSG00000038349.11	Plcl1	protein_coding	chr1	55445080	55793444	+	8.67596	8.96	9.10066	9.03892	9.12153	8.41363	8.69349	9.03892	8.67596	7.57743	7.85798	7.44294	7.31288	7.09803	7.31288	8.42206	7.10852	7.82655	6.97728	7.17991	7.61471	7.40088
21908	ENSMUSG00000097055.3	Gm4419	lncRNA	chr12	21467324	21471065	+	4.52356	4.16993	4.32193	4.64386	4.08746	5	5.04439	4.75489	4.64386	6.82018	7.08746	6.84549	6.6865	7.16993	6.65821	5.83289	5.20945	7.49985	7.61471	7.16993	7.43463	6.83289
2248	ENSMUSG00000020159.9	Gabrp	protein_coding	chr11	33500781	33528959	-	6.04439	6.33985	7.39232	5.24793	6.30378	4.45943	7.8392	9.32193	8.37069	12.4202	12.758	10.2131	10.3072	11.9016	11.8427	11.4798	10.5167	12.1402	11.3393	10.9787	13.0128	11.1447
13563	ENSMUSG00000050315.15	Synpo2	protein_coding	chr3	122870168	123029798	-	10.0471	9.55651	10.0941	13.2889	13.5489	9.84392	10.2143	10.3685	9.87191	5.61471	6.49185	7.17991	6.55459	6.22882	5.24793	3.80735	6.82018	4.80735	4.16993	4.58496	4.70044	4.85798
15338	ENSMUSG00000061046.10	Haghl	protein_coding	chr17	25998817	26004647	-	8.48784	7.90087	7.72792	8.64024	8.32193	8.59991	8.89482	8.3966	8.42206	9.26913	9.88417	9.72281	9.52943	10.5382	9.41996	9.26913	10.2773	10.0607	10.0028	10.1396	10.2538	9.85175
5174	ENSMUSG00000026259.15	Ngef	protein_coding	chr1	87404556	87501592	-	4.80735	4.39232	4.64386	6.44294	5.52356	5.24793	7.36632	7.37504	6.96578	9.37287	9.09276	8.97154	9.15482	8.84862	9.95855	9.10852	8.73809	8.90689	9.44294	9.39017	8.16491	8.96867
23065	ENSMUSG00000101037.2	Gm28424	lncRNA	chr9	95394204	95395522	+	2.58496	2	1.58496	4.16993	3.16993	1.58496	2.58496	3	2.58496	5.20945	5.61471	5.04439	5.61471	5.80735	5.2854	4.16993	5.32193	5.52356	6.16993	6.08746	5.9542	6.14975
7067	ENSMUSG00000029672.17	Fam3c	protein_coding	chr6	22306519	22356242	-	10.8657	11.3387	12.9065	10.7381	10.6935	10.9542	11.2674	12.2892	12.0921	13.3822	14.269	13.7885	14.0722	13.8373	13.9395	13.5855	13.2119	14.2568	13.3362	13.2321	13.5884	13.2925
19917	ENSMUSG00000086212.8	Mkln1os	lncRNA	chr6	31343820	31375708	-	3.70044	3.16993	3.32193	5.32193	4.90689	2.80735	4.58496	3.45943	3.58496	6.06609	7.53916	7.79442	6.30378	7.49185	8.26679	6.53916	6.2854	8.45943	6.67243	7.72792	6.96578	6.12928
17422	ENSMUSG00000075590.5	Nrbp2	protein_coding	chr15	75957367	75963476	-	10.0485	10.207	10.2167	9.87036	9.72962	8.66178	10.3465	10.8517	10.207	12.7245	13.1257	12.5145	12.9469	14.5673	13.0585	13.3297	12.0441	14.5263	14.726	14.5647	14.0937	15.1706
27301	ENSMUSG00000114104.2	Gm47585	TEC	chr13	63421414	63423725	+	5.20945	4.70044	5.08746	2.80735	0	2	1	3.32193	2.58496	9.3015	8.99718	7.20945	8.67596	7.82018	9.48784	9.53722	6.87036	9.37721	8.29462	8.30378	9.05799	9.66711
14861	ENSMUSG00000057766.15	Ankrd29	protein_coding	chr18	12385419	12438854	-	5.67243	5.70044	6.37504	7.6865	7.62936	6.83289	7.33092	7.63662	7.03342	2.80735	4.39232	5.24793	3	4.64386	3.80735	3.45943	2.80735	3.58496	4.16993	3.32193	3.45943	3
22229	ENSMUSG00000097699.3	5430400D12Rik	lncRNA	chr7	79570471	79572269	+	0	1	2.32193	2	2.58496	1.58496	1	0	1	4.80735	4.90689	4.32193	5.04439	5	5.08746	5.42626	3	5	5.67243	4.64386	5.08746	5.78136
11854	ENSMUSG00000042429.9	Adora1	protein_coding	chr1	134126961	134163169	-	7.96578	7.85175	6.98868	6.80735	7.15987	6.55459	7.90087	8.18488	6.78136	9.92481	11.7423	10.4273	11.2052	11.5275	11.9748	12.9975	10.6777	10.8872	8.80735	10.218	11.2963	10.7574
16205	ENSMUSG00000067599.14	Klra7	protein_coding	chr6	130195568	130210285	-	5.78136	4.16993	5.35755	5.55459	6.65821	6.12928	5.93074	4.75489	6.32193	2.32193	3	3.80735	2	1	3.45943	2.58496	2	2.58496	2.58496	3	1.58496	2.32193
24574	ENSMUSG00000105906.2	Iglc1	IG_C_gene	chr16	18880368	18880821	-	14.2658	10.4798	9.9571	9.96867	8.0607	6.85798	7.93074	10	8.66534	2	3	3.16993	0	1.58496	0	2.80735	3.45943	3.58496	2.80735	4	3.90689	4.08746
13299	ENSMUSG00000048960.14	Prex2	protein_coding	chr1	11063689	11373905	+	10.6129	10.5536	9.54689	12.0393	11.2222	11.3548	11.807	10.7944	10.3208	6.65821	7.96	8.10852	6.76818	7.17991	7.65105	8.53916	6.32193	6.32193	6.91886	6.62936	5.52356	9.22882
11655	ENSMUSG00000041769.14	Ppp2r2d	protein_coding	chr7	138447808	138484786	+	10.9773	10.8895	10.7065	10.5906	10.7185	10.4574	10.6689	10.9315	11.0868	9.5812	9.84706	10.2216	10.062	9.55267	9.82496	9.55842	10.021	9.87805	10.0808	9.87498	9.75489	9.66
24474	ENSMUSG00000105646.2	Gm30211	lncRNA	chr6	70696058	70717538	+	6.56986	4.24793	5	6.61471	5.83289	6.12928	6.88264	4	4.08746	0	0	0	1	1	0	0	0	2.58496	2.32193	3.16993	0	2.32193
23862	ENSMUSG00000103887.2	Gm37008	TEC	chr7	92286416	92286734	+	1.58496	1	0	1	0	1	1	0	0	4.75489	4.58496	3.58496	3.80735	2.58496	4.08746	4.90689	2	3.70044	4.24793	3.90689	4.58496	4.39232
21162	ENSMUSG00000091971.4	Hspa1a	protein_coding	chr17	35188166	35191132	-	13.2942	13.4619	13.5037	11.9812	12.0519	11.6475	10.3287	11.7528	12.2966	7.21917	8.80735	7.98868	8.74819	8.8857	9.37069	8.54689	9.51767	8.40088	9.96867	9.66888	8.7211	8.10329
7323	ENSMUSG00000030244.8	Gys2	protein_coding	chr6	142368339	142418835	-	2.58496	1.58496	2.80735	4.58496	6.61471	5.83289	5.04439	4	5.2854	0	0	0	1	0	0	0	0	0	0	0	1	0
23413	ENSMUSG00000102555.2	6430511E19Rik	TEC	chr7	92289157	92292991	+	4.32193	4.32193	4.58496	4.64386	3.80735	3.70044	3	3.70044	2.58496	9	8.90087	7.90689	8.32643	7.59991	8.79116	9.01402	4.90689	8.99152	8.68299	8.42206	9.21432	8.85798
732	ENSMUSG00000004837.3	Grap	protein_coding	chr11	61544091	61563610	+	8.66534	8.35755	8.60363	10.5245	10.7296	10.9794	11.3641	8.94837	9.64566	5.42626	6.30378	7.33092	5.70044	6.82018	5.42626	4.85798	6.98868	5.9542	5.64386	5.78136	4.90689	4.75489
8724	ENSMUSG00000033024.17	Klra9	protein_coding	chr6	130155638	130170075	-	5.35755	4	4.24793	4.85798	6.10852	6.04439	5.93074	4.52356	5.72792	0	1	2.58496	2	1	3.70044	1.58496	0	0	1.58496	1.58496	1.58496	0
20915	ENSMUSG00000090523.3	Gypc	protein_coding	chr18	32661375	32693087	-	8.58496	7.47573	7.63662	10.4388	10.5068	10.4305	10.8533	9.11894	9.39874	4.45943	6.70044	6.61471	4.75489	5.2854	3.90689	3.80735	5.52356	4.45943	3.90689	3.45943	5.12928	4.80735
23534	ENSMUSG00000102888.2	Ighv1-11	IG_V_gene	chr12	114575863	114576295	-	6.08746	5.61471	3.45943	7.29462	7.77479	3.16993	2	4	5.08746	0	0	0	0	0	0	0	0	0	0	0	1.58496	0
10399	ENSMUSG00000038181.17	Chpf2	protein_coding	chr5	24791739	24799554	+	10.4009	10.6036	9.66178	10.3955	10.1774	10.875	11.0815	10.3597	10.1911	11.5113	11.9989	11.5589	11.807	12.021	11.6587	11.6284	10.9374	11.6604	11.8057	11.6931	11.6795	11.7624
19606	ENSMUSG00000085419.2	Gm11734	lncRNA	chr11	117414429	117423031	+	0	1.58496	1	3.45943	2.32193	1	2.32193	2.80735	2.58496	5.16993	6.67243	6.70044	5.20945	8.2854	7.47573	5.16993	4.9542	7.94837	8.55075	7.7879	8.26209	5.83289
22394	ENSMUSG00000097997.2	Gm27017	lncRNA	chr14	61886399	61904761	+	1	1.58496	1	1	0	0	1.58496	2	0	3.58496	3.16993	3.32193	3.32193	3.16993	3.16993	3	3.32193	3.32193	3.16993	3.16993	3	4
12122	ENSMUSG00000043572.8	Pars2	protein_coding	chr4	106508266	106512479	+	5.85798	5.67243	5.24793	6.49185	6.83289	6.75489	6.76818	5.70044	5.58496	7.2854	7.93664	7.82655	7.47573	7.88264	7.97154	7.48382	7.85175	7.72792	8	7.74147	7.88264	7.30378
5011	ENSMUSG00000025964.16	Adam23	protein_coding	chr1	63485050	63635435	+	9.04439	7.7879	7.7879	10.242	10.1898	11.1026	10.6662	10.9016	11.0021	4	7.03342	7.27612	5.12928	5.24793	3.90689	2.58496	5.04439	5	3.90689	4.16993	3.45943	4.08746
14996	ENSMUSG00000058672.8	Tubb2a	protein_coding	chr13	34258257	34261990	-	11.5406	11.6591	11.412	10.96	10.8106	11.2258	11.0362	11.4969	11.7356	9.36413	10.1293	9.83289	9.76321	9.68299	9.60548	9.14466	10.4471	9.93221	9.7879	9.49386	9.8009	9.65464
14249	ENSMUSG00000054057.3	A930004D18Rik	protein_coding	chr2	18030004	18042548	-	4.85798	4.70044	4.32193	5.45943	5.42626	5.20945	5.88264	6.22882	5.75489	6.80735	7.59991	7.80735	7.02237	7.36632	7.40939	6.62936	6.64386	7.56224	7.92481	7.78136	7.70736	7.59246
14003	ENSMUSG00000052681.9	Rap1b	protein_coding	chr10	117649776	117681940	-	13.7077	13.2942	13.2281	13.4462	13.518	14.267	14.1748	13.744	14.3561	12.4406	12.9374	12.6854	12.3211	12.3035	12.2061	12.3298	12.1209	12.645	11.8447	12.3462	12.7638	12.4504
23584	ENSMUSG00000103041.2	Gm37305	lncRNA	chr3	65865179	65869457	+	7.40088	7.58496	7.65821	7.22882	7.13955	7.85798	8.09276	7.61471	7.24793	8.66534	8.73809	8.7211	8.88874	8.71768	8.78136	9.04166	7.91289	9.03342	8.94251	8.61839	9.11114	9.1472
21572	ENSMUSG00000094951.2	Ighv5-6	IG_V_gene	chr12	113589126	113589576	-	9.80252	5.72792	5.24793	5.97728	2.80735	4.75489	4.24793	7.96	6.59991	0	1	2	0	0	1	0	0	0	0	1	0	1
17057	ENSMUSG00000073802.6	Cdkn2b	protein_coding	chr4	89224536	89229276	-	5.83289	5	4.45943	5.75489	6.26679	5.42626	5.97728	4.75489	5.72792	8.85487	10.5555	10.7781	7.93664	9.49586	8.35755	7.49185	9.16993	9.92481	8.56605	9.22882	9.97585	7.46761
3746	ENSMUSG00000022864.15	D16Ertd472e	protein_coding	chr16	78337226	78373596	-	9.72622	9.23362	9.68475	10.3761	10.543	11.4944	11.7887	11.0119	11.128	7.11894	8.03892	8.52748	7.24793	7.3837	7.98868	6.47573	7	8.02791	7.96578	8.47168	8.21432	7.04439
14209	ENSMUSG00000053821.5	Gm9922	lncRNA	chr14	101965037	101967251	-	3.16993	3.45943	1.58496	3.45943	1.58496	2.32193	3.58496	3	2	4.58496	4.75489	5.80735	4.64386	6.02237	4.80735	5.61471	5.55459	5.04439	6	5.52356	4.80735	5.49185
9317	ENSMUSG00000034898.18	Filip1	protein_coding	chr9	79712376	79920133	-	8.03342	7.48382	7.93074	10.585	10.3696	9.10591	9.62388	8.67596	8.04439	4.32193	5.35755	6.65821	5.24793	5.58496	4.16993	4.58496	4.70044	4.08746	4.58496	3.16993	4.52356	3
28188	ENSMUSG00000117079.2	Gm41611	lncRNA	chr17	71274881	71278800	+	2	3.45943	3.32193	2.32193	4	2.80735	2.58496	2	2.32193	5.2854	5.24793	4.80735	6.49185	5.16993	4.58496	4.85798	5.70044	5.64386	5.55459	6.26679	4.39232	6.18982
20640	ENSMUSG00000089661.10	Mia	protein_coding	chr7	26879167	26880582	-	4.16993	3.90689	4.90689	3.90689	3.58496	2.32193	4.70044	6.64386	6.89482	9.10591	9.18982	9.1472	10.007	8.98299	8.22882	7.99435	10.9578	8.17991	8.09803	7.96578	8.48382	10.1687
13868	ENSMUSG00000051906.16	Cd209f	protein_coding	chr8	4152787	4155835	-	10.5098	8.73132	8.52356	11.3242	11.809	11.6542	12.4273	10.3242	11.713	2.58496	6.88264	6.35755	0	4	1.58496	1.58496	5.80735	4.24793	0	1.58496	2	1.58496
5515	ENSMUSG00000026870.20	Cutal	protein_coding	chr2	34764408	34782144	+	8.88874	8.91289	7.67948	6.61471	6.16993	4.39232	6.89482	7.21917	6.65821	10.8114	10.8416	11.4579	10.9715	10.4357	11.856	11.7541	10.1737	10.7936	10.8202	10.7279	10.3837	10.2252
15321	ENSMUSG00000060924.16	Csmd1	protein_coding	chr8	15942537	17585602	-	6.32193	5.90689	6.45943	8.41785	7.22882	6.12928	7.48382	7.87036	6.6865	3.32193	2.32193	3.32193	5.2854	1	1.58496	1.58496	2	3.90689	1.58496	3.80735	2	1
21460	ENSMUSG00000094117.2	Igkv3-12	IG_V_gene	chr6	70495234	70495833	+	8.70736	4.75489	5.20945	4.90689	3.45943	3.58496	4.16993	6.40939	6.58496	0	1	2.32193	0	0	0	0	0	0	1.58496	0	0	0
6649	ENSMUSG00000028962.15	Slc4a2	protein_coding	chr5	24628835	24645948	+	10.7474	10.9586	10.6961	10.6573	10.5613	11.3185	11.3581	11.0498	10.8384	11.9697	12.118	11.7444	12.0067	12.0369	12.3904	12.572	11.2568	12.2735	12.0293	12.0102	12.163	12.1251
10573	ENSMUSG00000038583.14	Pln	protein_coding	chr10	53213763	53222083	+	4.52356	2.80735	3.80735	7.61471	7.15987	3.80735	3.32193	5.75489	3.90689	0	0	1.58496	0	0	1.58496	0	1	0	0	0	0	0
20061	ENSMUSG00000086549.2	Gm13648	lncRNA	chr4	156137172	156144259	-	5.67243	6.10852	5.88264	2.32193	1	2.32193	2.32193	5.20945	4.58496	8.62936	9.0634	9.13186	8.90689	10.388	9.29002	8.93074	7.49985	9.71596	9.89026	9.84078	9.81698	8.87652
13223	ENSMUSG00000048550.18	Thnsl1	protein_coding	chr2	21210535	21219820	+	8.19967	7.98868	7.53916	8.09803	8.30834	7.37504	7.78136	8.08215	7.59991	9.20457	9.09276	9.45738	9.29462	8.56224	9.73302	9.35094	9.05799	8.89482	9.82972	9.64386	8.75489	9.32643
9669	ENSMUSG00000036062.14	Phf24	protein_coding	chr4	42916660	42944752	+	5.75489	3.80735	4.08746	7.24793	7.59991	7.14975	7.26679	6.64386	6.30378	0	2.32193	2	1	0	1	0	2.32193	3.32193	2.32193	2.80735	1.58496	1
25306	ENSMUSG00000108049.2	Gm44168	TEC	chr6	87963173	87966711	+	0	0	0	1	0	0	1	1.58496	1.58496	4.9542	4.85798	5.45943	4.70044	4.52356	5	5.61471	1	5.80735	5.9542	6.26679	6.40939	5.16993
3018	ENSMUSG00000021567.16	Nkd2	protein_coding	chr13	73966653	73995750	-	5.24793	4.85798	5.55459	7.73471	8.18488	6.52356	8.01123	9.00282	7.62205	10.0348	11.1066	11.178	11.0701	10.6402	10.0389	10.7082	11.0782	10.8619	11.7469	10.8978	11.0941	9.76155
7343	ENSMUSG00000030278.12	Cidec	protein_coding	chr6	113401595	113412721	-	9.17991	7.49185	7.78136	10.242	10.9908	11.0161	10.4481	8.42626	9.57554	2	6.79442	6.24793	1	1.58496	1	1	4.75489	1.58496	0	1	1.58496	0
9680	ENSMUSG00000036099.17	Vezt	protein_coding	chr10	93775027	93871679	-	9.95565	10.0417	9.61471	10.0265	9.97728	9.48784	9.59246	9.84862	9.70563	11.0914	10.9031	10.6786	11.3712	10.8305	11.0674	11.1434	10.0941	10.8803	11.2192	10.7657	10.875	11.2609
28716	ENSMUSG00000118671.1	AC110211.1	protein_coding	chr15	75973330	76004395	-	5.58496	5.70044	6.64386	5.97728	6.47573	5.97728	8.04985	8.79442	5.72792	9.63844	9.08215	9.10591	10.3805	9.56033	10.8541	11.233	9.41574	9.62205	10.2562	9.80413	9.30378	10.6847
8642	ENSMUSG00000032763.12	Ilvbl	protein_coding	chr10	78410180	78420336	+	9.44087	9.49185	9.49586	9.7039	9.59246	10.1241	10.3095	9.64746	9.45327	10.7432	10.7398	10.5353	11.1861	11.2378	11.1421	11.4435	10.5915	10.7398	11.7017	10.8673	10.8903	10.9039
19561	ENSMUSG00000085316.2	D330050G23Rik	lncRNA	chr2	116730633	116743272	+	2.80735	1	1.58496	2.58496	3.58496	4	3.90689	3.58496	4.24793	6.9542	7.11894	5.2854	7.17991	7.30378	5.83289	6.04439	6.10852	7.2384	6.26679	6.64386	6.71425	7.96578
11971	ENSMUSG00000042787.16	Exog	protein_coding	chr9	119274009	119294583	+	7.49185	7.34873	8.04985	7.31288	7.56224	7.66534	7.82655	8.40514	8.21432	9.11634	8.89482	8.82972	8.97441	9.35755	8.90388	8.39232	8.7879	9.15735	8.76487	9.01959	9.13186	8.93664
3120	ENSMUSG00000021750.17	Fam107a	protein_coding	chr14	14151750	14173499	+	5.12928	4.58496	4.90689	8.01681	6.9542	7.54689	8.74819	6.20945	5.58496	1	3	2.32193	2.80735	2.32193	2.58496	1.58496	3.16993	1.58496	2.32193	1	2	1
19683	ENSMUSG00000085609.2	1700016P03Rik	lncRNA	chr11	75063386	75068459	+	5.16993	4.24793	3.70044	6.56986	5.97728	5.9542	6.02237	6.49185	5.90689	1.58496	2	1.58496	1.58496	2.58496	2.58496	2	3	3	3	2.80735	3.45943	2.80735
17521	ENSMUSG00000076556.4	Igkv4-57	IG_V_gene	chr6	69552959	69553484	-	11.1459	6.37504	6	5.72792	4.64386	4.16993	4.24793	5.85798	6.58496	1	0	1	0	0	0	0	1	0	1	1.58496	1	1
15030	ENSMUSG00000058921.4	Slc10a5	protein_coding	chr3	10396794	10400716	-	1.58496	0	2	3.70044	1.58496	2.58496	2.58496	2.80735	1	9.81057	7.69349	8.74147	8.5157	5.97728	8.76487	11.1408	4.90689	7.40088	7.92481	7.67243	5.80735	6.33985
21250	ENSMUSG00000092353.2	Gm20539	lncRNA	chr2	18747526	18765673	-	1	2.58496	2.58496	2	2	1.58496	1	1	1	5.2854	6.12928	5.32193	5.64386	7.61471	5.49185	5.72792	3.16993	6.49185	6.37504	6.49185	6.39232	6.16993
23791	ENSMUSG00000103685.2	Gm37074	TEC	chr1	190981621	190983463	+	2.32193	2	0	0	2.32193	0	1.58496	1	0	4.85798	5	4.80735	5.67243	5.88264	6.20945	5.42626	2.80735	6.91886	7.31288	7.26679	6.64386	6.9542
12215	ENSMUSG00000044052.4	Ccr10	protein_coding	chr11	101063823	101066269	-	6.2854	4.45943	4.32193	5	5.12928	4.16993	3.90689	4.9542	5	1	1.58496	1	2.58496	2.58496	2	1	2	0	2.58496	1.58496	0	2
13952	ENSMUSG00000052395.18	Rft1	protein_coding	chr14	30376317	30413274	+	9.72451	9.74651	9.14211	9.13186	8.93958	9.12153	9.43254	9.26444	9.20701	10.858	10.5411	10.4979	10.9651	10.2726	10.6644	10.9571	9.85019	10.2192	10.2981	10.2119	10.2312	10.6175
17523	ENSMUSG00000076563.3	Igkv5-48	IG_V_gene	chr6	69703557	69704122	-	9.05528	8.86419	7.59246	6.87036	8.00562	4.64386	5.64386	9.24079	7.22882	1	3.16993	1.58496	0	0	0	1	3.58496	3.45943	0	2.32193	1.58496	3.32193
6211	ENSMUSG00000028194.16	Ddah1	protein_coding	chr3	145464430	145600032	+	6.2854	7.36632	5.97728	8.56605	8.46761	6.6865	6.96578	7.17991	6.88264	9.86264	11.4404	11.2318	10.9586	10.2348	11.6448	12.1843	10.9643	12.0147	8.48784	10.1599	11.0014	9.92184
26391	ENSMUSG00000111334.2	Gm30015	lncRNA	chr9	43628138	43657397	-	2	2.32193	2.80735	1	2.32193	1	2	4.08746	3.80735	5.88264	5.70044	6.08746	5.88264	5.90689	5.39232	4.24793	4.58496	6.80735	6.33985	6	6.50779	5.90689
23904	ENSMUSG00000103983.2	Gm20045	lncRNA	chr1	171148169	171153745	-	4.80735	4.39232	4.16993	4.64386	5.04439	4.9542	5.16993	5.2854	3.80735	8.14975	8.04439	7.72792	8.36632	9.07948	8.43463	8.82655	6.20945	9.42626	9.61839	9.50184	9.64205	9.49185
23160	ENSMUSG00000101599.2	Gm20342	lncRNA	chr1	63156277	63165996	+	5.2854	4.45943	5.70044	5.80735	6.18982	5.83289	6.08746	7.05528	4.75489	9.29002	9.1472	8.49185	9.10066	9.85175	9.48382	9.7364	7.41785	9.85953	10.0154	9.97298	9.93517	9.99152
13803	ENSMUSG00000051499.8	Zfp786	protein_coding	chr6	47796200	47807801	-	3.70044	3.90689	4.32193	4.58496	4.90689	3.32193	4.52356	5	4	5.85798	6.12928	5.49185	6.04439	6.32193	6.49185	5.9542	5	6.49185	6.22882	5.90689	6.39232	6.30378
17543	ENSMUSG00000076606.4	Igkj3	IG_J_gene	chr6	70700207	70700244	+	4.32193	2.80735	2	5	4	4.75489	4.64386	3	2	0	0	0	0	0	0	0	0	0	1	2	0	1
683	ENSMUSG00000004446.13	Bid	protein_coding	chr6	120868891	120893814	-	8.9629	8.91886	8.14975	8.35755	8.57365	9.05799	9.33539	8.40514	8.74819	10.5285	10.1649	10.3287	10.0403	10.0375	9.98726	9.89178	9.69174	10.6101	10.375	10.4686	10.9374	9.53528
13507	ENSMUSG00000050064.15	Zfp697	protein_coding	chr3	98289777	98661128	+	5.85798	5.97728	5.93074	5.80735	6.08746	5.85798	6.30378	6.20945	5.39232	7.64386	7.85175	7.97728	7.84549	7.96	7.45121	7.67948	6	7.60733	7.20945	7.60733	7.67243	7.70736
12060	ENSMUSG00000043257.16	Pigv	protein_coding	chr4	133387698	133399958	-	8.64386	8.79116	8.40088	8.75489	8.93958	8.47978	8.82337	8.79116	8.3966	9.42417	9.81698	9.93958	9.65105	10.3343	10.2992	9.48382	9.30378	10.2432	10.1687	10.0279	10.0348	9.39017
17562	ENSMUSG00000076666.3	Ighv14-4	IG_V_gene	chr12	114140058	114140487	-	4.85798	5.75489	4	7.6865	3.70044	3.45943	3.32193	3	7.70044	0	0	1	0	0	0	0	0	0	0	0	0	0
7274	ENSMUSG00000030156.6	Cd69	protein_coding	chr6	129244288	129252399	-	9.32193	8.224	8.35755	10.3476	10.2808	11.9586	12.3298	9.07682	8.59246	5.24793	5.64386	7.01123	5.16993	3.90689	5.55459	4.52356	4.58496	5.42626	4.9542	6.82018	5.24793	5.9542
520	ENSMUSG00000003166.21	Dgcr2	protein_coding	chr16	17657346	17716426	-	10.9233	11.3106	10.93	10.4481	10.5245	10.6519	11.0835	11.3343	11.0355	12.1411	12.0815	12.2755	12.51	11.8037	12.6952	12.7009	11.6817	12.2553	11.9989	11.8277	12.2037	11.7582
13717	ENSMUSG00000051079.9	Rgs13	protein_coding	chr1	144014392	144053110	-	2.80735	3.32193	2	6.10852	5	3.16993	6.67243	3.16993	4	0	0	0	0	0	0	0	0	0	0	0	0	0
15690	ENSMUSG00000063406.12	Tmed5	protein_coding	chr5	108254232	108280486	-	12.2688	12.5491	12.2161	11.6878	11.6036	11.9769	12.0203	12.242	12.5001	11.1567	10.7482	11.1718	10.9535	10.5382	10.1357	9.62388	9.81218	10.5196	10.7262	10.7549	10.643	10.4357
13547	ENSMUSG00000050241.9	Klre1	protein_coding	chr6	129554868	129562790	+	6.79442	4.9542	5.80735	6.04439	7.42626	6.82018	6.30378	5.32193	6.56986	2	3.32193	3.90689	2	3.45943	4	2	1.58496	3.58496	2.58496	3.80735	3.70044	2.58496
6260	ENSMUSG00000028293.15	Slc35a1	protein_coding	chr4	34663257	34687438	-	10.3231	10.3718	10.3061	9.79766	9.80896	9.50383	9.81538	10.3276	10.4019	11.6156	12.1662	12.1802	11.1836	11.6124	12.2653	11.9359	10.7313	11.9636	11.5338	11.5939	11.8541	10.9549
12860	ENSMUSG00000046959.17	Slc26a1	protein_coding	chr5	108817744	108823435	-	0	0	0	1.58496	1	0	1.58496	2.80735	1.58496	5.42626	6	3.80735	5.78136	6.96578	4.16993	4.08746	4	6.53916	4.80735	6.45943	6.39232	6.74147
8512	ENSMUSG00000032487.9	Ptgs2	protein_coding	chr1	149975782	149983978	+	11.5236	10.4179	9.80896	12.4648	12.6076	11.9531	11.7215	11.8154	12.0074	6.78136	8.19967	8.59246	8.08746	7.34873	7.59991	6.22882	7.7879	7.16993	8.37504	8.64746	8.62205	5.9542
8152	ENSMUSG00000031861.17	Lpar2	protein_coding	chr8	70275079	70283752	+	8.09276	8.35315	7.78136	7.08746	7.17991	6.85798	8.16993	8.88264	8.33539	10.2597	10.0028	9.7039	10.1331	9.52552	9.9571	9.95565	9.66534	9.45943	9.32867	9.2738	9.82496	9.56415
1713	ENSMUSG00000017309.12	Cd300lg	protein_coding	chr11	101932335	101946446	+	11.4014	10.9381	11.0741	12.5828	11.8001	12.5689	12.6202	10.8572	11.062	7.63662	7.96578	9.04712	7.49985	8.84549	6.20945	6.14975	7.42626	6.32193	5.42626	4.9542	5.42626	4.45943
8630	ENSMUSG00000032733.7	Snx33	protein_coding	chr9	56824477	56835655	-	9.32643	9.59991	8.93664	9.61102	9.49185	9.87498	10.403	9.16993	8.82655	11.0133	10.6321	10.9484	11.0808	11.1241	11.1768	10.7465	10.3923	11.007	11.3993	11.279	10.5736	10.9061
16304	ENSMUSG00000068303.7	Spr-ps1	transcribed_unprocessed_pseudogene	chr6	85129603	85133205	+	1	1.58496	2.32193	1	1	0	2	2.32193	2.58496	4.75489	5.90689	4.24793	4.85798	7.3837	5.90689	5.39232	6.56986	6.49185	4.52356	5.16993	6.6865	5.20945
12059	ENSMUSG00000043252.9	Tmem64	protein_coding	chr4	15265831	15286753	+	11.2186	11.6175	11.2155	11.9274	12.0641	12.0084	12.0587	11.0888	11.0396	9.37721	9.91139	9.79116	9.98868	9.03067	9.76818	10.1874	8.3837	9.97298	9.24079	9.57175	9.69174	8.94837
7673	ENSMUSG00000030929.18	Eri2	protein_coding	chr7	119367902	119393281	-	7.72792	7.5157	8.36632	7.60733	7.94837	8.11374	8.50779	9.23362	8.7211	10.3977	10.0498	10.0835	9.76653	9.96145	10.0182	10.098	8.89482	10.1124	9.77643	9.84862	10.4083	9.94544
8012	ENSMUSG00000031626.19	Sorbs2	protein_coding	chr8	45960825	46280943	+	11.7899	11.821	10.9226	11.0512	10.4788	9.33316	10.5651	11.2796	10.5897	13.3748	13.1782	12.8517	13.1084	13.6443	13.6575	13.0961	11.9833	13.6385	14.152	13.8884	13.5651	13.8995
1849	ENSMUSG00000018442.14	Derl2	protein_coding	chr11	70897990	70910667	-	11.0708	11.236	10.2204	9.86882	9.97441	10.4179	10.3641	10.3729	10.4231	11.8777	11.7607	11.9226	11.823	11.7524	11.7586	11.6702	11.1793	11.5632	11.7423	11.585	11.5201	11.6738
13228	ENSMUSG00000048582.8	Gja3	protein_coding	chr14	57271917	57295557	-	0	0	0	0	2	0	0	1	0	1.58496	4.45943	4.70044	3.45943	3.16993	5.64386	4.16993	5.58496	4	4.64386	3.80735	5	3
21911	ENSMUSG00000097061.3	9330151L19Rik	lncRNA	chr12	69243985	69246641	+	6.78136	6.26679	6.04439	6.64386	6.97728	7.02237	7.30378	6.71425	6.52356	10.0417	10.0593	9.16993	10.0028	11.6248	9.51175	10.043	8.37069	10.809	10.4635	10.3049	10.7574	10.7339
8617	ENSMUSG00000032698.16	Lmo2	protein_coding	chr2	103788331	103812223	+	9.96	9.59432	9.8933	10.7322	10.8556	11.2503	11.2015	9.61839	10.6987	7.08746	8.34873	8.55459	7.34873	7.13955	7.19967	6.16993	7.88264	7.97728	7.33092	8.71081	6.83289	8.37938
15347	ENSMUSG00000061100.6	Retnla	protein_coding	chr16	48662914	48664824	+	12.3174	10.5206	10.6996	13.4449	14.8641	15.4636	16.2395	12.3696	14.0215	4.90689	8.97441	6.39232	2.58496	5.90689	5.39232	3.16993	8.9629	8.50779	5.58496	5.93074	4.52356	5.78136
7569	ENSMUSG00000030737.18	Slco2b1	protein_coding	chr7	99307011	99360547	-	10.7356	10.2119	10.3977	11.9643	11.6528	12.8422	12.9447	10.4378	11.4383	7.11894	8.62205	8.75822	7.60733	7.31288	7.53916	7	7.36632	8.25267	7.36632	9.27612	6.61471	9.08746
20188	ENSMUSG00000086859.5	Snhg20	lncRNA	chr11	116966834	116969781	+	6.62936	6.61471	7.22882	6.47573	6.83289	6.98868	7.2384	6.85798	6.78136	9.35315	9.9629	9.90087	9.68124	11.6271	9.3966	9.17991	8.76155	10.7142	10.8986	10.6847	10.988	10.444
16029	ENSMUSG00000066058.12	Cldn19	protein_coding	chr4	119112611	119119635	+	4.08746	3	3	8.64024	7.94837	4.52356	6.97728	5.80735	3.58496	0	0	0	0	0	0	0	1	0	0	0	0	1
25527	ENSMUSG00000108660.2	Gm21284	lncRNA	chr6	83545021	83565105	+	1.58496	1	1.58496	3.16993	2	2	1.58496	1	2	5	5.2854	3.90689	5.32193	5.80735	4.45943	4.08746	3.70044	5.90689	4.9542	5.24793	5.42626	6.52356
14104	ENSMUSG00000053199.14	Arhgap20	protein_coding	chr9	51676637	51765156	+	7.67948	7.21917	7.67243	9.7211	10.1749	9.70908	10.2228	9.37504	9.64024	5.08746	5.70044	6.06609	4.45943	5.61471	4.08746	3.70044	3.70044	5.45943	6.53916	5.45943	4.45943	3.58496
11171	ENSMUSG00000040260.9	Daam2	protein_coding	chr17	49763050	49871371	-	7.59991	7.33092	8.03892	9.94837	9.20701	9.15228	9.37069	8.95128	8.81057	5	5.90689	6.49185	4.45943	5.90689	5.12928	4	5.32193	4.64386	4.80735	4.16993	4.45943	2.80735
9570	ENSMUSG00000035713.16	Usp35	protein_coding	chr7	96958587	96981227	-	7.40088	6.98868	7.87652	7.81378	7.62936	7.96	8.27146	7.34873	7.17991	9.03617	9.35535	9.7039	9.43671	10.4009	9.633	9.26209	8.58496	10.5372	10.6987	10.5603	10.3298	10.1447
11533	ENSMUSG00000041351.17	Rap1gap	protein_coding	chr4	137392037	137457172	+	7.2854	6.96578	9.41151	8.61839	9.35315	7.39232	9.30606	10.9039	10.3869	12.2691	13.177	14.2214	11.7875	14.0517	13.8686	12.3576	12.0158	13.5299	12.0481	14.1629	13.7807	12.446
8772	ENSMUSG00000033192.6	Lpcat2	protein_coding	chr8	93581967	93645907	+	9.70044	9.10591	8.87344	8.84235	9.24793	8.83289	8.93369	9.05257	9.74819	12.432	11.6193	10.9211	11.4305	10.5812	11.7406	11.8553	10.5226	11.163	10.2773	11.4712	10.9016	11.7511
6383	ENSMUSG00000028524.22	Sgip1	protein_coding	chr4	102598494	102830825	+	5.67243	5.39232	5.42626	8.12928	7.35755	7.19967	7.65821	6.74147	5.45943	2.58496	4.08746	3.80735	2.58496	3.58496	3	1.58496	3	1	2.58496	2.80735	2.32193	1.58496
5816	ENSMUSG00000027457.16	Snph	protein_coding	chr2	151432469	151474513	-	5.24793	4.16993	6.18982	5.32193	4.52356	3.45943	5.78136	6.59991	6.08746	8.89785	8.11894	6.62936	8.82018	9.16239	8.94251	8.93074	8.68299	9.26913	8.78136	8.79116	8.73809	9.76984
11474	ENSMUSG00000041134.16	Cyyr1	protein_coding	chr16	85218421	85350285	-	9.46148	9.24079	9.53333	11.4767	10.5265	10.7756	10.7532	10.0307	9.62753	6.26679	6.35755	7.77479	5.52356	6.32193	4.85798	5.24793	4.32193	6.62936	4.85798	4.70044	6.79442	2.80735
13558	ENSMUSG00000050296.15	Abca12	protein_coding	chr1	71281435	71454069	-	0	1	2.58496	1	2	1	2.80735	3.16993	3	5.49185	5.70044	6.83289	5.58496	4.70044	6.22882	5.2854	4.45943	5	4.16993	4.70044	6.10852	4.58496
2802	ENSMUSG00000021127.8	Zfp36l1	protein_coding	chr12	80154528	80159787	-	13.3692	13.2327	13.9567	13.77	13.4927	13.6927	14.185	14.0586	13.6949	11.2952	11.9215	12.5476	11.9661	12.0798	12.7375	11.7611	11.7993	12.2562	13.0654	12.4302	11.7826	12.2482
6757	ENSMUSG00000029135.11	Fosl2	protein_coding	chr5	32293145	32315186	+	13.7804	13.5035	13.7553	14.39	14.3703	14.3792	14.5869	14.9442	14.475	10.7262	11.4105	10.3902	11.3399	11.2894	11.3961	11.1491	10.1228	13.1898	12.0123	11.8673	12.683	12.2458
16453	ENSMUSG00000069763.4	Tmem100	protein_coding	chr11	89921174	89927334	+	7.98868	6.32193	6.83289	10.3794	10.0941	10.9016	11.0755	8.41363	9.20212	1.58496	6.20945	4.39232	1.58496	2.80735	3	1	4.70044	2.58496	1.58496	1.58496	1.58496	1
22730	ENSMUSG00000099241.3	Gvin-ps2	processed_pseudogene	chr7	105574207	105577799	-	2.80735	2.32193	1.58496	4.45943	4.16993	3	4.08746	3.70044	3.32193	0	0	1.58496	1	0	1	0	0	1	0	0	1	1
9091	ENSMUSG00000034258.5	Flvcr2	protein_coding	chr12	85793313	85860359	+	7.45121	7.98868	5.61471	6.83289	6.91886	5.72792	6.93074	7.31288	6.6865	12.8353	11.4094	11.4242	11.6578	11.543	10.1098	11.8807	9.44708	10.2854	7.96	10.3794	10.8138	11.1137
12370	ENSMUSG00000044694.3	2010007H06Rik	lncRNA	chr9	51189813	51195510	+	5.45943	4.52356	5.35755	6.78136	5.75489	6.16993	6.55459	4.90689	4.39232	10.2009	10.6935	10.9016	9.13699	11.1248	10.3998	7.66534	7.49185	11.2258	9.82177	10.5953	11.1706	9.93811
17453	ENSMUSG00000076433.5	Cep295nl	protein_coding	chr11	118223186	118233326	-	5.45943	5.67243	5.12928	6.06609	5.39232	6.32193	6.50779	5.83289	5.75489	2	3.45943	4.58496	2	2	3.16993	1	3.58496	2.32193	3.70044	2.80735	2	3
7087	ENSMUSG00000029710.16	Ephb4	protein_coding	chr5	137348371	137376931	+	9.67596	9.94691	10.5382	11.0028	10.697	10.623	11.3837	11.3961	10.952	13.6494	13.2026	12.8748	13.2512	12.3188	13.614	14.1094	12.1418	12.9679	12.6328	12.1212	12.9506	12.4367
10002	ENSMUSG00000037104.10	Socs5	protein_coding	chr17	87415107	87445267	+	10.2992	10.2597	9.93958	10.3718	10.3465	10.3163	10.7099	11.5469	11.0444	11.525	12.1668	11.9204	11.8098	11.9307	12.0084	11.7478	11.6618	11.6843	12.3769	12.031	11.8738	12.3026
21784	ENSMUSG00000096515.6	Igkv14-100	IG_V_gene	chr6	68495996	68496461	+	9.47776	4.9542	8.82018	5.58496	4.70044	5.20945	6.08746	4.24793	7.19967	0	1.58496	1	1	0	0	0	1	0	1	1	1	1
16155	ENSMUSG00000067149.7	Jchain	protein_coding	chr5	88667668	88675750	-	16.0904	13.9924	13.6702	13.1069	11.0049	8.05528	10.043	13.6823	12.8023	4.75489	7.02237	7.46761	4.08746	5.55459	4.24793	4.52356	6.71425	5.61471	4.70044	4.9542	4.90689	6.71425
18069	ENSMUSG00000079853.6	Klra1	protein_coding	chr6	130340880	130363837	-	5.80735	4.24793	4.90689	5.04439	6.06609	5.83289	5.45943	4	5.90689	0	2.32193	2.80735	1.58496	1.58496	3.32193	1	2.32193	0	2	2.32193	2	2
17161	ENSMUSG00000074281.4	Gm12522	lncRNA	chr3	108286593	108291057	-	1.58496	1	1	2.58496	1.58496	2.32193	1	3.58496	1.58496	6.87036	5.78136	6.22882	5.61471	6.56986	6.04439	5.9542	3.70044	7.13955	6.50779	7.08746	6.67243	7.40088
6993	ENSMUSG00000029550.12	Sppl3	protein_coding	chr5	115149196	115236849	+	10.1306	10.1254	10.0265	10.2644	10.3309	10.7944	11.056	10.7271	10.5999	11.1254	11.341	11.3219	11.7541	11.3647	11.7448	11.821	11.2656	11.4909	11.6922	11.3923	11.4336	11.5406
17999	ENSMUSG00000079469.11	Pigb	protein_coding	chr9	72914701	72947660	-	8.8009	9.16491	8.84549	8.53138	8.52748	8.93369	9.25739	9.15482	8.73471	10.1007	9.78627	10.102	10.2082	9.97011	10.2796	9.92926	9.08215	9.82177	10.23	10.0126	9.82177	10.0661
8147	ENSMUSG00000031849.10	Comp	protein_coding	chr8	70826208	70834716	+	4.08746	3.45943	4.16993	6.88264	5.90689	5.80735	6.10852	5.78136	3.70044	15.711	14.1446	12.8104	14.6569	12.812	12.8836	15.4341	13.3589	10.7541	6.42626	10.6475	12.2624	12.6653
4207	ENSMUSG00000024330.18	Col11a2	protein_coding	chr17	34258411	34285659	+	5.97728	5.20945	6.44294	6.75489	7.05528	7.49985	7.70736	7.49185	6.45943	9.47978	9.54689	9.41363	8.70736	10.207	9.68299	8.89785	8.87036	9.59059	9.42417	10.0967	9.69349	11.2998
12463	ENSMUSG00000045092.9	S1pr1	protein_coding	chr3	115504082	115508721	-	11.0741	10.7616	10.8049	12.4184	12.2889	13.4184	13.4188	10.9723	11.1855	8.05528	8.77808	9.72281	8.41785	9.28771	8.3966	7.53138	8.53138	7.50779	7.42626	8.52356	7.15987	8.49985
5673	ENSMUSG00000027210.21	Meis2	protein_coding	chr2	115693545	115896320	-	6.84549	5.70044	5.88264	9.2738	8.83289	8.29921	8.38802	8.23362	7.97728	2.32193	4.45943	4.08746	1.58496	5.24793	3.16993	1.58496	3	2.58496	2.32193	1	2.58496	1
13514	ENSMUSG00000050088.10	1600012H06Rik	protein_coding	chr17	15163446	15179832	+	10.2761	10.5226	9.96434	9.53722	9.5812	10.0458	9.9629	9.31741	9.75656	11.7292	11.7065	11.5083	11.7482	10.9476	11.4115	11.4517	10.4429	11.2744	11.0947	10.9174	11.3359	11.1222
16064	ENSMUSG00000066361.4	Serpina3c	protein_coding	chr12	104112641	104120129	-	5.61471	4.64386	4.80735	7.49985	7.84549	7.29462	8.3443	6.74147	7.40939	1.58496	4.45943	4.39232	0	1	1.58496	1	1.58496	0	0	0	0	0
5305	ENSMUSG00000026519.17	Tmem63a	protein_coding	chr1	180769909	180802677	+	11.3669	11.7636	11.411	11.0189	10.9248	11.0485	11.4189	11.0828	11.2837	12.808	12.2718	12.2273	12.7033	12.3764	12.7213	13.1847	11.8708	12.4142	12.6029	12.2116	12.2822	12.0355
6299	ENSMUSG00000028381.9	Ugcg	protein_coding	chr4	59189257	59222833	+	11.1941	11.1799	11.4398	12.0095	11.9844	12.7222	12.584	11.3565	11.8337	9.13955	9.80735	10.6768	9.35535	9.59991	9.78953	9.13699	8.71425	9.70908	10.1874	10.1997	9.88722	9.28077
14024	ENSMUSG00000052769.8	Gm9889	lncRNA	chr3	115508799	115510377	+	3.90689	3	2.58496	5.70044	4.75489	5.45943	5.85798	3.58496	3	1.58496	1	0	0	1	0	1	0	1	0	0	0	1
5403	ENSMUSG00000026686.15	Lmx1a	protein_coding	chr1	167516806	167676310	+	3.80735	2.58496	2.32193	5.32193	6.18982	6.37504	6.61471	5.20945	5.49185	1	2.32193	0	0	0	0	0	0	1	0	0	0	0
4850	ENSMUSG00000025572.19	Tmc6	protein_coding	chr11	117656814	117673024	-	10.3608	10.2527	10.0196	10.1497	10.0674	10.9564	11.2969	9.9263	9.96723	12.3942	11.7515	11.5289	11.7924	12.3476	11.374	12.1727	11.3772	11.9278	11.9241	11.8502	11.8451	12.1079
689	ENSMUSG00000004500.10	Zfp324	protein_coding	chr7	12699765	12708163	+	7.40088	7.49985	7.78136	7.31288	7.56224	7.2854	7.82655	7.96578	7.66534	9.03892	8.83289	8.8392	9.09803	8.11374	9.31741	9.46352	8.56224	8.62571	8.73471	8.49185	8.72792	9.02514
22826	ENSMUSG00000099848.2	Gm29337	lncRNA	chr1	88796197	88803132	-	1.58496	1	0	0	0	0	0	0	1	3.70044	3.80735	2.58496	3.90689	3	2.80735	2	3.90689	2.32193	3.16993	1.58496	3.16993	3.90689
2355	ENSMUSG00000020359.14	Phykpl	protein_coding	chr11	51475584	51495316	+	8.07682	8.24793	7.93074	8.85487	8.90689	8.40088	8.55842	8.11894	8.35315	9.83131	9.66711	9.2503	9.55842	10.2527	9.72281	9.99294	9.29232	10.0154	9.90238	9.81378	10.2252	10.1331
23132	ENSMUSG00000101445.2	Gm28932	lncRNA	chr14	124216622	124218031	+	1	1.58496	2	2	1	2.58496	3.16993	1.58496	2	0	0	1	0	0	0	0	0	0	0	0	0	0
27110	ENSMUSG00000113529.2	Gm47484	lncRNA	chr12	84360628	84363850	-	4.16993	4.08746	3.58496	3.80735	4.90689	3.58496	3.16993	4.32193	4.16993	5.78136	6.2854	5.72792	6.18982	6.52356	6.65821	6.06609	4.90689	6.12928	6.45943	6.52356	6.53916	7.21917
11544	ENSMUSG00000041378.3	Cldn5	protein_coding	chr16	18595597	18597012	+	11.9794	11.4924	11.6452	11.8053	11.6371	12.9544	12.7455	11.0231	12.0123	6.75489	7.40939	8.86419	7.02237	8.90989	6.84549	6.37504	9.01123	6.10852	6.97728	4.75489	5.9542	3.70044
15188	ENSMUSG00000059974.11	Ntm	protein_coding	chr9	28906046	29874437	-	3.70044	3.45943	4.16993	5.42626	5.35755	4.58496	4.85798	6.20945	4.39232	0	2	2.80735	1.58496	1.58496	1.58496	1	0	1.58496	1.58496	0	0	0
21804	ENSMUSG00000096670.2	Ighv2-6	IG_V_gene	chr12	113680290	113680723	-	6.04439	5.16993	3.80735	3.70044	2.80735	1	2.58496	3.45943	3.32193	0	0	0	0	0	0	0	0	0	0	0	0	0
6445	ENSMUSG00000028626.6	Col9a2	protein_coding	chr4	120896582	120912519	+	5.42626	5.78136	8.77808	7.90087	9.10329	7.13955	10.2192	11.3247	10.4818	12.4883	14.3981	13.1855	12.9954	14.2117	14.1607	12.3454	13.7258	13.9656	13.5669	13.704	14.3682	13.7237
2789	ENSMUSG00000021108.19	Prkch	protein_coding	chr12	73631570	73824959	+	10.4767	10.4615	11.1818	11.1867	10.9908	12.0624	12.1399	11.3376	11.5517	9.09011	9.48784	10.0808	9.36194	9.17991	9.77972	9.76653	9.10852	9.5157	9.60548	9.62571	9.82018	9.29921
930	ENSMUSG00000006269.8	Atp6v1b1	protein_coding	chr6	83719972	83735837	+	9.31515	8.33539	9.36632	9.10329	8.58871	8.96578	11.4625	12.2249	10.7944	14.4364	13.3768	11.7198	13.8612	14.635	14.4911	14.5392	13.6627	14.647	13.883	13.5194	14.6777	13.7132
3189	ENSMUSG00000021892.15	Sh3bp5	protein_coding	chr14	31081837	31158035	-	12.0701	12.6396	13.1991	11.8412	11.6013	11.8297	12.4202	12.0765	12.381	10.2527	10.9359	10.891	10.2761	10.6221	10.6175	9.29921	9.9542	10.8463	9.59991	10.1573	10.7657	10.0251
401	ENSMUSG00000002342.18	Tmem161a	protein_coding	chr8	70625006	70636331	+	9.64386	9.87805	9.54303	10.4625	10.4491	9.63662	9.87191	9.77643	9.77643	11.1655	11.1144	11.0674	11.3987	11.7826	11.221	10.6275	10.445	11.2755	11.0914	10.9873	11.3276	11.1787
15720	ENSMUSG00000063564.14	Col23a1	protein_coding	chr11	51180747	51474745	+	6.24793	5.32193	6.83289	9.02237	8.35755	7.54689	8.42626	9.17742	8.64024	4.39232	4.52356	4.45943	4.58496	4.45943	4.52356	3.32193	4.08746	3.70044	3.58496	3.58496	4.39232	4.9542
730	ENSMUSG00000004814.11	Ccl24	protein_coding	chr5	135598791	135601903	-	7.87036	5.85798	6.12928	8.63662	9.62205	10.7074	10.7822	7.7211	9.43671	1.58496	4.45943	2.58496	0	3	0	1.58496	4.16993	2.32193	2.80735	3	2.32193	5.12928
9846	ENSMUSG00000036655.9	Colec11	protein_coding	chr12	28644172	28673376	-	4.52356	4	4.16993	7.94251	7.85798	5.61471	5.49185	6.06609	4.58496	0	2	2.58496	1.58496	2	1	1	2	1.58496	1.58496	1	2	1
11729	ENSMUSG00000042035.12	Igsf3	protein_coding	chr3	101284399	101370375	+	10.0967	11.0007	10.3365	9.09276	9.32867	8.99435	10.0403	10.891	10.2656	12.6341	12.7097	11.851	12.5781	12.5725	12.4365	12.9848	11.0341	12.6421	11.8769	11.9012	12.7341	12.837
459	ENSMUSG00000002778.15	Kdelr1	protein_coding	chr7	45522196	45533156	+	12.0614	12.2553	12.0728	11.5784	11.6887	11.5976	11.7838	11.9672	12.1765	13.3319	13.0718	13.2015	13.288	12.9538	12.9149	12.958	12.9654	12.8622	12.4163	12.4378	12.838	12.6689
15237	ENSMUSG00000060284.8	Sp7	protein_coding	chr15	102265041	102275617	-	0	0	0	1	1	0	2	1	2	5.24793	4.75489	3.70044	4.39232	5.80735	4.58496	6.35755	5.08746	5.42626	3	3.70044	5.52356	4.16993
13096	ENSMUSG00000047976.5	Kcna1	protein_coding	chr6	126617360	126623347	-	4.58496	3.32193	2.58496	9.15987	8.33985	4.9542	7.3837	6.44294	4.45943	0	0	0	1	1	0	0	0	1	0	0	0	1
5319	ENSMUSG00000026556.16	Vangl2	protein_coding	chr1	171828527	171856011	-	7.39232	7.21917	7.9542	7.7211	7.6865	7.8392	8.41363	8.86728	8.06609	9.49386	9.33985	9.37721	9.48784	9.35975	9.21675	9.82018	8.82655	9.56033	8.9542	9.04985	9.71253	9.42626
3121	ENSMUSG00000021751.14	Acox2	protein_coding	chr14	14210420	14244262	+	7.82655	8.29921	6.20945	3.70044	4	2.58496	5.08746	6.14975	6.50779	10.6284	10.8376	10.1948	10.9513	10.5765	10.5216	9.92778	10.1059	10.4481	8.9571	9.77149	10.374	10.4357
17509	ENSMUSG00000076538.2	Igkv13-84	IG_V_gene	chr6	68916586	68917051	+	9.29462	6.85798	10.1997	5.58496	3.70044	3.32193	3.58496	7.06609	5.85798	0	0	0	0	0	0	1.58496	1.58496	0	0	0	0	0
23127	ENSMUSG00000101400.2	Gm29596	processed_pseudogene	chr1	59712400	59712784	+	0	0	0	0	0	1	0	1	0	3.45943	3.32193	2.32193	3.45943	3	3.16993	3.45943	1	3.45943	3.70044	3.90689	3.45943	2.58496
9688	ENSMUSG00000036117.3	Il5	protein_coding	chr11	53611621	53615933	+	5.08746	3.70044	3.16993	3.32193	4.90689	4.70044	4.52356	5	5.78136	1	1	1	1	2.80735	1	1	0	1.58496	2.58496	1.58496	2.32193	2
3646	ENSMUSG00000022686.15	B3gnt5	protein_coding	chr16	19578958	19591503	+	6.96578	6.80735	6.84549	9.36413	8.93664	9.73809	9.89178	6.67243	7.17991	2.80735	3.16993	3.70044	2.58496	1.58496	3.16993	1.58496	1	4.52356	4.52356	4.70044	4	4.16993
5282	ENSMUSG00000026475.8	Rgs16	protein_coding	chr1	153616095	153621214	+	10.1124	9.48382	13.8018	12.2432	11.6289	9.72962	10.1098	11.5469	11.4393	5.45943	7.34873	7.2854	6.44294	8.02791	5.61471	4.08746	7.02237	4.58496	5	4.58496	5.49185	5.04439
18277	ENSMUSG00000081219.2	Bambi-ps1	processed_pseudogene	chr2	122297416	122298007	-	5.52356	4.45943	4.80735	7.03342	7.64386	7.87036	7.97728	6.40939	6.62936	2	3.45943	2.80735	2.32193	1	2	0	1.58496	3.16993	1	3.80735	2.58496	2.58496
1519	ENSMUSG00000015316.12	Slamf1	protein_coding	chr1	171594695	171628752	+	4.58496	4.52356	5.55459	7.33985	7.02237	8.51175	8.59246	5.35755	6.24793	1.58496	2.32193	2.58496	3.16993	2.32193	2.58496	1.58496	0	2.80735	2	3	2	1
521	ENSMUSG00000003184.16	Irf3	protein_coding	chr7	44647072	44652272	+	10.7004	10.66	10.6502	10.2432	10.3696	10.5708	10.7952	10.341	10.2009	11.1248	11.3287	11.3923	11.2597	12.0805	11.3794	11.1911	11.7228	11.5981	11.7241	11.6133	11.5765	11.3971
12844	ENSMUSG00000046856.14	Gpr1	protein_coding	chr1	63221850	63253702	-	7.22882	7.05528	6.76818	7.5157	7.09803	8.8857	9.3837	5.75489	6.62936	0	4.08746	3.70044	2	1.58496	3	1.58496	4.16993	1	2.58496	1.58496	1.58496	0
993	ENSMUSG00000006586.16	Runx1t1	protein_coding	chr4	13743436	13893649	+	6.26679	5	5.45943	8.71081	8.53138	7.89482	7.60733	7.76155	7.82655	1	3.70044	4.08746	2.58496	3.32193	1.58496	1.58496	2.80735	0	0	2	1	1
26261	ENSMUSG00000110863.2	Gm34655	lncRNA	chr9	121106841	121115066	+	1.58496	2	2	1.58496	1	2.32193	2.32193	1.58496	2	4.9542	4.85798	3.70044	4.9542	5.67243	4.52356	4.16993	2.80735	5.49185	5.45943	5.45943	5.20945	5.45943
7492	ENSMUSG00000030604.10	Zfp626	protein_coding	chr7	27506621	27522341	+	8.36632	8.16491	8.14466	8.62571	8.55842	8.55075	8.82655	8.17493	7.83289	9.82018	10.0403	9.85953	10.0593	10.1098	10.1787	10.0334	8.53138	10.2033	10.3945	10.1319	10.363	10.224
11993	ENSMUSG00000042857.4	Gm9776	lncRNA	chr13	94492347	94495431	-	6.35755	6.59991	6.24793	5.42626	6.16993	6.08746	6.30378	6.12928	5.83289	7.56986	7.44294	7.43463	7.11894	6.90689	7.62205	7.3837	6.65821	7.74819	7.11894	7.21917	7.2384	7.41785
14144	ENSMUSG00000053441.6	Adamts19	protein_coding	chr18	58969739	59187132	+	3.16993	1.58496	3.70044	7.82018	6.76818	5.58496	6.26679	6.76818	6.94251	1	1	0	0	0	0	0	1	1	0	0	0	0
17534	ENSMUSG00000076586.3	Igkv8-21	IG_V_gene	chr6	70291879	70292456	-	10.568	7.90689	6.47573	5.12928	4.32193	4.85798	4.58496	7.05528	9.2738	0	0	2.58496	0	0	0	1	2	1	1	1	0	2.32193
1555	ENSMUSG00000015605.7	Srf	protein_coding	chr17	46859255	46867101	-	10.3465	10.7313	11.4873	11.236	11.4019	10.8074	11.128	11.556	11.2288	9.62753	9.98299	10.1085	9.88111	9.74315	9.96145	9.91588	9.67419	10.0566	10.1824	10.0485	10.1459	10.0224
5564	ENSMUSG00000026959.14	Grin1	protein_coding	chr2	25181193	25209199	-	0	1.58496	1.58496	1	2.32193	1	3.32193	3	2.80735	6.80735	5.12928	5.85798	6.52356	4.32193	6.08746	4.32193	6.59991	5.70044	5.24793	5	5.08746	4.39232
20442	ENSMUSG00000087424.2	5730405O15Rik	lncRNA	chrX	12908254	12911536	+	3.58496	3.45943	3	3	3.45943	3.70044	3.90689	2.58496	2.32193	5.58496	5.85798	4.80735	5.97728	6.55459	6.08746	5.55459	4.80735	6.52356	7	6.24793	6.45943	6.6865
21360	ENSMUSG00000093483.2	AA465934	lncRNA	chr11	83182525	83185458	+	4.08746	3.70044	4.39232	5.39232	4.58496	5.16993	5.39232	4.64386	5.39232	6.42626	6.70044	6.65821	6.70044	7.53138	6.52356	6.59991	6.14975	6.87036	7.16993	7.06609	7.08746	6.97728
6557	ENSMUSG00000028801.15	Stpg1	protein_coding	chr4	135222101	135265114	+	2.58496	2.32193	0	2	2.58496	2	1.58496	2.58496	2.80735	4.39232	4.85798	4.58496	4.32193	4.80735	4.64386	5	4.70044	5.16993	4.52356	4.39232	5	3.16993
110	ENSMUSG00000000690.6	Hoxb6	protein_coding	chr11	96183302	96192395	+	5.61471	5.20945	5.12928	7.11894	6.88264	6.2854	6.78136	5.97728	6.08746	3.16993	3.45943	4.16993	2	4.45943	2.80735	2.58496	3.70044	2.58496	3.32193	1.58496	2.32193	1
12596	ENSMUSG00000045725.6	Prr15	protein_coding	chr6	54302820	54307186	+	6.35755	5.97728	5.35755	6.58496	5.24793	4.32193	4.64386	5.45943	5.16993	8.18982	7.63662	7.33985	8.75822	8.49185	7.71425	8.48382	7.40088	8.2854	6.97728	7.30378	8.47978	7.62936
311	ENSMUSG00000001844.11	Zdhhc4	protein_coding	chr5	143302244	143315011	-	9.76487	9.75822	9.36413	9.48985	9.46557	9.46761	9.78953	9.53916	9.36194	10.0098	10.1586	10.2586	10.2143	10.3576	10.0334	10.2312	10.5651	10.1523	10.218	9.9263	10.1561	10.0593
11848	ENSMUSG00000042417.6	Ccno	protein_coding	chr13	113124336	113127311	+	5.08746	4	4.52356	6.91886	6.75489	5.42626	6	5.67243	5.97728	1	1.58496	1.58496	1	0	1	0	0	2.32193	2.58496	3.16993	3.32193	2.58496
4684	ENSMUSG00000025227.15	Mfsd13a	protein_coding	chr19	46329560	46363691	+	8.97728	9.24079	8.85487	6.84549	6.89482	7.30378	7.76155	8.69349	8.82337	10.7599	10.5718	10.0293	11.1189	11.0627	10.1046	10.4988	10.6573	10.9039	10.0888	10.2597	11.1655	11.0098
9740	ENSMUSG00000036292.15	Gramd1c	protein_coding	chr16	43800713	43883708	-	7.81378	8.04985	7.65105	6.78136	6.91886	6.72792	7.34873	7.98868	7.65821	9.70736	9.41996	8.97154	9.62936	9.16491	9.72281	9.50383	8.07146	9.40088	9.25267	9.28077	9.28077	9.72281
10439	ENSMUSG00000038260.11	Trpm4	protein_coding	chr7	44952056	44983204	-	10.8258	10.8289	10.0593	9.62388	9.9571	9.44501	10.2644	10.6092	10.0954	11.7339	11.4284	11.6211	11.7091	11.6073	11.7288	12.2441	11.4793	11.3559	12.098	11.4315	11.1344	11.3647
11276	ENSMUSG00000040536.16	Necab1	protein_coding	chr4	14952245	15149794	-	2.32193	2.58496	2	4.32193	4	3	2.58496	2	3.32193	1.58496	0	0	0	0	0	0	0	1.58496	0	0	0	0
5521	ENSMUSG00000026879.15	Gsn	protein_coding	chr2	35146392	35197904	+	15.1048	13.7855	14.0704	17.5057	17.2468	17.4936	17.6556	16.0846	16.4007	11.7781	12.5803	12.8792	12.0434	10.7117	11.7956	10.8549	12.6504	11.7989	12.605	12.1079	11.9215	11.6524
7283	ENSMUSG00000030167.16	Klrc1	protein_coding	chr6	129642978	129655936	-	6.06609	4.75489	6.39232	5.78136	7.04439	6.55459	6.24793	4.85798	6.79442	3	2.32193	4	2.58496	1.58496	3.45943	2.80735	2	1.58496	0	3.58496	2.80735	1
6024	ENSMUSG00000027865.11	Gdap2	protein_coding	chr3	100069697	100114297	+	9.633	9.48583	9.53333	9.53528	9.34207	9.9263	10.0251	9.74651	9.86419	8.86419	8.91289	9	8.7211	8.29002	8.76155	8.74147	9.01402	8.74147	8.61471	8.60363	8.61102	8.78136
11440	ENSMUSG00000040998.19	Npnt	protein_coding	chr3	132587506	132656052	-	7.67948	8.10329	10.8455	9.76818	9.71768	7.54689	8.93369	10.0042	9.90238	13.9772	14.4131	13.1991	14.0345	13.6569	14.2694	15.0232	11.3542	13.604	11.4838	12.8297	13.2989	12.9396
9472	ENSMUSG00000035373.3	Ccl7	protein_coding	chr11	81936538	81938351	+	11.6253	10.0861	9.79442	11.0464	11.0417	11.4041	11.2064	10.6627	11.8447	4.64386	8.11374	7.47573	5.61471	6.49185	5.49185	3.58496	7.45943	4.58496	4.9542	9.14975	4.45943	6.72792
9046	ENSMUSG00000034127.16	Tspan8	protein_coding	chr10	115652737	115685798	+	9.63662	9.17991	6.74147	10.7993	10.544	7.21917	8.85798	9.73132	8.00562	14.4476	14.0338	12.5758	14.3264	12.9782	13.2971	15.0147	12.6869	13.313	13.2863	13.4112	12.8819	14.8322
13715	ENSMUSG00000051074.5	4930579K19Rik	lncRNA	chr9	98444282	98445664	-	3.90689	3.58496	3.45943	2.32193	3.16993	2.80735	4	3	3	4.75489	5.20945	5.42626	4.75489	5.85798	4.70044	4.45943	4.64386	5.2854	5.78136	5.42626	5.75489	5.64386
16160	ENSMUSG00000067173.4	Mrgpra4	protein_coding	chr7	47630585	47631843	-	1	1	1	2.80735	3.16993	2.80735	2.32193	2	3.16993	0	0	0	0	0	0	0	0	0	0	0	0	0
12711	ENSMUSG00000046280.10	She	protein_coding	chr3	89738677	89766141	+	8.35315	8.31288	8.45533	10.4828	9.76321	10.0375	10.2192	9.38154	9.02514	5.12928	6.26679	7.46761	6.06609	6.82018	5.90689	5.97728	6.55459	5.20945	5.49185	4.85798	4.52356	4.39232
771	ENSMUSG00000005078.17	Jkamp	protein_coding	chr12	72132363	72148235	+	10.3565	10.3587	9.59432	9.55075	9.51964	9.51373	9.65105	9.79279	9.76487	11.0848	11.2656	11.0668	11.1248	10.9694	10.7912	10.9293	10.3934	10.7903	10.5157	10.6202	10.7887	10.7698
2289	ENSMUSG00000020238.15	Ncln	protein_coding	chr10	81322083	81332226	-	10.7457	11.0382	10.8154	11.03	11.1517	11.3587	11.5103	11.4914	11.1542	11.9915	11.8842	12.2143	12.03	12.2553	12.286	12.1988	11.9088	12.0314	11.9858	11.8711	12.1759	11.5512
2311	ENSMUSG00000020275.10	Rel	protein_coding	chr11	23686847	23720970	-	11.4388	10.6275	10.7969	12.8104	12.5001	13.5067	13.5844	12.4126	12.5807	8.92481	8.53138	8.71081	8.40939	7.65821	9.09011	9.783	6.76818	8.91886	9.29232	9.93517	9.04985	9.39446
6140	ENSMUSG00000028071.13	Sh2d2a	protein_coding	chr3	87754062	87763029	+	8.17493	6.93074	7.90689	9.16993	9.70908	11.1706	11.2568	8.26209	8.32643	2.32193	3.90689	5.64386	3.70044	3.16993	4.70044	2.58496	4.70044	5.16993	5.42626	6	4.24793	4.32193
9296	ENSMUSG00000034839.6	Larp6	protein_coding	chr9	60620272	60646084	+	6.39232	4.75489	5.49185	8.10329	7.91289	8.19476	8.77808	7.83289	7.83289	2.32193	4.52356	4.45943	2.80735	3	3.16993	1	4	1.58496	1.58496	2.80735	2.32193	2
928	ENSMUSG00000006241.17	Ccdc159	protein_coding	chr9	21838767	21847168	+	6.08746	5.88264	5.83289	5.83289	5.90689	4.70044	4.90689	6.14975	6.22882	7.73471	7.67948	6.97728	8.18488	8.11374	8.02791	7.33092	7.26679	8.3837	8.73809	8.20457	8.22882	8.85798
10018	ENSMUSG00000037148.9	Arhgap10	protein_coding	chr8	77976995	78244582	-	10.3718	10.4635	10.0498	10.7549	10.8297	10.7004	10.4273	10.4398	10.3826	8.31741	8.67948	9.14211	8.19967	7.86419	8.87652	7.53138	8.80413	8.62571	9.34651	8.87958	8.64746	7.88264
2067	ENSMUSG00000019822.13	Smpd2	protein_coding	chr10	41361638	41366365	-	9.72622	9.63844	9.91886	9.07146	9.13443	8.94837	9.42836	9.38154	9.66178	10.0901	10.352	10.4594	10.4543	10.9388	10.2408	10.2958	10.6257	10.3597	10.3772	10.4808	10.3487	10.4635
9058	ENSMUSG00000034164.18	Emid1	protein_coding	chr11	5056265	5102257	-	6.39232	6.08746	9.78463	8.87344	9.74147	7.62936	10.0348	11.9244	11.1376	13.8857	14.2055	14.3469	13.3714	14.2823	14.0998	13.1445	13.6889	13.9538	13.0956	13.5913	14.3534	13.7695
17511	ENSMUSG00000076540.4	Igkv4-80	IG_V_gene	chr6	68993542	68994064	-	8.13443	7.59991	7.01123	5.24793	4.45943	2	4.39232	3.90689	4.52356	0	1	1	0	0	0	0	0	1	0	1	1	1
16367	ENSMUSG00000068860.6	Gm128	protein_coding	chr3	95144231	95148909	-	0	1	2	3.16993	3.58496	2.32193	3.58496	3.16993	2.80735	5.83289	5.08746	5.85798	5.70044	7.01123	6.32193	5.45943	4.39232	6.39232	6.24793	6.32193	6.70044	5.64386
5872	ENSMUSG00000027559.6	Car3	protein_coding	chr3	14928572	14937583	+	12.9905	10.8234	11.9144	16.9998	17.0607	13.3821	13.4621	12.5847	13.4952	5.64386	8.98299	8.84549	4.32193	5	3.58496	4.32193	9.95565	3.70044	3.80735	3.70044	4.16993	3.32193
12124	ENSMUSG00000043592.16	Unc5cl	protein_coding	chr17	48761929	48846742	+	7.52356	7.67948	7.2854	5.04439	5.08746	6.32193	6.80735	7.37504	6.49185	8.37938	9.51767	8.46761	10.0196	9.20701	9.9629	9.33092	9.05528	9.45121	9.22159	8.92184	9.91737	9.70217
4388	ENSMUSG00000024680.13	Ms4a2	protein_coding	chr19	11592887	11601083	-	4.85798	3.58496	3.16993	6.49185	6.89482	6.37504	6.75489	5.80735	6.45943	0	0	0	0	2	1	0	0	0	1.58496	3	0	3.16993
5061	ENSMUSG00000026065.9	Slc9a4	protein_coding	chr1	40619241	40669885	+	6.49185	7.82018	11.0293	5.24793	5.55459	8.44708	7.44294	4.75489	7.64386	1.58496	0	1.58496	0	0	0	0	0	3.16993	1	3.32193	2.58496	2
26644	ENSMUSG00000112129.2	Pbld1	protein_coding	chr10	62895941	62913741	+	8.15987	7.98299	4.58496	7.02237	5.93074	6.37504	6.93074	4.9542	5.04439	2	2.58496	1	0	2.58496	2.58496	2	2	2.80735	2.58496	3.32193	2.32193	2.32193
6769	ENSMUSG00000029154.14	Cwh43	protein_coding	chr5	73563418	73610778	+	3.32193	3	2.58496	2	3.80735	0	2.58496	2.32193	1	8.43463	6.59991	6.64386	7.40939	5.72792	7.93074	6.64386	7.71425	4.52356	8.17991	6.32193	5.24793	5.93074
11185	ENSMUSG00000040289.9	Hey1	protein_coding	chr3	8728419	8732316	-	9.26444	8.37069	8.47978	9.49985	9.41785	9.66888	10.7985	11.3493	9.69174	12.0382	12.6887	12.2892	12.5572	12.7134	13.3207	13.0934	12.6669	13.6843	12.5316	12.9584	13.2902	13.8459
10576	ENSMUSG00000038593.19	Tctn1	protein_coding	chr5	122375911	122402523	-	9.00282	8.9629	8.72451	8.91886	8.79766	9.11634	9.5216	9.26679	8.63662	10.2095	10.0861	10.5294	10.7305	11.0768	10.8218	11.0708	9.33762	10.7781	11.2825	11.1749	10.9844	11.1573
3514	ENSMUSG00000022464.15	Slc38a4	protein_coding	chr15	96892701	96953837	-	6.62936	5.24793	6.20945	10.9218	10.9622	7.32193	7.42626	8.47168	9.22159	1.58496	3.58496	3.45943	1.58496	3.58496	1	1	4.08746	0	0	1	1	1
21444	ENSMUSG00000094006.3	Igkv4-59	IG_V_gene	chr6	69415202	69415741	-	9.90989	5.12928	7.30378	8.63662	3.80735	2.32193	4.08746	7.9542	9.02237	0	0	0	0	0	0	0	1	0	1	0	0	0
25555	ENSMUSG00000108738.2	Gm44777	lncRNA	chr7	115933490	115937868	+	3.90689	4.52356	4.80735	4.58496	3.90689	4.85798	4.39232	5.39232	4.75489	7.04439	6.97728	7.2854	7.05528	7.62205	6.94251	7.19967	5.67243	7.7879	7.73471	7.56224	8.633	7.73471
13663	ENSMUSG00000050846.10	Zfp623	protein_coding	chr15	75812801	75821249	+	7.54689	7.67948	7.5157	7.90087	7.9542	8.06609	8.43879	8.00562	7.56224	8.10852	8.82655	8.87344	8.78136	9.07146	8.75489	8.67243	8.87652	8.9571	8.9571	8.81378	8.86109	8.92184
8795	ENSMUSG00000033276.19	Stk36	protein_coding	chr1	74640604	74676053	+	6.76818	6.96578	5.97728	5.78136	5.58496	6.06609	6.67243	7.25739	6.20945	8.19476	8.26209	8.24793	8.53138	8.69	8.61102	9.11634	6.89482	8.88264	8.8857	9.08215	8.80413	9.11634
12166	ENSMUSG00000043831.13	Lysmd4	protein_coding	chr7	66872292	66957078	+	7.7879	7.64386	8.01123	8.27612	8.77808	7.58496	8.17991	7.47573	7.55459	9.75656	9.64566	9.39017	9.69	9.35755	9.56224	9.98157	8.22882	9.56415	9.18239	9.31967	9.55267	9.64386
5331	ENSMUSG00000026574.6	Dpt	protein_coding	chr1	164624213	164651835	+	12.63	10.8258	11.4528	14.6482	14.7574	14.7585	14.7791	13.6603	14.4651	4.16993	10.2808	8.73132	3.58496	6.58496	4	4	9.27845	5.20945	3.16993	3	4.24793	3.58496
7980	ENSMUSG00000031565.19	Fgfr1	protein_coding	chr8	26003670	26065734	+	11.1523	10.5622	11.3842	12.352	12.6001	12.8568	13.4112	12.4911	12.1846	14.9525	15.459	15.0743	15.2074	16.7673	15.2796	13.5435	14.0919	16.0829	15.9768	15.8381	16.2715	15.2268
3376	ENSMUSG00000022220.15	Adcy4	protein_coding	chr14	56006514	56021552	-	9.24793	8.88874	8.40939	11.0607	10.1799	9.88722	10.0471	9.50383	9.00843	6.02237	6.56986	7.64386	5.85798	8.37938	6.10852	5.80735	7.40939	5.93074	6.71425	6.22882	6.02237	5.32193
14319	ENSMUSG00000054459.9	Vsnl1	protein_coding	chr12	11375243	11486614	-	4.85798	5.08746	5.12928	5.20945	5.32193	2.32193	4.39232	7.19967	5	0	0	2	1	0	1	1	3.32193	1.58496	1	1	1.58496	1
12734	ENSMUSG00000046380.4	Jrk	protein_coding	chr15	74574150	74581384	-	6.06609	6.02237	5.61471	6.6865	6.78136	6.02237	6.78136	6.53916	5.42626	7.37504	7.99435	7.74147	7.37504	7.27612	8.07682	7.76155	7.63662	7.94837	7.92481	7.44294	7.8009	7.59991
8165	ENSMUSG00000031883.14	Car7	protein_coding	chr8	105261321	105276975	+	6.50779	6.47573	6.16993	7.64386	7.32193	7.6865	8.43045	7.30378	6.71425	4.45943	4.39232	5.08746	4.39232	4.90689	5.12928	4.39232	4.9542	5.2854	5.88264	5.39232	4.24793	4.85798
4990	ENSMUSG00000025929.5	Il17a	protein_coding	chr1	20801129	20804720	+	4.70044	3	2	3	1.58496	3.16993	5	3.80735	2.80735	0	0	0	1	0	0	0	0	1	0	0	0	0
3580	ENSMUSG00000022564.8	Grina	protein_coding	chr15	76130964	76134104	+	12.2524	12.2228	11.1389	11.8929	11.9366	11.7908	11.8277	10.9672	11.2574	12.6604	12.6618	12.9176	13.3045	13.2892	12.7239	13.013	13.32	13.0876	13.5274	13.4189	12.895	13.1891
17522	ENSMUSG00000076562.2	Igkv4-50	IG_V_gene	chr6	69677751	69678271	-	7.7211	7.03342	5.80735	8.45533	8.74819	3.58496	3.32193	5.75489	4.24793	0	2.58496	1.58496	0	0	0	0	2.58496	1	1	0	0	0
5439	ENSMUSG00000026754.17	Golga1	protein_coding	chr2	38906167	38955553	-	10.1812	10.128	9.94837	9.71425	9.73302	9.35755	9.78463	9.97728	9.60733	11.7883	11.3382	11.0947	11.2027	11.5906	11.3281	11.5713	9.97728	11.5172	11.6353	11.4051	11.4278	11.3592
16292	ENSMUSG00000068250.14	Amn1	protein_coding	chr6	149058645	149090210	-	8.99718	8.77149	8.24793	8.23362	8.03892	8.20457	8.39232	8.43045	7.8009	11.2912	10.7296	10.3354	11.0741	11.1325	10.8049	11.0161	9.04712	11.462	11.3371	10.858	11.446	11.1886
6734	ENSMUSG00000029096.16	Htra3	protein_coding	chr5	35809367	35837126	-	11.0688	9.49985	10.388	12.4533	12.3318	13.2383	13.7291	10.9189	12.2524	6.56986	9.41151	8.03342	8.02237	6.89482	7.2384	7.05528	9.08215	6.33985	6.47573	6.65821	6.10852	8.47168
9667	ENSMUSG00000036057.12	Ptpn23	protein_coding	chr9	110214150	110237281	-	11.0881	10.9344	10.5459	10.3432	10.2715	10.8872	10.9936	10.9873	10.5343	11.6931	11.4686	11.368	11.6384	11.8603	11.8357	11.3493	11.374	11.9571	11.9769	11.8396	11.9222	11.7616
18140	ENSMUSG00000080797.3	Gm15760	transcribed_processed_pseudogene	chr16	20363962	20367206	-	4	4.24793	3.32193	3.45943	4	3.90689	3.70044	2.32193	3.45943	6.78136	6.80735	6.04439	6.70044	7.72792	6.87036	6.37504	5.04439	7.49185	6.85798	7.08746	7.7879	7.12928
3335	ENSMUSG00000022150.17	Dab2	protein_coding	chr15	6329269	6470193	+	12.7844	13.2518	13.8032	12.7022	12.851	13.6741	13.9035	12.1338	13.4494	10.2992	11.576	10.6421	10.0362	10.5831	10.7985	9.62753	10.888	11.8218	11.4051	11.1843	11.1039	11.697
15313	ENSMUSG00000060843.12	Ctnna3	protein_coding	chr10	63265877	64839446	+	3.45943	3	3.58496	7.60733	7.15987	4.16993	4.85798	4.85798	3.16993	0	0	1	0	0	0	1	1.58496	0	1	0	0	0
2637	ENSMUSG00000020832.15	Eral1	protein_coding	chr11	77964202	77971209	-	9.08481	9.19722	9.20212	9.34651	9.47168	8.98299	9.25267	9.2503	9.2854	9.60363	9.76155	9.62205	9.88874	10.2107	9.83447	10.0688	9.85953	9.87344	9.77149	9.81378	10.0375	10.0042
15343	ENSMUSG00000061080.12	Lsamp	protein_coding	chr16	39804723	42002042	+	6	5.12928	5.24793	8.52748	7.60733	6.33985	7.60733	8.11374	8.04439	2.58496	4	3	1.58496	2.58496	0	1	1	2.80735	0	1	3.16993	0
8491	ENSMUSG00000032446.15	Eomes	protein_coding	chr9	118307280	118315200	+	6.39232	5.2854	5.32193	7.05528	7.44294	8.33985	8.26209	6.84549	6.75489	0	2.58496	4.16993	2.32193	0	2	2.58496	1.58496	2.80735	2.32193	3.32193	3.45943	2.80735
14442	ENSMUSG00000055148.8	Klf2	protein_coding	chr8	73072877	73075500	+	11.4257	10.8392	10.0458	12.0671	12.3682	13.7115	13.4423	10.643	10.8065	7.36632	7.73471	7.96	8.79442	7.90689	7.89482	7.67948	9.19476	8.3443	7.53138	7.76818	8.25739	8.15482
12727	ENSMUSG00000046351.12	Zfp322a	protein_coding	chr13	23537273	23553378	-	9.20212	9.57554	9.04985	8.97154	9.08215	8.97728	9.17243	8.80735	8.47168	10.352	10.5245	10.3945	10.3934	10.2491	10.3587	10.2192	9.39874	10.5255	10.6926	10.4656	10.6618	10.7507
19962	ENSMUSG00000086328.2	2700033N17Rik	lncRNA	chr2	115896699	115897925	-	2	1.58496	2	4.32193	2.80735	3.58496	1.58496	2.58496	2.32193	1.58496	0	0	0	0	0	0	0	0	0	0	0	0
17278	ENSMUSG00000074793.11	Hspa12b	protein_coding	chr2	130969200	130988241	+	8.61102	8.21432	8.61102	10.8017	10.2877	10.7004	11.0341	9.2854	8.8009	4.85798	6.30378	7.09803	5.24793	7.74819	5.35755	5.08746	6.70044	5.9542	5.61471	5.42626	5.20945	4.64386
21711	ENSMUSG00000096020.3	Ighv1-75	IG_V_gene	chr12	115797570	115798038	-	9.82655	6.80735	5.24793	6.26679	5.20945	3.80735	4.16993	4.70044	4.58496	0	0	2.32193	0	0	0	0	0	1	1	0	1	1.58496
6498	ENSMUSG00000028701.5	Lurap1	protein_coding	chr4	115989603	116008535	-	7.80735	7.92481	9.64566	8.02237	8.30378	6.61471	8.10329	8.52748	8.79442	10.2216	10.8281	11.7499	10.275	10.4584	11.8891	10.6795	9.93517	10.9665	11.014	11.0661	10.6266	9.77643
471	ENSMUSG00000002831.15	Plin4	protein_coding	chr17	56407591	56416803	-	8.97728	7.91886	7.98868	12.0647	11.9174	9.90539	9.71253	8.57365	8.7879	4.24793	6.80735	6.98868	4.52356	5.04439	5.32193	4.24793	4.85798	3.80735	5.49185	5.52356	4.75489	5.70044
5286	ENSMUSG00000026482.14	Rgl1	protein_coding	chr1	152392511	152642102	-	10.9578	10.3531	10.3498	11.9947	12.0217	12.4841	12.6845	11.3641	12.1696	7.05528	9.35975	9.32867	8.26209	8.04985	7.69349	7.49985	8.91588	8.29462	8.36632	9.18982	7.54689	9.73471
13236	ENSMUSG00000048621.4	Gm6377	protein_coding	chrX	108240362	108244045	+	9.59246	8.58496	7.76155	10.4522	10.4481	11.1867	11.1118	9.01681	9.92035	5.88264	6.62936	6.37504	5.64386	5.2854	5.04439	4.39232	3.58496	6.50779	5.90689	7.15987	6.53916	6.59991
24265	ENSMUSG00000105048.2	Gm42966	TEC	chr5	44263191	44264881	+	0	0	0	1	0	0	1.58496	0	0	3.45943	2.80735	3.45943	2.32193	2	4.16993	3.45943	1.58496	3	3.70044	3.80735	3	4.39232
6174	ENSMUSG00000028133.18	Rwdd3	protein_coding	chr3	120949047	120965344	-	6.56986	6.02237	5.97728	6.49185	6.67243	6.56986	7.31288	6.52356	5.70044	8.27146	8.33985	8.98014	8.54303	8.93369	8.92778	8.45121	8.02237	8.89482	10.0954	9.42626	8.13955	9.61102
10329	ENSMUSG00000038020.6	Rapgefl1	protein_coding	chr11	98727611	98744523	+	7.18982	6.96578	7.65821	6.16993	6.44294	5.16993	7.10852	7.3837	6.74147	9.14975	8.71768	8.53138	9.07146	10.0471	9.57932	10.2046	8.31741	10.2143	10.4828	9.97585	9.70736	9.53528
16180	ENSMUSG00000067341.7	H2-Eb2	protein_coding	chr17	34544639	34560386	+	6.10852	5.72792	6.47573	9.82655	9.08746	9.25974	9.93221	6.6865	6.33985	0	2.32193	4.58496	2	2	2	1	1	2.32193	2.80735	3.58496	2	4.52356
21751	ENSMUSG00000096326.3	Ighv1-78	IG_V_gene	chr12	115832393	115832847	-	6.62936	7.07682	5.72792	10.0471	5.2854	2.32193	3.80735	7.24793	5.2854	0	1	0	0	0	0	0	0	0	0	1	1.58496	1.58496
23992	ENSMUSG00000104253.2	Gm37174	TEC	chr1	121255821	121258878	+	2.80735	2.32193	1.58496	2.32193	3.32193	3.32193	4.45943	1.58496	2.32193	5.83289	5.58496	5.67243	6.33985	5.90689	6.65821	5.67243	4.32193	5.85798	7	6.24793	5.75489	5.75489
28445	ENSMUSG00000117859.2	Gm32492	lncRNA	chr19	56657550	56662803	+	1.58496	1.58496	3.80735	0	1.58496	1.58496	3	2.32193	3.45943	5.35755	5.35755	5.42626	5.2854	7.44294	6.32193	5.04439	4.85798	6.72792	6.40939	6.39232	7.11894	5.70044
4378	ENSMUSG00000024667.13	Tmem216	protein_coding	chr19	10511229	10533602	-	7.43463	7.06609	7.53916	7.60733	7.60733	7.42626	7.67948	8.36632	8.224	9.81698	11.3426	10.0348	9.31741	10.6101	10.1935	10.6564	9.15987	11.7499	9.17493	9.9263	11.2923	9.66
25128	ENSMUSG00000107481.2	4833403J16Rik	lncRNA	chr6	48732272	48733302	+	4.70044	4	4.52356	6.42626	6.32193	6.40939	6.88264	5.35755	5	1.58496	2	3.16993	1	3.45943	2	1.58496	3	2.80735	1.58496	2.58496	2.32193	1.58496
581	ENSMUSG00000003527.10	Ess2	protein_coding	chr16	17718573	17729212	-	9.17991	9.19722	8.92184	8.74819	8.79442	9.30834	9.52943	8.98014	8.75489	9.53722	9.70044	9.76653	9.99294	9.95128	9.65464	9.74315	9.85643	9.92333	10.1421	9.96723	9.94837	9.94105
26879	ENSMUSG00000112847.2	Gm47573	TEC	chr10	82000081	82002618	+	3.16993	3	2.80735	3.45943	3.45943	3.80735	4.75489	3.58496	2	6.14975	6.26679	5.85798	6.85798	6.98868	7.29462	5.39232	5.20945	6.39232	7.63662	6.65821	6.58496	7.33985
19590	ENSMUSG00000085395.2	Gm13056	lncRNA	chr4	141005750	141007105	+	4.80735	4.39232	3.80735	4.58496	4.52356	3.70044	4.90689	3.80735	4.32193	6.80735	8.76155	8.60363	6.45943	8.27612	7.84549	5.52356	8.43045	8.5812	6.72792	7.74147	8.5812	6.02237
9543	ENSMUSG00000035615.13	Frmpd1	protein_coding	chr4	45184875	45285936	+	5.32193	5.55459	5.70044	5.42626	6.22882	4.70044	6.76818	8.00562	6.97728	9.62753	9.87652	7.84549	9.0607	10.8956	10.2703	9.96	8.82655	10.2192	9.37287	9.50184	9.68299	9.24555
14171	ENSMUSG00000053588.5	A730061H03Rik	lncRNA	chr14	55796554	55797865	-	1	2.32193	2.32193	1.58496	2.58496	3.16993	2	2.32193	1	3.90689	4.24793	3.32193	4.39232	4	3.45943	4.39232	4	4.08746	4.45943	4.80735	4.70044	4.39232
21650	ENSMUSG00000095583.2	Ighv14-2	IG_V_gene	chr12	113958089	113958518	-	4.52356	6.91886	4.90689	5.2854	6.33985	3.45943	4.16993	8.90989	4.16993	0	0	0	0	0	0	0	0	1.58496	0	1	0	3.70044
12388	ENSMUSG00000044749.14	Abca6	protein_coding	chr11	110067646	110142602	-	7.94837	6.40939	7.06609	10.6768	10.5206	10.1611	10.7432	8.92481	9.67772	5.85798	6.06609	5.32193	3	4.58496	3.80735	5.39232	3.16993	4.58496	4	3.80735	3.16993	2.80735
10987	ENSMUSG00000039725.7	Trp53rka	protein_coding	chr2	165332030	165335244	-	7.88874	8.01681	7.66534	7.9542	7.96578	8.01681	8.28077	7.85798	7.84549	8.47573	8.54689	8.98868	8.50383	8.79116	8.49586	8.49586	9.1267	8.86419	8.87036	8.89785	8.90989	8.44294
9334	ENSMUSG00000034936.3	Arl4d	protein_coding	chr11	101556367	101558658	+	9.60363	9.67948	10.3354	10.9159	10.5962	9.28309	9.72792	10.1611	10.0182	7.56224	6.72792	7.40939	8.21432	5.64386	5.78136	6.9542	6.98868	7.49985	7.2384	7.2384	5.58496	6.18982
16346	ENSMUSG00000068699.13	Flnc	protein_coding	chr6	29433255	29461882	+	10.3608	9.15735	9.43045	13.4295	13.4848	11.1978	11.0063	11.1338	10.7142	6.44294	6.9542	7.66534	7.13955	6.22882	6.20945	4.64386	7.29462	6.96578	4.32193	6.70044	7.01123	4.64386
12342	ENSMUSG00000044562.13	Rasip1	protein_coding	chr7	45276912	45288517	+	9.92481	9.2503	9.40301	10.8106	10.4115	10.3707	10.8384	10.1561	9.82972	6.18982	6.80735	8.29921	6.52356	8.87652	6.50779	6.12928	8.33092	6.16993	6.79442	6.33985	5.67243	5.42626
19575	ENSMUSG00000085347.2	Hk1os	lncRNA	chr10	62176035	62199146	+	4.9542	4.70044	4.80735	3.16993	4.24793	3.58496	4.16993	4.16993	4.9542	5.64386	5.78136	6.35755	6.04439	6.37504	5.70044	5.83289	5.75489	6.67243	6.75489	6.45943	6.62936	6.18982
21542	ENSMUSG00000094707.3	A830019P07Rik	lncRNA	chr19	35812617	35901978	-	1	1.58496	2.32193	3.90689	3.16993	2.32193	2	2.58496	2	0	1	1	0	0	0	0	0	0	0	0	0	0
26222	ENSMUSG00000110730.2	Gm19385	lncRNA	chr9	120690681	120695822	-	2.32193	2	0	0	0	1	0	1	1	5.75489	5.90689	4.64386	5.20945	3.70044	4.52356	5.49185	4.75489	6.12928	1.58496	4.08746	6.56986	5.61471
13542	ENSMUSG00000050222.12	Il17d	protein_coding	chr14	57762234	57780623	+	4.9542	5.08746	5.2854	6.72792	7.27612	6.96578	7.46761	6.72792	6.98868	1	2.32193	3.70044	2.80735	2.32193	3.16993	1	3.45943	2.32193	3.70044	2.80735	1	1.58496
21971	ENSMUSG00000097174.3	Gm4890	lncRNA	chr8	80021752	80035590	+	5.55459	5.64386	4.80735	4.64386	5.24793	4.08746	5.16993	5.2854	5	6.96578	7.04439	6.52356	6.90689	7.14975	6.74147	6.04439	6.16993	6.97728	6.58496	6.83289	7.26679	7.01123
6919	ENSMUSG00000029417.10	Cxcl9	protein_coding	chr5	92469206	92475938	-	10.5265	9.80896	9.04166	10.6119	10.8033	11.2366	9.85487	10.683	10.796	6.87036	7.33985	9.15482	7.39232	6.10852	6.22882	6.78136	8.09276	5.90689	5.04439	6.85798	5.2854	6.26679
3340	ENSMUSG00000022160.19	Mettl3	protein_coding	chr14	52532298	52542585	-	9.19722	9.16491	9.3443	9.21917	9.37721	9.46148	9.55651	9.32867	9.12928	9.99152	10.0782	10.196	10.1098	10.6165	10.1586	10.1459	9.60177	10.3185	10.5459	10.341	10.3998	10.2819
18154	ENSMUSG00000080845.2	Gm9115	processed_pseudogene	chrX	101768008	101769355	-	2	2.32193	2	1.58496	2	1.58496	2.32193	3.32193	2.80735	0	0	0	0	0	1	0	0	0	1	1.58496	0	0
8192	ENSMUSG00000031930.12	Wwp2	protein_coding	chr8	108162997	108285227	+	11.0231	10.8872	10.4594	10.8305	10.8978	11.2082	11.5338	11.1364	10.8541	11.9986	13.5927	12.8222	13.7829	13.8389	14.0234	12.4901	14.6518	14.0938	15.5051	14.5937	13.3863	15.015
17507	ENSMUSG00000076535.2	Igkv1-88	IG_V_gene	chr6	68839249	68840015	-	8.81378	5.49185	5	6.08746	3.90689	3.45943	2.58496	4.24793	4	0	0	2.32193	0	0	0	0	0	0	0	0	0	1
25490	ENSMUSG00000108543.2	Gm44735	TEC	chr7	126538058	126539809	+	1	1.58496	1	0	1.58496	2	1.58496	0	0	4.24793	3.80735	3.45943	3.58496	4.08746	4.90689	4.45943	2	5.08746	5.45943	4.64386	4.75489	4.58496
10730	ENSMUSG00000039031.17	Arhgap18	protein_coding	chr10	26629417	26794644	+	11.0795	10.4778	11.3015	11.268	11.3641	12.3794	12.3132	11.1592	11.896	9.42417	10.207	10.5275	9.25739	9.35094	9.72792	9.21189	9.06609	9.82814	9.72962	9.91289	9.54303	9.78136
24764	ENSMUSG00000106445.2	Gm21190	protein_coding	chr5	15729454	15734220	-	4	2.80735	2	3.58496	2.32193	1.58496	1.58496	5.12928	5.04439	0	0	0	0	0	0	0	0	0	0	0	0	0
16773	ENSMUSG00000071719.3	Tmem28	protein_coding	chrX	98864627	98892396	+	4.32193	2.58496	3.58496	6.80735	6.88264	6.74147	7.41785	5.2854	5.49185	0	0	0	0	0	2.80735	1	1.58496	1.58496	0	0	0	0
10213	ENSMUSG00000037706.18	Cd81	protein_coding	chr7	142606476	142621671	+	13.9514	14.2393	13.5605	13.1424	13.0357	13.0437	13.467	13.4709	13.5981	15.066	15.038	14.6459	15.5471	15.4588	14.8014	15.2006	14.8932	14.6254	14.3673	14.4133	14.5171	14.8905
1173	ENSMUSG00000009145.7	Dqx1	protein_coding	chr6	83034825	83044299	+	6.30378	5.42626	5.93074	6.18982	6.76818	6.79442	7.13955	5.70044	5.78136	9.56415	8.7879	8.50779	8.48784	11.0478	9.02791	9.20457	7.91886	10.8025	9.98299	9.93369	10.4019	9.71768
9891	ENSMUSG00000036822.7	Topors	protein_coding	chr4	40259601	40269850	-	11.3337	11.4147	11.525	11.6475	11.368	11.1611	11.6702	12.3581	12.0327	9.7364	10.5546	10.5343	9.93958	10.3208	10.4126	9.86728	9.11374	10.4168	10.3531	10.2574	10.444	9.55459
13171	ENSMUSG00000048330.15	Ric3	protein_coding	chr7	108633519	108682538	-	6.53916	6.37504	5.90689	8.08746	7.93074	7.87036	8.33539	7.40088	6.85798	1.58496	3.90689	4.16993	3.16993	4.39232	4.58496	2	3.58496	3.45943	5.35755	4.64386	2	3.45943
1943	ENSMUSG00000018930.4	Ccl4	protein_coding	chr11	83553410	83555509	+	10.3619	9.27146	8.45533	7.90087	8.59246	10.4798	9.32418	8.93664	10.2656	5.97728	6.32193	6.22882	5.80735	4.16993	6.16993	5.49185	6.02237	6.22882	6.10852	7.97728	6.58496	5.75489
6765	ENSMUSG00000029149.15	Krtcap3	protein_coding	chr5	31409035	31410546	+	9.67066	9.783	8.85798	6.72792	6.80735	7	7.97154	8.73471	8.76155	10.7863	10.8281	11.1611	11.4481	11.7756	10.9593	11.6207	11.4157	10.9121	10.9454	10.93	11.0035	10.8329
5486	ENSMUSG00000026826.14	Nr4a2	protein_coding	chr2	56996842	57014015	-	11.3146	10.8665	11.5023	12.8719	12.3641	11.5152	11.9972	12.7427	12.3259	8.67243	7.39232	8.73471	8.08746	8.40939	7.50779	9.08746	5.88264	10.6248	7.82018	7.7211	9.84706	7.12928
3485	ENSMUSG00000022425.17	Enpp2	protein_coding	chr15	54702297	54816288	-	9.46148	8.39232	9.49785	12.8382	12.0283	11.3309	11.8819	11.7142	10.8471	5.97728	6.59991	7.42626	6.22882	4.64386	3.45943	3	3.90689	5.88264	3.16993	3.90689	5.70044	3.16993
22050	ENSMUSG00000097323.3	4930426I24Rik	lncRNA	chr12	76449525	76450756	-	1	1.58496	0	2.80735	2.32193	0	2.58496	1	1	4.24793	4.9542	4.08746	4.58496	4.39232	5	4.52356	2.80735	5.04439	5.20945	4.16993	4.70044	5.24793
11247	ENSMUSG00000040462.14	Os9	protein_coding	chr10	126931519	126957000	-	12.4926	12.705	12.1818	11.8684	11.7461	12.3589	12.5871	11.9908	12.128	13.6672	13.5956	13.3965	13.909	13.9144	13.5267	13.5762	13.2659	13.2769	12.954	13.1002	12.9897	13.1812
23394	ENSMUSG00000102504.2	Gm21955	TEC	chr4	42714926	42719893	+	2.32193	2	2.32193	4.24793	3.90689	2	2.58496	2.32193	2.32193	0	0	0	1	1	0	0	1	0	1	1	0	0
28220	ENSMUSG00000117231.2	Gm41609	lncRNA	chr17	71072834	71113054	-	1.58496	1.58496	1.58496	2	1.58496	3.16993	3.58496	1.58496	0	4.45943	4.24793	4.64386	4.45943	4.45943	4.64386	4.45943	4.16993	4.08746	5.35755	5.04439	4.08746	4.9542
4220	ENSMUSG00000024354.14	Slc23a1	protein_coding	chr18	35747657	35760297	-	1	1.58496	3.45943	3.58496	1.58496	2.32193	3	3	2	7.17991	5.83289	8.93958	7.69349	6.44294	7.67243	7.9542	6.32193	7.2854	8.5812	8.53528	5.35755	4.75489
11061	ENSMUSG00000039942.16	Ptger4	protein_coding	chr15	5236142	5273668	-	10.2252	10.218	10.1799	10.0251	10.1536	11.444	11.0954	10.2644	10.3264	6.71425	8.14466	8.41363	9.27845	7.6865	8.13955	7	8.20945	7.8009	8.96578	8.09803	7.60733	7.45121
1027	ENSMUSG00000006906.11	Stambp	protein_coding	chr6	83520193	83549711	-	9.82018	9.63481	9.23601	9.09011	9.31061	9.19229	9.50581	9.13699	9.01959	10.5127	10.1254	10.1649	10.4009	10.2216	10.1586	10.5236	9.94398	10.5118	9.94691	9.94251	10.2009	9.98442
20783	ENSMUSG00000090031.3	4732440D04Rik	lncRNA	chr1	6280090	6285517	-	4.80735	5.16993	4.9542	5.85798	6.02237	5.85798	5.72792	5.93074	5.39232	8.32643	8.3443	7.62936	8.45121	8.6865	8.49985	8.62205	6.44294	8.53916	9.11114	8.78463	8.96	9.20945
11118	ENSMUSG00000040105.4	Plpp6	protein_coding	chr19	28941353	28944211	+	9.73471	9.97441	9.66711	8.42206	8.58496	8.90689	9.39017	8.8857	9.07948	10.9315	10.7944	10.6303	11.3426	10.5236	11.1344	11.5211	10.2621	10.5708	10.5108	10.3454	10.6239	10.933
15617	ENSMUSG00000062939.12	Stat4	protein_coding	chr1	52026307	52146348	+	6.71425	5.61471	5.97728	8.03892	8.27146	9.33985	9.28077	6.89482	7.43463	3.58496	3	4.24793	3	2.32193	3.58496	3	3	4.58496	4.58496	5	4.90689	3.58496
15490	ENSMUSG00000062074.8	Ccn6	protein_coding	chr10	39026966	39039790	-	1	1	1.58496	2	2	1	1.58496	3	3.16993	4.32193	5.58496	4.16993	4.32193	6.14975	5.52356	3.45943	3.80735	4.24793	4.39232	5.64386	4.39232	5.12928
6635	ENSMUSG00000028945.10	Rheb	protein_coding	chr5	25007821	25047622	-	11.6653	11.5043	11.42	11.6041	11.7381	11.5694	11.6627	11.6294	11.8242	11.2668	11.2668	11.2685	11.1966	10.8258	10.7389	10.9758	11.1	10.9484	10.8416	10.888	10.8971	10.9054
17862	ENSMUSG00000078921.4	Tgtp2	protein_coding	chr11	48948021	48955033	-	6.50779	6.14975	5.24793	8.224	8.14466	7.40088	7.48382	7.26679	7.80735	3.45943	4.52356	5.08746	4.45943	3	3.32193	2	3.32193	3.32193	2.32193	4.16993	3.32193	3.16993
7634	ENSMUSG00000030847.9	Bag3	protein_coding	chr7	128125340	128148705	+	12.0372	12.1189	11.446	12.4318	12.4239	11.7928	11.4853	12.5696	12.5236	10.4615	10.722	10.988	10.5068	10.0526	10.5507	10.9694	11.178	10.2503	10.9159	10.5897	10.0471	10.6795
4817	ENSMUSG00000025495.16	Ptdss2	protein_coding	chr7	140702295	140737519	+	10.0795	10.1241	10.2252	9.62571	9.78136	9.10066	9.59059	10.2491	10.2288	11.6152	11.0974	11.6339	11.5152	11.1836	11.3531	11.5971	11.0464	10.9801	11.2562	10.8353	10.9278	10.4574
5119	ENSMUSG00000026171.13	Rnf25	protein_coding	chr1	74632907	74640556	-	9.69349	9.41151	9.29692	9.39446	9.39446	9.33985	9.57554	9.35755	9.61287	9.99859	10.1812	10.2773	10.1724	10.8719	9.99718	10.1137	10.4284	10.5859	10.4083	10.4051	10.4676	10.0526
21428	ENSMUSG00000093896.3	Ighv1-76	IG_V_gene	chr12	115811501	115811951	-	10.6275	7.30378	8.24793	7.15987	4.9542	2.58496	5	6.65821	6.44294	0	0	1	1	0	0	0	0	0	1.58496	0	0	1
28708	ENSMUSG00000118662.2	Tctn2	protein_coding	chr5	124736812	124765803	+	7.82655	7.66534	6.98868	7.87652	7.81378	7.24793	8.08215	8.14466	7.3837	9.51767	9.13955	9.60363	9.50383	8.47168	9.51767	10.0526	8.69697	8.97154	8.98868	8.93369	9.03067	8.83289
11358	ENSMUSG00000040732.21	Erg	protein_coding	chr16	95160028	95387452	-	8.77808	8.77149	8.64746	10.7364	9.92481	9.98726	10.4051	9.5157	9.29692	5.75489	6.90689	7.9542	5.90689	7.40088	6.83289	6.10852	6.04439	5.58496	5.55459	5.39232	4.90689	4.39232
23947	ENSMUSG00000104116.2	Gm37296	TEC	chr15	68210144	68213065	-	2.58496	3.58496	3.32193	1	2.80735	3.16993	3	1.58496	2.32193	5.64386	5.12928	4.45943	5.24793	5.61471	5.12928	5.42626	4.80735	6.33985	5.83289	5.52356	6.04439	5.93074
4208	ENSMUSG00000024331.12	Dsc2	protein_coding	chr18	20163690	20192611	-	4.58496	6.16993	8.91886	7.33092	7.44294	5.85798	8.58496	9.72451	9.71081	13.7096	12.3137	12.2306	12.9951	11.6443	12.9462	13.7783	10.2726	12.4221	12.0624	11.7628	12.1652	12.0406
3301	ENSMUSG00000022097.5	Sftpc	protein_coding	chr14	70758389	70761521	-	1.58496	0	1.58496	1.58496	1	1.58496	1	1	0	6.16993	6.47573	10.1434	5.16993	6.02237	10.7715	6.32193	9.55842	6.6865	10.927	12.0158	8.633	4.45943
1576	ENSMUSG00000015750.16	Aph1a	protein_coding	chr3	95801281	95805600	+	8.11894	8.45943	8.13443	8.03342	7.98868	8.17991	8.57743	8.36632	8.51964	9.3443	9.35094	9.29232	9.59246	8.90689	9.40301	9.3966	8.98299	8.90087	9.27612	8.76818	9.07682	8.90388
1245	ENSMUSG00000010067.14	Rassf1	protein_coding	chr9	107428754	107439466	+	11.8281	11.7296	11.5008	11.0914	11.0348	11.3236	11.5377	11.556	11.6515	9.85175	10.1098	10.5038	10.0307	10.4808	9.94251	9.42417	9.54303	10.5594	10.716	10.4409	10.5314	9.92926
13572	ENSMUSG00000050368.5	Hoxd10	protein_coding	chr2	74522268	74525449	+	6.37504	5.90689	7.21917	5.93074	5.08746	5.39232	6.83289	6.30378	6.53916	0	0	1.58496	0	3.70044	2.32193	0	2	0	1.58496	0	1	1
11091	ENSMUSG00000040016.17	Ptger3	protein_coding	chr3	157272529	157351525	+	7.03342	6.10852	6.47573	7.82655	8.26209	8.41785	8.22882	7.64386	8.79116	1	5.32193	5.88264	2.32193	2.32193	2.58496	1	3.70044	3.32193	4.08746	2.32193	2.32193	3
11476	ENSMUSG00000041141.8	Pnmal1	protein_coding	chr7	16693604	16698532	+	1.58496	0	0	2.32193	0	0	1.58496	1.58496	1	3.80735	6.12928	5.39232	3.80735	4.75489	4.80735	3.70044	5.39232	5.12928	3.45943	4.16993	5.20945	6.52356
5169	ENSMUSG00000026249.11	Serpine2	protein_coding	chr1	79771914	79838897	-	8.70044	8.61471	8.02791	11.664	11.5651	9.6987	9.91289	10.0728	9.70736	14.3729	15.5366	14.6644	13.7559	14.6952	13.5058	13.5619	13.3846	14.6858	11.5299	12.7196	15.1915	13.018
22269	ENSMUSG00000097766.2	5730420D15Rik	lncRNA	chr10	95253237	95264502	+	0	1.58496	1.58496	3.16993	1.58496	1.58496	1.58496	3.45943	1	6.39232	5.64386	4.75489	6.10852	6.96578	5.24793	5.32193	2.80735	5.35755	4.52356	5.58496	5.16993	5.12928
5580	ENSMUSG00000026983.11	Il1f5	protein_coding	chr2	24166966	24173438	+	1	0	2.58496	0	2	1	1.58496	2.32193	2	5.32193	6.30378	6.04439	5.67243	6.94251	7.58496	6.37504	5.08746	5.90689	6.42626	5.39232	4.90689	2
23945	ENSMUSG00000104113.2	Gm37292	TEC	chr7	30907782	30908539	+	0	2.32193	2	2.58496	2.32193	2.32193	2	4.08746	2.80735	5.45943	5.49185	5.35755	5.67243	5.88264	5.67243	5.45943	3.32193	5.35755	6	5.49185	5.58496	6.22882
4962	ENSMUSG00000025876.16	Unc5a	protein_coding	chr13	55097224	55153831	+	8.21917	7.85798	7.79442	9.13955	9.22882	6.59991	6.83289	8.75489	8.01123	4.24793	5	6.08746	3.16993	4.70044	4	3.58496	4.16993	3.16993	2.58496	4.08746	4	1
21854	ENSMUSG00000096940.2	Gm4755	lncRNA	chr12	8814901	8821181	-	3.90689	3.58496	4.45943	1.58496	2.58496	1	2.80735	2.58496	3.70044	6.87036	6.04439	4.85798	6.58496	5.12928	6.75489	7.66534	5.55459	6.50779	6.16993	5.85798	6.24793	5.97728
10280	ENSMUSG00000037905.14	Bri3bp	protein_coding	chr5	125518632	125537434	+	8.42206	8.37504	8.7879	8.96867	9.25974	9.29921	9.84078	10.5304	10.0098	11.4062	10.9986	11.0203	11.2467	11.4105	11.1383	11.6684	11.0224	11.0802	10.8471	10.5859	11.4848	10.9809
8664	ENSMUSG00000032839.14	Trpc1	protein_coding	chr9	95587135	95632428	-	5.70044	5.52356	6.02237	7.92481	7.36632	7.59246	7.74819	7.74147	7.21917	3.58496	4.32193	3.32193	2.58496	4.32193	4.24793	1	3.32193	3.45943	3.90689	2.80735	3.58496	4.24793
25908	ENSMUSG00000109816.2	4930483O08Rik	lncRNA	chr7	132729980	132744186	+	0	0	1	0	0	0	0	0	0	2.80735	3.45943	3	2.80735	4.39232	2.32193	1.58496	2	4	3.80735	3.16993	3.45943	2.80735
4655	ENSMUSG00000025190.14	Got1	protein_coding	chr19	43488191	43513044	-	12.4328	12.4793	13.3538	12.8242	13.216	11.4078	11.3961	11.2883	12.0199	10.7271	10.2877	10.3443	10.3902	10.4221	9.99152	9.71596	9.87498	10.5304	10.4388	10.4491	10.3309	9.55842
14132	ENSMUSG00000053358.3	Gm9905	TEC	chr7	120632475	120634319	-	3.58496	3.80735	5.04439	4.64386	4.32193	4.32193	4.52356	5.24793	5.12928	7.08746	6.79442	5.85798	6.89482	7.74147	7.54689	7.48382	6.85798	6.67243	5.97728	6.90689	6.64386	7.25739
12235	ENSMUSG00000044139.13	Prss53	protein_coding	chr7	127485013	127490142	-	3.58496	3.58496	3	4.90689	4.39232	3.90689	3.16993	3.32193	3.45943	7.8392	7.08746	5.35755	6.71425	8.06609	5.85798	6.18982	6.98868	7.92481	5.83289	6.65821	7.8009	7.64386
4261	ENSMUSG00000024426.18	Atat1	protein_coding	chr17	36208487	36220967	-	9.07948	8.36632	8.74147	8.04439	8.25267	7.70044	8.15482	9.0954	8.30834	10.9114	10.8811	9.7039	10.9159	11.7172	11.1144	11.6768	10.0224	11.4722	11.4924	11.4589	11.3701	12.0885
12701	ENSMUSG00000046223.11	Plaur	protein_coding	chr7	24161909	24175393	+	11.2003	11.1529	9.71768	11.056	10.8781	11.8773	11.8692	10.5774	11.0307	8.04985	8.51964	9.25267	8.10329	8.39232	8.30378	6.84549	8.29921	8.224	9.08481	9.31061	8.66888	7.87036
5075	ENSMUSG00000026088.16	Mitd1	protein_coding	chr1	37913882	37929492	-	8.98014	8.87958	8.51964	8.31288	8.47168	8.49185	8.97154	8.65821	8.88264	9.95855	9.79442	10.1485	10.1447	10.23	9.69174	9.32867	9.53528	9.88417	10.207	9.89026	9.6987	9.50383
23495	ENSMUSG00000102775.2	Gm38160	TEC	chr3	51389752	51392250	-	0	1	0	1	0	2.32193	1.58496	1.58496	1	3.70044	3.90689	2.80735	2.80735	4.16993	3.16993	3.58496	2	3	3.70044	4	3.80735	3.58496
6295	ENSMUSG00000028369.16	Svep1	protein_coding	chr4	58042442	58206859	-	11.3055	10.9396	9.66	11.719	11.6944	12.4144	12.1938	11.6978	11.762	4.85798	7.94251	8.8857	3	6.37504	3	4.16993	6.71425	5.42626	3.58496	1.58496	4.75489	3
16731	ENSMUSG00000071552.6	Tigit	protein_coding	chr16	43469230	43484509	-	5.32193	4.52356	5.39232	5.55459	5.72792	7.41785	7.30378	5.64386	5.9542	1	1	3.90689	1.58496	1	3.80735	0	2.32193	2.32193	2.80735	2.80735	2.80735	2
19594	ENSMUSG00000085399.8	Foxd2os	lncRNA	chr4	114766454	114779164	+	4.52356	3.70044	3.90689	6.04439	5.72792	5.58496	5.88264	4.90689	5.39232	6.83289	7.83289	8.75154	7.24793	8.55459	7.63662	7.87652	7.25739	8.33092	6.75489	8.01681	7.76155	7
25098	ENSMUSG00000107402.2	4732416N19Rik	TEC	chr6	148113751	148117229	+	4.45943	3.58496	4.45943	3.58496	4.64386	4.64386	4.75489	4.75489	4.64386	7.09803	6.72792	6.55459	6.12928	6.76818	6.91886	6.72792	4.90689	7.3837	7.27612	6.49185	7.64386	7.11894
3152	ENSMUSG00000021804.7	Rgr	protein_coding	chr14	36756866	36770921	-	3.58496	3.32193	2.58496	4.16993	4.24793	2	2	2.80735	2	5.88264	8.19967	6.89482	7.29462	7.98299	9.57175	5.9542	7.40088	8.79442	7.84549	7.82655	6.2854	7.85175
17813	ENSMUSG00000078719.3	Msmp	protein_coding	chr4	43583216	43584494	-	3	2.80735	4.45943	4.64386	4.16993	5.2854	5.08746	3.90689	5.08746	0	1	2	1.58496	1	0	1	1.58496	1.58496	1	1	2.32193	1
22360	ENSMUSG00000097944.2	A130014A01Rik	lncRNA	chr8	120828321	120830643	+	4.85798	4.52356	4.85798	5	4.85798	5.04439	4.9542	4.52356	4.39232	7.26679	7.34873	6.85798	7.54689	8.52356	7.25739	7.08746	5.90689	7.89482	8.15987	8.05528	8.13443	8.33092
22025	ENSMUSG00000097277.8	2900076A07Rik	lncRNA	chr7	81173298	81181246	+	6.20945	6.06609	5.75489	6.44294	6.26679	6.58496	6.33985	5.42626	5.64386	8	8.54689	8.40939	8.38802	9.53722	8.60363	8.14466	7.07682	8.90689	9.41996	8.98014	9.16993	9.03342
21146	ENSMUSG00000091890.3	A830073O21Rik	TEC	chr7	73387677	73390772	-	0	1.58496	0	1.58496	0	1	0	1.58496	1	5.83289	5.08746	5.58496	6.02237	2.32193	5.61471	6.33985	2.32193	4.75489	7.11894	6.45943	3.90689	6
22821	ENSMUSG00000099825.2	1810012K16Rik	lncRNA	chr8	22888737	22889612	+	1	1	1	2	1	2.32193	1.58496	1.58496	1	4.9542	4.58496	3.80735	3.70044	5.39232	4.16993	2.32193	2.80735	4.90689	5	4.45943	4.75489	4.70044
10980	ENSMUSG00000039706.12	Ldb2	protein_coding	chr5	44629474	44957022	-	8.44294	8.25267	8.21432	10.3298	9.69174	10.0238	10.1137	9.15228	9.39017	5.20945	6.22882	7.53138	6.22882	7.33985	5.61471	5.72792	6.24793	5.32193	4.80735	4.58496	4.9542	4.24793
21628	ENSMUSG00000095385.4	D630033O11Rik	lncRNA	chr9	43154896	43191373	+	3.45943	2	4.08746	5.88264	5.70044	5.97728	6.37504	4.90689	6.44294	0	1.58496	2	0	2	0	0	0	2	0	0	1	1
17805	ENSMUSG00000078681.11	Tm2d3	protein_coding	chr7	65340917	65351661	+	9.23362	9.10329	9.01959	8.97154	9.03342	8.77479	9.07414	9.36632	9.64205	10.5088	10.2021	10.4625	10.4273	10.0607	9.82177	10.0265	10.3376	9.97011	9.8009	9.66534	10.0861	9.86573
10184	ENSMUSG00000037621.9	Atoh8	protein_coding	chr6	72183161	72212561	-	6.53916	5.55459	5.55459	8.13955	7.81378	7.56224	7.80735	7.26679	7.35755	1.58496	4.24793	4.16993	1.58496	3.45943	0	0	4.45943	2	0	2.32193	0	1
11925	ENSMUSG00000042644.10	Itpr3	protein_coding	chr17	27276278	27341197	+	10.7499	10.9462	10.8517	11.6922	11.3603	11.9473	12.4778	11.6138	11.0161	13.3325	13.0946	12.9377	13.1613	13.2479	13.8484	14.5341	12.5384	13.3632	13.1889	13.0651	13.1581	12.7826
2525	ENSMUSG00000020653.13	Klf11	protein_coding	chr12	24701273	24712788	+	10.668	10.6555	10.7977	9.93517	9.92926	10.5304	11.0627	10.7993	10.7657	8.11374	8.64746	8.94544	9.25739	8.36632	9.12153	9.38154	7.82018	8.60733	9.01681	8.94837	8.50779	8.96578
6532	ENSMUSG00000028766.11	Alpl	protein_coding	chr4	137469044	137523695	-	9.01681	9.02237	9.4818	9.71425	9.44708	8.66178	9.88264	11.1196	10.5008	12.481	12.9705	12.169	12.4429	14.3547	13.2696	11.3044	12.2799	13.047	11.3805	11.9741	13.2815	11.7147
21033	ENSMUSG00000091243.3	Vgll3	protein_coding	chr16	65612143	65663254	+	9.89178	9.20701	8.87036	10.4778	10.255	11.1497	11.0881	10.4645	10.6475	4.24793	7.87652	7.93074	5.2854	5.78136	4.24793	3	6.75489	3.80735	4.39232	3	4.32193	2.80735
9251	ENSMUSG00000034729.17	Mrps10	protein_coding	chr17	47679812	47692342	+	8.89482	8.90087	8.68299	9.03067	9.04712	8.43045	8.67948	8.98868	8.81057	9.40939	9.51175	9.71768	9.45121	9.55842	9.53138	9.53333	9.72962	9.76155	10.007	9.68299	9.82814	9.38586
25197	ENSMUSG00000107722.2	2900060B14Rik	lncRNA	chr1	118386382	118386997	-	3.45943	3.16993	3	3.45943	3.32193	4	4.08746	3.90689	3.90689	1	1.58496	1	0	1	0	0	2.32193	1	2.32193	1	1.58496	1
10938	ENSMUSG00000039601.17	Rcan2	protein_coding	chr17	44112242	44350407	+	7.20945	5.67243	6.39232	10.783	10.8242	8.75822	9.26209	8.10852	8.08746	0	4.90689	4.70044	2.80735	2.80735	1	1	3.90689	1	0	1	1.58496	0
17497	ENSMUSG00000076518.7	Igkv2-112	IG_V_gene	chr6	68196965	68197690	+	6.87036	6.02237	4.32193	4.08746	3.80735	2.32193	1.58496	3.16993	2.80735	0	0	0	0	0	0	0	0	0	0	0	1	0
16856	ENSMUSG00000072721.9	Klra14-ps	transcribed_unprocessed_pseudogene	chr6	130125762	130139532	-	2.32193	2	2.32193	2.32193	4	4.45943	3.32193	2	4	0	0	0	0	1	0	0	0	0	1	1.58496	0	1
21631	ENSMUSG00000095416.7	Ighv1-12	IG_V_gene	chr12	114579470	114579938	-	6.98868	5.12928	6.88264	5.45943	2.80735	3.32193	3.80735	7.48382	5.45943	0	2	3.32193	0	0	0	0	0	1.58496	0	0	0	1
17571	ENSMUSG00000076688.3	Ighv15-2	IG_V_gene	chr12	114528198	114528632	-	3.32193	0	2.58496	3.70044	3.16993	4	3.45943	1.58496	3.70044	0	0	0	0	0	0	0	0	0	0	0	0	0
18055	ENSMUSG00000079657.11	Rab26	protein_coding	chr17	24746215	24753184	-	2.80735	3.32193	3.70044	3.58496	3.45943	3.58496	3.45943	4.58496	4.16993	9.56415	9.83763	9.60548	7.60733	9.76818	7.97728	5.75489	7.45121	9.8009	6.84549	8.3837	10.6537	7
10128	ENSMUSG00000037447.17	Arid5a	protein_coding	chr1	36346814	36363110	+	12.3902	12.2814	11.6795	12.158	12.0529	11.9908	12.3636	12.2589	12.1472	10.1254	10.1085	9.98726	10.8765	10.0042	9.82814	10.5831	9.48382	11.0007	10.6348	10.7887	10.933	11.4717
21648	ENSMUSG00000095574.3	Trbv12-1	TR_V_gene	chr6	41090484	41091001	+	4	2.32193	3.70044	4.90689	5.64386	6.98868	6.06609	3.70044	3	0	1.58496	1.58496	0	0	1	0	0	1	1	1.58496	1	0
11752	ENSMUSG00000042109.9	Csdc2	protein_coding	chr15	81820960	81835142	+	6.06609	6.33985	8.20945	6.08746	6.35755	5.12928	7.35755	8.61839	8.83605	9.22882	10.7879	9.94691	10.5632	10.8688	11.2889	10.0362	11.9679	10.5098	10.4242	9.91886	10.2715	10.9151
15026	ENSMUSG00000058897.19	Col25a1	protein_coding	chr3	129925150	130393526	+	5.35755	4.16993	2.80735	5.42626	5.20945	3.16993	4.9542	6.89482	6.10852	10.0458	12.3487	10.851	9.23122	11.1586	9.01402	8.42626	7.11894	12.5418	9.70217	9.65821	12.137	10.446
20391	ENSMUSG00000087327.2	Gm15884	lncRNA	chr6	124692536	124695794	-	4.39232	4.52356	3.32193	1	2.58496	3.45943	3.16993	3.70044	4.58496	6.67243	6.37504	5.49185	6.59991	7.74147	5.83289	6.04439	5.9542	6.96578	6.61471	6.82018	6.98868	6.62936
7552	ENSMUSG00000030711.17	Sult1a1	protein_coding	chr7	126272037	126275604	-	9.40727	8.64024	9.47978	10.6393	10.5098	10.9737	11.6101	9.35094	10.4696	4.75489	6.65821	7.29462	6.61471	6.37504	3.70044	4.39232	6.24793	4.80735	5	5.39232	4.24793	5.20945
2842	ENSMUSG00000021217.8	Tshz3	protein_coding	chr7	36397543	36472978	+	6.74147	6.24793	6.55459	8.5812	8.31288	8.55075	8.69697	8.55842	7.94837	3.80735	4.32193	6.04439	4	6.04439	4	3.90689	4.39232	4.85798	4.58496	3.45943	5.12928	3.80735
13517	ENSMUSG00000050103.19	Agmo	protein_coding	chr12	37291640	37632201	+	8.45533	7.49985	7.57743	9.10066	8.8392	9.64926	9.75656	8.59991	9.0607	6.04439	6.47573	7.56986	6.45943	5.35755	6.2854	4.70044	5.35755	5.42626	6.18982	6.35755	4.90689	5.45943
15670	ENSMUSG00000063268.13	Parp10	protein_coding	chr15	76115374	76127641	-	10.2095	10.062	9.64926	10.2432	10.1548	10.4919	10.7288	10.1497	10.1812	11.0573	10.9307	11.4305	11.2656	11.6087	11.3191	11.4205	10.851	11.2521	11.3066	11.4778	11.1718	10.8098
9970	ENSMUSG00000037007.18	Zfp113	protein_coding	chr5	138137964	138154006	-	8.77149	8.9571	8.53916	7.71425	7.96	7.75489	8.73809	8.19476	7.71425	9.82972	10.0238	9.6865	9.97728	9.56415	10.1561	10.255	8.71081	10.0993	9.74483	9.73302	10.0941	10.0782
20029	ENSMUSG00000086487.2	Gm11638	lncRNA	chr11	105254078	105281468	+	1	0	0	1	2	0	1	1	2.32193	3.58496	4.24793	3.70044	3.70044	3.80735	5.85798	3.80735	2	4.70044	5.12928	5.2854	4.64386	4.70044
642	ENSMUSG00000004044.10	Cavin1	protein_coding	chr11	100847559	100861713	-	12.5932	11.7928	12.0444	14.1187	13.8992	13.9936	14.2056	13.3421	13.2096	8.48784	10.2912	10.858	8.65464	9.66534	10.4346	8.46352	10.69	9.61287	11.0627	10.5536	9.24079	7.99435
2942	ENSMUSG00000021408.16	Ripk1	protein_coding	chr13	34186346	34221130	+	11.2432	11.1611	11.0708	11.5118	11.4147	11.5028	11.7078	11.9905	12.0168	9.98442	10.3912	10.4717	10.1459	9.55842	10.5774	10.5953	9.63481	10.2155	10.4168	10.5594	10.0238	10.3208
16766	ENSMUSG00000071691.12	Gm960	protein_coding	chr19	4675762	4748696	-	3.70044	2.32193	2	3.58496	2.58496	2.80735	3.32193	4.08746	4	6.40939	5.58496	5.08746	6.61471	7.02237	5.70044	6.40939	5.32193	6.94251	6.98868	6.70044	6.22882	7.70044
15620	ENSMUSG00000062960.11	Kdr	protein_coding	chr5	76093487	76139118	-	11.1849	11.0314	11.5172	13.2469	12.7574	12.6863	13.0619	11.9166	11.7224	9.14975	9.19967	10.5784	8.90989	10.128	8.82337	9	8.75154	8.14466	8.00562	8.02791	7.60733	7.09803
7370	ENSMUSG00000030325.17	Klrb1c	protein_coding	chr6	128755448	128766178	-	6.2854	5.2854	5.9542	6.26679	7.59246	7.45121	7.11894	5.35755	6.62936	3	4.08746	4.9542	4	3.32193	5	3.32193	2.58496	2.58496	3.80735	3.80735	3.80735	3.70044
14227	ENSMUSG00000053929.18	Cyhr1	protein_coding	chr15	76527595	76544317	-	11.0231	11.1586	11.245	11.255	11.2755	10.9069	11.2088	11.2644	11.279	11.3923	11.5187	11.664	11.6294	11.8061	11.8174	11.9311	11.6702	11.8872	11.9582	12.0413	11.8265	11.8065
12097	ENSMUSG00000043448.14	Gjc2	protein_coding	chr11	59066394	59074039	-	5	3.90689	3.58496	4.80735	5.61471	4.64386	5	5.58496	4.80735	6.96578	8.59246	8.33092	9.25503	9.22882	8.86109	6.55459	8.85175	8.50383	6.14975	7.45121	7.7879	8.8009
15121	ENSMUSG00000059554.13	Ccdc28a	protein_coding	chr10	18089424	18110746	-	7.88264	7.70736	7.18982	7.82018	8.13955	7.70044	7.6865	7.07682	7.39232	9.05799	9.14466	8.93664	8.81378	9.80574	8.90989	9.05257	8.36194	9.33539	8.66534	8.86419	9.29692	8.87036
14715	ENSMUSG00000056749.8	Nfil3	protein_coding	chr13	53121245	53135109	-	12.2894	12.0042	10.5981	10.809	11.0049	11.0265	11.4115	11.7292	11.7009	9.13699	7.44294	8.57365	8.97728	6.10852	7.77479	7.40939	7.97728	7.88264	10.0512	9.2503	8.33092	8.16491
20080	ENSMUSG00000086596.3	Susd5	protein_coding	chr9	113886208	113927796	+	4.08746	2.80735	3.32193	7.05528	6.2854	4.64386	4.64386	5.04439	3.16993	10.0954	10.3815	11.3112	7.33092	8.63662	10.5353	8.0607	8.41363	10.3197	8.09276	9.89178	10.3977	9.62205
2315	ENSMUSG00000020282.19	Rhbdf1	protein_coding	chr11	32159585	32172300	-	10.1849	10.2866	10.3219	10.611	10.4574	10.5498	11.1904	11.4868	10.796	11.3864	11.7474	12.0095	11.9527	12.258	11.9744	11.4676	11.7924	12.0126	12.6869	12.1453	12.2207	11.902
7674	ENSMUSG00000030930.15	Chst15	protein_coding	chr7	131837509	131918957	-	8.49586	8.11894	8.99435	10.5632	10.1687	10.4998	10.8258	10.1898	9.55267	6.6865	7.19967	8.10852	6.78136	7.61471	6.16993	6.10852	6.42626	6.79442	6.58496	7.61471	7.49985	6.6865
21781	ENSMUSG00000096490.2	Igkv10-94	IG_V_gene	chr6	68681492	68681962	-	9.53333	7.16993	5	7.98868	6.47573	4	4.85798	5.88264	6.49185	0	1	1	0	0	0	0	0	1.58496	0	2	0	4.39232
4780	ENSMUSG00000025427.16	Rnf165	protein_coding	chr18	77543806	77652857	-	5.12928	4.39232	5.24793	7.14975	6.90689	7.24793	7.50779	7.46761	7	1.58496	2.58496	3.16993	2	3.45943	2.32193	1.58496	1	3.32193	3.45943	2	4.39232	1.58496
4822	ENSMUSG00000025500.13	Lmntd2	protein_coding	chr7	140789905	140793993	-	6.50779	6.26679	5.52356	4.70044	5.04439	5.24793	6.06609	5.97728	4.45943	8.91886	8.48784	8.31288	8.28077	10.2155	8.06609	8.08215	7.02237	9.64205	9.55651	9.7211	9.59991	9.37287
5840	ENSMUSG00000027498.15	Cstf1	protein_coding	chr2	172212601	172224368	+	9.11634	9.13699	9.32418	9.50581	9.57743	9.61839	9.88417	9.85643	9.5411	10.1447	10.128	10.4471	10.1485	10.0647	10.4325	10.3902	10.1523	10.1573	10.3298	10.2715	10.3083	10.2167
27438	ENSMUSG00000114515.3	Aldoa	protein_coding	chr7	126399962	126408280	-	3.70044	3	3.45943	4.16993	4.52356	3.58496	4.52356	4.52356	3.80735	6.70044	5.70044	6.14975	7.45121	6.35755	7.74147	8.41785	5.61471	5.67243	6.33985	6.82018	5.93074	7.29462
26903	ENSMUSG00000112922.2	Gm47572	TEC	chr10	81992935	81996295	+	4.16993	3.80735	4.45943	4.75489	4.70044	5.64386	5.24793	4.70044	3.45943	7.32193	7.34873	6.91886	7.43463	7.33092	8.01123	6.89482	5.45943	7.85175	8.28077	7.74819	7.85175	7.96578
5054	ENSMUSG00000026043.19	Col3a1	protein_coding	chr1	45350698	45388866	+	16.0916	15.4285	15.606	17.0161	17.5382	18.321	18.0822	17.8243	18.7534	11.0091	13.8982	13.6139	10.6165	12.8731	9.47978	9.73132	12.8295	10.7944	9.16742	7.87036	10.2288	8.46761
20057	ENSMUSG00000086544.2	Chn1os3	lncRNA	chr2	73426870	73446356	+	4.32193	3.80735	4.16993	3.32193	3.58496	2.58496	3.70044	3.80735	3.58496	8.05528	7.71425	6.30378	7.56224	10.0471	7.07682	6.97728	5.97728	9.04712	7.99435	8.07146	8.98584	8.61471
21472	ENSMUSG00000094198.3	Ighv1-50	IG_V_gene	chr12	115083368	115083839	-	6.44294	2.58496	1.58496	4.45943	5.85798	2.58496	3.16993	5.08746	5.2854	0	0	2	0	0	0	0	0	0	0	0	0	0
1468	ENSMUSG00000014846.13	Tppp3	protein_coding	chr8	106194125	106198158	-	10.2773	8.83289	9.74483	12.6911	13.0763	12.164	12.4231	11.0593	11.794	6.56986	8.16491	7.84549	6.64386	8.32643	7.33092	5.90689	8.44294	7.88874	7.92481	8.19476	7.67243	7.31288
22706	ENSMUSG00000099094.2	Gm19569	lncRNA	chr9	77452241	77453749	+	1.58496	1	2	1.58496	2.80735	3.58496	3.80735	3.45943	2.80735	4.32193	6.04439	5.20945	5.67243	5.90689	4.9542	3.90689	5.42626	5.61471	5.52356	5.04439	5.75489	6.02237
13640	ENSMUSG00000050721.10	Plekho2	protein_coding	chr9	65459980	65487322	-	12.0678	11.8262	10.445	11.9787	12.0351	13.4204	12.898	11.2137	11.7309	8.62205	9.74819	9.84706	8.69	8.54303	8.99435	7.92481	9.1472	9.56986	8.73471	10.4645	10.0782	9.71253
15533	ENSMUSG00000062329.5	Cytl1	protein_coding	chr5	37892863	37897164	+	6.26679	5.08746	5.72792	9.32193	8.52748	7.53916	7.59246	8.03892	6.02237	2.32193	2.58496	3.70044	0	1	1	0	0	2.80735	0	0	3.45943	0
5404	ENSMUSG00000026687.15	Aldh9a1	protein_coding	chr1	167177560	167196101	+	11.7777	11.6952	11.8823	11.0914	11.0921	12.0283	11.6874	11.2095	11.6115	10.6987	10.5008	10.8162	10.5632	9.6865	10.2131	10.1812	10.1984	10.137	10.1712	10.2107	10.2408	10.4533
4314	ENSMUSG00000024534.16	Sncaip	protein_coding	chr18	52900781	53049007	+	7.59991	7.45943	7.6865	8.94544	8.55075	8.45533	9.03892	8.25739	8.03342	4.64386	5	7.01123	4.85798	5.9542	5.04439	4.08746	4.52356	3.90689	4.85798	3.32193	2.80735	3.80735
25464	ENSMUSG00000108476.2	Gm44974	TEC	chr7	79480341	79481619	-	3.16993	1	2.32193	1	1.58496	2	1.58496	2.32193	0	5.55459	6.14975	5.80735	5.2854	3.70044	6.72792	6.47573	3.16993	6.33985	6.20945	7	6.18982	7.11894
20170	ENSMUSG00000086824.2	4930448D08Rik	lncRNA	chr18	70102748	70105437	+	0	0	0	0	1	0	1.58496	1.58496	0	3.32193	1.58496	3.70044	2.80735	3.58496	3	2.80735	2.58496	3.45943	4.45943	4.45943	3	3.90689
28724	ENSMUSG00000118815.1	AL669902.1	snRNA	chr11	87317542	87317705	+	2.58496	1.58496	2.58496	2.32193	1.58496	1	1.58496	1.58496	2.32193	0	0	0	0	1	0	1	0	0	0	0	0	1
26631	ENSMUSG00000112082.2	Gm35035	lncRNA	chr10	99288516	99296092	-	0	2	2	1	2.58496	3.16993	3.45943	1.58496	2.58496	5	5.24793	5.24793	4.16993	5.78136	5.72792	5.75489	3.45943	5.35755	5.08746	5.64386	5.32193	4.85798
23571	ENSMUSG00000103006.2	4933417C20Rik	TEC	chr1	160040513	160042386	+	2.32193	2	2	2.32193	1	1.58496	1.58496	2.58496	1.58496	3.58496	4.16993	3.45943	3	4.24793	3.32193	3.45943	3.16993	4.52356	4.16993	4.16993	4.45943	4.52356
17363	ENSMUSG00000075271.5	Ttc30a1	protein_coding	chr2	75808591	75812311	-	6.18982	5.83289	5.75489	6.06609	6.20945	5.20945	6.06609	6.52356	5.75489	7.54689	7.14975	7.74819	6.97728	6.53916	7.47573	7.14975	7.07682	6.90689	6.88264	7.18982	7.02237	7.09803
22851	ENSMUSG00000099974.2	Bcl2a1d	protein_coding	chr9	88605338	88613967	-	6.32193	5.04439	4.9542	5.9542	6.22882	7.45943	6.64386	6.02237	6.94251	3.16993	3.90689	4.64386	3.80735	2.32193	3.16993	2.32193	3.16993	3	2	4.58496	3.32193	3.16993
7396	ENSMUSG00000030386.20	Zfp606	protein_coding	chr7	12212220	12230162	+	8.52748	8.43463	8.29921	8.26679	8.34873	7.96578	8.64024	8.78463	8.63662	9.5216	9.81858	9.46352	9.77972	9.73132	9.75989	9.53916	8.70736	9.84862	10.0526	9.76155	9.80252	10.2981
798	ENSMUSG00000005338.15	Cadm3	protein_coding	chr1	173160825	173195261	-	8.87344	7.2854	7.52356	11.3443	11.2633	11.5201	11.9073	10.3151	10.5392	3.45943	6.35755	4.85798	5.83289	3	2	1.58496	5.24793	1.58496	1	1	1	1
14210	ENSMUSG00000053825.16	Ppfia2	protein_coding	chr10	106306200	106771813	+	3.16993	3.80735	2.80735	6.45943	5.61471	5.85798	5.72792	4.85798	5.04439	1	2.80735	2.32193	1	1	0	1	1	1	0	1	1	0
13101	ENSMUSG00000047992.12	Dipk1c	protein_coding	chr18	84737361	84758561	+	4.24793	1.58496	2.32193	5.32193	5.42626	5.64386	5.75489	5.61471	6.02237	0	0	1	1	2	1	0	2	0	1	0	0	0
17551	ENSMUSG00000076617.10	Ighm	IG_C_gene	chr12	113382178	113386350	-	12.2058	11.3548	12.3995	15.545	13.9779	13.6539	13.9742	12.0671	12.5582	8.31741	8.92481	9.44708	7.53916	6.78136	8.36194	7.76818	9.1267	9.59059	9.22641	10.5411	8.46761	10.3242
22076	ENSMUSG00000097378.9	B230208H11Rik	lncRNA	chr10	12792392	12798834	-	3	2.58496	3.45943	3.45943	3.70044	3.70044	2.58496	4.58496	3.58496	5.49185	6.12928	5.64386	4.85798	6.98868	5.42626	5.45943	5.39232	6.35755	6.98868	6.96578	6.55459	6.16993
21459	ENSMUSG00000094102.2	Ighv9-2	IG_V_gene	chr12	114072621	114073050	-	4.85798	3.32193	2.80735	2.58496	1.58496	3.32193	2	1	4.24793	0	0	0	0	0	0	0	0	1	0	0	0	0
9385	ENSMUSG00000035125.11	Gcfc2	protein_coding	chr6	81900650	81936896	+	8.20945	8.30378	8.11894	8.05528	8.00562	8.64746	8.92184	8.68299	8.03342	10.4564	10.4838	9.59619	10.5206	11.3343	10.1972	10.2432	8.8009	11.0519	10.8933	10.4707	10.8033	10.5622
17561	ENSMUSG00000076665.5	Ighv7-1	IG_V_gene	chr12	113860028	113860566	-	6.39232	8.59246	4.24793	3.80735	4.32193	2.58496	3	4.64386	5.61471	0	0	1	0	0	0	0	0	1	2	1	0	1
1356	ENSMUSG00000013089.16	Etv5	protein_coding	chr16	22200059	22258469	-	7.7879	7.67243	8.65464	9.05799	9.72451	9.53333	10.2192	10.7665	10.3038	12.4194	12.4873	11.5023	12.0587	12.0053	12.0158	12.6757	11.5236	12.2435	10.9462	11.6466	12.6724	12.5353
7825	ENSMUSG00000031293.14	Rs1	protein_coding	chrX	159551009	159582659	+	1	2.80735	3.70044	1.58496	0	1	2.80735	4.52356	4.52356	6	7.57743	7.27612	5.55459	5.58496	7.50779	7.45121	5.70044	6.91886	5.78136	7.70044	6.59991	7.06609
13695	ENSMUSG00000050973.12	Gdpgp1	protein_coding	chr7	79882613	79891809	+	6.67243	6.79442	7.04439	6.04439	6.2854	6.24793	6.84549	6.44294	6.85798	7.94251	7.89482	8.47573	7.76155	7.09803	8.32193	8.36194	7.19967	8.10852	7.84549	7.90689	7.88264	7.67243
3680	ENSMUSG00000022761.13	Lztr1	protein_coding	chr16	17326552	17344197	+	10.8297	11.0647	11.1624	10.851	10.9121	10.9159	11.1793	11.2538	11.2726	11.6289	11.7	11.9701	11.683	12.2808	11.6883	11.7009	11.3772	12.0825	11.8978	11.9462	12.0593	11.9196
14232	ENSMUSG00000053963.8	Stum	protein_coding	chr1	180259952	180311069	-	5	3.70044	5.32193	8.26679	8.17991	5.78136	5.90689	7.21917	6.06609	0	1	2	3	1	1	1	1.58496	0	0	0	0	1
4006	ENSMUSG00000023972.11	Ptk7	protein_coding	chr17	46875397	46940430	-	10.8009	10.888	10.7607	9.45327	10.0526	8.60363	10.7805	12.2037	11.2033	13.9396	13.4146	13.1111	13.3112	13.174	13.1754	13.3716	12.1469	13.4543	12.8386	12.5967	13.4819	12.4612
26274	ENSMUSG00000110910.2	4921534A09Rik	TEC	chr9	20296530	20299024	+	2	2.58496	1.58496	0	1	0	1	2.80735	2	4.52356	5.08746	3.70044	4.58496	5.16993	4.85798	4.32193	3.32193	4.9542	4.45943	3.58496	5.39232	4.58496
13503	ENSMUSG00000050043.17	Tmx2	protein_coding	chr2	84501660	84509484	-	8.91886	8.75154	8.3443	8.9571	8.99152	8.49586	8.64386	9.13699	8.86728	10.5226	9.93517	10.2204	10.3083	9.75489	10.1972	10.4273	10.021	9.47371	9.53916	9.56415	9.5157	9.67419
9226	ENSMUSG00000034648.10	Lrrn1	protein_coding	chr6	107506729	107547175	+	3.58496	2	4.08746	8.43879	8.77808	5.55459	6.56986	7.09803	6.14975	0	0	1.58496	0	0	2.32193	0	1.58496	1	0	0	0	0
4551	ENSMUSG00000024982.11	Zdhhc6	protein_coding	chr19	55259723	55304464	-	10.2527	10.3095	9.90689	9.55267	9.69523	9.49386	9.64205	10.102	9.9263	11.4717	11.098	11.3157	11.3805	10.7022	11.1241	11.2336	10.4147	10.8781	10.9958	10.6609	11.0175	10.5147
7823	ENSMUSG00000031290.15	Lrch2	protein_coding	chrX	146253371	146337077	-	5.67243	4.80735	5.42626	7.70736	7.45121	7.32193	7.59991	7.7211	7.52356	1.58496	2.58496	3.70044	2.58496	3.80735	0	1	1	3	3.16993	0	3.80735	2
4677	ENSMUSG00000025218.7	Poll	protein_coding	chr19	45540714	45548970	-	8.69	8.55075	8.57743	8.79766	9.18239	8.11374	8.70044	8.71768	8.66178	9.67243	9.50581	9.54882	9.57175	9.82177	9.34873	9.71768	9.59432	9.85331	9.14211	9.32418	9.91886	9.19229
3432	ENSMUSG00000022330.6	Osr2	protein_coding	chr15	35296244	35303451	+	7	5.04439	5.49185	9.78136	9.51373	9.65464	9.66534	7.8392	8.8392	0	4.9542	3	1	4	1.58496	1	3.90689	0	1	0	1.58496	0
16241	ENSMUSG00000067889.7	Sptbn2	protein_coding	chr19	4761195	4802388	+	10.0154	10.4502	11.4868	7.87036	8.69697	7.93664	10.1421	11.5854	11.128	13.7024	13.2067	13.1222	13.6056	13.1937	14.1305	14.3414	12.7423	13.2521	13.0009	12.8386	13.0232	12.7725
6152	ENSMUSG00000028093.16	Acp6	protein_coding	chr3	97066093	97084615	+	9.54689	9.34207	9.31741	9.0634	9.50581	8.9629	9.49586	9.94398	9.71081	10.3026	10.0417	9.93958	10.4273	10.7665	10.3783	10.5382	10.4346	10.3998	10.668	10.5028	10.4062	10.5245
24179	ENSMUSG00000104822.2	Gm42967	TEC	chr3	152086494	152088805	-	1	0	0	0	1	0	1.58496	0	1.58496	3.32193	3	2	3	3	2.80735	3.16993	2.32193	3.16993	3.80735	3.16993	4.24793	3.45943
4130	ENSMUSG00000024184.16	Pdia2	protein_coding	chr17	26414973	26418061	-	1	0	0	0	2	1.58496	1.58496	2.58496	0	4.64386	4.75489	3.58496	5.16993	6.71425	4.52356	5.97728	4.45943	5.58496	5.32193	6.06609	6.12928	6.47573
6367	ENSMUSG00000028480.15	Glipr2	protein_coding	chr4	43957401	43979118	+	10.4179	10.0993	10.1344	10.5859	10.8186	11.3587	11.3559	10.7056	10.7557	5.9542	8.61471	8.43463	6.80735	6.90689	6.83289	4.75489	8.34873	7.19967	7.45121	8.23362	7.76155	7.20945
5063	ENSMUSG00000026069.16	Il1rl1	protein_coding	chr1	40468730	40504575	+	8.93664	7.26679	7.2384	9.64746	10.1824	10.9513	11.0835	8.9571	10.0993	3	4.80735	5.2854	2.58496	6.58496	3.80735	1	3.32193	4.85798	5.80735	6.10852	4.16993	4.16993
13449	ENSMUSG00000049728.15	Zfp668	protein_coding	chr7	127462219	127476000	-	7.21917	7.43463	7.33092	7.48382	7.65105	7.81378	8.33092	8.21917	7.74147	8.30378	8.63662	8.57365	8.53916	8.97154	8.9629	8.92481	8.58496	9.20701	8.86728	8.98014	9.38154	8.99718
16851	ENSMUSG00000072694.9	1500011B03Rik	protein_coding	chr5	114946257	114961529	-	7.74147	7.78136	7.87652	7.71425	7.85175	8.79442	8.93074	8.85175	8.65821	9.31061	9.7879	9.88874	9.78463	9.61655	9.48985	9.42206	9.79116	9.37069	9.61655	9.16993	9.79279	9.2854
5089	ENSMUSG00000026111.16	Unc50	protein_coding	chr1	37469220	37478205	+	10.1787	10.1674	9.92184	9.83131	9.89633	9.97441	10.1737	10.1972	10.5157	11.0119	11.0782	11.1978	11.3157	10.6724	10.8114	10.9542	10.6909	10.6175	10.8009	10.6618	10.6129	10.865
21795	ENSMUSG00000096606.3	Tpbgl	protein_coding	chr7	99273289	99276310	-	6.87036	5.83289	6.79442	10.7202	11.0238	8.56986	8.78463	7.35755	7.15987	3	4.45943	4.58496	4.32193	2	3.58496	2.58496	4.39232	4	2	4.32193	3.32193	3.58496
2332	ENSMUSG00000020310.10	Madcam1	protein_coding	chr10	79500393	79504371	+	7.74819	7.47573	7.88264	7.25739	6.20945	3.45943	6.02237	8.24793	8.43879	0	0	3	4.08746	0	0	1	1.58496	0	1	0	0	1
20641	ENSMUSG00000089662.2	Gm14057	transcribed_processed_pseudogene	chr2	130645421	130645902	-	5.24793	4.90689	4.32193	3.80735	4.58496	5.20945	3.90689	4.39232	4.52356	2	3.45943	3.70044	2.32193	3.16993	3.32193	2.80735	2.32193	2.58496	2.58496	2	2.32193	2.32193
11126	ENSMUSG00000040128.10	Pnrc1	protein_coding	chr4	33245423	33290163	-	13.6934	13.3533	13.5041	12.9302	12.9944	13.1095	13.4898	13.5007	13.4001	10.6073	11.3767	11.8053	11.8029	11.6528	11.3652	10.6284	11.6289	12.0192	12.7603	12.1312	11.9144	10.9851
1456	ENSMUSG00000014763.9	Fam120b	protein_coding	chr17	15616464	15653845	+	10.3376	10.2527	10.0808	10.3072	10.3998	10.5953	10.8657	10.0901	9.84392	11.4025	11.6147	11.1312	11.6161	11.7985	11.7262	11.7781	10.8082	11.6184	11.412	11.4993	11.5599	12.0119
5221	ENSMUSG00000026357.4	Rgs18	protein_coding	chr1	144628421	144651173	-	6.94251	5.70044	5.42626	8.07146	8.69349	9.81218	9.45327	7.13955	8.48382	2	4.80735	4.90689	2	3	3.45943	2.32193	2.32193	4.45943	3.70044	4.39232	3.45943	3.80735
21685	ENSMUSG00000095789.7	Nupr1l	protein_coding	chr5	129937381	129942630	+	5.04439	4.85798	3.80735	3.58496	3.45943	4.24793	4.16993	3.70044	4.32193	5.42626	6.08746	5.42626	6.10852	6.78136	5.61471	5.9542	5.78136	6.82018	6.70044	6.14975	6.16993	6.33985
12195	ENSMUSG00000043969.5	Emx2	protein_coding	chr19	59446804	59453789	+	5.24793	3.80735	4.70044	7.75489	7.34873	7.18982	7.86419	6.56986	6.20945	0	4	3.32193	0	2.32193	0	1	3.32193	1	0	0	0	1
8215	ENSMUSG00000031963.9	Bmper	protein_coding	chr9	23134372	23396496	+	8.69	7.76155	7.33985	9.82177	9.54303	10.7125	9.7211	10.1812	9.95128	4.32193	6.26679	6.35755	2.80735	4.32193	3.32193	1	6	3.90689	5.24793	4.16993	3.16993	2
22985	ENSMUSG00000100615.2	Gm5511	processed_pseudogene	chr19	11415395	11416196	+	2.32193	2.58496	2	4.45943	3.80735	3.90689	5.04439	2.58496	2	0	1.58496	0	0	0	1	0	0	0	0	1	0	0
21422	ENSMUSG00000093861.3	Igkv1-110	IG_V_gene	chr6	68247469	68248251	+	12.4344	8.18982	9.66534	8.33985	7.86419	6.40939	6.40939	7.46761	8.93958	0	3.80735	3.70044	0	2.32193	0	2	3.32193	1	0	0	2.58496	2
14743	ENSMUSG00000056947.6	Mab21l1	protein_coding	chr3	55689931	55692422	+	4	3.70044	3.45943	5.45943	5	6.22882	6.65821	5.39232	5.90689	0	3.45943	2.58496	0	1	1	0	0	0	0	0	0	0
8074	ENSMUSG00000031740.9	Mmp2	protein_coding	chr8	93553919	93580048	+	12.0341	10.8337	11.9374	13.5637	13.6103	14.2496	14.2943	13.4049	14.1426	9.85019	11.0341	11.117	9.00562	8.82018	9.76653	8.29002	9.86264	9.11634	7.94251	9.00282	9.04166	9.8009
14253	ENSMUSG00000054074.10	Skida1	protein_coding	chr2	18045487	18053862	-	4.64386	4.58496	4.70044	5.35755	5	4.75489	5.88264	6.53916	5.80735	8.02791	8.97728	8.7879	7.7211	9.26209	8.73132	6.59991	6.53916	9.05799	8.22882	8.73132	9.28309	8.30378
1621	ENSMUSG00000016087.14	Fli1	protein_coding	chr9	32333500	32454157	-	9.71768	9.07948	9.02514	10.8941	10.7099	11.5068	11.7254	9.73302	10.014	6.6865	7.93074	8.37069	6.18982	7.53916	6.82018	6.06609	6.76818	7.45121	7.16993	8.32643	7.62205	8.224
23140	ENSMUSG00000101493.2	2810405F17Rik	lncRNA	chr4	137114577	137115693	-	3.16993	3.16993	3	4.16993	4.45943	3.70044	4.16993	3	3.90689	5.16993	6.06609	5.93074	5.32193	6.65821	6.06609	5.16993	5.67243	6.32193	7.09803	6.65821	6.71425	6.37504
12234	ENSMUSG00000044134.10	Pheta1	protein_coding	chr5	121987047	121992695	+	8.65821	8.87958	8.86109	8.24317	8.31741	8.19967	8.77149	8.70044	8.89482	9.11374	9.62936	9.51175	10.1072	10.3923	9.52943	9.67948	10.032	10.0375	9.73978	9.91139	9.80735	10.403
20440	ENSMUSG00000087413.2	Gm11266	lncRNA	chr4	82426253	82465529	+	5.2854	4.85798	6.91886	6.37504	6.84549	4.16993	5.20945	6.87036	6.91886	8.96	9.5216	9.31741	9.25974	11.1536	9.70563	8.13443	8.06609	8.69349	10.3554	8.88874	10.3696	9.4818
8523	ENSMUSG00000032502.9	Stac	protein_coding	chr9	111390505	111519416	-	6.08746	5.97728	5.9542	7.74147	7.15987	6.67243	7.20945	7.34873	6.32193	2.80735	4.08746	4.32193	3.16993	2.32193	1	1.58496	2	2	2	2.32193	4.24793	0
7618	ENSMUSG00000030815.12	Phkg2	protein_coding	chr7	127172512	127182479	+	9.75322	9.54496	9.74315	9.57175	9.72622	10.1396	10.3912	9.91439	9.79442	10.8742	11.0091	10.825	11.1655	12.3154	11.265	11.4788	11.0901	11.7777	11.4378	11.6448	11.6653	11.6865
951	ENSMUSG00000006362.17	Cbfa2t3	protein_coding	chr8	123351880	123425848	-	8.33985	8.0607	7.8009	10.4747	10.6375	10.2252	10.8665	8.99718	8.56986	5.39232	6.42626	7.19967	5.64386	6.64386	6.16993	5.04439	6.74147	6.45943	5.55459	7.05528	5.9542	5.85798
2599	ENSMUSG00000020776.19	Fbf1	protein_coding	chr11	116033111	116058992	-	9.80252	9.70908	9.90238	9.69697	9.77643	9.62022	10.0861	10.5382	9.93811	10.5765	10.9174	11.4393	10.9484	11.6484	11.5962	11.4793	10.5226	11.7842	12.1551	11.9848	11.7309	11.6425
12282	ENSMUSG00000044317.8	Gpr4	protein_coding	chr7	18946463	18958099	+	8.18982	7.98868	8.17991	8.67948	8.15987	8.49185	9.04985	8.01681	8.10329	4.90689	5.42626	6.9542	5.78136	6.72792	4.75489	5.24793	6.32193	5.12928	5.12928	4.16993	5.16993	3.32193
713	ENSMUSG00000004655.6	Aqp1	protein_coding	chr6	55313417	55325540	+	13.9507	13.8781	13.5974	15.3551	14.8995	14.7868	15.2933	13.7484	13.7482	10.3608	10.9636	11.9883	11.0091	10.8517	10.3966	9.34873	10.7381	9.24079	9.49185	7.97728	8.37938	7.11894
2695	ENSMUSG00000020916.9	Krt36	protein_coding	chr11	99992833	99996452	-	4	1	4.39232	7.03342	6.59991	7.29462	7.70736	5.16993	6.35755	0	0	1	0	0	0	0	2	1	0	0	0	0
25868	ENSMUSG00000109714.2	Gm35021	lncRNA	chr8	36191329	36224671	+	6.96578	6.6865	6.65821	4.52356	4.9542	4.70044	5.83289	6.26679	6.18982	8.49185	8.55075	8.11894	9.00843	9.55267	9.41363	7.83289	7.91886	9.12153	9.95855	9.11634	8.49985	9.88874
4463	ENSMUSG00000024831.15	Ighmbp2	protein_coding	chr19	3309076	3333017	-	7.88874	7.98868	7.96	8.17991	8.26679	8.37938	8.85175	8.2384	7.79442	9.26209	9.24317	9.03067	9.20457	9.54882	9.35315	9.48382	8.3966	9.64024	9.48382	9.26913	9.66356	9.44915
14744	ENSMUSG00000056952.14	Tatdn2	protein_coding	chr6	113674011	113688030	+	11.3264	11.4289	11.5103	11.1072	11.0444	11.7818	11.8784	11.6537	11.8146	10.8439	10.5736	10.599	10.8572	10.207	10.5362	10.9549	10.3619	10.6027	10.7039	10.4605	10.5859	10.1898
3891	ENSMUSG00000023232.18	Serinc2	protein_coding	chr4	130147288	130172998	-	11.4589	11.8013	10.1408	10.0993	10.6411	7.08746	9.21917	10.2107	9.75154	13.3796	13.2897	13.4123	13.2572	13.5549	13.2625	12.7748	13.755	12.9192	13.1539	13.027	13.0002	12.1399
3456	ENSMUSG00000022371.17	Col14a1	protein_coding	chr15	55171146	55384199	+	11.5221	10.8494	11.2342	12.9276	13.3848	14.0418	14.1966	13.5569	13.3309	8.72451	10.3049	10.2738	7.87652	8.93958	9.07948	8.74483	10.1536	8.87958	8.93074	9.23122	7.96	8.76487
12451	ENSMUSG00000045045.8	Lrfn4	protein_coding	chr19	4661813	4665695	-	9.1472	9.45943	8.62936	7.97154	7.81378	6.89482	8.67243	9.71253	9.00843	10.0028	10.5353	10.7347	10.5906	10.6537	10.7879	11.1376	10.4147	10.6046	10.9887	11.0119	11.1085	10.9929
14529	ENSMUSG00000055707.14	Klhl26	protein_coding	chr8	70902869	70929618	-	9.21432	9.1267	8.81057	8.75154	9.05528	8.87652	9.41996	8.87958	8.49185	9.78627	10.3242	10.5353	10.0224	11.007	10.6537	9.633	9.93958	11.1567	10.7013	10.8368	11.2497	10.6475
2058	ENSMUSG00000019806.14	Aig1	protein_coding	chr10	13522798	13744724	-	9.72451	9.8392	9.9901	9.11114	9.35094	9.26444	9.29462	9.70736	9.9263	11.2889	10.7985	11.2402	10.9894	10.5008	10.8114	10.6812	10.7245	10.5897	10.3004	10.2432	10.6944	10.3387
13487	ENSMUSG00000049950.7	Rpp38	protein_coding	chr2	3329986	3333680	-	7.22882	7.04439	7.59991	7.36632	7.66534	6.47573	6.42626	6.59991	7.08746	8.31288	8.43463	8.59246	8.38802	8.55459	7.81378	7.96578	8.29921	8.39232	8.49185	8.12928	8.52356	8.15482
19586	ENSMUSG00000085382.2	Gm13861	lncRNA	chr6	34628289	34630829	-	3.32193	3.45943	3.45943	5.67243	5.42626	3.58496	4	3.70044	3.90689	1	2.58496	2	0	1	0	0	2.32193	0	0	0	0	1
20557	ENSMUSG00000087700.3	Gm15283	lncRNA	chr12	73889813	73996588	-	3	2	1.58496	2.58496	2	2.80735	1	0	2.32193	6.64386	5.39232	5.49185	5.24793	4.90689	4.75489	4.52356	3	5.83289	5.70044	5.08746	6.18982	4.52356
5849	ENSMUSG00000027513.12	Pck1	protein_coding	chr2	172994841	173001066	+	9.90388	7.09803	7.70736	9.89633	11.4445	7.2384	7.73471	7.33092	7.65821	2.80735	5.75489	5.64386	0	1.58496	1	2	4.75489	1	1	0	1.58496	0
13605	ENSMUSG00000050549.9	Fam241a	protein_coding	chr3	127662707	127689973	-	7.45121	7.46761	7.84549	7.87652	8.17991	8.14975	7.67243	7.53138	7.85798	6.89482	6.55459	7.13955	6.12928	6.37504	6.33985	6.80735	6.10852	6.62936	6.94251	7.10852	6.12928	6.40939
8314	ENSMUSG00000032121.10	Tmem218	protein_coding	chr9	37119519	37135996	+	7.52356	7.04439	7.92481	7.91886	8.18982	7.36632	7.98299	8.32643	8.35755	9.91139	9.56796	9.62205	9.70044	9.16742	9.24793	8.83605	9.1267	9.19229	8.69349	8.69697	9.02237	9.72622
14292	ENSMUSG00000054342.9	Kcnn4	protein_coding	chr7	24069688	24086115	+	10.8439	10.9278	12.0651	8.35315	9.13186	11.1649	10.7549	11.0126	11.7682	15.5227	14.5973	13.6508	15.291	15.7097	14.3165	15.5935	13.9252	14.4705	12.3537	13.3651	14.5955	14.5584
925	ENSMUSG00000006219.13	Fblim1	protein_coding	chr4	141303373	141333407	-	11.4888	11.6817	10.6537	9.32418	9.43879	10.5118	10.2324	11.0126	10.7507	13.5725	13.9886	12.7315	12.906	14.1095	13.9688	13.5371	12.5338	14.1278	11.4094	13.2354	14.3823	13.4649
5179	ENSMUSG00000026273.14	Mterf4	protein_coding	chr1	93226933	93233637	-	8.96867	9.03342	8.60733	8.04439	8.26209	7.8392	8.01681	8.35315	8.16491	9.45943	9.26679	9.46964	9.59991	9.19476	9.39017	9.57554	9.39017	9.24793	9.59619	9.38154	9.24317	9.43045
23082	ENSMUSG00000101162.3	Gm26728	lncRNA	chr6	125471387	125486098	+	3.45943	3.80735	3.32193	1.58496	2.32193	3	1.58496	3.58496	3.16993	5.72792	4.85798	4.58496	5.2854	5.39232	4.9542	4.16993	4.75489	5.12928	4.75489	5	5.12928	4.80735
6658	ENSMUSG00000028973.19	Abcb8	protein_coding	chr5	24598661	24615052	+	9.66356	10.0566	10.3663	9.56033	9.95855	9.2738	9.68475	10.0661	10.0168	10.9614	10.6393	10.7731	11.1402	10.7099	11.1267	10.8025	10.6555	10.4727	10.7928	10.7048	10.6266	10.5343
4386	ENSMUSG00000024678.7	Ms4a4d	protein_coding	chr19	11514165	11535831	+	8.90087	7.84549	8.28077	10.4062	10.1202	10.2877	10.2456	9.35755	10.1383	3.80735	6.9542	7.06609	4.90689	4.75489	3.32193	3.16993	6.06609	2.32193	2.32193	1.58496	2.80735	2.58496
16464	ENSMUSG00000069835.11	Sat2	protein_coding	chr11	69512850	69514696	+	6.22882	5.2854	4.80735	6.74147	6.94251	5.39232	6.2854	5.90689	6.98868	8.57743	8.42206	7.65821	8.15482	9.01402	7.7879	8.9542	8.11374	8.38802	7.62936	7.81378	8.26209	8.71768
21603	ENSMUSG00000095197.7	Ighv1-59	IG_V_gene	chr12	115298702	115299134	-	9.73132	4.75489	3	4	3.70044	2.80735	3.32193	5.04439	5.61471	0	0	0	0	0	0	0	0	0	0	0	0	0
11140	ENSMUSG00000040165.15	Cd209c	protein_coding	chr8	3990222	4004746	-	4.32193	3.32193	3.16993	6.12928	6.61471	7.41785	8.03342	4.24793	5.61471	0	2	2.80735	0	0	1	0	0	1.58496	0	0	0	1.58496
6022	ENSMUSG00000027863.9	Cd2	protein_coding	chr3	101183215	101195255	-	7.59246	6.9542	7.42626	10.1267	10.2033	11.144	11.2174	7.83289	8.18982	3.32193	4.32193	5.64386	4.52356	2.80735	3.70044	2.32193	4.52356	4.90689	5.35755	5.88264	4.90689	4.52356
10442	ENSMUSG00000038268.5	Ovca2	protein_coding	chr11	75066768	75069661	-	8.43463	8.12928	8.33539	8.224	8.24317	8.12928	8.6865	8.62571	8.5812	8.99718	8.88874	9.39446	9.11374	9.09011	9.45533	9.18982	9.55651	9.23122	9.52748	9.58308	9.09276	9.40727
7718	ENSMUSG00000031070.16	Mrgprf	protein_coding	chr7	144854565	144863294	+	6.39232	5.2854	5.9542	9.04439	8.72451	8.79116	9.15987	7.55459	8.18488	1.58496	4.32193	4.24793	3.32193	3.32193	1.58496	0	4.52356	1.58496	1.58496	1.58496	0	1
9517	ENSMUSG00000035530.14	Eif1	protein_coding	chr11	100210711	100212922	+	12.3171	11.9024	11.8029	13.1596	13.2175	12.5423	12.865	12.8884	13.1103	11.0532	11.2586	11.5122	11.3864	11.1911	10.9181	10.9241	12.03	10.9894	11.2685	11.2216	11.1007	11.0119
7487	ENSMUSG00000030595.16	Nfkbib	protein_coding	chr7	28457676	28466937	-	10.1485	10.1472	10.2107	10.0701	10.2715	10.3891	10.3729	10.2204	10.9046	8.80735	8.86109	9.24793	9.33316	8.56986	8.5812	9.21917	9.76321	8.56605	8.85798	8.90989	8.5812	8.48784
8332	ENSMUSG00000032182.16	Yipf2	protein_coding	chr9	21499978	21504124	-	10.3554	10.7194	10.4491	8.82018	8.50779	8.26679	8.92184	9.35315	9.87652	11.9267	11.9491	11.6188	12.0553	11.7855	11.6073	11.0694	11.568	11.5206	11.0735	11.0921	11.5632	11.7461
13512	ENSMUSG00000050075.9	Gpr171	protein_coding	chr3	59003869	59009242	-	7.34873	6.89482	7.04439	10.1548	9.89026	10.3859	10.6008	7.11894	7.67243	3.45943	4.16993	5.55459	3.90689	3.58496	4.90689	3.16993	4.08746	4.52356	4.52356	5.42626	5.32193	5.12928
21615	ENSMUSG00000095285.3	Ighv5-9	IG_V_gene	chr12	113625389	113625913	-	9.32867	4.90689	4	5.9542	2.32193	4.9542	4.58496	4.39232	7.6865	0	1.58496	1	0	1	0	0	0	1	0	0	0	2
16361	ENSMUSG00000068798.11	Rap1a	protein_coding	chr3	105634583	105708652	-	10.5915	10.5008	10.4041	11.0119	11.0708	11.1687	11.1555	10.7474	11.1755	10.1215	10.2992	10.3476	9.89785	9.70736	9.98299	10.0471	9.60363	10.0901	9.89178	9.91439	9.84235	10.1699
3675	ENSMUSG00000022756.18	Slc7a4	protein_coding	chr16	17389882	17401078	-	8.40939	8.64746	9.27612	6.50779	6.50779	6.26679	6.80735	7.80735	8.45533	10.6466	9.76487	10.7846	10.96	10.5971	10.5353	11.0084	9.84078	9.78463	10.891	10.7985	9.74819	10.4409
14147	ENSMUSG00000053460.9	Ggcx	protein_coding	chr6	72391291	72407695	+	9.10329	8.76487	9.63844	9.72622	9.65642	9.50779	9.62936	9.74147	9.47168	11.7095	10.8502	10.4378	11.0272	11.6179	11.0007	11.7035	10.0084	11.1867	10.4737	10.7108	11.2088	11.128
20357	ENSMUSG00000087248.8	Gm16120	lncRNA	chr5	140193140	140196506	+	3.45943	2.58496	1	1.58496	2	2.32193	1.58496	0	1	8.51964	7.6865	6.22882	7.45943	8.54689	6.24793	6.12928	4.75489	8.77149	4.32193	6.78136	7.84549	5.9542
13224	ENSMUSG00000048572.6	Tmem252	protein_coding	chr19	24651372	24659597	+	9.72792	9.39446	8.57365	9.26444	8.74819	10.2644	10.5333	9.44708	9.81057	5	4.64386	6.88264	5.80735	7.2384	5.24793	4.24793	6.16993	4.24793	4.75489	2.58496	4.24793	1.58496
6509	ENSMUSG00000028717.13	Tal1	protein_coding	chr4	114913623	114928952	+	7.53138	6.87036	6.67243	9.59059	9.19229	8.09803	8.29921	8.36632	8.41363	3.58496	4.70044	6.2854	4.24793	7.11894	4.39232	4.08746	4.9542	4.85798	5.16993	5.42626	4.90689	4.85798
16775	ENSMUSG00000071723.8	Gspt2	protein_coding	chrX	93679675	93686850	+	4.39232	2.58496	4.24793	6.6865	6.65821	6.61471	6.93074	6.47573	5.61471	9.50978	9.54689	9.03067	9.26913	10.744	8.99718	9.30378	7.87036	9.75656	8.86109	9.44915	9.91886	10.0014
3884	ENSMUSG00000023175.16	Bsg	protein_coding	chr10	79540325	79547803	+	13.5519	13.49	12.9385	14.0299	14.06	12.703	13.0415	13.4691	13.5794	16.2163	15.5798	15.7978	15.8323	14.8822	15.0982	14.9737	16.1716	15.0616	14.8881	14.5487	15.1389	14.5074
11639	ENSMUSG00000041729.16	Coro2b	protein_coding	chr9	62326774	62444326	-	8.86419	7.88264	8.56224	10.2312	10.0279	10.7698	10.9936	9.32867	9.74987	5.42626	6.39232	6.96578	6.2854	7.06609	5.39232	4	6.82018	6.79442	5.42626	4.70044	6.91886	4.64386
13934	ENSMUSG00000052302.7	Tbc1d30	protein_coding	chr10	121099725	121187183	-	8.66888	8.59619	8.76155	7.87652	7.72792	8.02791	8.37938	8.58496	7.91289	10.3794	10.0042	11.0614	10.0098	9.47168	11.0505	11.0553	8.88874	10.4625	10.1176	10.6248	9.81858	9.67596
11388	ENSMUSG00000040828.11	Catsperd	protein_coding	chr17	56935143	56971456	+	5	5.08746	3.32193	3.80735	3.45943	3.58496	4.16993	4.64386	3	5.97728	5.64386	7.63662	7.49985	6.12928	5.93074	6.22882	5.67243	6	6.40939	6.49185	6.44294	6.79442
21689	ENSMUSG00000095836.4	Gm21960	processed_pseudogene	chr3	96320226	96320677	-	2.80735	1	3	2	1.58496	2.32193	1	2.58496	3	5.67243	5.52356	4.75489	5.83289	6.39232	4.70044	4.58496	3.58496	5.24793	5.39232	5.12928	6.10852	5.72792
5507	ENSMUSG00000026856.15	Dolpp1	protein_coding	chr2	30282266	30290541	+	8.71425	8.74819	8.57365	8.45943	8.8392	9.24793	9.58308	8.6865	8.78136	10.0458	9.80735	10.1098	9.84549	10.014	9.78627	10.0265	9.0607	10.0647	9.88264	10.0154	10.1972	9.84549
7771	ENSMUSG00000031169.14	Porcn	protein_coding	chrX	8060087	8072764	-	7.11894	6.91886	7.53916	7.89482	7.87652	7.41785	8.21432	7.97154	7.76818	9.15228	9.05528	10.2107	10.2773	9.87498	9.03342	8.88874	9.53528	9.09011	10.207	9.8009	8.8857	8.84235
8511	ENSMUSG00000032485.15	Scap	protein_coding	chr9	110162356	110214018	+	11.3281	11.5512	11.8025	10.66	10.7125	11.0721	11.4517	11.638	11.5023	12.7859	12.5957	12.9796	12.6373	12.4638	12.8488	12.2694	11.8684	12.7217	12.371	12.2321	12.6823	12.2189
2085	ENSMUSG00000019852.8	Arfgef3	protein_coding	chr10	18457587	18619697	-	8.62571	9.25974	9.29232	6.44294	6.90689	5.52356	6.89482	8.14975	7.05528	12.4033	11.5182	11.3095	11.1561	10.865	11.6826	11.9341	8.73471	12.2037	10.8297	11.2318	11.7883	11.2633
13209	ENSMUSG00000048489.13	Depp1	protein_coding	chr6	116627570	116629755	+	10.8178	10.5575	10.5536	8.92481	8.45533	10.5736	10.8956	8.03342	8.15482	3.70044	5.2854	6.80735	6.59991	6.61471	3.90689	5.04439	6.37504	5.45943	6.50779	4.9542	4.24793	3.58496
5721	ENSMUSG00000027300.11	Ubox5	protein_coding	chr2	130431922	130471958	-	7.89482	7.90689	7.6865	8.10329	8.0607	7.85175	8.18488	7.97154	7.43463	8.53138	8.58496	8.30834	8.49185	8.84862	8.78136	8.70736	8.52748	8.78136	8.58871	8.67596	9.07146	8.75489
9323	ENSMUSG00000034911.9	Ushbp1	protein_coding	chr8	71836916	71848446	-	9.81378	9.46761	9.65821	10.9593	10.4263	10.891	11.2186	9.70563	9.56986	6.44294	6.90689	8.02237	6.47573	9.95565	6.6865	6.14975	7.25739	7.08746	7.94251	6.90689	6.82018	5.97728
9272	ENSMUSG00000034780.7	B3galt1	protein_coding	chr2	67396215	67953033	+	5.08746	4.52356	4.32193	8.29002	8.29921	6.79442	6.71425	7.29462	6.98868	3	3.32193	4.32193	2.32193	2.32193	2.32193	2	2.32193	1.58496	1.58496	1.58496	1.58496	1
11986	ENSMUSG00000042831.14	Alkbh6	protein_coding	chr7	30008142	30013729	+	9.15482	9.15228	9.11894	9.01959	9.15987	8.96	9.08481	9.33539	9.40727	9.72451	9.75656	9.84392	10.0566	10.544	9.65105	9.74651	10.1972	9.81698	9.86573	9.81698	9.84235	9.76155
12973	ENSMUSG00000047462.10	Gpr141b	protein_coding	chr13	19911596	19917121	-	5.58496	4.52356	4.24793	8.03892	8.04985	7.56986	7.59991	6.62936	7.10852	0	2.32193	5.16993	0	0	2	2	1	1.58496	2	3	1	2.58496
17516	ENSMUSG00000076548.2	Igkv4-69	IG_V_gene	chr6	69260778	69261303	-	2.58496	2.32193	0	2.80735	2.80735	2	3	2.32193	1	0	0	0	0	0	0	0	0	0	0	0	0	0
16606	ENSMUSG00000070737.11	Tmem35b	protein_coding	chr4	127017484	127023437	+	8.56224	8.38802	7.69349	7.46761	7.52356	7.70044	7.76155	7.69349	7.9542	8.64386	9.36413	9.05799	8.94837	9.53916	9.20212	8.41785	8.97154	9.29002	8.98299	8.93074	9.19722	8.59991
11259	ENSMUSG00000040488.19	Ltbp4	protein_coding	chr7	27004561	27037117	-	11.188	10.6555	10.9794	14.3757	13.658	12.9867	13.6988	12.8144	12.3058	8.42626	8.90689	9.7364	8.15482	9.46557	7.83289	7.85175	8.52748	8.08215	7.78136	6.85798	8.30834	6.50779
24629	ENSMUSG00000106073.2	Gm42892	TEC	chr3	116734007	116737979	-	3.80735	2	3	3.58496	3.32193	4.39232	4.58496	5.12928	3.16993	8.64024	6.65821	6.62936	6.79442	8.71768	7.82655	8.78463	5.61471	8.31288	8.55075	8.15987	7.9542	8.3443
21565	ENSMUSG00000094902.3	Igkv10-95	IG_V_gene	chr6	68657363	68657832	+	3.45943	2	2	0	3.16993	2.32193	2	2.32193	1.58496	0	0	0	0	0	0	0	0	0	0	0	0	0
5842	ENSMUSG00000027500.11	Stmn2	protein_coding	chr3	8574420	8626666	+	6.53916	6.02237	5.70044	9.47168	8.93664	7.41785	7.71425	7.3837	6.59991	2.58496	2.58496	4.39232	1.58496	2.32193	0	1	3.80735	3	2.32193	1	4	0
8196	ENSMUSG00000031934.15	Panx1	protein_coding	chr9	14913424	14956774	-	9.19722	9.11894	9.28309	9.13443	9.21432	9.61102	9.90839	10.0293	9.9571	7	7.99435	8.03342	8.09803	6.12928	7.27612	6.35755	7.94837	6.37504	7.16993	7.71425	6.55459	7.62205
15534	ENSMUSG00000062345.11	Serpinb2	protein_coding	chr1	107439153	107463208	+	8.04439	6.87036	6.12928	7.35755	9.50978	8.07146	6.53916	8.43463	9.62936	3.45943	3.16993	3.16993	2.58496	5.72792	1	1.58496	2.80735	3.58496	2.58496	3.16993	2.80735	3.16993
19986	ENSMUSG00000086390.8	1810019D21Rik	lncRNA	chr8	106862032	106865157	+	6.45943	7.30378	7.27612	4.85798	4.80735	3.45943	5.24793	6.80735	6.26679	9.98299	9.55267	8.92481	9.54882	11.6096	9.43671	9.18982	8.26679	10.5718	11.0168	10.8138	10.2216	10.3729
20314	ENSMUSG00000087142.8	Gm12454	lncRNA	chr4	43504428	43508747	-	4.64386	3.90689	4.90689	5.49185	5.04439	4.16993	3.45943	5.93074	4.90689	6.16993	7.18982	6.89482	6.10852	8.52356	7.75489	6.6865	7.21917	7.91289	8.17991	7.79442	7.77479	6.80735
1370	ENSMUSG00000013465.20	Nelfb	protein_coding	chr2	25089724	25101501	-	10.7262	10.7151	10.4584	10.6636	10.796	10.888	11.1693	11.1007	10.7773	11.2095	11.332	11.4221	11.4863	11.4528	11.4954	11.6922	11.4605	11.5172	11.5736	11.5118	11.4605	11.4548
10895	ENSMUSG00000039461.13	Tcta	protein_coding	chr9	108180157	108183359	-	9.61839	9.60548	9.0607	9.82496	10.0168	9.04166	9.38154	8.89785	9.40514	11.0056	10.927	11.2149	10.821	10.3608	10.8082	10.1972	10.8471	10.5196	10.5736	10.3696	10.4157	10.1163
12813	ENSMUSG00000046743.7	Fat4	protein_coding	chr3	38941089	39066134	+	8.43463	8.44294	8.94837	10.9542	10.5906	10.543	10.9801	10.6402	10.2216	5.64386	7.40088	7.44294	6.2854	7.09803	7.73471	6.45943	6.08746	7.31288	7.53916	6.18982	7.26679	5.32193
4097	ENSMUSG00000024130.17	Abca3	protein_coding	chr17	24570924	24629175	+	11.7022	11.93	11.3799	11.1447	11.0396	11.6715	12.116	11.6506	11.3641	14.2448	13.338	13.1084	13.779	13.2332	13.5582	14.785	12.3368	13.0705	12.9157	13.2647	13.0541	13.7941
7276	ENSMUSG00000030158.13	Clec12b	protein_coding	chr6	129352478	129362837	-	3.70044	2.58496	2	5.08746	3.80735	3.80735	4.39232	3	4	0	0	0	0	1.58496	0	0	0	0	1.58496	1	0	2
15696	ENSMUSG00000063430.10	Wscd2	protein_coding	chr5	113638199	113727786	+	5.49185	5.49185	5.16993	6.30378	6.02237	6.10852	6.47573	5.08746	5.08746	2	4.32193	4.85798	2.58496	2.80735	3.45943	2.32193	3.70044	3	2.32193	3.45943	3.16993	3
9848	ENSMUSG00000036667.15	Tcaf1	protein_coding	chr6	42644936	42687022	-	10.6978	10.7457	10.9039	10.66	10.4737	10.2336	10.9418	11.4969	11.2592	14.4081	13.3096	12.5969	13.3465	13.6757	13.339	14.0936	11.7867	14.0364	12.2321	12.3974	13.7091	12.3247
28605	ENSMUSG00000118257.2	9630014M24Rik	lncRNA	chr18	38734587	38922098	+	0	1	1	3	2.32193	2	2.32193	3	2.32193	4.16993	5.45943	5.32193	4.70044	5.93074	4.16993	5.12928	3.32193	5.97728	5.08746	5.78136	5.55459	6.10852
16760	ENSMUSG00000071661.8	Zbtb3	protein_coding	chr19	8779919	8782210	+	5.08746	4.58496	4.32193	5.20945	5.61471	4.75489	4.9542	4.64386	4	5.49185	6.12928	6.08746	5.67243	5.78136	6.20945	6.39232	6.55459	5.93074	6.02237	6.32193	6.08746	6.20945
19458	ENSMUSG00000085069.3	Prdm16os	lncRNA	chr4	154722033	154729181	+	2.58496	2.32193	1.58496	6.18982	5.93074	3.90689	5.12928	3.45943	2.32193	0	0	1	0	0	0	0	0	0	0	0	0	0
21671	ENSMUSG00000095682.2	Igkv3-1	IG_V_gene	chr6	70680562	70681161	+	3.45943	1.58496	3	5.24793	3.90689	1.58496	3.45943	3.16993	6.67243	0	0	0	0	0	0	0	0	0	0	0	0	0
3750	ENSMUSG00000022871.14	Fetub	protein_coding	chr16	22737084	22758528	+	4	3.58496	2.32193	4.32193	4.32193	3.32193	3.70044	4.32193	3.16993	13.059	10.9837	9.12412	12.6369	11.1235	7.08746	9.45533	9.60733	8.64386	5.16993	7.63662	9.23122	10.5058
4104	ENSMUSG00000024140.11	Epas1	protein_coding	chr17	87061128	87140838	+	12.4476	12.4341	12.2562	13.9773	13.1429	13.258	13.665	12.8887	12.4916	11.1306	11.224	12.0241	11.032	10.8978	11.1904	11.4656	11.0049	11.0741	10.2992	10.8956	10.9009	11.2155
4904	ENSMUSG00000025738.9	Fbxl16	protein_coding	chr17	26028059	26040229	+	4.9542	3.70044	4.16993	6.2854	6.65821	5.67243	6.32193	5.55459	5	1	2.58496	2.58496	2	3	1.58496	1	2	1	2.80735	2.80735	3.32193	2.32193
23994	ENSMUSG00000104263.2	9430062P05Rik	TEC	chr9	90038513	90041857	-	2	2.58496	2	1.58496	2.58496	2.80735	3.45943	3.45943	2.58496	5.52356	4.58496	4.24793	5.55459	5.58496	4.58496	4.75489	4.16993	5.2854	5.9542	5.04439	4.90689	6.80735
4493	ENSMUSG00000024891.7	Slc29a2	protein_coding	chr19	5073888	5082000	+	5.55459	5.93074	6.18982	7.14975	7.40939	6.70044	6.84549	7.19967	5.9542	8.37938	8.09276	7.99435	8.40088	9.03342	8.09276	8.2854	8.25739	8.12928	8.03892	8.11894	9.02237	8.61471
13761	ENSMUSG00000051323.17	Pcdh19	protein_coding	chrX	132483609	132589736	-	8.78136	8.20945	8.23362	10.568	10.2491	11.098	11.3015	10.2866	10.2372	6.12928	6.85798	7.63662	5.55459	6.2854	5.20945	5.04439	5.72792	6.04439	5.20945	3.16993	5.35755	3.32193
8153	ENSMUSG00000031862.12	Atp13a1	protein_coding	chr8	70243813	70260399	+	10.8978	11.1485	11.2685	10.4828	10.5981	11.3343	11.4429	11.1662	10.8681	12.7362	12.1951	12.5873	12.3837	13.0295	12.2146	11.6773	11.7249	12.4448	12.2204	12.277	12.6149	11.8478
20999	ENSMUSG00000091017.2	Fam71a	protein_coding	chr1	190894781	190897014	-	3	3	3.45943	8.3837	7.62205	7.03342	7.29462	7.66534	6.30378	0	2	0	1	2.32193	0	0	0	0	0	1.58496	1	2
1460	ENSMUSG00000014773.14	Dll1	protein_coding	chr17	15587616	15597134	-	8.56605	8.45533	8.89482	10.0715	9.39017	8.53528	9.52748	10.7228	10.0634	12.1488	13.0678	11.2324	12.7215	14.3644	12.371	11.817	11.3778	13.327	12.4427	12.6243	13.4426	14.2652
9568	ENSMUSG00000035704.18	Alg8	protein_coding	chr7	97020813	97041392	+	8.82018	9.01959	9.35975	7.85175	8.29002	8.82655	8.90087	9.7039	9.31288	10.8392	10.1712	10.7091	10.4115	11.098	10.1306	10.3761	9.81378	10.623	10.2167	10.4189	10.7944	10.1319
5239	ENSMUSG00000026398.15	Nr5a2	protein_coding	chr1	136770309	136888186	-	6.37504	5.55459	5.78136	8.20457	7.48382	6.85798	7.21917	6.75489	6.18982	2.32193	3.90689	4.39232	2.32193	4.32193	2	0	2	2.58496	0	0	2.32193	0
811	ENSMUSG00000005397.9	Nid1	protein_coding	chr13	13612136	13686854	+	12.6339	12.0495	12.6622	14.3886	14.4232	15.2085	15.3265	14.107	14.775	10.2784	10.9944	11.8997	10.3608	11.0875	10.4419	9.50978	9.89026	9.01402	9.01681	9.36632	9.37287	9.96867
2146	ENSMUSG00000019987.10	Arg1	protein_coding	chr10	24791119	24803382	-	9.29002	9.03067	6.65821	6.89482	6.12928	6.84549	7.71425	7.7879	5.04439	12.4914	11.0694	13.6905	12.5786	10.236	12.543	13.6037	13.6294	10.4909	12.5389	12.1199	9.67772	10.8471
2529	ENSMUSG00000020658.11	Efr3b	protein_coding	chr12	4012554	4088915	-	7.40939	6.80735	7.40939	9.53138	9.16239	9.91439	8.3966	8.35315	7.80735	5.24793	5.67243	6.75489	4.52356	6.12928	5.20945	4.24793	4.32193	5.78136	5.32193	5.49185	5.78136	4.24793
3842	ENSMUSG00000023044.3	Csad	protein_coding	chr15	102085434	102113159	-	9.82337	9.79928	10.7347	9.93369	10.1523	9.87036	10.5226	11.058	11.1978	11.815	12.1039	12.4778	11.6129	12.5983	11.5656	12.2767	10.9629	12.3261	11.9546	12.0688	12.1302	12.2732
13002	ENSMUSG00000047603.10	Zfp235	protein_coding	chr7	23833594	23842666	+	7.10852	7	6.93074	7.46761	7.5157	7.05528	7.59991	7.83289	7.63662	8.27146	8.48382	8.43045	8.59991	9.26444	8.77479	8.62936	7.88874	9.15735	8.96578	9.05257	9.19229	8.95128
22172	ENSMUSG00000097580.2	Gm5432	lncRNA	chr12	15867004	15938156	+	2.58496	2.80735	2.32193	1	2	1.58496	2.32193	3.45943	1.58496	3.58496	5.52356	4.9542	4	4.85798	4.75489	3.16993	4.70044	5.61471	5.24793	4.45943	5.49185	4.39232
23671	ENSMUSG00000103309.2	BC037039	lncRNA	chr18	37938771	37940975	-	3.90689	3.45943	4.24793	4.75489	5.16993	4.85798	5	5.52356	5.08746	8.91289	8.92778	7.02237	8.67948	9.49586	7.72792	6.97728	7.61471	8.47573	6.02237	7.02237	8.48382	8.56986
555	ENSMUSG00000003379.8	Cd79a	protein_coding	chr7	24596806	24601622	+	8.40939	7.37504	8.11374	11.1497	10.6457	10.5196	11.0748	8.38802	7.73471	2.58496	2.58496	2	2.58496	2.58496	2.80735	0	2	5.85798	5.52356	5.75489	5.20945	5.42626
2839	ENSMUSG00000021214.15	Akr1c18	protein_coding	chr13	4182614	4200653	-	8.25739	5.2854	6.2854	9.26209	9.66888	11.1485	11.3253	8.56605	9.9542	1.58496	5.49185	4.70044	2.80735	2	3.32193	1	5.08746	0	2.32193	3.45943	1	1
14705	ENSMUSG00000056698.12	Elmod3	protein_coding	chr6	72542905	72575396	-	9.36194	9.17243	9.03067	8.97441	8.87958	8.53138	8.82972	9.28077	9.0634	9.96	9.50383	9.44915	10.0795	10.255	9.81858	9.93369	9.91289	10.3231	9.82496	9.67596	10.0334	9.77149
13076	ENSMUSG00000047880.16	Cxcr5	protein_coding	chr9	44423084	44473174	-	6.30378	6.85798	7.43463	10.9454	10.1215	10.4808	11.0587	7.7879	6.97728	0	2.58496	2.32193	2.58496	2	2.32193	2	0	4.85798	4.39232	4.52356	4.32193	4.52356
11014	ENSMUSG00000039795.15	Zfand1	protein_coding	chr3	10405013	10416377	-	8.0607	7.84549	7.92481	7.45121	7.56224	7.69349	7.84549	7.93074	7.85175	9.37938	9.55651	9.21189	9.11374	9.86573	9.75656	9.57175	8.12928	10.0403	10.1111	9.85331	10.0042	9.98442
16938	ENSMUSG00000073207.2	Ccdc160	protein_coding	chrX	51880077	51888345	+	1.58496	2	4.08746	4.08746	4.08746	1.58496	5.24793	5.04439	5.45943	8.37069	7.49985	8.85175	7.90689	6.56986	7.22882	7.18982	6.94251	7.96	6.82018	7.21917	7.13955	6.71425
18269	ENSMUSG00000081187.2	3110067C02Rik	processed_pseudogene	chrX	149246722	149249152	+	1	1	0	0	2	1.58496	1	1.58496	0	4.58496	3.80735	4.24793	4.45943	5.16993	4.16993	4.80735	1	4.9542	4.80735	5.20945	5.08746	4.90689
21471	ENSMUSG00000094194.3	Ighv5-16	IG_V_gene	chr12	113802146	113802630	-	10.4988	6.33985	5.39232	6.39232	6	4.32193	3.45943	10.3174	6.35755	0	2.80735	2	0	0	0	0	0	1.58496	0	1	0	2.80735
9695	ENSMUSG00000036144.7	Meox2	protein_coding	chr12	37158539	37229533	+	8.60733	8.27612	8.27612	11.0258	10.6402	10.1124	10.102	9.31288	9.21189	4.24793	6.20945	6.65821	4	6.32193	4.32193	3.45943	5.20945	4	1.58496	2.58496	3.32193	1.58496
16095	ENSMUSG00000066595.10	Flvcr1	protein_coding	chr1	190738044	190758355	-	10.764	10.5265	12.0468	10.783	10.7406	10.3208	10.4147	11.526	11.7322	9.14211	9.44087	9.18239	9.58684	8.84549	9.35094	8.77479	8.06609	9.19967	9.73302	9.64024	9.28309	9.50184
21850	ENSMUSG00000096932.3	5033403F01Rik	lncRNA	chr13	39144595	39150581	+	3.80735	4.16993	4.16993	1.58496	2.80735	2.80735	3.16993	3	2.58496	5.08746	5.90689	5.67243	5	7.09803	5.78136	5.67243	4.52356	6.72792	5.83289	6.20945	6.79442	5.75489
6165	ENSMUSG00000028115.17	Bnipl	protein_coding	chr3	95148582	95158504	-	6.40939	6.61471	8.53528	5.58496	5.97728	5.04439	7.70044	9.44708	9.74651	11.4732	10.9809	11.4263	11.1762	10.7288	11.5314	11.9181	11.0761	11.1079	10.6564	10.6275	10.9001	10.0741
11413	ENSMUSG00000040899.15	Ccr6	protein_coding	chr17	8454875	8475973	+	4.70044	4.80735	4.80735	8.57365	8.05528	7.8392	8.94837	5.45943	3.90689	0	0	0	2.58496	0	1	2.32193	1	1	1	2.58496	2	2.80735
14313	ENSMUSG00000054435.17	Gimap4	protein_coding	chr6	48661483	48668994	+	9.66356	9.19229	9.79766	11.2732	11.346	11.8482	12.0112	9.79766	9.99435	6.67243	8.07146	9.47776	7.02237	7.74147	7.70044	6.50779	7.87652	7.37504	7.31288	7.86419	6.72792	6.67243
21297	ENSMUSG00000092558.4	Med20	protein_coding	chr17	47922507	47935343	+	9.4818	9.47978	9.51964	9.35535	9.46761	9.56796	9.99718	9.59246	9.5411	10.7591	10.6909	10.5028	10.9643	11.0028	10.7457	11.0967	9.70044	10.8439	11.0154	10.9196	10.983	11.0444
8228	ENSMUSG00000031982.6	Arv1	protein_coding	chr8	125448878	125460862	+	7.08746	7.10852	7.09803	6.64386	6.61471	7.02237	7.37504	7.02237	6.40939	8.27146	8.07682	8.45533	8.07146	8.57365	8.49185	7.67243	7.31288	8.64746	8.98299	8.68299	8.73132	8.42626
17506	ENSMUSG00000076534.7	Igkv12-89	IG_V_gene	chr6	68811830	68812291	-	5.35755	3.80735	3.16993	5.97728	4.24793	3.58496	4.39232	2.80735	3.90689	0	0	0	0	0	0	0	4	0	0	0	0	1
10544	ENSMUSG00000038527.10	C1rl	protein_coding	chr6	124470072	124487602	+	6.32193	6.37504	4.58496	7.41785	7.56986	6.87036	7.2384	6.08746	6.44294	12.3106	10.3565	9.92778	11.5651	10.941	9.31515	10.2021	9.32867	10.2252	8.15482	8.98868	10.0056	9.88874
4653	ENSMUSG00000025188.16	Hps1	protein_coding	chr19	42743544	42768417	-	9.82655	9.83447	9.14975	8.97441	9.1472	9.81538	9.92333	9.38154	9.35975	10.2992	10.1836	10.218	10.4083	10.2348	10.2372	10.6018	10.421	10.7855	10.5469	10.6546	10.4676	10.6138
9209	ENSMUSG00000034607.7	Pof1b	protein_coding	chrX	111548128	111608348	-	8.27612	8.87652	7.04439	7.91886	7.70044	6.14975	8.48382	9	7.82655	11.1046	10.7863	11.7723	10.3891	9.75489	11.3354	11.0098	9.09276	11.0293	12.0607	11.5206	10.1176	10.6055
9936	ENSMUSG00000036931.16	Nfkbid	protein_coding	chr7	30121157	30128171	+	9.98299	8.83605	8.99435	11.1434	11.5479	12.58	12.7368	10.7895	10.9359	5.42626	6.71425	6.76818	6.94251	7.5157	7.14975	4.75489	6.44294	7.08746	8.10852	8.47573	7.05528	7.44294
5411	ENSMUSG00000026698.9	Pigc	protein_coding	chr1	161796755	161801004	+	9.83131	9.85487	9.59432	8.98584	9.31061	8.94544	9.41785	9.01402	9.26444	10.2408	10.5333	10.3531	10.6284	10.403	10.3923	10.5479	10.0417	10.1306	10.1874	9.81698	10.3276	10.1849
10809	ENSMUSG00000039202.13	Abhd2	protein_coding	chr7	78922947	79015256	+	11.461	11.5854	12.7852	12.0895	12.0025	12.2497	12.9377	13.3435	12.5495	14.569	15.0512	15.4619	14.4928	13.9556	14.7951	14.3433	13.5023	13.9251	14.6246	14.6293	14.3885	14.4413
12146	ENSMUSG00000043702.10	Pde12	protein_coding	chr14	26381113	26391038	-	10.3004	9.86419	10.115	10.3276	10.5718	10.2609	10.8903	11.5421	11.1655	9.2384	9.29232	9.5812	8.93664	8.633	9.16491	9.63662	8.77149	9.07414	9.44708	9.18488	9.29232	8.68299
12545	ENSMUSG00000045467.14	Ttll13	protein_coding	chr7	79896124	79910569	+	3.80735	3.45943	3.58496	4.24793	3	3.32193	4.32193	4.39232	4.16993	5.2854	4.90689	5.20945	4.75489	5.61471	5.55459	5.52356	5	6.10852	6.22882	5.70044	5.83289	5.88264
16908	ENSMUSG00000073008.12	Gpr174	protein_coding	chrX	106299484	106340375	+	6.35755	5.83289	6.47573	9.46148	9.43045	10.2574	10.3987	7.09803	6.32193	2	2.32193	4	2	1.58496	3.32193	1	1	3.70044	4.16993	4.52356	3.58496	3.90689
3734	ENSMUSG00000022843.18	Clcn2	protein_coding	chr16	20521714	20536496	-	6.47573	5.93074	6.32193	8.17991	8.02791	7.37504	8.15482	8.37504	7.54689	10.2515	9.64746	9.02237	10.5925	10.7649	9.55651	11.4372	9.10852	10.5934	10.0375	9.82972	10.374	10.6284
28254	ENSMUSG00000117333.2	Gm16386	processed_pseudogene	chr17	22996191	23026710	-	4.45943	4.24793	3.70044	4.58496	5	3.70044	4.90689	5.32193	4.16993	7.56224	7.84549	7.32193	7.66534	7.76818	7.67948	7.72792	4.58496	8.12412	7.99435	7.69349	8.0607	8.3966
17499	ENSMUSG00000076523.3	Igkv15-103	IG_V_gene	chr6	68414424	68414909	+	13.1089	7.98299	10.1898	6.61471	5.08746	4.08746	5.24793	9.33539	7.65105	1	2.58496	3.32193	0	0	1.58496	1	1	1	0	1.58496	0	2
14954	ENSMUSG00000058435.7	Btnl4	protein_coding	chr17	34685536	34696292	-	5.32193	4.80735	5.35755	1.58496	1	4	4.75489	2.80735	2.58496	0	0	1	0	0	0	0	0	0	0	0	0	0
15624	ENSMUSG00000062980.16	Cped1	protein_coding	chr6	21985915	22256403	+	9.59246	8.26209	8.87344	11.9403	11.2021	11.2639	11.4325	10.9069	10.8001	9.16993	7.79442	7.40088	7.26679	7.18982	5.70044	6.50779	5.67243	6.62936	6.08746	6.49185	6.97728	6.2854
7495	ENSMUSG00000030607.8	Acan	protein_coding	chr7	78703231	78764847	+	1.58496	1	2.58496	0	0	1	1	2.58496	3.80735	8.59991	8.46761	9.02514	7.17991	6.52356	6.70044	5	7.10852	7.41785	6.14975	4.24793	7.08746	5.55459
7405	ENSMUSG00000030407.3	Qpctl	protein_coding	chr7	18873627	18883216	-	8.69349	8.94544	9.0634	8.81057	8.71081	9.07682	9.00562	8.76818	9.01681	10.703	10.2336	10.4273	10.1923	10.3729	9.87498	10.1636	9.47371	10.196	9.50978	9.78953	10.2372	9.40088
2844	ENSMUSG00000021219.17	Rgs6	protein_coding	chr12	82635066	83208830	+	4.39232	2.58496	3.90689	6.9542	6.79442	6.45943	6.75489	5.78136	6.04439	1	2	2	1.58496	1	2	0	0	1.58496	2	0	0	2
10035	ENSMUSG00000037202.7	Prf1	protein_coding	chr10	61133612	61140459	+	6.24793	5.2854	5.64386	6.79442	8.09276	8.69697	8.07146	5.78136	6.10852	1	2.58496	4.08746	3.58496	1	4.24793	3	3	3.16993	3	4.32193	2.58496	3.32193
8750	ENSMUSG00000033107.7	Rnf125	protein_coding	chr18	21077682	21116919	+	10.2009	10.1472	9.74483	9.31288	9.20457	10.0848	10.196	9.44915	9.74819	7.90689	6.53916	6.20945	6.90689	4.64386	6.71425	7.81378	2.58496	6.50779	5.32193	5.42626	6.33985	5.16993
3414	ENSMUSG00000022297.16	Fzd6	protein_coding	chr15	38869429	38901583	+	9.82496	9.78136	9.81378	9.93517	9.59619	8.30378	9.54303	10.4767	10.032	11.5512	11.6027	11.656	11.6004	10.7607	11.7665	11.5003	10.6184	11.2515	11.676	11.0748	10.8727	11.2021
572	ENSMUSG00000003458.13	Ncstn	protein_coding	chr1	171893580	171910362	-	12.3343	12.6062	12.0393	11.7372	11.5132	11.952	12.0168	11.8502	11.7883	13.249	13.2896	13.1259	13.5608	12.917	13.4346	13.4284	12.2384	13.1442	12.9981	12.925	13.0846	12.962
1920	ENSMUSG00000018845.15	Unc45b	protein_coding	chr11	82801376	82834229	+	8.47573	7.60733	7.96	12.2381	12.3867	9.28771	9.50184	8.49985	8.47978	3.58496	4.45943	5.83289	3.45943	6.83289	4.32193	4.32193	6.39232	5	5.2854	3.90689	4.58496	3.32193
9303	ENSMUSG00000034855.14	Cxcl10	protein_coding	chr5	92494497	92496748	-	11.0084	9.92333	9.35315	11.5196	11.5613	9.57175	9.16993	11.3663	11.4409	7.2854	7.19967	9.29462	8.65105	6.16993	6.71425	6.12928	7.62936	7.05528	6.58496	7.98868	7.64386	6.59991
27977	ENSMUSG00000116498.2	Gm38563	lncRNA	chr15	61029718	61037584	+	2.80735	3.58496	5.2854	2	2	2.58496	4.85798	4.75489	5.58496	8.5812	8.53138	7.7879	7.69349	10.8146	7.88264	7.36632	6.02237	9.91737	8.87652	8.59991	10.058	8.0607
25424	ENSMUSG00000108368.2	Gm45053	TEC	chr6	72579987	72582485	-	6.78136	6.2854	5.88264	6.30378	6.33985	6.12928	6.49185	8.07682	7.12928	4.64386	3.80735	3.90689	4.85798	4.85798	4.08746	4.24793	3.32193	5.04439	4.85798	4.75489	4.58496	4.24793
13883	ENSMUSG00000051998.15	Lax1	protein_coding	chr1	133606829	133617846	-	8.80413	7.07682	7.40088	9.24079	8.94251	9.8392	10.1072	7.50779	7.08746	3.16993	4.24793	6.20945	4.9542	5.12928	5.64386	3.45943	3.45943	5.49185	5.35755	5.97728	5.35755	4.9542
17178	ENSMUSG00000074384.5	AI429214	protein_coding	chr8	37460758	37462687	+	6.93074	6.58496	6.65821	4.90689	5.08746	4.58496	6.14975	5.04439	5.24793	7.31288	7.79442	7.8392	7.63662	7.83289	7.9542	7	7.42626	7.73471	8.24793	7.8009	7.88874	7.76155
28562	ENSMUSG00000118153.2	Gm50288	lncRNA	chr18	56753721	56754169	-	2.32193	0	2.32193	2	2.58496	2.80735	3.70044	2.80735	2	0	0	0	0	0	1	0	0	0	0	0	0	0
12263	ENSMUSG00000044244.19	Il20rb	protein_coding	chr9	100339772	100368841	-	6.98868	6.14975	7.10852	8.25267	7.88874	7.60733	8.01681	8.01681	7.64386	14.3967	13.4778	11.7385	13.2556	15.2319	11.4574	12.8961	10.6795	13.7332	8.99435	11.9897	14.5076	13.5764
19487	ENSMUSG00000085133.3	B930095G15Rik	lncRNA	chr14	121486118	121491383	+	8.32643	7.86419	8.48784	7.20945	7.40088	6.40939	6.84549	8.33539	7.15987	9.86109	10.2656	9.44087	10.4491	10.1886	10.5746	10.8041	8.33092	11.2848	10.8154	10.7616	11.0238	11.5435
11665	ENSMUSG00000041794.14	Myrip	protein_coding	chr9	120130579	120303907	+	4.64386	4.90689	5.85798	9.13443	7.87036	6.64386	7.64386	7.3837	6.40939	5.04439	3.16993	2.32193	3.32193	1.58496	1	2	2	2	2	0	1.58496	1
9803	ENSMUSG00000036528.17	Ppfibp2	protein_coding	chr7	107194414	107347790	+	10.3083	10.1561	10.3208	9.75822	9.70563	9.63118	9.77149	10.0348	10.0848	11.8506	11.4491	12.3041	11.5641	11.4083	11.9794	12.5894	10.6874	11.3009	10.6821	11.9207	11.3961	11.4035
513	ENSMUSG00000003123.16	Lipe	protein_coding	chr7	25078952	25098135	-	11.9088	12.0708	11.2697	11.1402	11.5236	10.792	11.0768	10.3332	10.9694	8.87344	8.74819	9.54303	8.92481	8.61102	9.33539	8.70044	8.64386	9.30834	10.9823	9.96578	9.04439	8.97441
13748	ENSMUSG00000051243.15	Islr2	protein_coding	chr9	58103580	58111602	-	6.33985	4.58496	6.04439	8.32193	9.05799	9.93517	10.5245	7.96	8.91588	3	5.16993	4	3	3.45943	3.45943	2	4.24793	2.58496	3.16993	1	2.58496	2.32193
3844	ENSMUSG00000023046.7	Igfbp6	protein_coding	chr15	102052797	102057946	+	11.3371	8.93074	10.3509	13.6659	13.2584	13.0627	13.4345	12.0158	13.3204	4.58496	8.76155	7.94251	3.32193	5.16993	2.80735	3.16993	7.98868	6.12928	5.70044	6.82018	7.8392	5.52356
16964	ENSMUSG00000073414.9	Mpig6b	protein_coding	chr17	35281669	35285160	-	3.90689	3.90689	4.16993	1.58496	2	1	3.45943	3.70044	3.80735	6.04439	5.75489	5.39232	5.80735	6.47573	6.59991	6.06609	6.35755	6.10852	8.10852	7.47573	5.58496	6.26679
28325	ENSMUSG00000117505.2	Gm9993	lncRNA	chr18	7868018	7869113	-	2.80735	2.80735	2	1.58496	3.58496	2.32193	2.58496	2	3.32193	5.24793	5.2854	4.45943	5.58496	4.64386	5.83289	5.80735	3.32193	5.9542	6.08746	4.90689	5.78136	6.42626
55	ENSMUSG00000000318.17	Clec10a	protein_coding	chr11	70047023	70061660	+	10.6671	8.84549	8.9542	11.4414	11.9484	12.8182	12.9196	10.1408	11.9396	2.80735	8.64746	7.67948	3.70044	4.90689	4	2.58496	7.26679	5.85798	3.80735	5.80735	4.45943	6.37504
6643	ENSMUSG00000028955.4	Vamp3	protein_coding	chr4	151131757	151142420	-	11.722	11.5985	11.722	11.623	11.7232	11.8242	11.815	11.7283	12.2246	10.3174	10.9556	11.3393	10.2131	10.2167	10.7465	10.0768	10.7657	10.7879	10.6847	10.7789	10.8074	10.0307
3912	ENSMUSG00000023336.7	Wfdc1	protein_coding	chr8	120393104	120414961	+	6	2.58496	5.58496	10.2656	10.4838	6	6.62936	7.07682	6.47573	1	1.58496	2.58496	1	1	0	0	3.80735	0	0	0	0	0
4213	ENSMUSG00000024340.16	Btnl2	protein_coding	chr17	34573796	34588469	+	4.9542	3.58496	3.45943	6.65821	6.72792	6.72792	7.44294	4.85798	5.64386	1	2.58496	2	0	1	1	1.58496	0	2	2	2.58496	2.58496	2.58496
4733	ENSMUSG00000025337.11	Sbds	protein_coding	chr5	130274572	130284371	-	11.3767	11.2854	10.973	11.1605	11.0614	10.9744	11.2609	11.0238	11.432	10.3531	10.4252	10.6321	10.6804	10.2969	10.255	10.5362	10.7151	10.5038	10.796	10.5245	10.3945	10.3966
12616	ENSMUSG00000045817.9	Zfp36l2	protein_coding	chr17	84491359	84495375	-	13.1621	12.6847	13.8749	12.7793	13.0124	14.1637	14.2592	13.5927	13.1277	11.2726	11.7694	11.3404	12.0049	11.5948	11.4998	11.1984	10.3761	12.2167	11.5732	11.585	12.3373	11.2354
10526	ENSMUSG00000038497.8	Tmco3	protein_coding	chr8	13338190	13372924	+	9.33092	9.5216	8.78136	9.78953	9.76818	9.90989	10.0458	10.0444	9.69174	11.6493	11.5206	12.3149	11.4419	10.6165	12.0314	11.3767	10.1874	11.178	11.8642	11.6059	10.8478	11.2258
6677	ENSMUSG00000029001.16	Fbxo44	protein_coding	chr4	148237257	148244939	-	8.12412	8.06609	7.57743	7.14975	7.07682	5.70044	7.21917	7.56986	7.04439	8.633	9.11894	8.30834	8.9629	9.85331	9.30606	9.25974	9.35094	8.99435	9.29692	9.04439	8.98299	9.07146
9364	ENSMUSG00000035042.3	Ccl5	protein_coding	chr11	83416604	83421344	-	9.03067	7.99435	8.97441	9.87498	10.3815	10.7465	10.3276	9.00843	9.59805	6.75489	6.87036	7.55459	6.65821	4.85798	6.59991	6.79442	7.72792	5.83289	5.32193	6.72792	5.16993	5.83289
13308	ENSMUSG00000049001.6	Ndnf	protein_coding	chr6	65648574	65689310	+	5.32193	4.80735	4.52356	7.75489	8.18488	9.21189	9.71939	8.50383	7.65105	2.32193	3.32193	4.24793	3.90689	2	1.58496	2.58496	1	2	1	3.16993	2.58496	1
1123	ENSMUSG00000008384.9	Sertad1	protein_coding	chr7	27186335	27189741	+	10.716	10.2912	10.3264	12.6092	12.4184	11.4099	11.9359	12.4078	12.6096	8.98299	9.23122	9.49386	9.15482	8.94837	8.56605	8.35755	10.6537	8.74147	9.13699	8.67243	8.64746	8.24793
14464	ENSMUSG00000055301.9	Adh7	protein_coding	chr3	137923521	137939143	+	6.71425	5.24793	6	7.76155	6.94251	8.05528	7.90689	7.62936	7.76818	2.80735	4.08746	3.16993	2	2	2	1	3.32193	2.58496	5.72792	0	1	0
21875	ENSMUSG00000096988.2	A930029G22Rik	lncRNA	chr17	69723655	69746299	-	1.58496	2	1	2	2	1	2.58496	2	1.58496	4.24793	3.90689	3	3.70044	4.52356	3.16993	3.45943	2.58496	3.90689	4.52356	4.58496	4.45943	4.64386
17122	ENSMUSG00000074194.5	Zfp791	protein_coding	chr8	85835182	85849724	-	6.12928	5.85798	6.79442	6	5.78136	5.04439	6.06609	7.31288	6.94251	8.50383	7.96	8.21432	8.01681	8.2854	8.28077	7.81378	6.84549	8.59619	7.7879	8.00562	8.44294	8.24317
26255	ENSMUSG00000110830.2	Gm46218	lncRNA	chr10	29173930	29189821	-	2.80735	1.58496	2	2	2.58496	2.80735	2.58496	2.32193	2.32193	6.75489	6.64386	5.42626	6.32193	4.64386	6.76818	6.64386	2	6.80735	6.39232	6.08746	6.80735	6.33985
5603	ENSMUSG00000027030.16	Stk39	protein_coding	chr2	68040789	68302612	-	11.5053	11.8218	11.3231	9.79604	9.98442	9.8009	10.668	11.4115	11.204	13.0841	13.0504	12.8061	12.8798	12.6179	13.0446	13.4993	12.5885	12.9817	11.7703	12.3276	12.902	13.0987
26760	ENSMUSG00000112503.2	Gm18409	transcribed_processed_pseudogene	chr10	99474584	99477782	-	2.32193	0	0	1	0	0	2	2.32193	1	5	4.08746	5	4.75489	3.16993	3.70044	6.30378	2.58496	3.70044	3.80735	4.52356	4.58496	5.16993
237	ENSMUSG00000001420.14	Tmem79	protein_coding	chr3	88235962	88243455	-	9.18239	9.69349	9.54689	6.50779	7.36632	5.85798	7.84549	9.59991	9.38154	11.8357	11.5118	11.584	12.0875	11.2107	12.6355	12.5046	12.6253	11.3415	11.5236	11.4717	10.9564	12.0597
20978	ENSMUSG00000090919.7	Pabpc4l	protein_coding	chr3	46396632	46402654	-	3.80735	3	5	4.16993	4.39232	4.58496	5.70044	6.20945	5.52356	8.29921	8	6.83289	7.89482	7.54689	7.45121	8.33539	5.80735	8.59246	7.32193	7.11894	8.51175	8.61839
19870	ENSMUSG00000086061.8	Gm13075	lncRNA	chr4	141126140	141138502	+	0	0	0	0	0	0	0	0	0	5.12928	4.45943	3.70044	7.6865	3.32193	2.32193	3.70044	3.58496	4.52356	1.58496	4.08746	3.58496	6.78136
4181	ENSMUSG00000024271.9	Elp2	protein_coding	chr18	24735923	24772564	+	10.5613	10.623	10.6156	10.7074	10.6961	10.9307	11.2119	11.4747	11.0478	11.7091	11.6891	11.7744	11.5167	11.375	11.7065	11.8826	11.412	11.774	11.7048	11.5793	11.7616	11.6742
12061	ENSMUSG00000043259.16	Fam13c	protein_coding	chr10	70276311	70394566	+	8.07146	7.85175	7.60733	9.67772	9.38802	9.29002	9.39446	9.14466	9.01959	5.52356	6.45943	7.69349	5.67243	6.67243	4.70044	4	4.70044	5.93074	5.70044	5.75489	4.75489	4.80735
24890	ENSMUSG00000106820.2	D5Ertd605e	lncRNA	chr5	147355411	147359854	+	3	2.32193	3.16993	3.32193	3.80735	4	3.80735	3.70044	3.80735	5.39232	5.58496	5.80735	5.35755	5.49185	4.85798	5.45943	6.47573	5.55459	4	5.20945	4.90689	5.88264
1525	ENSMUSG00000015354.9	Pcolce2	protein_coding	chr9	95519654	95580149	+	9.16993	7.12928	8.81378	11.4522	11.6188	11.9798	12.2033	10.332	11.3151	4.58496	7.50779	5.16993	3.16993	5.32193	4	2	5.32193	4.58496	1	1.58496	4.39232	2
11647	ENSMUSG00000041741.11	Pde3a	protein_coding	chr6	141194995	141453174	+	8.43045	7.74147	7.71425	10.8368	10.3966	10.3498	10.444	10.1215	9.64024	5.35755	6.35755	6.82018	5.04439	6.02237	4.39232	3.32193	5.58496	3.90689	3.90689	2	5.39232	5
3465	ENSMUSG00000022386.13	Trmu	protein_coding	chr15	85763513	85781595	+	8.34873	8.2384	8.44708	8.01681	8.10852	8.21432	8.37069	8.29462	8.18488	9.16239	9.49185	9.37721	9.12153	10.1085	9.53333	9.33539	8.61839	9.81858	10.1137	9.76818	9.8857	9.67066
8977	ENSMUSG00000033910.14	Gucy1a1	protein_coding	chr3	81999734	82053096	-	8.3966	8.16993	8.90388	11.0189	10.2761	9.84392	10.0808	9.76321	9.92035	6.78136	7.3837	7.89482	6.2854	7.55459	6.02237	6.26679	6.40939	6.89482	6.76818	5.20945	6.35755	5.42626
10532	ENSMUSG00000038508.8	Gdf15	protein_coding	chr8	71082043	71085106	-	10.8368	10.4909	9.01681	8.46761	8.31288	10.6653	8.98014	9.20457	10.2432	5.24793	6.26679	5.61471	6.02237	6.08746	3.90689	3.58496	4.64386	6.47573	2.80735	6.08746	7.60733	5.64386
4866	ENSMUSG00000025597.14	Klhl4	protein_coding	chrX	113384030	113470526	+	6.44294	6.30378	7.40939	9.41363	9.11894	8.27612	8.27146	7.93664	8.19476	4.16993	5.58496	6.39232	3	5.32193	3.58496	4.08746	4.16993	3.32193	3	2.32193	3.58496	2.80735
21093	ENSMUSG00000091549.2	Gm6548	processed_pseudogene	chr17	79158221	79159385	-	8.18982	8.36632	7.8392	8.12412	8.05528	7.88874	8.12928	8.14466	8.36632	9.22641	9.29462	9.47978	9.84392	9.90839	9.31967	9.16993	8.8392	9.74483	9.71425	9.94251	9.75989	9.33316
9063	ENSMUSG00000034175.14	Rhbdd3	protein_coding	chr11	5048926	5056093	+	8.54689	8.71425	8.03892	8.54689	8.76155	7.70736	8.17493	8.23362	8.32193	9.65284	9.2384	9.34207	9.63662	9.60548	9.06609	9.63481	8.82337	9.39232	9.49985	9.34873	9.23122	9.26209
16739	ENSMUSG00000071632.11	2510002D24Rik	protein_coding	chr16	18655328	18658910	+	8.50383	8.35315	8.56605	8.37069	8.68299	7.97154	8.3443	8.35315	8.61839	8.96578	9	9.13699	9.14211	9.71425	9.22882	9.49586	9.27146	9.52943	9.50779	9.4818	9.36851	9.50383
9459	ENSMUSG00000035329.8	Fbxo33	protein_coding	chr12	59247441	59266511	-	9.89633	9.68475	9.95565	10.9293	10.7305	11.0485	11.1886	11.2568	11.432	9.18735	9.41151	9.47776	8.84862	9.03892	9.13955	8.87344	8.34873	9.20457	9.22882	9.37069	9.2854	9.07948
8786	ENSMUSG00000033233.18	Trim45	protein_coding	chr3	100829518	100844236	+	6.79442	6.62936	6.62936	7.78136	7.50779	6.26679	7.33985	7.75489	7.62936	8.40939	8.33539	8.57743	8.19476	8.3966	8.27146	8.56605	8.59991	8.64386	8.06609	8.3443	8.62936	8.27612
16822	ENSMUSG00000072582.10	Ptrh2	protein_coding	chr11	86574811	86583283	+	9.29232	9.13443	9.1472	8.84549	9.10591	8.33539	8.96	9.59991	9.46352	10.6653	10.3219	10.6284	10.3151	9.94398	9.94544	10.5333	10.4094	10.0553	9.7364	9.79604	10.2527	10.1085
13552	ENSMUSG00000050270.13	Tmem220	protein_coding	chr11	66915980	66926138	+	6.04439	5.72792	5.80735	6.71425	6.80735	6.75489	6.39232	6.16993	5.9542	7.74819	7.55459	7.55459	7.91886	7.24793	7.76155	7.78136	6.65821	7.59246	7.63662	7.59991	7.2384	8.15482
11717	ENSMUSG00000041975.18	Mettl8	protein_coding	chr2	70794905	70885927	-	8.5157	8.42206	8.55075	7.93664	8.5157	8.44708	8.633	8.85798	8.80413	9.56605	9.64926	9.44501	9.38154	9.73978	9.61102	9.89482	8.79116	10.0028	9.72962	9.57932	9.86264	9.81698
8791	ENSMUSG00000033256.15	Shf	protein_coding	chr2	122179373	122199643	-	10.1228	10.5304	9.81218	7.15987	7.35755	7.44294	8.23362	9.21917	9.16239	13.2237	12.4971	11.4131	12.6517	13.2537	11.6106	13.5895	12.7863	12.0192	10.7381	11.4089	12.513	12.032
10768	ENSMUSG00000039114.17	Nrn1	protein_coding	chr13	36909335	36919105	-	4.39232	1.58496	4.24793	7.88264	7.41785	6.14975	6.83289	5.70044	5.12928	0	1.58496	1	2	0	0	0	0	2	1	0	0	0
5698	ENSMUSG00000027254.14	Map1a	protein_coding	chr2	121120081	121141313	+	6.85798	6.24793	6.55459	9.90238	9.01123	8.91588	9.16742	8.37938	8.25267	4.08746	5.55459	5.58496	2.32193	4.9542	3.80735	2.80735	5.04439	3.16993	2.80735	3.90689	3.45943	2.80735
3820	ENSMUSG00000023010.16	Tmbim6	protein_coding	chr15	99290763	99307930	+	14.5895	14.8281	14.5615	13.5641	13.6177	13.8539	13.9936	14.1791	14.5324	16.0848	15.6935	15.7422	16.2067	15.9549	16.0311	16.4267	15.5047	15.3832	15.1225	15.2069	15.2695	15.1635
10285	ENSMUSG00000037922.14	Bank1	protein_coding	chr3	135759124	136031827	-	8.19476	7.64386	7.88264	11.0908	10.7356	10.8588	11.4737	8.66178	9.224	4.80735	5.90689	4.52356	1.58496	2.32193	4	2.80735	2	5.9542	5	5.35755	5.16993	6.79442
7251	ENSMUSG00000030111.10	A2m	protein_coding	chr6	121612335	121656186	+	1.58496	1	2.32193	4.85798	4.45943	2.80735	2.32193	3.80735	6.04439	9.97154	11.2414	10.4778	9.74315	6.79442	9.55651	7.83289	9.30834	6.83289	9.00282	8.07682	6.58496	9.46557
12562	ENSMUSG00000045569.8	Mc2r	protein_coding	chr18	68539978	68562391	-	2.32193	2.32193	2.80735	3.58496	3.58496	4.24793	4.58496	1.58496	4.24793	0	1.58496	2.32193	0	0	0	0	0	0	0	0	0	0
19519	ENSMUSG00000085207.2	Gm11767	lncRNA	chr11	119826629	119833524	-	2	2.58496	2.80735	1.58496	2.80735	3.45943	3.32193	2.58496	3.32193	6.49185	5.70044	4.16993	5.61471	7.05528	5.08746	6.35755	4.32193	6.76818	5.42626	4.70044	6.70044	6.18982
15987	ENSMUSG00000065599.4	Mir23b	miRNA	chr13	63448298	63448371	+	0	1	1	1	1	1	2	2.32193	1	3.90689	5.24793	3.45943	5	5.45943	6.79442	3	4.32193	5.49185	6.44294	5.64386	4.32193	6.47573
17558	ENSMUSG00000076652.5	Ighv7-3	IG_V_gene	chr12	114116800	114117264	-	11.2174	8.41363	9.96723	6.16993	3.45943	5	4.75489	4.45943	7.3837	1.58496	2.32193	2.58496	0	0	0	1	0	0	1.58496	0	1	0
17809	ENSMUSG00000078700.11	D030028A08Rik	lncRNA	chr11	96807096	96855886	+	6.40939	7.04439	7.2854	6.70044	6.40939	6.62936	7.16993	7.33092	6.75489	8.87652	8.67596	8.92184	8.21432	8.35755	8.79116	8.99152	6.98868	9.41363	8.76155	8.66534	9.58308	8.96867
4540	ENSMUSG00000024968.15	Rcor2	protein_coding	chr19	7244690	7252590	+	5.72792	4.80735	5.70044	5.97728	6.06609	6.18982	6.50779	6.55459	5.49185	8.55842	9.24317	8.86419	7.99435	8.87652	7.94837	8.05528	8.08215	9.28309	7.69349	7.61471	9.88111	7.59991
116	ENSMUSG00000000731.16	Aire	protein_coding	chr10	77865856	77879444	-	3.16993	2	4.45943	4	3.16993	3	3.80735	4.08746	2.80735	7.78136	5.88264	5.78136	8.29002	7.2384	5.9542	8.22882	5.04439	8.06609	6.55459	7.02237	8.03892	7.92481
3657	ENSMUSG00000022711.17	Pmm2	protein_coding	chr16	8455538	8480331	+	10.6768	10.7566	10.6768	9.9571	10.0914	10.3365	10.5265	10.128	10.3923	10.9801	10.9366	11.1997	11.1978	11.3891	11.1561	11.0614	11.1542	11.3487	11.4014	11.357	11.2755	11.2491
10770	ENSMUSG00000039116.8	Adgrg6	protein_coding	chr10	14278327	14421403	-	7.6865	7.25739	8.56605	10.0471	9.77808	10.1573	10.4115	10.1724	9.75989	13.086	12.5548	11.8277	12.3026	12.145	12.8492	13.4015	10.4939	12.7387	12.9753	12.1808	12.4656	12.0664
1616	ENSMUSG00000015981.13	Stk32c	protein_coding	chr7	138683554	138793223	-	5.24793	4.08746	4.75489	6.53916	6.58496	6.71425	6.40939	5.58496	5.75489	1.58496	3.45943	4.24793	2.80735	3.16993	2	1.58496	3.16993	2.58496	3	2.58496	2.32193	1.58496
7696	ENSMUSG00000030990.19	Pgap2	protein_coding	chr7	101859415	101887774	+	10.1459	10.3242	10.1972	9.53528	9.53138	9.94544	9.54496	9.78463	10.0279	11.0375	10.4553	10.8549	10.9241	10.5362	10.8289	11.1774	10.6321	10.774	11.1618	10.8719	10.7108	10.545
19830	ENSMUSG00000085962.9	Gm16984	lncRNA	chr13	35147965	35174435	+	4.32193	2.80735	2.58496	2.80735	2.80735	3	3.32193	2.32193	3	4.80735	5.45943	4.08746	4.52356	5.42626	5.39232	6.65821	4.58496	5.39232	4.90689	4.85798	5.35755	6.37504
24656	ENSMUSG00000106157.2	4930555A03Rik	lncRNA	chr3	150999763	151002278	+	3.90689	3	2.32193	4.64386	4.80735	5.88264	6.02237	3.80735	4	0	2	1.58496	1	1	1	0	2	0	0	1	1	2.32193
8335	ENSMUSG00000032186.16	Tmod2	protein_coding	chr9	75472903	75518607	-	7.97728	7.07682	8.09803	11.0105	10.4929	10.0539	10.4367	10.207	9.75489	5.04439	6.55459	6.49185	6.2854	5.35755	6	4.85798	6.08746	5.90689	6.33985	5.88264	6.32193	5.24793
12393	ENSMUSG00000044770.15	Scml4	protein_coding	chr10	42736366	42836776	+	9.43254	8.79442	8.72792	9.14975	9.42836	10.668	10.8154	10.3106	8.97441	11.4656	11.4712	11.0661	11.7266	12.168	11.8853	11.7343	10.5971	11.9513	11.7595	11.821	11.9614	12.4843
13453	ENSMUSG00000049755.15	Zfp672	protein_coding	chr11	58205940	58221165	-	9.13443	9.224	8.89178	9.40727	9.66178	8.62571	9.05528	9.07948	8.94544	9.84392	9.99152	10.0471	9.89633	10.268	10.4284	10.2082	9.59059	10.4189	10.4398	10.268	10.3998	10.2444
25036	ENSMUSG00000107201.2	5930420M18Rik	TEC	chr5	31054644	31056924	+	4.45943	4.90689	4.64386	2.80735	3.58496	3	3.70044	5.39232	4.85798	6.35755	6.20945	6.32193	6.44294	6.82018	6.44294	6.59991	5.39232	7.54689	7.21917	7.08746	7.64386	7.18982
857	ENSMUSG00000005696.12	Sh2d1a	protein_coding	chrX	41591330	41618207	+	4.70044	4	4.58496	6.14975	6.61471	7.63662	7.10852	3.45943	4.58496	1	2.32193	3.45943	0	1	0	1.58496	0	1.58496	1.58496	2.58496	1.58496	0
7815	ENSMUSG00000031273.17	Col4a6	protein_coding	chrX	139948399	140257072	-	10.858	10.7142	9.71768	8.98299	9.27146	8.00562	9.97441	11.6795	9.90388	12.9359	12.5798	11.9975	12.5637	12.3451	12.7004	12.9318	11.2033	12.7326	13.1646	12.0372	12.8059	12.6239
8685	ENSMUSG00000032890.18	Rims3	protein_coding	chr4	120712013	120753776	+	6.79442	6.50779	7.40939	5.85798	6	7.03342	7.5157	8.48382	7.6865	9.13443	9.6987	8.37938	9.07948	9.95855	10.6653	10.3106	8.47978	10.9061	9.25974	9.72962	10.5868	9.73132
22323	ENSMUSG00000097877.3	Gm26703	lncRNA	chr5	104257083	104267553	+	2	1	2.32193	4.08746	3.32193	3.70044	3.58496	2.32193	1.58496	5.97728	6.35755	4	6.71425	6.74147	6.61471	5.49185	5.32193	6.30378	7.45943	5.16993	6.20945	5.70044
14362	ENSMUSG00000054708.18	Ankrd24	protein_coding	chr10	81464374	81483444	+	7.93074	7.52356	8.5157	8.29002	8.2384	7.24793	7.88264	8.2854	7.70736	11.258	10.4808	10.2131	10.6742	12.7087	10.7108	10.9851	9.03892	11.8914	10.9535	11.3848	11.7296	11.4686
10607	ENSMUSG00000038668.15	Lpar1	protein_coding	chr4	58435255	58553898	-	9.90087	9.59805	8.96	10.7065	10.6257	10.8424	11.2538	10.4398	10.5821	8.57743	7.57743	7.66534	7	6.06609	4.32193	7.65821	7.13955	5.39232	4.08746	4.70044	5.2854	5.2854
698	ENSMUSG00000004565.16	Pnpla6	protein_coding	chr8	3565384	3594267	+	10.0688	10.0888	9.79604	9.94983	9.89026	10.0861	10.5304	9.93664	9.3837	11.1911	11.3112	11.3078	11.4635	11.7789	11.8978	10.6609	10.2609	11.7275	12.1715	11.8868	11.7936	11.6618
6726	ENSMUSG00000029086.16	Prom1	protein_coding	chr5	44150962	44259374	-	7.7211	6.70044	5.08746	10.0265	8.74147	8.03342	9.02237	8.98014	6.6865	13.14	12.9692	14.1911	12.0738	10.3597	13.8384	13.9784	11.1092	11.7147	11.4564	13.8793	11.0126	12.3041
235	ENSMUSG00000001418.14	Glmp	protein_coding	chr3	88232330	88238620	+	12.2533	12.4115	11.1157	10.8642	10.9858	11.4533	11.3559	10.9794	11.4502	13.0612	12.9812	12.8574	13.4211	13.0308	12.9769	13.3667	13.3292	12.6339	12.445	12.4612	12.4974	12.5531
7457	ENSMUSG00000030532.7	Hddc3	protein_coding	chr7	79992852	80000295	+	7.56986	7.32193	6.87036	7.62205	8.04985	6.67243	7.14975	7.62936	7.53916	8.53138	8.41363	8.17493	8.44708	8.82018	8.55842	8.84862	8.65821	8.59619	8.16993	8.20945	8.30834	8.74147
12114	ENSMUSG00000043518.8	Rai2	protein_coding	chrX	160500065	160562492	+	7.79442	7.2384	7.44294	9.10591	9.10852	7.24793	7.87652	8.33985	7.85175	5.70044	6.42626	6.24793	5.72792	5.52356	5.85798	5.72792	7.2854	5.85798	5.45943	4.9542	5.32193	4.45943
12797	ENSMUSG00000046687.7	Gm5424	processed_pseudogene	chr10	61906902	61908141	+	2	1	3	1.58496	2	2.80735	1.58496	1.58496	1.58496	4.85798	4.85798	4.85798	3.70044	3.58496	4.39232	4.08746	5.04439	4.39232	2.58496	3.80735	4.70044	3.32193
279	ENSMUSG00000001657.8	Hoxc8	protein_coding	chr15	102899039	102902543	+	6.39232	5.35755	5.16993	8.01681	7.45943	8.03342	7.94251	7.05528	7.20945	1.58496	4.32193	4.52356	1.58496	0	1.58496	1.58496	5.08746	3.90689	1	1	1.58496	2.80735
2493	ENSMUSG00000020601.9	Trib2	protein_coding	chr12	15841728	15866923	-	9.66178	8.57365	9.51373	10.007	9.96578	10.7465	10.8887	9.8009	8.79766	11.7313	12.245	12.9148	11.8467	12.6985	11.8657	10.8455	11.4914	12.236	12.0458	11.6826	12.6815	11.5182
3279	ENSMUSG00000022044.15	Stmn4	protein_coding	chr14	66581745	66599129	+	4.64386	1.58496	4.90689	6.96578	7	7.40088	7.89482	7.20945	7.46761	0	2.32193	2.32193	1.58496	1	1	0	2	1	2.32193	2	1	1.58496
10358	ENSMUSG00000038077.8	Kcna6	protein_coding	chr6	126685292	126717637	-	4.52356	4.32193	3.45943	8.32643	7.50779	5.12928	6.83289	6.20945	4.32193	8.35755	11.4589	8.92184	9.49586	10.2527	11.2009	9.61102	10.8289	10.0196	9.77643	9.57932	8.82972	9.99152
25377	ENSMUSG00000108242.2	9330118I20Rik	lncRNA	chr6	63225478	63234609	-	0	0	0	0	0	0	0	0	0	3.90689	5.45943	2.32193	2.32193	7.17991	4.16993	3.58496	3.32193	5.80735	4.58496	4	5.08746	4.85798
13651	ENSMUSG00000050777.8	Tmem37	protein_coding	chr1	119995107	120001804	-	7.16993	6.04439	6.50779	7.61471	8.35755	8.65105	9.0954	7.43463	7.94837	10.5887	12.0289	10.7912	12.2998	10.9629	11.1137	10.9061	11.577	10.8611	8.7039	9.95274	10.4325	11.6334
14547	ENSMUSG00000055799.14	Tcf7l1	protein_coding	chr6	72603361	72766237	-	9.97154	10.42	10.5469	10.0417	9.80735	9.76818	10.3004	10.5018	10.5236	7.62936	7.84549	7.97154	8.55842	8.22882	7.37504	8.15482	8.53528	8.73809	7.5157	6.91886	8.80413	6.45943
6545	ENSMUSG00000028788.15	Ptp4a2	protein_coding	chr4	129705012	129743796	+	12.9076	12.6022	12.7536	13.9959	14.0423	13.6774	13.6771	13.411	13.5985	11.5088	12.3058	12.4757	11.6239	11.2556	11.9549	11.5333	12.0206	11.9936	11.9593	12.1421	11.948	11.5999
2121	ENSMUSG00000019932.9	Kera	protein_coding	chr10	97442741	97449554	+	3.16993	1.58496	2.58496	6.42626	5.97728	4.08746	5.45943	8.07146	8.59246	0	0	0	0	0	0	0	0	0	0	0	0	0
12970	ENSMUSG00000047446.19	Arl4a	protein_coding	chr12	40055446	40088024	-	10.8611	10.7781	12.061	10.5575	10.6627	10.5038	10.6821	10.3718	11.1331	9.17243	8.87652	9.47776	9.18735	8.71768	9.51373	9.07948	9.45327	9.13186	9.84235	8.59619	8.87958	9.45943
25088	ENSMUSG00000107369.2	Gstm2-ps1	processed_pseudogene	chr5	116770967	116771623	-	2.80735	2	2.32193	4	4.08746	3.90689	4.45943	3.45943	3.32193	1	1.58496	1	1	0	0	0	1.58496	0	1	1.58496	1	1.58496
14975	ENSMUSG00000058569.9	Tmed9	protein_coding	chr13	55721545	55745510	+	12.4755	12.7899	12.5008	12.0382	11.8494	12.1963	12.1904	12.6255	12.7017	13.8409	13.7938	13.9071	13.9763	14.0251	13.4663	13.3134	13.6108	13.2936	13.0215	13.0116	13.4297	13.0715
20777	ENSMUSG00000090019.6	Gimap1	protein_coding	chr6	48715988	48720729	+	7.20945	6.20945	6.76818	9.03342	8.99718	9.77479	10.0293	7.42626	6.90689	3.58496	4.39232	6.04439	3.32193	5.24793	4.45943	4.32193	5.20945	4.39232	4.52356	5.2854	3.90689	4.70044
6845	ENSMUSG00000029281.14	Smr2	protein_coding	chr5	88234415	88256912	+	0	0	1	0	0	1	1	1	1	3.80735	6	3.32193	3.90689	7.8009	4.70044	4.64386	3.45943	5.39232	5.39232	5.20945	4.70044	4.16993
8809	ENSMUSG00000033323.15	Ctdp1	protein_coding	chr18	80451174	80512910	-	9.54689	9.59619	9.48985	9.73978	9.81858	10.5517	10.5517	10.3707	10.4584	8.40939	8.56224	9.05257	8.74147	8.26209	8.72792	8.53916	8.92778	8.6865	8.98584	8.98584	8.8009	8.90989
7721	ENSMUSG00000031075.20	Ano1	protein_coding	chr7	144142286	144305711	-	12.1759	12.3837	14.2418	11.6188	11.294	10.268	12.67	13.7707	13.4582	16.2582	15.857	15.2014	15.6707	15.2722	16.4178	16.8803	13.8565	15.7565	15.5258	15.3389	15.5903	15.5005
13945	ENSMUSG00000052371.6	Hoxd3os1	lncRNA	chr2	74533592	74546474	-	3.80735	3.58496	4.16993	6.55459	7.40088	5.72792	5.93074	4.85798	5.24793	1.58496	2.58496	2	2.32193	3	0	0	2.80735	0	1	0	0	1
6186	ENSMUSG00000028152.11	Tspan5	protein_coding	chr3	138447956	138613666	+	8.87652	8.60733	8.86728	9.70563	9.70563	10.218	10.4898	10.1215	9.9571	11.5324	12.5333	11.357	11.3918	11.3982	11.3134	11.021	11.0987	11.7549	11.2414	10.7356	11.809	11.1655
22277	ENSMUSG00000097784.2	A430105J06Rik	lncRNA	chr1	186481593	186485118	+	2	3.45943	3.70044	2.32193	2.80735	2.58496	2.80735	3.32193	2.58496	5.04439	6.16993	5.12928	5.55459	7.30378	5.12928	5.39232	4.24793	6.12928	6.10852	5.97728	6.96578	5.45943
25200	ENSMUSG00000107728.2	Gm38910	lncRNA	chr6	134582197	134584644	-	8.54689	8.89178	8.56224	6.42626	6.14975	6.35755	7.43463	7.90689	7.70736	10.5018	10.0224	9.70908	10.7108	10.2515	10.9751	10.6411	9.44708	10.4263	9.89026	10.0526	9.74819	9.88874
22321	ENSMUSG00000097875.3	Gm26704	lncRNA	chr15	38866680	38869580	-	2.58496	2.32193	2.80735	3.32193	1	0	3	3	2	5.04439	5.16993	4.85798	5.55459	5.88264	5.42626	5.49185	4	5.80735	6.58496	5.32193	4.85798	6.85798
3525	ENSMUSG00000022483.18	Col2a1	protein_coding	chr15	97873483	97902576	-	1.58496	0	2.80735	3.90689	3.90689	3.16993	2.32193	4.70044	3.32193	10.4696	10.7423	11.2009	8.27612	8.76818	11.4051	6.44294	11.0175	10.9129	7.81378	8.90388	10.3815	5.12928
2281	ENSMUSG00000020225.11	Tmbim4	protein_coding	chr10	120037495	120060822	+	11.4263	11.4486	10.5147	10.42	10.3174	10.1687	10.2877	10.151	10.5651	12.0053	11.8819	12.1858	12.2966	12.5409	11.6939	12.1134	12.0179	11.7561	11.6475	11.6484	11.5962	11.656
16742	ENSMUSG00000071637.6	Cebpd	protein_coding	chr16	15705150	15708895	+	12.5758	12.2158	12.4278	11.4564	12.1849	11.0063	12.1523	12.793	13.278	8.25267	9.57932	9.17243	11.0451	8.6865	8.58871	8.27612	10.6366	8.81057	9.64746	9.18735	8.70736	10.4471
18096	ENSMUSG00000080316.12	Spaca6	protein_coding	chr17	18047420	18063271	+	9.07414	8.40939	8.23362	7.84549	7.53916	7.5157	7.6865	8.84235	6.76818	10.9513	11.0389	10.2958	10.6978	11.5103	11.0708	10.9651	9	11.741	12.5703	11.8734	11.9697	12.0651
16927	ENSMUSG00000073139.10	Tmem185a	protein_coding	chrX	69503359	69520786	-	9.71939	9.67596	9.59059	10.1254	10.1137	9.69174	9.93221	9.86882	9.84078	11.4383	11.4404	11.2773	11.5812	11.0761	11.4089	11.656	10.978	10.8463	10.3794	10.3554	10.6786	10.5187
24641	ENSMUSG00000106103.2	Gm43081	TEC	chr5	108459236	108460615	-	1.58496	2	2	1	1.58496	1	0	1.58496	1	4.08746	4	4.75489	4.16993	5.90689	4.64386	4	2.58496	5.04439	5.85798	5.42626	6.12928	5.08746
16207	ENSMUSG00000067610.2	Klri1	protein_coding	chr6	129674181	129694095	-	4.16993	3	3.45943	5.49185	4.90689	5.85798	5.72792	4.64386	6.16993	1	2.58496	3.32193	0	1	1	0	1.58496	1.58496	0	0	1.58496	1.58496
12600	ENSMUSG00000045744.12	Bricd5	protein_coding	chr17	24692858	24694443	+	5.70044	5.67243	5.88264	3.32193	3.32193	3.32193	4.85798	5.97728	6.22882	8.88874	8.21432	7.09803	9.18488	9.71768	9.39017	9.33316	8.84862	8.71768	6.6865	7.91886	8.8009	8.01681
15235	ENSMUSG00000060275.15	Nrg2	protein_coding	chr18	36150705	36330433	-	6.79442	5.83289	6.6865	5.93074	6.33985	5.90689	7.06609	8.08746	7.2384	10.5236	10.0674	8.76155	10.3945	9.71939	9.79279	10.6064	8.09803	9.76155	7.62205	8.53528	9.56796	9.33539
17508	ENSMUSG00000076536.4	Igkv4-86	IG_V_gene	chr6	68887395	68887957	-	2	5.52356	2.58496	6.74147	6.44294	3.45943	2.32193	2.32193	6.61471	0	0	0	0	0	0	0	0	0	0	0	0	0
16828	ENSMUSG00000072596.5	Ear2	protein_coding	chr14	44340111	44340991	+	7.79442	6.37504	6.16993	7.82018	9.39017	10.2009	10.6036	7.12928	8.5157	2.32193	4.08746	4.16993	1.58496	3	2.32193	0	4.08746	4.39232	3.45943	4	3.70044	5.88264
6210	ENSMUSG00000028191.12	Bcl10	protein_coding	chr3	145628559	145640111	+	11.1586	10.8146	11.5289	10.9564	10.9809	11.5226	11.6225	11.6271	12.0941	9.99294	10.2312	10.5925	10.2396	9.61655	10.0471	10.1997	10.2981	10.1319	10.1674	10.0539	10.021	9.77479
345	ENSMUSG00000002020.16	Ltbp2	protein_coding	chr12	84829986	84923306	-	8.76818	9.40939	10.0741	10.6175	10.1007	8.63662	10.9469	12.2164	9.97298	13.6569	14.2523	13.4111	14.3929	14.4448	15.4873	15.1419	13.5495	13.5111	12.695	13.103	12.9576	13.3216
12615	ENSMUSG00000045813.8	Gm9801	lncRNA	chr7	61744254	61859227	-	1.58496	2	1	3.58496	2.58496	2.80735	2.32193	3.16993	1.58496	0	0	0	1	0	0	0	0	0	0	0	0	1.58496
9933	ENSMUSG00000036923.13	Stox1	protein_coding	chr10	62494822	62561907	-	4.58496	4.64386	5.90689	4.64386	5	4.9542	6.08746	6.47573	6.26679	1	2.80735	3.80735	1	3.58496	2.58496	2	2.32193	3.16993	2.32193	1	1	2.32193
21463	ENSMUSG00000094134.3	Ighv5-15	IG_V_gene	chr12	113790266	113790749	-	2.32193	1	1.58496	4.24793	2.32193	3.16993	1.58496	3.32193	1	0	0	0	0	0	0	0	0	0	0	0	0	0
24239	ENSMUSG00000104969.2	Gm43445	lncRNA	chr3	143902933	143905023	-	3.58496	2.80735	4.39232	4.80735	4.24793	4.45943	5.64386	5.64386	4.39232	8.09803	8.43463	6.32193	7.97728	7.41785	8.26209	9.24317	5.61471	8.42626	7.93664	7.57743	8.74819	9.09276
15676	ENSMUSG00000063297.8	Luzp2	protein_coding	chr7	54485246	54918633	+	5.42626	5.83289	6.72792	6.45943	6.33985	4.39232	7.04439	7.90689	7.62936	10.0808	10.6847	8.81057	9.75154	9.09011	10.933	12.0077	8.69697	10.2633	9.32643	9.73978	8.89785	11.7334
16557	ENSMUSG00000070520.5	Nsmce3	protein_coding	chr7	64516800	64522745	-	9.29692	8.81378	8.82655	8.49185	8.80735	8.73471	9.04985	9.00843	9.14466	10.0782	9.8857	9.97585	10.1886	9.3966	9.74987	10.0224	9.92926	9.70908	9.44501	9.35535	9.75489	9.63844
11117	ENSMUSG00000040102.11	Klhl42	protein_coding	chr6	146992877	147014276	+	8.46761	8.56605	8.69697	8.43463	8.65105	9.12928	9.67948	9.54689	8.93664	10.7039	10.5488	10.5157	10.2691	10.3565	10.3641	10.8218	9.47168	10.93	9.80574	10.1984	11.0741	10.2946
1331	ENSMUSG00000012123.18	Crybg2	protein_coding	chr4	133788126	133819815	+	6.59991	6.74147	6.08746	5	4.58496	5.97728	6.22882	6.45943	6.08746	7.33092	8.01681	7.85798	7.76818	8.26679	8.43045	7.61471	7.88264	8.27146	8.40939	7.61471	8.06609	6.98868
10567	ENSMUSG00000038570.16	Saxo2	protein_coding	chr7	82282168	82297736	-	4.16993	3.80735	3.58496	5.45943	5.61471	4.80735	5	5.35755	5.16993	6.89482	6.61471	6.67243	6.90689	7.30378	6.83289	6.97728	5.72792	7.45943	7.82655	6.98868	7.16993	7.25739
12693	ENSMUSG00000046196.5	Ttc39d	protein_coding	chr17	80514889	80525365	+	0	0	0	1	0	0	0	1	0	3.45943	4.64386	3	3.90689	2.58496	3	2	2	3.80735	1	2.32193	3.32193	3
26098	ENSMUSG00000110424.2	1700012D14Rik	lncRNA	chr7	110682271	110721891	-	5.20945	4.52356	4.52356	5.16993	5.61471	4.32193	5.20945	4.16993	4	7.04439	7.01123	6.47573	7.39232	7.16993	7.15987	6.9542	5.80735	7.45121	7.97728	7.46761	7.39232	8.09803
20679	ENSMUSG00000089753.10	Cd300ld2	protein_coding	chr11	114901161	114907019	-	3.80735	1	3	4.16993	4.85798	5.61471	5.24793	4.24793	4.39232	1	0	0	1	0	1	1.58496	0	0	1.58496	0	0	2
4305	ENSMUSG00000024521.9	Pmaip1	protein_coding	chr18	66591604	66598636	+	9.95565	8.81057	9.08215	10.5392	10.9233	11.1561	11.1331	9.90087	10.6457	6.56986	7.86419	8.33092	8.55075	6.59991	7.20945	5.85798	7	7.49185	7.34873	8.60363	8.43879	7.10852
11011	ENSMUSG00000039783.16	Kmo	protein_coding	chr1	175447947	175489682	+	7.17991	5.90689	6.02237	9.33539	9.24793	9.55267	9.94837	6.96578	8.13955	3.32193	5.24793	5.20945	3.32193	3	4	3.58496	4	4.45943	4.58496	5.35755	4.16993	5.24793
24864	ENSMUSG00000106735.2	A330058E17Rik	TEC	chr5	74332822	74336711	-	1	1	1	0	1	0	1	2.32193	1	4.08746	4.24793	4	2.58496	3.16993	4.39232	2.80735	2.80735	5.45943	3.32193	3.70044	4.45943	2.32193
28668	ENSMUSG00000118487.2	Gm50464	unitary_pseudogene	chr8	85392074	85395374	+	3	2.80735	1.58496	2.80735	3.32193	1.58496	1.58496	2.80735	2	5.16993	4.64386	4.39232	4.70044	4.70044	5.16993	4.16993	3	5.2854	5.32193	4.9542	5.58496	5
8203	ENSMUSG00000031949.18	Adat1	protein_coding	chr8	112693540	112718934	-	6.89482	6.32193	7.14975	6.74147	6.87036	6.20945	6.83289	7.49985	6.71425	8.40939	8.12928	8.27612	8.32193	8.82337	8.58496	8.14466	7.21917	8.97154	9.2738	8.98868	9.36413	9.10066
5552	ENSMUSG00000026938.11	Fcna	protein_coding	chr2	25514678	25518042	-	9.71768	8.26679	7.45943	10.9024	11.0028	11.8857	12.6593	9.20945	10.5661	3.16993	7.65821	5.64386	2.80735	4.08746	3.70044	2	6.79442	4.52356	1	3.80735	4.32193	6.08746
23511	ENSMUSG00000102813.2	Gm37795	TEC	chr4	150152996	150155454	+	6.87036	5.52356	4.45943	2.80735	3	5.55459	4	4.52356	3.90689	8.79116	9.52748	9.40301	7.90087	10.668	8.76155	8.79766	6.53916	10.8796	9.93369	10.0728	11.0921	8.29462
16220	ENSMUSG00000067722.5	BC003965	protein_coding	chr17	25403528	25406636	+	9.43045	9.45943	9.42417	9.41785	9.78463	8.54689	9.04439	9.28309	9.41785	10.1072	10.2842	10.3531	10.1059	10.66	10.0251	9.85487	10.2562	10.4315	10.3685	10.2912	10.5925	10.2288
2114	ENSMUSG00000019913.5	Sim1	protein_coding	chr10	50770850	50865248	+	2.32193	2	1.58496	6.67243	4.90689	2.58496	3.32193	4	3.16993	0	1	0	0	0	0	0	0	0	0	0	0	0
817	ENSMUSG00000005465.10	Il27ra	protein_coding	chr8	84756923	84769218	-	7.25739	6.50779	6.93074	9.45327	9.74819	10.8626	10.7993	8.16491	8.01123	3	4.08746	5.83289	3.80735	4.90689	4.58496	3.32193	5.58496	5.04439	5.08746	6	4	4.70044
2737	ENSMUSG00000021007.15	Spata7	protein_coding	chr12	98594416	98636074	+	7.03342	6.84549	6.96578	7.01123	6.9542	6.33985	7	7.52356	7.15987	7.49985	7.77479	7.93664	7.84549	8.43463	8.06609	8.02791	7.34873	7.94837	8.37069	8.14975	7.92481	8.02791
15122	ENSMUSG00000059555.7	Tor4a	protein_coding	chr2	25082978	25086898	-	9.50184	9.70563	8.93958	9.44087	9.51767	10.1254	10.1408	9.18488	9.02791	11.4919	11.4083	11.4988	11.6221	10.1447	11.7557	11.8455	10.7499	10.7591	11.168	11.0974	10.5255	11.1687
3140	ENSMUSG00000021782.15	Dlg5	protein_coding	chr14	24184021	24295988	-	9.81378	9.69	9.57365	9.97728	9.73978	9.48382	10.42	11.0056	10.0362	11.286	11.2544	11.2668	11.4944	11.5309	12.1889	12.4502	10.4553	12.0039	11.8978	11.8922	11.7279	12.1098
15357	ENSMUSG00000061171.16	Slc38a11	protein_coding	chr2	65146774	65194378	-	3.80735	4.08746	3.90689	6.96578	5.72792	4.90689	4.58496	5.16993	2	1	0	0	1	1	3.32193	0	0	1.58496	1	1	0	0
12597	ENSMUSG00000045730.5	Adrb2	protein_coding	chr18	62310887	62313030	-	9.44708	9.2503	9.53333	10.7262	10.7507	10.5868	10.6821	9.76155	9.98299	7.48382	8.07146	6.44294	8.86728	8.56986	7.24793	6.89482	6.98868	8.03342	7.91289	7.20945	8.09803	6.87036
28256	ENSMUSG00000117341.2	Gm34684	lncRNA	chr17	9924271	9945290	-	0	0	2	0	1.58496	0	1	0	1.58496	4.52356	5.12928	3	3.16993	4.52356	2.80735	2	4	4.52356	2.32193	3.45943	4.45943	4.08746
27836	ENSMUSG00000115767.2	Gm10366	lncRNA	chr14	54700499	54702199	-	3.90689	4	2.80735	2	2.58496	2.58496	4	3.16993	2.80735	4.45943	5.80735	5.55459	5.35755	5.2854	5.58496	4.08746	4.24793	5.08746	5.88264	5.61471	5.83289	5.49185
10093	ENSMUSG00000037358.7	Dipk2b	protein_coding	chrX	18281120	18327636	-	6.40939	6.70044	6.33985	9.09803	8.23362	8.49185	8.82972	7.55459	6.88264	2.32193	4.16993	5.72792	3.32193	4.85798	4.24793	4.64386	3.80735	3.45943	3.32193	2.80735	2	1.58496
650	ENSMUSG00000004098.8	Col5a3	protein_coding	chr9	20681346	20726363	-	11.2854	10.4315	11.4507	13.3591	13.3799	13.923	13.9787	13.4298	13.7462	8.87344	9.49586	9.86264	7.9542	10.4051	7.82018	7.57743	8.45533	7.74819	7.22882	7.13955	8.41785	7.40088
9536	ENSMUSG00000035594.11	Chrna5	protein_coding	chr9	54888164	54915063	+	3	1	1.58496	4.32193	4.24793	4.39232	4.75489	2.80735	3.90689	0	0	1	1	1	0	0	0	1	1	0	0	0
10667	ENSMUSG00000038828.14	Tmem214	protein_coding	chr5	31025356	31036524	+	11.5048	11.8773	11.6087	10.8788	10.8202	11.0532	11.2137	11.1491	11.2674	12.6353	12.3208	12.421	12.384	12.5241	12.0755	11.8384	12.2201	12.2393	12.1583	12.0597	12.2101	11.7356
11378	ENSMUSG00000040797.17	Iqsec3	protein_coding	chr6	121349892	121450637	-	4	3	2.80735	5.90689	6.97728	5.45943	5.85798	3.58496	3.80735	1	1	1	0	1.58496	1	0	2.58496	0	0	0	0	1
3961	ENSMUSG00000023886.11	Smoc2	protein_coding	chr17	14499768	14625052	+	10.9873	10.4073	10.9658	12.3693	12.6731	12.3963	12.9899	11.115	11.7121	5.55459	8.81378	9.28771	6.67243	6.26679	10.643	5.80735	7.54689	5.58496	7.20945	8.63662	5.64386	6
1827	ENSMUSG00000018341.13	Il12rb2	protein_coding	chr6	67268302	67353172	-	5.97728	5.32193	5.35755	5.90689	7.02237	7.20945	6.70044	6.40939	7.49985	2.58496	2.80735	4.32193	3.80735	1	3.16993	2.32193	0	3.32193	3.32193	4.45943	3.45943	3.32193
9420	ENSMUSG00000035215.10	Lsm7	protein_coding	chr10	80688655	80691043	-	5.16993	4.75489	4.70044	4.58496	5.24793	5.35755	6	5.70044	4.9542	6.97728	7.49185	7.34873	7.04439	8.82655	7.2854	7.33092	6.44294	8.33539	8.39232	8.41785	8.7039	8.18488
2548	ENSMUSG00000020689.5	Itgb3	protein_coding	chr11	104498826	104561302	+	8.92778	8.20457	8.78136	10.5488	10.3663	10.8773	11.0546	10.4574	10.3663	12.7661	13.1228	11.4099	12.3049	13.3986	13.8416	13.1416	11.8254	13.5308	13.386	12.2577	13.7207	11.9744
12760	ENSMUSG00000046516.11	Cox17	protein_coding	chr16	38167353	38173125	+	8.42626	8	7.36632	8.34873	8.6865	7.86419	7.82655	7.43463	7.72792	9.67948	9.44915	9.35755	9.81218	9.8009	9.36632	9.71596	8.61102	9.82496	9.77314	9.59619	9.96	9.77314
18004	ENSMUSG00000079481.12	Nhsl2	protein_coding	chrX	100892991	101135661	+	8.89178	8.66178	8.73471	10.5382	10.2738	10.3049	11.151	10.1357	9.56796	7.56224	7.53138	7.54689	7.08746	7.59991	6.67243	8.04985	6.32193	8.08215	7.83289	8.18982	7.53138	8.10852
10746	ENSMUSG00000039065.12	Atpsckmt	protein_coding	chr15	31601998	31621373	+	8.71425	8.92778	8.62571	8.51964	8.90689	8.29462	8.54303	8.44294	8.3443	9.63118	9.33316	9.66	9.81378	9.27845	10.0444	9.78953	9.02791	9.73132	10.1254	9.84235	9.76984	10.0647
190	ENSMUSG00000001127.13	Araf	protein_coding	chrX	20664053	20726758	+	11.4783	11.4676	11.2825	11.5401	11.6083	11.2306	11.5479	11.1085	11.2113	12.6149	12.3281	12.3468	12.3875	12.8096	12.4783	12.5601	11.5454	12.9703	13.1928	12.95	12.8429	12.8402
2971	ENSMUSG00000021478.7	Drd1	protein_coding	chr13	54205202	54209724	-	2.58496	1.58496	3.16993	4.90689	3	4.24793	3.80735	3.70044	3.32193	0	0	1.58496	1	1	0	0	0	0	0	1	0	1
11210	ENSMUSG00000040364.9	Sec1	protein_coding	chr7	45327110	45343826	-	3	3.45943	1.58496	3.58496	3.32193	3.16993	2.80735	3.45943	2.58496	0	0	1	0	2.32193	1	1	1	0	1	1	1	1
296	ENSMUSG00000001761.8	Smo	protein_coding	chr6	29735502	29761364	+	9.30834	9.26444	9.56986	10.1383	10.1485	10.0182	10.7756	11.3565	10.5353	12	11.8361	12.3354	12.0379	11.5546	12.1693	11.989	11.2521	12.0172	11.7065	11.388	11.8846	11.5113
3718	ENSMUSG00000022818.14	Cyp2ab1	protein_coding	chr16	20127137	20144154	-	4.58496	3.16993	3.80735	5.78136	6.80735	6.72792	7.61471	4.52356	6	1	2.32193	2	0	1	1.58496	1	2.58496	2.32193	1.58496	3.32193	2	1
10481	ENSMUSG00000038370.7	Pcp4l1	protein_coding	chr1	171000831	171023837	-	6.87036	5.75489	6.56986	10.9701	10.8463	6.44294	6.90689	8.31741	7.04439	3	3.90689	3.70044	2.58496	3.16993	2.32193	2	4.90689	3	1.58496	4.16993	2	2
3867	ENSMUSG00000023092.17	Fhl1	protein_coding	chrX	55777147	55838706	+	10.2796	8.35315	9.96723	15.1085	15.6021	11.7785	12.1895	11.2784	11.4762	5	7.8392	7.50779	5.78136	6.39232	5.70044	4.80735	8.07682	5.39232	4.80735	4.58496	6.56986	4.58496
9649	ENSMUSG00000035984.15	Nme5	protein_coding	chr18	34695687	34712168	-	5.45943	5.32193	5.80735	5.24793	4.90689	3	5.12928	6.65821	6.55459	8.01681	7.92481	7.25739	7.3837	8.01123	7.80735	8.74819	8.66534	8.01681	7.20945	7.16993	8.0607	7.85175
8668	ENSMUSG00000032845.17	Alpk2	protein_coding	chr18	65398600	65527137	-	5.16993	2.80735	3.32193	10.007	10.4615	5.75489	5.83289	5.16993	5.75489	0	0	1	0	0	0	0	0	0	0	2.32193	0	1
7377	ENSMUSG00000030339.8	Ltbr	protein_coding	chr6	125283534	125290848	-	11.1941	11.4793	10.4305	10.8431	10.6926	10.8956	11.1724	11.0688	10.9679	13.1041	12.1852	12.4752	12.6847	12.6573	11.9866	12.5028	12.3565	12.1969	11.6234	11.6059	12.1296	11.7142
3708	ENSMUSG00000022803.13	Popdc2	protein_coding	chr16	38182571	38198578	+	6.16993	5.78136	7	10.1812	10.4959	5.08746	7.02237	8.21917	8.28077	2.32193	3.16993	3	3.32193	4.32193	2.32193	2	4.16993	4.24793	3	3.90689	4.08746	3.58496
21557	ENSMUSG00000094840.6	Muc3a	protein_coding	chr5	137243270	137246852	-	3	2	2.80735	4.85798	4	4.52356	5.20945	4.16993	2.32193	1	0	0	0	0	1	0	0	0	2	2	1	1
10474	ENSMUSG00000038352.16	Arl5c	protein_coding	chr11	97880404	97887007	-	9.06878	7.98868	7.84549	9.79928	9.50581	10.5285	10.1984	9.20457	10.0444	5.78136	6.88264	7.70044	6.22882	4.80735	5.93074	5.12928	5.64386	7.19967	6.45943	7.59246	6.78136	6.96578
6099	ENSMUSG00000028011.17	Tdo2	protein_coding	chr3	81864397	81883509	-	3.16993	1	2	5	3.16993	6.39232	3.32193	4.32193	4	0	0	0	0	0	1	0	0	0	1	0	0	1
25305	ENSMUSG00000108048.2	Gm43990	TEC	chr6	15836088	15837778	+	1.58496	1	1.58496	2.32193	2.32193	2.32193	1	2.32193	1.58496	0	1	0	0	1	0	0	1	0	0	0	0	0
7982	ENSMUSG00000031570.18	Plpp5	protein_coding	chr8	26210064	26214914	+	9.86728	9.96723	10.0782	9.55075	9.29232	9.46761	9.57365	9.65464	9.94837	12.0471	11.3537	11.3837	11.7258	11.6662	10.9388	9.93221	10.7723	11.2324	10.683	10.8986	11.3701	11.196
27703	ENSMUSG00000115317.2	Gm32618	lncRNA	chr15	32779050	32796152	+	3.58496	2.80735	2.80735	4.90689	4.75489	4.70044	5.93074	4.9542	4.32193	6.47573	7.56224	6.97728	6.26679	9.18735	8.20457	6.08746	7.25739	8.42206	8.5812	8.86109	8.16993	7.88874
8627	ENSMUSG00000032725.11	Folr2	protein_coding	chr7	101489195	101506401	-	10.5459	8.93664	8.96867	11.6357	12.3693	12.4891	12.708	10.3498	12.1513	7.06609	9.1267	7.87036	7.16993	7.62936	6.40939	7.33092	8.19967	8.20457	7.26679	7.62205	7.59991	8.47573
5690	ENSMUSG00000027243.9	Harbi1	protein_coding	chr2	91541197	91551890	+	8.84235	8.85487	8.7039	7.39232	7.96578	7.32193	7.54689	8.02791	8.03892	9.57932	9.65105	9.43045	9.57743	9.224	9.70044	9.40088	8.84862	9.83447	9.62388	9.56605	9.8009	9.56033
7249	ENSMUSG00000030109.16	Slc6a12	protein_coding	chr6	121320035	121342734	+	4	1.58496	2.80735	5.83289	5.42626	5.49185	5.16993	3.70044	3.80735	1	1	0	0	2.32193	0	0	0	1	0	2.32193	0	1
12601	ENSMUSG00000045746.4	B230317F23Rik	lncRNA	chr8	61436471	61438942	+	2.80735	2	2	0	0	2.32193	0	2	2.58496	5.24793	4.70044	4.08746	4.85798	4.45943	5.32193	3.90689	3.70044	4.90689	5.45943	5.16993	4.64386	5.58496
21958	ENSMUSG00000097150.2	Gm26513	lncRNA	chr15	97991164	97993652	+	2.80735	2	3.32193	3	2.58496	2	2.32193	2.80735	2	5.75489	5.16993	4.16993	5	6.12928	4.32193	5.2854	3.45943	5.72792	4.16993	5.42626	5.78136	5
12023	ENSMUSG00000043061.11	Tmem18	protein_coding	chr12	30634425	30641214	+	9.0607	9.14211	8.58871	9.49386	9.62388	9.85487	10.1111	9.72792	9.60918	11.5565	11.3745	11.3614	10.8289	10.4645	11.0755	10.8572	9.82655	11.0444	10.9462	10.7202	11.1731	10.8941
8211	ENSMUSG00000031958.17	Ldhd	protein_coding	chr8	112350417	112357006	-	9.224	9.41785	8.55842	9.41363	9.73471	6.55459	8.05528	8.87652	7.96578	12.0217	11.8325	10.2228	13.0745	12.733	11.69	11.543	12.0771	12.6472	12.0977	12.5967	12.1364	14.2747
16026	ENSMUSG00000066042.5	Med18	protein_coding	chr4	132186042	132191232	-	6.67243	6.18982	6.9542	5.80735	6.10852	6.53916	6.56986	6.87036	7.01123	7.48382	7.8009	8.2854	7.17991	8.21432	8.03342	7.64386	7.56986	8.2854	8.45533	8.25267	8.55459	7.33985
24067	ENSMUSG00000104476.2	Gm38211	TEC	chr1	45524996	45532212	-	2.80735	2	2	3.45943	3.58496	4.39232	4.39232	3.70044	4.08746	0	2	1	1	2	1	0	1	1	0	0	0	0
5225	ENSMUSG00000026365.16	Cfh	protein_coding	chr1	140012446	140111502	-	10.9723	9.45327	9.70217	12.7557	12.5908	13.4306	13.5061	11.5265	12.3149	7.94837	9.55842	9.45943	8.79116	6.91886	7.5157	7.62936	7.35755	8.15987	7.43463	8.633	7.35755	8.55842
17005	ENSMUSG00000073565.6	Prr16	protein_coding	chr18	51250805	51553116	+	5.04439	5.08746	4.85798	6.24793	6.32193	6.22882	6.2854	6.65821	6.39232	2.58496	3.90689	3.70044	4.32193	2.32193	1.58496	3	4.58496	1.58496	2.32193	2.80735	1.58496	2.32193
2954	ENSMUSG00000021432.16	Slc35b3	protein_coding	chr13	39116112	39144851	-	9.72962	9.49785	9.633	9.15735	9.13186	10.1737	10.1124	9.81218	9.83289	10.9337	10.988	10.983	11.2324	11.3083	10.9447	10.7296	9.93221	10.6528	11.245	10.8226	10.6883	10.9858
27337	ENSMUSG00000114203.2	Gm35279	lncRNA	chr13	99130659	99133926	+	0	0	0	0	0	0	1.58496	0	1.58496	1	2	3.16993	3.32193	3.16993	3.90689	3.16993	3.16993	4.32193	4.32193	3.45943	2.80735	2
20979	ENSMUSG00000090925.3	1810064F22Rik	lncRNA	chr9	22108259	22125156	-	3.58496	2.58496	3.45943	2	1.58496	2	3.16993	3.58496	4.08746	5.61471	6.14975	5.32193	6.47573	5.78136	6.04439	5.12928	4.16993	5.78136	6.67243	6.39232	5.93074	7.04439
976	ENSMUSG00000006476.20	Nsmf	protein_coding	chr2	24944367	24952893	+	9.79928	9.85175	11.2461	10.2119	10.4747	10.6804	11.3112	11.6013	11.1978	11.917	12.5233	12.0423	12.4367	13.5051	12.5861	11.9866	12.0771	12.8425	12.7509	12.8531	12.8876	13.3164
2516	ENSMUSG00000020642.14	Rnf144a	protein_coding	chr12	26350963	26465253	-	9.57743	9.03617	9.37069	10.7185	10.5333	11.1157	11.1984	10.2503	10.3151	6.59991	8.03892	8	7.05528	7.49985	7.36632	8.04985	6.98868	7.79442	7.53138	8.04985	8.45121	9.29462
14245	ENSMUSG00000054034.11	Tceal5	protein_coding	chrX	135101697	135104625	-	3	3	3.16993	6.96578	7.33985	3.80735	4.70044	5.32193	4.85798	0	2.32193	1.58496	1.58496	0	0	0	1	0	0	2.32193	0	0
28230	ENSMUSG00000117255.2	Gm49864	lncRNA	chr17	29018468	29020597	-	2.58496	1	2	2	2	2.80735	2.32193	2	2.58496	3.70044	4.16993	3.90689	3.45943	5.08746	3.80735	4.64386	3.58496	5.08746	5.45943	4.58496	4.64386	4.45943
3181	ENSMUSG00000021876.16	Rnase4	protein_coding	chr14	51328534	51343608	+	12.1341	10.6627	11.5727	13.5118	13.2405	13.6554	14.1659	13.0377	13.9454	9.34651	11.0788	11.0286	8.87036	9.04712	8.20457	7.2854	9.83763	9.23362	8.60733	9.224	9.35094	9.83289
14168	ENSMUSG00000053574.6	4930563E22Rik	protein_coding	chr11	72105964	72109270	+	2.80735	2.58496	3.90689	3.45943	3.58496	2.80735	3.45943	4.52356	3.70044	5.93074	6.10852	5.78136	5.67243	6.40939	5.72792	5.32193	4.08746	6.14975	6.64386	6.42626	6.22882	6.64386
21993	ENSMUSG00000097222.3	Gata6os	lncRNA	chr18	10987944	11052567	-	2	1.58496	1	4.24793	3.90689	4.08746	2.32193	4	3.70044	0	0	1	0	1.58496	0	0	0	0	0	0	0	0
11795	ENSMUSG00000042262.6	Ccr8	protein_coding	chr9	119921180	119923972	+	3.70044	3.90689	4.16993	5.49185	5.45943	7.41785	7.44294	4.85798	4.52356	0	1.58496	2.58496	1.58496	0	2.32193	0	1	2.58496	1.58496	2.80735	0	1
19873	ENSMUSG00000086071.8	Gm12354	lncRNA	chr4	19716732	19720199	-	2.32193	0	1	3	2	2.58496	3	1.58496	2.58496	0	0	0	0	0	0	0	0	0	0	0	0	0
10198	ENSMUSG00000037656.10	Slc20a2	protein_coding	chr8	22966804	23059628	+	10.4051	10.567	9.82972	10.3509	10.4929	9.39232	9.94544	10.3597	9.68825	11.8626	11.794	11.4367	11.9791	11.3923	11.6573	11.4974	10.218	11.7074	11.2603	11.4035	11.9326	11.757
28586	ENSMUSG00000118219.2	Gm29695	protein_coding	chr1	132119195	132137284	+	0	1.58496	0	1.58496	1.58496	1	1.58496	2.58496	0	7.70736	5.58496	5.9542	5.58496	5.42626	4.24793	3	5.2854	5	5.16993	4.24793	5.20945	3.16993
5759	ENSMUSG00000027358.7	Bmp2	protein_coding	chr2	133394079	133404805	+	8.03892	6.39232	7.04439	10.0888	9.75322	9.50978	10.0808	8.25739	8.43879	4.39232	4.39232	6.47573	5	5.45943	4.16993	2.80735	5.12928	4.64386	3.45943	3	4.80735	3
1064	ENSMUSG00000007591.16	Tssk4	protein_coding	chr14	55887641	55889996	+	3.70044	4.32193	4.52356	4.32193	4.16993	4.24793	5.12928	4.90689	4.70044	6.52356	7	5.88264	6.30378	8.13443	6.18982	6.08746	5.45943	7.21917	6.91886	7.01123	7.57743	7.25739
19403	ENSMUSG00000084950.8	Gm5577	lncRNA	chr6	87957865	87982453	+	2.58496	2	2.58496	2	2.32193	3	2.80735	3.32193	3.70044	5.85798	6.22882	6.56986	5.32193	7.93664	4.90689	5.78136	3.32193	6.75489	6.83289	7.13955	7.37504	5.90689
1150	ENSMUSG00000008845.10	Cd163	protein_coding	chr6	124281615	124307486	+	10.8258	9.02237	9.63662	11.8986	12.6108	13.1249	14.1499	10.9293	12.7584	6.84549	8.47573	7.35755	4.85798	7.96578	4.75489	3.58496	6.04439	8.08746	5.49185	6.49185	8.14466	7.21917
16881	ENSMUSG00000072893.13	4933439C10Rik	lncRNA	chr11	59396488	59404473	+	7.60733	7.08746	7.10852	7.02237	7.40939	7.52356	8.13955	7.71425	7.24793	9.42836	9.59246	9.85019	9.65284	10.8533	9.66356	9.57554	8.57743	10.2656	11.1267	10.9915	10.2167	11.1338
19787	ENSMUSG00000085867.2	Gm5834	unprocessed_pseudogene	chr1	139867339	139921943	-	3.32193	2	2.58496	5.52356	4.9542	5.85798	6.20945	4.45943	4.75489	0	1.58496	2	1.58496	1	0	1	0	1	1.58496	1.58496	0	0
7241	ENSMUSG00000030098.16	Grip2	protein_coding	chr6	91738490	91804231	-	5	3.90689	4.16993	8.57365	8.62571	5.04439	4.64386	6.26679	4.08746	2.32193	1	1	2	3	0	1	0	1.58496	1.58496	1	1.58496	0
10367	ENSMUSG00000038112.16	AW551984	protein_coding	chr9	39498692	39515699	-	7.19967	5.70044	5.42626	9.29002	9.42626	9.02514	9.18982	9.32643	9.44294	0	4.70044	2.80735	1.58496	3.32193	5.58496	1.58496	3.45943	0	0	3	2.32193	0
13910	ENSMUSG00000052180.16	Serpinb6c	protein_coding	chr13	34063799	34089691	-	3.70044	2	3.32193	5.67243	5.12928	4.32193	4.58496	4.39232	4.08746	1	2.32193	1.58496	1	1	1	0	1.58496	0	1.58496	1.58496	2	1.58496
25168	ENSMUSG00000107634.2	Gm36816	lncRNA	chr6	66967015	66986244	-	1.58496	1	1	0	1	1	2	1	1.58496	0	0	0	0	0	0	0	0	0	0	0	0	0
6751	ENSMUSG00000029126.8	Nsg1	protein_coding	chr5	38294536	38317251	-	6.76818	6	6.61471	8.6865	8.21917	8.17493	8.12928	8.39232	8.26209	4.16993	5.85798	5.08746	2.80735	4.16993	3	1.58496	4.64386	3	1.58496	3.32193	3.32193	1
14720	ENSMUSG00000056770.16	Setd3	protein_coding	chr12	108072690	108145573	-	11.0161	11.0437	10.9039	10.9972	11.0196	10.8345	10.9586	11.0286	11.0035	11.3945	11.279	11.464	11.4383	11.117	11.4788	11.5594	11.1209	11.4635	11.6817	11.4046	11.4491	11.5421
9016	ENSMUSG00000034037.15	Fgd5	protein_coding	chr6	91955859	92052985	+	9.09276	9.01123	8.6865	11.3083	10.5353	10.4988	10.9801	9.90539	9.21189	6.14975	6.9542	8.41785	6.45943	8.30834	6.14975	6.47573	7.11894	6.33985	6.35755	5.42626	6.04439	4.64386
21717	ENSMUSG00000096074.3	Ighv1-72	IG_V_gene	chr12	115721604	115722081	-	3.32193	3.58496	3.80735	2.80735	0	1	2.80735	2.80735	4	0	0	0	0	0	0	0	0	0	0	0	0	0
22824	ENSMUSG00000099843.2	Gm7160	lncRNA	chr1	105907080	105918012	-	5.78136	5.9542	5.55459	5.83289	5.88264	5.61471	5.83289	5.45943	6.06609	8.77479	7.5157	7.36632	8.35755	7.8009	7.31288	8.53528	6.52356	7.57743	7.73471	7.47573	7.71425	7.98868
12823	ENSMUSG00000046785.9	Epm2aip1	protein_coding	chr9	111100997	111108161	+	10.7993	11.0084	11.3163	10.5603	10.6891	10.6083	10.9204	10.8265	10.3332	12.6255	12.703	12.239	12.4826	12.2027	12.8982	12.2909	10.6847	12.7698	12.8942	12.58	12.8908	13.058
831	ENSMUSG00000005540.11	Fcer2a	protein_coding	chr8	3731737	3744175	-	6.74147	6.22882	7.18982	10.9851	10.3641	10.1636	10.7789	7.2384	5.78136	2	2.80735	1	3	1.58496	2.58496	0	2.32193	4.45943	4.45943	4.24793	3.58496	4.85798
9657	ENSMUSG00000036026.16	Tmem63b	protein_coding	chr17	45971097	45997831	-	11.3376	11.6786	11.4419	10.7524	10.7279	9.94983	10.4727	11.0701	10.8329	12.6726	12.339	12.4481	12.4798	12.4236	12.3671	12.6757	11.2312	12.6259	12.5145	12.3233	12.6664	11.9388
22741	ENSMUSG00000099338.2	2810030D12Rik	lncRNA	chr8	13250720	13257714	+	2	2.80735	3.70044	4	3.45943	1	1.58496	2.80735	2.80735	6	5.80735	5.80735	6.12928	7.61471	7.87652	6.52356	5.39232	7	6.04439	6.96578	5.78136	5.70044
15242	ENSMUSG00000060336.7	Zfp937	protein_coding	chr2	150059993	150082645	+	6.12928	5.55459	5.93074	4.85798	5.24793	5.24793	6.26679	5.93074	4.58496	8.19476	8.18982	7.78136	7.50779	7.57743	8.2384	8.22882	6.16993	8.32193	7.21917	7.14975	8.10852	7.33092
2569	ENSMUSG00000020716.17	Nf1	protein_coding	chr11	79230519	79472438	+	10.6874	10.5411	10.5048	11.1144	10.8289	10.9263	11.4964	11.9687	11.117	12.5536	12.7421	12.0778	12.2811	12.77	13.0706	13.2655	11.3015	13.1134	12.5755	12.813	13.1791	13.1357
4994	ENSMUSG00000025933.16	Tmem14a	protein_coding	chr1	21288799	21300391	+	5.12928	5.24793	4.64386	6.44294	6.76818	6.10852	6.39232	6.14975	6.02237	8.02237	8.26679	7.7879	7.92481	7.59991	7.56224	7.32193	7.15987	7.87652	7.05528	7.2384	7.82018	8.27612
3460	ENSMUSG00000022377.17	Asap1	protein_coding	chr15	63958706	64254768	-	11.8525	11.7586	9.85798	11.3696	11.3072	12.0708	12.0785	10.7895	10.7657	8.87036	9.51964	9.42206	7.86419	8.92481	8.79442	7.94837	8.29002	9.5157	9.40088	9.7039	9.27612	9
8531	ENSMUSG00000032514.12	Ttc21a	protein_coding	chr9	119766672	119796859	+	2.32193	1.58496	1.58496	2	1	1.58496	2.32193	3.70044	2	4.58496	5.2854	4.52356	3.32193	6.14975	5	5.08746	2.58496	5.67243	5.67243	5.04439	5.78136	4.58496
7341	ENSMUSG00000030275.7	Etnk1	protein_coding	chr6	143112947	143178033	+	12.0895	11.8126	11.5594	12.568	12.3075	12.7448	12.9841	12.3691	12.0644	16.1535	16.0779	14.9334	15.996	17.1629	15.7064	16.1386	12.7054	17.2903	14.7315	16.0278	17.2263	17.2985
24841	ENSMUSG00000106668.2	Iglj1	IG_J_gene	chr16	18881975	18882012	-	9.31061	5.2854	5.04439	5.04439	3.70044	2.58496	3.16993	4.45943	3.45943	0	0	0	1	0	1	0	0	1	0	0	1	1
21427	ENSMUSG00000093894.2	Ighv1-53	IG_V_gene	chr12	115122023	115122455	-	12.3737	8.37069	6.79442	6.26679	4.80735	3	4.70044	6.70044	6.82018	1	2	2	0	1	1.58496	2	0	0	1	1	1	0
2863	ENSMUSG00000021252.12	Erg28	protein_coding	chr12	85862222	85871324	-	9.73132	9.68825	9.39446	8.93958	9.03617	9.02791	9.64024	10.363	10.1799	11.6294	11.0217	11.3004	11.128	10.4848	11.0056	10.9129	10.8258	10.7764	10.6129	10.3498	10.8994	10.5661
8119	ENSMUSG00000031816.16	Mthfsd	protein_coding	chr8	121818367	121835131	-	9.52552	9.5411	9	9.00562	9.20457	8.60363	9.01402	9	9.09276	10.4094	10.544	10.4019	10.2467	11.1312	10.6147	9.65821	9.63662	10.8971	10.952	10.8384	10.9016	10.5641
1024	ENSMUSG00000006800.15	Sulf2	protein_coding	chr2	165915009	165997583	-	12.7912	13.0761	10.8321	11.6303	11.6733	12.247	12.9281	11.9869	11.9506	13.6809	13.946	13.4022	14.4914	13.8724	14.3761	14.4462	13.9735	13.6355	13.5121	13.3888	13.6746	13.6508
3629	ENSMUSG00000022665.16	Ccdc80	protein_coding	chr16	44913765	44948440	+	11.5765	10.875	10.3264	12.2444	12.4176	12.4856	12.5847	12.7678	12.8809	7.96	10.2396	10.1408	9.31061	8.78136	8.04439	8.17493	9.36632	9.18735	7.96578	7.86419	8.09276	7.10852
9157	ENSMUSG00000034445.9	Cyb561a3	protein_coding	chr19	10554536	10573325	+	9.87344	9.93664	9.59805	10.3772	10.3174	10.544	10.7389	9.69	9.64205	10.8106	11.403	11.0147	11.2923	11.2426	11.545	11.5285	10.7936	11.7511	11.1555	11.2444	11.4051	11.1046
6497	ENSMUSG00000028700.15	Pomgnt1	protein_coding	chr4	115981037	116017046	+	10.5255	10.8611	10.8611	10.8986	10.988	9.93958	10.4868	11.2113	10.8941	12.4081	12.7799	13.8072	11.9855	12.874	13.1084	12.6775	12.2874	12.6165	12.3329	12.6159	12.6307	11.0258
13944	ENSMUSG00000052369.9	Tmem106c	protein_coding	chr15	97862081	97868156	+	10.363	10.1699	9.60918	8.98584	9.29921	9.23362	9.51767	10.0417	10.1007	11.4783	11.2027	10.9454	11.4813	10.6339	11.0668	11.719	11.6362	11.0272	10.5708	10.4231	10.8857	11.0634
7163	ENSMUSG00000029868.15	Trpv6	protein_coding	chr6	41597558	41613339	-	2	2.58496	1.58496	4.52356	5.16993	2.32193	5.61471	6.32193	4	10.2738	8.72792	8.77149	9.11114	9.29232	7.08746	5.75489	8.54303	9.9629	8.61839	7.40939	9.66534	8.48382
14688	ENSMUSG00000056598.17	Drc3	protein_coding	chr11	60244155	60285167	+	5.49185	4.90689	5.78136	5.88264	6.30378	4.16993	5.2854	5.61471	6.14975	6.75489	7.13955	8.07146	7.18982	7.3837	8.05528	7.53138	7.26679	7.77479	7.59991	7.64386	6.80735	6.24793
5288	ENSMUSG00000026484.14	Rnf2	protein_coding	chr1	151333755	151376706	-	10.8186	10.7185	10.825	10.9894	10.851	11.4558	11.5063	11.4691	11.5699	10.098	10.2021	10.4828	9.98157	9.12153	9.82972	9.83763	9.20701	10.0279	10.3815	10.0307	9.92481	9.80896
5496	ENSMUSG00000026837.17	Col5a1	protein_coding	chr2	27776437	27929526	+	11.9901	11.3559	11.6506	13.924	13.9574	14.3114	14.3467	13.8361	14.3783	8.67243	10.3576	10.6777	8.56224	10.5774	8.22882	7.72792	9.72451	8.36194	8.23362	6.85798	8.48784	7.26679
10336	ENSMUSG00000038034.16	Igsf8	protein_coding	chr1	172089208	172147408	+	11.9951	12.2237	11.2408	10.1561	10.275	11.144	11.1376	11.4284	11.4984	13.1545	12.6775	12.9733	13.4082	13.2175	12.8506	13.4363	12.4805	12.2556	12.4762	12.8329	12.602	12.8013
5143	ENSMUSG00000026204.16	Ptprn	protein_coding	chr1	75223671	75241146	-	1	1.58496	1	2.58496	2.80735	4.75489	4.08746	1	0	5.64386	6.10852	6.61471	5.32193	7.01123	5.72792	4.85798	6.87036	6.84549	4.80735	5.61471	6.84549	4.52356
3283	ENSMUSG00000022053.14	Ebf2	protein_coding	chr14	67470741	67668367	+	8.46761	6.93074	7.49185	10.5999	10.5831	11.0112	11.1261	9.5157	10.0728	6.90689	5.97728	5.90689	6.14975	4.70044	2	5.04439	3.90689	3.90689	2.58496	2.32193	5.08746	2.80735
5104	ENSMUSG00000026142.16	Rhbdd1	protein_coding	chr1	82294173	82423087	+	10.3276	10.5068	9.83763	10.0634	9.84235	10.0417	10.3674	10.1085	9.90839	11.5774	11.2627	11.4131	11.8471	10.8895	11.4046	11.6411	10.5517	10.8556	11.2491	10.9564	10.6847	11.0272
15484	ENSMUSG00000062046.2	5730460C07Rik	lncRNA	chr3	153494942	153497724	-	1	1	1	1.58496	2.32193	2.80735	2	2.58496	3.45943	0	0	0	0	0	0	0	0	0	0	1	0	0
26119	ENSMUSG00000110475.2	Gm31036	lncRNA	chr8	95864938	95875014	+	1.58496	3	2.80735	3.32193	2.58496	3	3.80735	4.45943	3.80735	6.16993	5.58496	4.85798	5.42626	5.52356	5.24793	4.32193	5.64386	5.83289	5.20945	4.58496	5.39232	5.64386
2413	ENSMUSG00000020455.17	Trim11	protein_coding	chr11	58868919	58882284	+	10.3718	10.3783	9.13443	9.82337	9.85175	10.2491	10.633	9.11894	9.01123	11.7736	11.7997	11.2282	11.9527	12.7089	11.6211	11.9654	10.7781	12.3942	11.9894	12.1724	12.5767	12.8859
10256	ENSMUSG00000037824.7	Tspan14	protein_coding	chr14	40628402	40688764	-	12.2354	12.7017	12.2636	10.9425	11.0133	11.5779	11.8657	11.3886	11.6325	13.3906	13.4337	13.2787	13.807	13.1668	13.7272	13.9233	12.411	13.1946	12.7797	12.971	13.2597	13.3949
477	ENSMUSG00000002847.8	Pla1a	protein_coding	chr16	38216479	38253507	-	10.7432	9.07414	9.91139	11.856	11.3259	12.6022	12.5608	11.3259	12.4202	6.83289	8.8009	8.93369	7	7.58496	6.02237	5	7.91289	5.04439	5.58496	5.32193	6.32193	4.39232
16878	ENSMUSG00000072875.3	Gpr27	protein_coding	chr6	99669640	99672027	+	5	3	3.90689	7.02237	6.50779	6.52356	6.58496	6.49185	6.52356	2.32193	2	3.70044	2.58496	2	3	1	2.80735	2.58496	2.80735	2.32193	1.58496	2.80735
6880	ENSMUSG00000029361.19	Nos1	protein_coding	chr5	117919097	118096905	+	5.88264	4	6.20945	10.8963	10.9189	5.97728	7.37504	8.41785	7.88874	1.58496	3.45943	3	2.58496	1	1.58496	2	3.45943	1	0	0	2.80735	1.58496
22134	ENSMUSG00000097494.8	4933406C10Rik	lncRNA	chr12	32969383	33003788	-	2.32193	2.80735	3	3.80735	3.45943	3.58496	4.24793	2.80735	3.32193	6.71425	5.93074	5.35755	5.90689	7.71425	6	6.06609	4.75489	7.48382	6.45943	6.33985	7.34873	6.78136
19926	ENSMUSG00000086231.2	Rapgef4os3	lncRNA	chr2	72075309	72079319	-	1.58496	1.58496	3.32193	1	1.58496	0	1.58496	2.80735	2	3.58496	4.9542	5.04439	3.58496	5.20945	5.70044	3.90689	4.16993	5.32193	3.32193	4.45943	5.2854	4.90689
9711	ENSMUSG00000036196.17	Slc26a8	protein_coding	chr17	28856757	28909207	-	5.42626	4.16993	5.12928	4.32193	4.45943	4.90689	5.24793	4.80735	3.58496	7.02237	7.6865	6.72792	6.97728	9.56796	7.61471	7.92481	5.97728	8.52748	8.80413	7.92481	8.5812	8.09276
7653	ENSMUSG00000030877.12	Mfsd13b	protein_coding	chr7	120581732	120614010	+	3	1.58496	2	2.58496	2.58496	3	3.16993	2.80735	2.58496	5.61471	5.70044	4.08746	5.45943	6.24793	4.75489	4.08746	3.58496	4.90689	4.80735	4.90689	5.35755	3.70044
22153	ENSMUSG00000097537.3	2610020C07Rik	lncRNA	chr16	11021230	11064065	+	3.70044	3.45943	4.16993	3.58496	3.90689	4	4.64386	5.58496	5.04439	6.26679	6.55459	5.58496	6.20945	6.9542	5.97728	6.82018	4.80735	6.70044	6.2854	6.24793	6.62936	6.12928
2558	ENSMUSG00000020701.13	Tmem132e	protein_coding	chr11	82279726	82337158	+	4	4.39232	4.58496	6.08746	6.12928	5.49185	5.90689	7.01123	6.9542	0	1	3.45943	3	2	0	0	1	3.80735	1.58496	2.32193	2.58496	2
28634	ENSMUSG00000118346.2	Tmem179b	protein_coding	chr19	8749889	8751831	-	9.78627	9.80574	9.14211	9	9.26679	9.55651	9.50581	9.07146	9.41996	10.2842	10.1396	10.2408	10.6266	10.5157	10.0782	10.5255	10.2958	10.1561	9.85331	10.0782	10.2228	10.0808
8254	ENSMUSG00000032021.15	Crtam	protein_coding	chr9	40880987	40915924	-	4.70044	3.45943	3.90689	5.49185	6.10852	6.64386	6.78136	4.80735	4.58496	2	2.58496	3	2	2	2.58496	2	2.58496	3.16993	2.58496	2.80735	3.45943	2.32193
7025	ENSMUSG00000029605.17	Oas1b	polymorphic_pseudogene	chr5	120950700	120962228	+	6.67243	6.64386	5.64386	7.48382	7.37504	6.75489	7.12928	6.50779	6.80735	9.59991	8.83289	9.23601	9.69697	10.4357	9.04712	9.00843	8.12928	9.50978	9.75822	9.60363	9.62205	8.56986
9584	ENSMUSG00000035772.12	Mrps2	protein_coding	chr2	28358078	28361190	+	9.43879	9.51175	9.52748	9.32193	9.46761	9.10591	9.26209	9.42417	9.35094	10.0056	9.92481	10.1098	9.78463	10.0553	9.62753	9.60548	9.9629	10.1306	9.85019	9.87498	10.1997	9.7211
13927	ENSMUSG00000052291.9	5330438D12Rik	lncRNA	chr10	116344957	116419420	+	5.24793	4.75489	4.75489	5.35755	5.42626	5.75489	6.22882	5.67243	5.2854	6.9542	7.12928	6.52356	7.17991	8.31288	6.94251	7	6.83289	7.87036	8.16491	7.92481	7.96578	8.12928
26070	ENSMUSG00000110344.2	Gm45716	protein_coding	chr11	90078509	90142081	+	6.49185	6.24793	5.90689	6.58496	7.06609	7.53138	7.65821	6.58496	7.07682	3.58496	5.20945	3.70044	5.61471	4.32193	4	4.39232	5.67243	4.58496	3.80735	4.08746	4.70044	5.72792
21451	ENSMUSG00000094051.7	Ighv1-36	IG_V_gene	chr12	114843508	114843941	-	3.16993	1.58496	4	2	1	3.16993	3.32193	4	4.39232	0	1	0	0	0	0	0	0	0	0	0	0	0
12165	ENSMUSG00000043822.19	Adamtsl5	protein_coding	chr10	80174944	80184246	-	7.62936	7.29462	6.80735	10.242	10.4939	9.75656	10.2854	8.63662	8.91886	4.85798	5.88264	5.52356	4.70044	6.08746	4	2.80735	6.20945	5.55459	4.90689	4.70044	5.67243	4.58496
5367	ENSMUSG00000026626.12	Ppp2r5a	protein_coding	chr1	191084172	191135469	-	11.2009	10.8796	10.865	11.9604	12.1296	12.3069	12.4424	11.628	11.7678	10.4676	10.3332	10.3674	10.9076	9.90238	10.3106	10.3934	10.3219	10.0967	10.3761	10.4168	10.1898	10.3696
19763	ENSMUSG00000085795.9	Zfp703	protein_coding	chr8	27467353	27471489	+	12.3939	11.8937	11.5157	11.2544	11.2848	11.3134	11.357	11.8416	11.952	9.08746	9.75489	10.3287	9.13443	9.03617	9.03892	7.90689	10.1561	10.5265	9.55842	9.76653	10.0042	9.03067
5880	ENSMUSG00000027575.20	Arfgap1	protein_coding	chr2	180609018	180624319	+	10.7108	10.7228	10.8098	10.4126	10.5324	10.5953	10.8757	10.5925	10.4367	11.4294	11.3939	11.2889	11.2438	12.0213	11.2318	11.1396	11.0993	11.8361	11.7486	11.5713	11.9403	11.4635
2785	ENSMUSG00000021098.15	4930447C04Rik	protein_coding	chr12	72927883	72987548	-	1.58496	1.58496	1	4.39232	4	2.80735	3.70044	2	2	0	0	0	0	1	0	0	0	0	0	0	0	0
9388	ENSMUSG00000035131.15	Brinp3	protein_coding	chr1	146370498	146778210	+	3.90689	4.16993	5.39232	5.80735	4.32193	4.16993	7.2854	6.65821	7.07682	0	0	2.80735	2	1.58496	0	2.32193	2.58496	1	1	0	0	0
3647	ENSMUSG00000022687.13	Boc	protein_coding	chr16	44305412	44379260	-	9.79766	10.0279	10.8017	10.0928	10.0795	9.79928	11.0286	11.9643	10.9744	11.8301	13.707	13.813	12.3379	13.8244	14.3439	12.3982	12.4956	13.7416	13.4035	13.072	13.2976	11.6022
12941	ENSMUSG00000047330.9	Kcne4	protein_coding	chr1	78794475	78797745	+	7.98299	7.39232	7.76155	10.0444	9.17742	8.38802	7.71425	8.45533	8.90989	4.16993	5.24793	5.90689	4.32193	4.64386	2.80735	3.45943	4.58496	2.80735	2.58496	2.80735	4.24793	0
26008	ENSMUSG00000110156.3	Gm42067	lncRNA	chr19	5962850	5964857	+	4.08746	3.45943	3	4.39232	4.16993	2.32193	1.58496	3.70044	3.45943	5.35755	5.9542	5.2854	5.2854	6.33985	5.39232	5.35755	6.22882	5.78136	5.2854	5.42626	6.37504	5.61471
9042	ENSMUSG00000034118.16	Tpst1	protein_coding	chr5	130102167	130164570	+	10.0224	9.1267	9.42836	11.0755	10.8986	11.4398	11.3504	10.9204	11.0471	7.61471	8.69349	8.48784	7.03342	8.43045	7.65105	5.85798	7.20945	8.40939	7.32193	7.67948	8.94251	7.18982
21885	ENSMUSG00000097007.4	4930432B10Rik	lncRNA	chr10	11120534	11156965	-	2.32193	0	0	1	1.58496	0	1	1.58496	1	4.70044	3.45943	2.80735	2.32193	3.80735	3.70044	4.58496	2.32193	4.39232	3.70044	3.70044	4.80735	4.08746
8920	ENSMUSG00000033720.13	Sfxn5	protein_coding	chr6	85190031	85310404	-	9.04985	8.95128	8.27146	7.70736	8.03342	8.15482	8.04985	8.73471	8.25739	10.0498	9.89482	9.64746	9.90839	10.014	10.1124	9.54496	8.78463	10.722	9.92333	10.0741	11.0566	10.5245
9013	ENSMUSG00000034028.17	Cd226	protein_coding	chr18	89195091	89290353	+	7.34873	6.65821	6.82018	8.84862	9.48382	10.544	10.5565	7.70736	8.57365	3.58496	5.16993	6.55459	4.39232	3.32193	5.78136	4.16993	3.70044	5.24793	4.80735	5.88264	4.52356	4.39232
2077	ENSMUSG00000019842.7	Traf3ip2	protein_coding	chr10	39488930	39531303	+	9.49386	9.22159	9.5216	9.32193	9.05799	9.19722	9.76155	9.45738	9.46148	10.2538	10.0512	10.4136	10.5622	10.3095	10.7305	10.7228	10.4471	10.6751	11.3526	10.7764	10.1812	10.2923
15406	ENSMUSG00000061535.12	C1qtnf7	protein_coding	chr5	43672881	43776145	+	6.22882	5.85798	5.45943	8.79442	8.61102	8.41785	8.66888	6.82018	7.45943	1.58496	4.90689	4.9542	2	2	0	0	3.58496	1	0	0	0	0
7099	ENSMUSG00000029729.13	Zkscan1	protein_coding	chr5	138083346	138106084	+	10.0042	10.1923	10.3443	9.72622	9.71425	9.9263	10.4136	10.3945	10.0014	11.2402	11.4661	11.1724	11.4848	10.6421	11.8599	11.6931	10.1319	11.5108	11.5901	11.3157	11.4788	11.5479
19750	ENSMUSG00000085767.2	Gm13563	lncRNA	chr2	26271538	26279030	+	5.04439	4.70044	4.16993	4.70044	4.9542	5.80735	5.39232	5.39232	4.90689	7.49985	7.96578	6.93074	7.5157	9.45327	7.67243	7.50779	6.18982	8.70736	8.11374	8.27146	8.8392	8.7879
13764	ENSMUSG00000051335.7	Gfod1	protein_coding	chr13	43348721	43457648	-	9.3015	9.04712	9.38586	10.2866	10.0182	10.9196	11.1459	9.84706	9.80413	7.88874	7.26679	8.20457	7.84549	7.18982	7.97154	8.08746	6.37504	7.88874	8.82655	8.60733	8.04985	7.70736
3021	ENSMUSG00000021573.16	Tppp	protein_coding	chr13	74157526	74183872	+	8.23362	7.64386	7.67243	10.102	10.0914	9.55459	9.74315	9.11894	8.94544	5.42626	6.20945	5.32193	5.93074	5	8.01123	6.96578	6.24793	7.33985	6.04439	6.32193	6.18982	6.44294
22413	ENSMUSG00000098024.2	Gm27003	lncRNA	chr2	126517836	126525725	+	3.58496	4.24793	3.16993	3.70044	4.39232	3.58496	3.80735	2.80735	3.80735	5.70044	5.97728	5.16993	6.18982	6.82018	5.72792	5.75489	5	6.84549	7.15987	7.11894	7.2384	7.34873
11445	ENSMUSG00000041020.15	Map7d2	protein_coding	chrX	158197568	158281753	+	2.32193	2.32193	2.32193	4.9542	2.58496	3.45943	2.80735	5.85798	4.24793	6.70044	8.65821	7.09803	7	8.42206	5.72792	5.52356	7.17991	8.71425	6.40939	6.50779	8.33092	9.56224
7002	ENSMUSG00000029563.17	Foxp2	protein_coding	chr6	14901348	15441976	+	4.39232	3.58496	4.32193	7.97728	7.96	6.06609	6.22882	5.9542	5.12928	2.32193	2.32193	1.58496	1	2	2	0	1.58496	0	0	0	1	0
21510	ENSMUSG00000094491.3	Igkv1-133	IG_V_gene	chr6	67701886	67702645	+	5.42626	1.58496	4.08746	2.58496	2.32193	2.80735	2	4.80735	2.32193	0	0	0	0	0	0	0	0	0	0	0	0	0
24949	ENSMUSG00000106981.2	Gm45495	lncRNA	chr5	53439152	53440851	+	5.42626	4.9542	5.2854	5.93074	6.08746	4.58496	5.35755	5.24793	5.49185	6.24793	6.80735	6.45943	6.98868	7.27612	7.77479	6.50779	6.32193	7.15987	7.01123	7.21917	7.17991	7.64386
13160	ENSMUSG00000048277.16	Syngr2	protein_coding	chr11	117700494	117705109	+	11.5555	11.5314	11.1254	12.0964	12.2058	11.9654	11.9487	11.5929	11.6193	13.1404	12.6486	13.3886	13.1716	12.8935	12.8948	13.2007	13.328	12.4767	12.7768	12.5599	12.399	12.2735
10281	ENSMUSG00000037907.17	Ankrd13b	protein_coding	chr11	77361311	77380504	-	9.08481	9.20457	9.72962	8.89482	9.36413	8.70736	9.48985	10.3652	9.54882	10.6384	10.8057	11.4929	10.5196	12.3222	10.9061	10.7211	10.544	11.722	11.1137	11.5411	11.7703	10.6294
6011	ENSMUSG00000027843.14	Ptpn22	protein_coding	chr3	103767111	103819563	+	9.08746	7.98868	9.19967	9.73471	10.224	12.06	11.9784	9.62388	9.9901	5.9542	7.03342	7.35755	6.9542	5.58496	6.80735	5.9542	5.42626	7.27612	7.2384	8.05528	6.40939	7.27612
2020	ENSMUSG00000019647.17	Sema6a	protein_coding	chr18	47368665	47501937	-	9.15482	9.05528	9.36413	10.5641	10.1111	10.0334	10.3208	10.4615	9.78136	11.4686	12.2033	10.6537	12.0684	12.0698	12.2246	11.7432	10.8642	12.8502	11.5182	11.3848	12.4255	12.3468
14179	ENSMUSG00000053641.10	Dennd4a	protein_coding	chr9	64718622	64826949	+	11.3799	10.8918	10.8857	11.3987	11.1293	12.7645	12.7095	11.9252	12.2653	9.3966	9.61471	9.69697	8.89178	8.98299	9.73302	8.82655	8.20945	9.92926	10.1674	10.4041	10.1046	10.2216
10104	ENSMUSG00000037379.8	Spon2	protein_coding	chr5	33355528	33375799	-	10.0914	8.98868	10.9549	11.2568	11.2137	10.633	11.638	12.4027	12.4681	6.37504	7.53138	7.76155	6.59991	5.70044	6.22882	3.45943	5.70044	8.35315	7.65821	7.98299	8.40939	3.58496
22896	ENSMUSG00000100174.2	Gm28719	TEC	chr6	86475763	86477519	+	0	0	0	0	1	0	0	1	1	5.04439	3.80735	3	4.45943	4	4.58496	4.24793	1	4.58496	3	4.45943	4.08746	4.70044
1287	ENSMUSG00000010797.7	Wnt2	protein_coding	chr6	17988939	18030584	-	6.58496	4.9542	5.64386	8.52748	9.17742	9.58308	10.0941	9.08215	9.08746	0	6.14975	4.58496	2	3	0	0	4	2	1	0	1.58496	0
591	ENSMUSG00000003573.16	Homer3	protein_coding	chr8	70735477	70747011	+	9.39446	9.20457	8.07146	8.59246	8.8857	9.41363	9.62022	9.39446	9.09011	10.0389	10.6546	10.6555	10.2204	10.6546	9.99294	9.73302	10.1098	10.9114	10.2691	10.3966	10.9844	10.3955
3875	ENSMUSG00000023132.9	Gzma	protein_coding	chr13	113230359	113237515	-	9.85643	8.15482	9.24555	7.70044	9.84235	8.46352	8.15482	8.46761	9.55651	4.39232	5.32193	7.50779	4.32193	3.16993	7.25739	5.2854	4.45943	4.9542	6.04439	5.70044	4.32193	3.16993
17141	ENSMUSG00000074232.4	Gm10647	TEC	chr9	66704321	66706356	+	1	0	0	2.32193	1.58496	2	2	2.58496	1.58496	5.32193	4.80735	3.80735	4.16993	4.52356	6.22882	4.24793	2.58496	5.85798	5.08746	5.35755	5.32193	4.9542
2570	ENSMUSG00000020717.20	Pecam1	protein_coding	chr11	106545043	106641454	-	12.3476	12.1658	11.7423	14.0159	13.2207	13.4507	13.7527	12.51	12.3233	9.51767	9.57175	11.3083	9.73132	10.9593	9.83763	9.3443	10.2981	8.49985	8.94544	8.16993	8.2384	7.63662
10670	ENSMUSG00000038838.16	Vars2	protein_coding	chr17	35966526	35978484	-	8.46761	8.64024	9.24317	9.10852	9.30606	9.25974	9.49586	9.99859	9.48784	10.3061	10.2831	10.5285	10.0526	10.6248	10.4656	10.2538	9.74147	10.6812	10.5147	10.3231	10.8114	10.2491
4630	ENSMUSG00000025150.11	Cbr2	protein_coding	chr11	120620315	120622940	-	11.8482	11.4778	11.0661	11.279	11.4455	11.7326	12.5302	11.239	12.6378	7.2854	9.77149	9.17742	7.74819	8.82337	8.21917	6.20945	10.6393	8.76155	8.55459	7.76818	8.66178	7
8739	ENSMUSG00000033066.17	Gas7	protein_coding	chr11	67345917	67579816	+	11.2503	10.6321	9.72792	12.1737	12.426	13.7155	13.7699	11.8033	12.0977	6.22882	8.7039	9.48583	8.43045	6.44294	8.43879	7.06609	8.92184	7.76155	7.53916	7.93074	7.11894	7.48382
13509	ENSMUSG00000050069.4	Grem2	protein_coding	chr1	174661351	174749385	-	6.93074	6.04439	6.04439	9.44294	9.56986	8.55459	7.74147	9.64024	9.20945	2	4.90689	4.52356	1	4.80735	0	1	4.45943	1	0	1	2.32193	1
18047	ENSMUSG00000079610.10	Ankrd39	protein_coding	chr1	36576588	36586526	-	7.20945	6.89482	7.13955	7.72792	7.64386	7.54689	7.87036	7.53916	6.87036	8.224	8.7039	8.67596	8.56224	8.37504	8.98584	8.40088	7.98868	9.13443	9.50978	8.81698	9.31967	8.63662
70	ENSMUSG00000000392.18	Fap	protein_coding	chr2	62331287	62404419	-	9.53528	8.31288	8.72792	10.8595	11.2568	11.3281	11.4073	10.5236	11.3309	7.96578	8.22882	8.38802	7.87652	7.6865	6.18982	5.9542	6.37504	7.91289	7.2384	7.45121	7.24793	7.29462
12182	ENSMUSG00000043913.15	Ccdc60	protein_coding	chr5	116262700	116427044	-	2.32193	0	3.45943	2.32193	2.58496	1	4	4	4.08746	5.61471	7.71425	5.16993	6.56986	7.69349	7.18982	7.88264	7.73471	7.2384	5.72792	7.18982	6.42626	8.77149
14887	ENSMUSG00000057967.13	Fgf18	protein_coding	chr11	33067430	33097400	-	4.75489	3	4.24793	5.9542	7.04439	7.04439	7.04439	6.22882	6.44294	0	3.58496	3	1	1	1	0	3.90689	1.58496	1	2.32193	0	0
16495	ENSMUSG00000070111.5	Gm10286	TEC	chr8	95691307	95696384	-	0	1	0	0	1	0	0	1	0	4.24793	2.58496	3.16993	3.16993	5	4.08746	3.45943	1.58496	4.58496	4.80735	4.08746	5.32193	4.24793
27866	ENSMUSG00000115856.2	Gm18095	processed_pseudogene	chr15	99778080	99779097	+	0	2.58496	0	1	1	2	2.80735	0	2	4.9542	4.75489	4	5.24793	5.85798	5.88264	6.20945	3	5.2854	5.24793	5.24793	5.24793	5.32193
8084	ENSMUSG00000031758.11	Cdyl2	protein_coding	chr8	117301139	117459730	-	7.70736	7.88874	8.15987	7.2384	7.31288	7.88264	7.94837	7.31288	7.11894	5.85798	5.58496	5.67243	5.45943	3.80735	6.14975	5.83289	4.85798	5.45943	6.2854	6.22882	5.67243	6.56986
158	ENSMUSG00000000982.6	Ccl3	protein_coding	chr11	83538670	83540181	-	10.3597	9.24079	8.48784	7.73471	8.36632	10.7432	9.91439	8.91588	10.2288	5.2854	6.30378	6	5.75489	4.85798	6.97728	5.52356	5.90689	6.22882	6.65821	8.66534	6.52356	6.02237
9345	ENSMUSG00000034981.10	Parm1	protein_coding	chr5	91665474	91774753	+	9.8392	9.76487	9.26679	10.93	10.444	8.07682	9.31741	10.3987	9.15735	12.8164	12.7324	12.392	12.7663	12.0668	13.5764	13.6144	11.3083	12.7797	11.0941	11.3902	12.1053	11.5255
17935	ENSMUSG00000079177.5	Fam228a	protein_coding	chr12	4763670	4788430	-	0	1	1.58496	1.58496	2.80735	0	1.58496	3.32193	1.58496	4.16993	4.70044	4.85798	4.45943	6.32193	5.64386	3.90689	2.58496	5.97728	5.80735	5.64386	5.24793	5.16993
24123	ENSMUSG00000104662.2	Gm43267	TEC	chr5	144160543	144162338	+	0	2	1	1.58496	2.58496	1.58496	2.32193	1	0	4.85798	4.32193	4.39232	3.70044	5.61471	3.16993	4.32193	3	5.24793	5.04439	4.9542	5.9542	5.12928
2965	ENSMUSG00000021468.9	Sptlc1	protein_coding	chr13	53486784	53531433	-	10.5565	10.7903	10.7871	10.2609	10.2432	10.6202	10.7814	10.6546	10.8098	11.5584	11.5088	11.7228	11.7591	11.0265	11.911	11.8876	11.0715	11.3259	11.7099	11.4833	11.1762	11.3493
14217	ENSMUSG00000053870.8	Fpgt	protein_coding	chr3	154790555	154799040	-	8.74483	8.76487	8.37504	9.09011	9.06878	9.17243	9.44501	8.7879	8.44708	10.2877	10.4818	10.0014	10.3163	10.0808	10.2082	10.1972	8.83605	10.2228	10.3287	10.1344	10.1674	10.3264
23819	ENSMUSG00000103761.2	Gm37859	TEC	chr3	108439964	108442136	-	2	0	1	2	2	1.58496	0	2.80735	1	5.75489	6.12928	5.88264	5.9542	10.1163	6.08746	4.75489	6.04439	9.25739	9.02237	9.5216	8.14466	8.87344
14766	ENSMUSG00000057123.15	Gja5	protein_coding	chr3	96812009	96984732	+	7.02237	6.78136	5.58496	8.78136	8.10852	8.76818	8.97441	7.33092	6.02237	2.80735	3.58496	4.9542	4.16993	4.75489	5.75489	3.45943	5.04439	3.16993	2.32193	4	3.90689	3.58496
1935	ENSMUSG00000018916.6	Csf2	protein_coding	chr11	54138097	54140493	-	6.47573	4.75489	4.39232	3.32193	4.85798	5.80735	4.80735	4.45943	5.52356	1.58496	1.58496	0	1	1	1	1	1	1	3.32193	1	0	4.64386
24614	ENSMUSG00000106035.2	Gm43545	TEC	chr5	104192485	104195263	-	3.45943	3	1.58496	3	3.70044	2.32193	2.80735	2.58496	3	4.70044	4.52356	4.08746	4.58496	4.52356	4.58496	4.90689	3.32193	4.70044	4.9542	4.39232	5	4.70044
16291	ENSMUSG00000068246.7	Apol9b	protein_coding	chr15	77613239	77620582	+	5.85798	5.90689	5.16993	5.78136	5.08746	4.64386	5.20945	4.39232	5.75489	9.89633	8.51964	9.02791	9.99152	9.31288	7.74819	9.24317	9.67772	8.10852	7.93664	7.91886	8.30378	5.88264
8884	ENSMUSG00000033585.6	Ndn	protein_coding	chr7	61996317	62000010	+	8.40514	6.58496	7.02237	10.0875	10.2095	9.93958	10.2204	9.60918	10.0112	2	6.53916	5.80735	0	4.24793	1.58496	2	5.90689	2.80735	2.32193	3	3.16993	4
3297	ENSMUSG00000022092.12	Ppp3cc	protein_coding	chr14	70455314	70526920	-	9.29921	8.94251	8.87036	10.1046	10.0417	9.90087	10.2204	9.54303	9.21675	7.52356	8.55075	8.81378	8.31288	8.27146	8.51964	8.13955	8.02791	8.22882	8.33985	8.224	8.0607	8.31741
9156	ENSMUSG00000034442.12	Trmt5	protein_coding	chr12	73326785	73333484	-	8.28077	8.18488	8.0607	8.18488	8.35755	7.89482	8.16491	8.32193	7.57743	9.19722	9.0954	9.29002	8.5812	8.71425	8.89178	9.15228	8.40514	9.16239	8.85175	8.74147	9.08215	8.77149
7289	ENSMUSG00000030178.16	Klra13-ps	transcribed_unprocessed_pseudogene	chr6	130267841	130283391	-	5.52356	4.08746	4.85798	5.88264	6.55459	6.61471	6.67243	4.80735	4.85798	1	2.80735	4.16993	2.80735	2	2.32193	2.32193	1	2.32193	2.32193	3	2.80735	2
1570	ENSMUSG00000015714.12	Cers2	protein_coding	chr3	95222102	95230910	+	12.2811	12.5182	11.9498	11.8884	11.7448	12.4471	12.4081	12.0828	11.9968	13.1566	13.0363	12.8971	13.5142	13.0072	13.0585	13.3678	13.0853	12.5287	13.0898	13.0386	12.5459	13.36
4603	ENSMUSG00000025083.19	Afap1l2	protein_coding	chr19	56900793	56996660	-	7.58496	6.89482	7.36632	9.88111	9.41151	8.92184	9.67772	9.81057	9.07682	10.9196	11.3264	10.8242	10.7432	11.5656	11.3815	11.0014	10.4919	11.774	11.0728	11.2597	11.9462	11.8086
21099	ENSMUSG00000091586.3	Cyp4f17	protein_coding	chr17	32725024	32749117	+	8.68299	8.5812	9.25974	7.60733	7.54689	7.40939	8.05528	8.00562	8.10329	9.43879	9.86264	9.56605	9.98157	10.5736	10.4778	10.4346	8.91886	10.7903	10.8178	10.6978	10.3923	10.5507
20291	ENSMUSG00000087095.3	Emx2os	lncRNA	chr19	59413536	59447067	-	3.58496	2	2.58496	6.32193	6.22882	4.45943	5.35755	4	4.52356	0	2.58496	1.58496	1	1.58496	0	0	1	1	0	0	1	0
20664	ENSMUSG00000089711.2	Gm16240	lncRNA	chr10	76128999	76130694	+	1	1	1	0	0	0	0	0	1	4.52356	3	2.32193	4.58496	3.90689	3.58496	4.08746	3.32193	4.08746	2	2.58496	3.45943	4
24549	ENSMUSG00000105851.2	9130604C24Rik	lncRNA	chr5	137500935	137501890	+	3.90689	3.70044	2.80735	3.90689	3.90689	4	3.90689	4	4	4	4.9542	4.75489	4.64386	5.2854	5.20945	5.45943	4.80735	5.45943	5.49185	5.12928	5.08746	5.35755
10292	ENSMUSG00000037940.18	Inpp4b	protein_coding	chr8	82069185	82854543	+	8.68299	8.67243	10.1459	10.8611	11.014	12.0413	12.0289	9.92926	9.90539	7.32193	8.17493	8.19967	6.18982	6.79442	7.45121	6.12928	5.85798	7.18982	6.88264	8.21432	6.97728	8.36194
16285	ENSMUSG00000068227.10	Il2rb	protein_coding	chr15	78363456	78379471	-	9.49985	8.61839	9.69349	10.4073	10.96	11.8376	11.8622	9.94251	11	5.45943	5.93074	8.20457	7.99435	4.64386	8.45533	6.32193	6.10852	6.6865	7.62936	7.91289	6.61471	6.24793
3822	ENSMUSG00000023013.6	Aqp2	protein_coding	chr15	99476936	99482428	+	0	1.58496	1	2.80735	2.58496	1.58496	1	2.32193	2.80735	5.32193	5.88264	5.35755	5.88264	7.41785	5.08746	4.39232	5.97728	5.49185	3	3.58496	5.72792	4.16993
9995	ENSMUSG00000037085.9	Trmt12	protein_coding	chr15	58744523	58748976	+	7.60733	7.16993	7.11894	7.40088	7.69349	6.72792	6.89482	6.70044	6.55459	8.04985	8.13443	8.26679	8.13955	7.49985	8.19967	8.10852	8.58496	8.24793	8.04439	8.14975	8.46352	7.7879
7805	ENSMUSG00000031250.9	Tnmd	protein_coding	chrX	132751729	132766326	+	3.32193	2.32193	3.80735	6.44294	5.64386	3.16993	6.33985	7.04439	5.67243	1	2	2.32193	0	1	1	0	0	0	0	0	0	0
13000	ENSMUSG00000047591.6	Mafa	protein_coding	chr15	75617339	75620077	-	5.08746	3.45943	4.08746	9.19722	10.0795	5.24793	5.72792	6.91886	6.16993	0	0	2	1	1.58496	2.58496	1	2.32193	1	2.32193	1	1.58496	1
20675	ENSMUSG00000089736.3	Tgfbr3l	protein_coding	chr8	4298214	4301423	+	4.32193	3.70044	3.90689	5	4.85798	4.64386	5.04439	5	3.58496	7.42626	7.27612	6.49185	7.49985	8.65105	7.42626	6.6865	5.49185	8	8.33092	7.97154	7.98868	8.40514
7730	ENSMUSG00000031098.19	Syt8	protein_coding	chr7	141988587	141994133	+	4.80735	5.04439	2	2.80735	2.58496	2.32193	2.58496	2	1.58496	5.83289	5.16993	6.24793	7.32193	5.97728	6.74147	4.75489	6.91886	6.12928	8.52356	7.2854	6.33985	5.67243
1611	ENSMUSG00000015966.18	Il17rb	protein_coding	chr14	29718092	29730853	-	4.75489	4.52356	4.9542	5.75489	5.12928	5.70044	5.64386	4.80735	4.80735	6.75489	6.90689	7.48382	6.24793	7.16993	7.24793	6.6865	5.78136	6.76818	7.78136	7.62205	7.24793	7.72792
19652	ENSMUSG00000085532.2	B430319H21Rik	lncRNA	chr11	63064740	63079280	+	1.58496	1.58496	2	2.58496	2.58496	1.58496	1.58496	2	3.58496	0	1	0	0	0	0	0	0	0	0	0	0	0
26093	ENSMUSG00000110411.2	Gm45457	TEC	chr8	46232265	46235353	+	6.16993	5.72792	5.52356	3.58496	3	2	3.32193	4.85798	2.80735	9.41785	8.40939	7.66534	8.34873	7.61471	9.18982	8.46761	5.2854	9.19476	9.58496	8.85487	9.07948	8.85798
24911	ENSMUSG00000106870.2	Gm43681	TEC	chr5	93331715	93333617	-	6	5.52356	5.70044	4.24793	5	5.35755	5.52356	5.20945	4.70044	7.74819	7.80735	6.96578	7.8009	7.96578	8.03892	7.93664	5.55459	8.24793	8.29002	7.92481	8.52748	8.16491
4824	ENSMUSG00000025504.15	Eps8l2	protein_coding	chr7	140918793	140942933	+	11.1972	11.3219	10.8525	9.55842	9.18239	8.71081	9.93517	11.1586	10.5603	11.8731	12.453	11.6751	12.4302	12.8872	13.2235	13.0093	12.4826	13.2208	12.6755	12.6845	12.7279	12.9205
12486	ENSMUSG00000045215.18	Asxl3	protein_coding	chr18	22477303	22663284	+	4.52356	4.70044	5.16993	6.62936	6.67243	6.10852	6.37504	7.39232	5.88264	2.32193	2.32193	3.45943	2.32193	4	1.58496	0	0	3	3.90689	3.16993	2.58496	2
4742	ENSMUSG00000025355.8	Mmp19	protein_coding	chr10	128626779	128636693	+	10.4666	9.61102	8.82655	10.599	10.4019	12.6673	11.2444	11.2709	11.5751	6.16993	7.89482	7.20945	7.46761	7.49985	6.04439	3.80735	7.2854	6.82018	6.58496	8.16993	7.47573	9.03342
9177	ENSMUSG00000034488.15	Edil3	protein_coding	chr13	88969591	89471342	+	3.16993	3	3.32193	5.97728	5.52356	5.32193	5.35755	5.97728	5.24793	9.25974	10.032	9.09276	7.96	8.07146	8.16491	7.17991	7.94837	9.07414	7.67948	6.67243	9.04166	7.33985
23349	ENSMUSG00000102364.2	Ighv8-5	IG_V_gene	chr12	115031180	115031622	-	5.20945	3	1.58496	5.16993	3.90689	3.32193	1	2.32193	1.58496	0	0	0	0	0	0	0	0	0	0	0	0	0
23077	ENSMUSG00000101122.2	Gm17971	processed_pseudogene	chr1	55105423	55106228	+	7.39232	6.79442	7.48382	7.41785	7.36632	7.42626	7.83289	7.97728	7.17991	4.32193	4.16993	4.24793	5	5.75489	5	4.70044	4.45943	6.88264	5.93074	5.24793	6.16993	4.9542
8577	ENSMUSG00000032590.15	Apeh	protein_coding	chr9	107962612	107971805	-	10.2276	10.3083	10.0154	10.4512	10.6393	10.4336	10.5226	10.4157	10.1861	10.9278	11.1163	11.2773	11.0908	10.9315	11.0721	10.7125	11.3842	11.0244	11.1137	11.1364	10.8978	11.0182
25830	ENSMUSG00000109618.2	Gm45527	TEC	chr7	102334653	102335426	-	3.32193	2.58496	3.70044	3.58496	3.58496	2.58496	2.80735	3.16993	1.58496	6.67243	6	6.10852	6.30378	5.61471	6.76818	6.91886	3.16993	6.59991	7.14975	6.56986	6.44294	6.22882
20491	ENSMUSG00000087535.3	Zmiz1os1	lncRNA	chr14	25257947	25461552	-	4.16993	4.52356	2	3.58496	2	2.32193	3.32193	2.32193	2	5.2854	5.97728	5.12928	5.20945	6.26679	6.04439	5.90689	4.45943	6.56986	6.71425	7.26679	5.83289	5.35755
28222	ENSMUSG00000117234.2	Gm7818	processed_pseudogene	chr17	22286245	22288869	-	4.24793	3	3	4.9542	5.04439	4.90689	5.45943	5.32193	5	1	2.80735	0	2.32193	1.58496	2	0	1	1	2.32193	0	1	2.32193
10497	ENSMUSG00000038406.18	Scaf1	protein_coding	chr7	44652372	44665787	-	10.9315	10.8757	10.973	11.2802	11.2015	11.2378	11.5333	11.4747	10.9513	11.6312	11.5727	11.7503	11.9487	12.4344	12.0831	12.031	11.7956	12.3454	12.5282	12.2636	12.2674	12.0362
11619	ENSMUSG00000041669.16	Prima1	protein_coding	chr12	103163167	103208409	-	1.58496	1	2.32193	5.90689	5.97728	4.64386	4.64386	4	3.58496	0	0	0	1	0	0	0	0	0	0	0	0	1
15861	ENSMUSG00000064342.1	mt-Ti	Mt_tRNA	chrM	3706	3774	+	5.35755	3.90689	4.39232	6.70044	6.76818	5.35755	5.64386	5.16993	5.04439	2.80735	1.58496	2.58496	1.58496	3.32193	2.32193	3.58496	3.90689	3.16993	1.58496	3	2.80735	2.80735
9481	ENSMUSG00000035399.13	Oser1	protein_coding	chr2	163247742	163266617	-	7.58496	7.62936	6.94251	7.61471	7.71425	7.33985	7.6865	8.08215	8.27146	6.65821	6.50779	7.13955	6.9542	6.62936	6.47573	6.61471	6.20945	6.44294	6.90689	6.56986	6.56986	6.08746
17485	ENSMUSG00000076490.7	Trbc1	TR_C_gene	chr6	41515152	41516815	+	6.74147	5.85798	7	8.85798	9.49185	10.9723	10.8796	7.40088	7.49185	2.32193	4.16993	5.61471	4.52356	4.24793	4.08746	2.80735	4.58496	4.32193	4.32193	5.16993	4.24793	3.70044
23931	ENSMUSG00000104069.2	Gm37198	TEC	chr1	60818511	60820620	+	2.58496	1	2.58496	4.39232	4.58496	6.18982	6.40939	2.32193	2.58496	0	0	0	0	0	0	0	0	0	0	0	0	0
20239	ENSMUSG00000086968.9	4933431E20Rik	lncRNA	chr3	107796166	107803529	-	9.82972	9.77149	8.66178	7.87652	7.99435	6.71425	8.25739	9.11114	8.78463	10.9344	10.5651	10.5167	11.2088	11.1261	11.2276	12.0701	9.77643	11.0189	11.0084	10.8549	10.9462	11.5859
6622	ENSMUSG00000028919.12	Arhgef19	protein_coding	chr4	140966810	140984875	+	8.02791	7.6865	9.86573	7.49185	7.71425	6.26679	8.72451	10.007	9.59432	10.6874	11.7134	11.0928	10.6636	12.5159	11.8986	11.2656	10.4848	12.4017	10.7599	11.6578	12.4843	10.9715
86	ENSMUSG00000000532.12	Acvr1b	protein_coding	chr15	101071948	101111565	+	10.6961	11.3493	10.7474	10.0634	10.1215	10.1898	10.4419	10.0593	9.78627	11.7748	12.0255	11.6913	11.9571	12.0039	12.3701	12.5887	10.4858	12.4033	12.3869	12.0532	12.2527	11.8826
4954	ENSMUSG00000025867.9	Cplx2	protein_coding	chr13	54519162	54531730	+	7.47573	7	7.91289	8.66534	8.23362	7.75489	8.76155	9.45121	8.69697	9.97441	10.8178	9.82177	10.2586	10.0782	10.7406	10.9381	10.5793	10.1215	8.96578	9.91139	10.0224	10.3718
12280	ENSMUSG00000044309.9	Apol7c	protein_coding	chr15	77409052	77417516	-	3.70044	4.39232	4.39232	7.48382	7.82655	7.90689	7.33092	6.14975	4.64386	1	2.32193	1.58496	0	2	0	0	1.58496	0	0	1	1	4.9542
21566	ENSMUSG00000094910.2	D430019H16Rik	protein_coding	chr12	105420115	105459354	+	3	1.58496	3.80735	6.35755	5.75489	3.90689	5.20945	4.85798	4.52356	1	1	1.58496	2.80735	0	0	1	0	1	1	1	0	0
1088	ENSMUSG00000007837.12	Prrg2	protein_coding	chr7	44703008	44712101	-	9.90388	9.92184	9.56986	8.80735	8.98868	8.32193	8.75154	9.07948	9.59619	10.4481	10.2923	10.5708	10.5314	10.4051	10.3343	10.5236	10.3038	10.3174	10.3663	10.1886	10.2192	10.1485
8949	ENSMUSG00000033808.17	Tmem87a	protein_coding	chr2	120185793	120234594	-	10.8933	11.0147	11.0182	10.9773	10.8478	10.9447	11.1774	10.9922	10.7764	11.8681	11.8595	12.2012	12.0161	12.1589	12.2003	12.0382	10.8368	11.9469	12.3222	12.1494	11.8045	11.964
11581	ENSMUSG00000041540.17	Sox5	protein_coding	chr6	143774151	144727703	-	7.41785	6.64386	7.89482	8.61839	7.56986	7.33985	7.96	8.98299	8.35755	10.1007	10.7177	9.02237	9.31741	10.2119	10.6008	10.375	8.81378	10.9248	9.41785	9.97154	10.941	10.6883
23800	ENSMUSG00000103715.2	4933431K14Rik	TEC	chr9	85631131	85632482	+	4.80735	4.80735	4.39232	5.24793	5.58496	4.9542	5.20945	5.58496	4.45943	6.04439	6.14975	6.35755	6.37504	7.04439	6.65821	5.39232	6.56986	6.52356	6.52356	6.74147	6.16993	6.6865
7646	ENSMUSG00000030868.7	Dctn5	protein_coding	chr7	121732264	121748267	+	10.6248	10.5641	10.3987	10.4645	10.623	10.9315	11.03	10.6147	10.6448	11.0091	11.258	11.2952	11.1567	11.5043	11.1459	11.3095	11.1485	11.617	11.3214	11.5338	11.5098	11.4564
3527	ENSMUSG00000022485.4	Hoxc5	protein_coding	chr15	102875878	102925861	+	4.70044	3.70044	4	8.29921	8.27612	6.37504	6.87036	5.78136	6.22882	1.58496	2	2.32193	1	2	1.58496	1	3.90689	3.16993	0	2	1	1
8361	ENSMUSG00000032243.9	Itga11	protein_coding	chr9	62585108	62691264	+	7.49985	6.12928	7.05528	10.4094	10.8971	10.5831	11.2691	9.27612	9.58308	2.80735	6.42626	6.45943	3.70044	4.45943	4.08746	3.32193	6.06609	3.80735	2.58496	2.80735	3.45943	3.32193
21798	ENSMUSG00000096632.3	Igkv9-124	IG_V_gene	chr6	67919058	67919524	-	10.9993	8.55459	4.32193	6.71425	6.32193	2.32193	4.08746	4.9542	4.45943	0	0	2	0	0	0	0	0	0	0	1	0	0
21645	ENSMUSG00000095565.3	Ighv2-9-1	IG_V_gene	chr12	113733470	113733922	-	7.26679	8.50779	8.20945	6	4.58496	1.58496	3.58496	4.45943	2.58496	0	0	0	0	0	0	1.58496	1	0	0	0	0	0
9985	ENSMUSG00000037035.6	Inhbb	protein_coding	chr1	119343195	119349978	-	11.7394	11.2831	10.1137	10.0701	8.92481	9.53528	10.8681	10.8727	9.45327	11.1911	12.8997	13.8177	13.3028	12.1646	14.5098	12.9442	12.82	13.0706	14.2835	14.01	12.4497	13.5942
885	ENSMUSG00000005897.15	Nr2c1	protein_coding	chr10	93983885	94033073	+	9.46352	9.34651	9.66534	9.31061	9.33985	9.15482	9.70736	9.62205	9.3015	10.6266	10.5343	10.3197	10.6891	10.0741	10.5206	10.7322	9.67948	10.1033	10.014	9.99152	10.2372	10.5555
24027	ENSMUSG00000104351.2	Gm37125	TEC	chr1	172340816	172342374	+	4.64386	2.80735	3.58496	6.67243	5.85798	4	4.58496	5.58496	3.80735	0	0	2.32193	1.58496	0	1.58496	0	0	2	2.32193	1.58496	2	1.58496
3105	ENSMUSG00000021716.15	Srek1ip1	protein_coding	chr13	104928992	104975782	+	8.9571	9.07414	8.86728	8.73132	9.16491	8.53528	8.76155	9.11114	8.98584	9.85019	9.7364	9.63481	9.98442	9.67419	9.57932	9.70563	10.1137	9.72622	9.36194	9.61655	9.56415	10.23
20422	ENSMUSG00000087381.9	Gm16008	lncRNA	chr4	156106465	156116100	-	3.80735	3.45943	4.58496	4.64386	4.08746	2.58496	4.16993	3.90689	3.16993	6.42626	6.52356	6.42626	6.18982	7.14975	7.33985	6.79442	4.52356	7.80735	8.52356	7.43463	7.34873	6.89482
14384	ENSMUSG00000054836.13	Elp6	protein_coding	chr9	110134241	110151170	+	7.19967	7.22882	7.04439	7.13955	7.22882	6.87036	7.50779	7.66534	7.74147	8.43463	8.49586	8.58496	8.3443	8.48382	8.10329	7.21917	8.63662	8.57365	8.35315	8.40088	8.74819	8.19967
28654	ENSMUSG00000118406.2	Terc	lncRNA	chr3	96321753	96322149	-	2.32193	0	1.58496	0	0	2	0	0	0	3.70044	2.58496	2.58496	3.45943	3	2.80735	3	2.80735	3.80735	3.45943	2.58496	4.24793	2.58496
24947	ENSMUSG00000106978.2	N4bp2os	lncRNA	chr5	65918334	65921722	-	4.85798	5.20945	5.64386	4.80735	5.35755	4.85798	5.67243	5.45943	5.39232	6.78136	6.6865	6.90689	6.98868	8.00562	7.08746	7.43463	6.2854	7.90087	8.03892	7.96578	7.87036	8.11374
[truncated: 27,029 more rows]
