# Supplementary material for: The R-RAS2 GTPase is a signaling hub in triple-negative breast cancer cell metabolism and metastatic behavior
Source: J Hematol Oncol. 2025 Apr 12;18:41. doi: 10.1186/s13045-025-01693-3 (PMC11993990; doi:10.1186/s13045-025-01693-3)
Supplement: Supplementary file 4 — Supplementary Material 4 [file 13045_2025_1693_MOESM4_ESM.xlsx]

## Sheet: Sheet0
Ingenuity Canonical Pathways	p value	Ratio	z-score	-log(p-value)	Molecules
Oxidative Phosphorylation	1.25893e-09	5,09E-01	-4.276	8.9	Atp5e,ATP5F1C,ATP5F1D,ATP5MC1,ATP5MC2,ATP5MF,ATP5MG,ATP5PB,ATP5PD,ATP5PF,ATPAF1,ATPAF2,COX15,COX17,COX4I1,COX5A,COX6B1,Cox6c,COX7A2,COX7A2L,COX7B,COX8A,CYB5A,DMAC2L,MT-CO1,MT-ND5,NDUFA1,NDUFA10,NDUFA11,NDUFA12,NDUFA2,NDUFA6,NDUFA7,NDUFA8,NDUFAB1,NDUFB1,NDUFB10,NDUFB5,NDUFB6,NDUFB7,NDUFB8,NDUFB9,NDUFS2,NDUFS4,NDUFS6,NDUFS7,NDUFS8,NDUFV1,NDUFV2,SDHB,UQCR10,UQCRB,UQCRC2,UQCRFS1,UQCRQ,VPS9D1
Sirtuin Signaling Pathway	3.63078e-09	3,97E-01	3.198	8.44	ACLY,APP,ATG13,ATG16L1,ATG16L2,ATG3,ATG5,ATG9B,ATP5F1C,ATP5F1D,ATP5MC1,ATP5PB,ATP5PF,BECN1,BPGM,CLOCK,CPT1B,CPT1C,CRTC2,DUSP6,EPAS1,GABARAP,GABARAPL1,GABPA,GABPB1,GABPB2,GADD45B,GADD45G,GTF3C2,H1-0,H3-3A/H3-3B,HSF1,IDH2,JUN,KAT2A,LDHD,MAP1LC3B,MAPK15,MAPK6,MAPK7,MT-ND5,MYCN,NAMPT,NBN,NDRG1,NDUFA1,NDUFA10,NDUFA11,NDUFA12,NDUFA2,NDUFA4L2,NDUFA6,NDUFA7,NDUFA8,NDUFAB1,NDUFB1,NDUFB10,NDUFB5,NDUFB6,NDU…
HER-2 Signaling in Breast Cancer	2.81838e-08	4,07E-01	3.077	7.55	ARAF,AREG,Arf2,ARF4,ARF6,BAD,BRAF,CASP3,CASP6,CASP7,CCND1,CHUK,COX15,COX17,COX4I1,COX5A,COX6B1,Cox6c,COX7A2,COX7A2L,COX7B,COX8A,CYB5A,DDX19B,EGF,EGFR,ELK1,ERBB2,ETS1,ETS2,FGR,FOS,GLE1,GNB1L,HBEGF,IKBKB,IKBKE,ITGB3,ITGB5,ITGB6,JUN,MLST8,MMP2,MT-CO1,NFKBIA,NFKBIB,NUP107,NUP155,NUP160,NUP188,NUP205,NUP214,NUP37,NUP42,NUP54,NUP85,NUP88,PARD6B,PIK3C2B,PIK3CD,PIK3CG,PIK3R2,PIK3R4,PLCG1,POM121/POM121C,P…
Protein Kinase A Signaling	6.60693e-08	3,6E-01	-0.186	7.18	ACP1,ADCY4,ADCY6,ADCY7,ADD1,AKAP10,AKAP11,AKAP13,AKAP5,AKAP7,AKAP8,ANAPC1,ANAPC10,ANAPC13,ANAPC2,ANAPC4,ATF2,ATF4,BAD,BRAF,CAMK2G,CDC14B,CDC23,CDC27,CHP1,CHUK,CREB1,CREB3L2,CREB3L3,CREB3L4,CREBBP,CREM,DUSP1,DUSP11,DUSP12,DUSP15,DUSP2,DUSP22,DUSP5,DUSP6,DUSP8,ELK1,ENPP1,FLNB,FLNC,GDE1,GDPD1,GDPD3,GNAQ,GNB1L,GNB4,GNB5,GNG10,GUCY1A1,GYS1,H1-0,H3-3A/H3-3B,HHAT,ITPR1,ITPR3,KDELR1,LEF1,LIPE,MPPE1,MTMR3…
Estrogen Receptor Signaling	2.34423e-07	3,54E-01	4.35	6.63	ADCY4,ADCY6,ADCY7,ATF2,ATF4,ATP5F1C,ATP5F1D,ATP5MC1,ATP5PB,BAD,BCL2,CACNA2D1,CACNB1,CACNB3,CARM1,CCND1,CDK8,CREB1,CREB3L2,CREB3L3,CREB3L4,CREBBP,DDX5,DLG4,EGF,EGFR,EIF2B4,EIF4EBP1,EP300,ESR2,FBXO32,FOS,GNA12,GNAO1,GNAQ,GNB1L,GNB4,GNB5,GNG10,GPER1,GUCY1A1,HSP90AA1,HSP90AB1,JUN,LIMK2,MED1,MED12,MED12L,MED13L,MED17,MED18,MED20,MED23,MED4,MMP14,MMP16,MMP2,MMP28,MMP8,MMP9,MPRIP,MT-ND5,MYL12B,MYL9,NCOA…
Senescence Pathway	3.0903e-06	3,6E-01	0.612	5.51	ACVR1B,ACVR2B,ANAPC1,ANAPC10,ANAPC13,ANAPC2,ANAPC4,ARAF,ASXL1,ASXL2,ASXL3,ATF3,ATR,BHLHE40,BMPR2,BRAF,CACNA2D1,CACNB1,CACNB3,CAPN1,CAPN11,CAPN7,CAPN8,CBX2,CBX8,CCND1,CDC23,CDC27,CDK2,CDKN2A,CDKN2B,CEBPB,CHP1,CHUK,CREBBP,DHCR24,DLAT,DLD,DMTF1,E2F2,E2F3,E2F6,EIF4EBP1,EP300,EP400,ETS1,ETS2,GADD45B,GADD45G,IKBKB,IKBKE,IRF3,ITPR3,JUN,MAP2K3,MAP2K7,MAPK15,MAPK6,MAPK7,MAPKAPK5,MRE11,NBN,NF1,NFAT5,PCGF1,…
AMPK Signaling	3.23594e-06	3,73E-01	2.405	5.49	ACACB,ACTB,ADRA1D,ADRA2A,ADRB1,ADRB2,AK4,AK6,ARID1A,ARID2,ATF2,ATF4,CCND1,CHRM1,CHRM3,CHRNB2,CHRNB4,CPT1B,CPT1C,CPT2,CREB1,CREB3L2,CREB3L3,CREB3L4,CREBBP,CRTC2,DPF1,EEF2,EEF2K,EIF4EBP1,ELAVL1,EP300,GNA12,GNAO1,GNAQ,GNB1L,GNB4,GNB5,GNG10,GYS1,HLTF,ILKAP,LIPE,MAP2K3,MAPK11,MLST8,NOS3,ORAI2,PCK2,PFKFB1,PFKFB2,PFKFB3,PFKFB4,PFKP,PHLPP1,PHLPP2,PIK3C2B,PIK3CD,PIK3CG,PIK3R2,PIK3R4,PPARGC1A,PPAT,PPM1A,PP…
Superpathway of Inositol Phosphate Compounds	7.4131e-06	3,7E-01	4.65	5.13	ACP1,ACP6,ALPL,ATP1A2,CDIPT,DUSP1,DUSP11,DUSP12,DUSP14,DUSP15,DUSP2,DUSP23,DUSP5,DUSP6,DUSP8,ENPP1,FIG4,G6PC3,IGBP1,ILKAP,INPP5E,INPP5F,INPPL1,IP6K1,IP6K2,ITPKC,MINPP1,MTMR4,MTMR6,MTMR7,MTMR9,NUDT16,OCRL,PAWR,PDXP,PIK3C2B,PIK3CD,PIK3CG,PIK3R2,PIK3R4,PIKFYVE,PIP4K2B,PIP5K1A,PLCB3,PLCB4,PLCD1,PLCD4,PLCG1,PLCG2,PLCH2,PLPP6,PPFIBP2,PPIP5K1,PPIP5K2,PPM1K,PPP1CA,PPP1CB,Ppp1cc,PPP1R11,PPP1R12A,PPP1R14A,…
Synaptogenesis Signaling Pathway	9.77237e-06	3,5E-01	4.357	5.01	ADCY4,ADCY6,ADCY7,AP1G2,AP2A1,AP2A2,AP2S1,ARHGEF7,ARPC1A,ARPC3,ARPC5,ATF2,ATF4,BAD,BET1L,BRAF,CACNA2D1,CACNB1,CACNB3,CAMK2G,CDH13,CDH24,CDH5,CDK5,CLASP2,CNTNAP1,CNTNAP2,COMP,CPLX2,CREB1,CREB3L2,CREB3L3,CREB3L4,CREBBP,CRK,CRKL,CTNND1,DLG4,EFNA3,EFNA4,EFNB3,EIF4EBP1,EIF4EBP3,EPHA1,EPHA2,EPHA7,EPHB3,EPHB4,EPHB6,FARP1,FGR,GOSR2,GPAA1,GRIA4,GRIN1,GRINA,GRM6,GUCY1A1,HSPA8,ITPR1,NAP1L4,NAPB,NAPG,NECTIN1…
Pulmonary Fibrosis Idiopathic Signaling Pathway	2.18776e-05	3,44E-01	3.544	4.66	ACTA2,ACTB,ACVR1B,ACVR2B,ADAMTS1,AJUBA,ARAF,AREG,ATF2,BCL2,BMPR2,BRAF,CCN4,CCND1,COL11A1,COL11A2,COL15A1,COL16A1,COL1A1,COL1A2,COL20A1,COL23A1,COL25A1,COL27A1,COL28A1,COL2A1,COL3A1,COL4A2,COL4A6,COL5A1,COL5A2,COL5A3,COL6A1,COL6A2,COL7A1,COL9A2,COL9A3,CREBBP,EDNRA,EGFR,EGR1,EIF4EBP1,EIF4EBP3,EP300,EPHB3,EPHB4,FGFR1,FGFRL1,FOS,FZD2,FZD3,FZD6,FZD7,FZD9,GNA12,IL13RA1,ITGAV,ITGB6,JUN,LATS1,LEF1,MAP2K3…
3-phosphoinositide Degradation	3.23594e-05	3,73E-01	3.515	4.49	ACP1,ACP6,ALPL,ATP1A2,DUSP1,DUSP11,DUSP12,DUSP14,DUSP15,DUSP2,DUSP23,DUSP5,DUSP6,DUSP8,ENPP1,FIG4,G6PC3,IGBP1,ILKAP,INPP4A,INPP5E,INPP5F,INPPL1,MINPP1,MTM1,MTMR1,MTMR3,MTMR4,MTMR6,MTMR7,MTMR9,NUDT16,OCRL,PAWR,PDXP,PIKFYVE,PLPP6,PPFIBP2,PPIP5K1,PPM1K,PPP1CA,PPP1CB,Ppp1cc,PPP1R11,PPP1R12A,PPP1R14A,PPP1R16B,PPP1R3D,PPP1R7,PPP2CA,PPP2R3A,Ppp2r3d,PPP2R5A,PPP2R5D,PPP3CA,PPP3CC,PPP3R1,PSPH,PTPA,PTPN12,P…
D-myo-inositol-5-phosphate Metabolism	3.71535e-05	3,71E-01	3.515	4.43	ACP1,ACP6,ALPL,ATP1A2,DUSP1,DUSP11,DUSP12,DUSP14,DUSP15,DUSP2,DUSP23,DUSP5,DUSP6,DUSP8,ENPP1,FIG4,G6PC3,IGBP1,ILKAP,INPP5F,INPPL1,MINPP1,MTMR4,MTMR6,MTMR7,MTMR9,NUDT16,OCRL,PAWR,PDXP,PIKFYVE,PLCB3,PLCB4,PLCD1,PLCD4,PLCG1,PLCG2,PLCH2,PLPP6,PPFIBP2,PPIP5K1,PPM1K,PPP1CA,PPP1CB,Ppp1cc,PPP1R11,PPP1R12A,PPP1R14A,PPP1R16B,PPP1R3D,PPP1R7,PPP2CA,PPP2R3A,Ppp2r3d,PPP2R5A,PPP2R5D,PPP3CA,PPP3CC,PPP3R1,PSPH,PT…
Neuregulin Signaling	9.54993e-05	4,02E-01	2.611	4.02	ADAM17,AREG,BAD,CDK5,CDK5R1,CRK,CRKL,DLG4,EGF,EGFR,ELK1,ERBB2,ERRFI1,HBEGF,HSP90AA1,HSP90AB1,ITGA1,ITGA10,ITGA2B,ITGA3,ITGA5,ITGAV,ITGB3,ITGB5,ITGB6,MATK,NRG2,PICK1,PIK3R2,PLCG1,PLCG2,PRKCA,PRKCD,PRKCH,PRKCQ,PRKCZ,PRKD3,RALA,RALB,RAP1A,RAP1B,RPS6KB1,RPS6KB2,RRAS2,SHC1,SOS1,TGFA
Role of BRCA1 in DNA Damage Response	9.77237e-05	4,38E-01	1.213	4.01	ABRAXAS1,ACTB,ARID1A,ARID2,ATR,ATRIP,BARD1,BRCA2,DPF1,E2F2,E2F3,E2F6,FANCB,FANCE,FANCF,FANCG,FANCM,HLTF,MDC1,MLH1,MRE11,MSH6,NBN,POU2F1,RAD50,RBL1,RFC2,SLC19A1,SMARCA4,SMARCB1,SMARCC1,SMARCC2,SMARCD1,SMARCE1,UIMC1
Death Receptor Signaling	0.000120226	4,17E-01	2.271	3.92	ACIN1,ACTA2,ACTB,BCL2,BID,BIRC3,CASP2,CASP3,CASP6,CASP7,CFLAR,CHUK,CRADD,DFFB,DIABLO,ELP1,FAS,HSPB1,IKBKB,IKBKE,LMNA,MAP2K7,MAP3K5,NFKBIA,NFKBIB,PARP10,PARP11,PARP2,PARP4,PARP6,REL,RIPK1,SPTAN1,TIPARP,TNFRSF10A,TNFRSF25,TNKS,TNKS2,TRADD,XIAP
3-phosphoinositide Biosynthesis	0.000125893	3,57E-01	3.615	3.9	ACP1,ACP6,ALPL,ATP1A2,CDIPT,DUSP1,DUSP11,DUSP12,DUSP14,DUSP15,DUSP2,DUSP23,DUSP5,DUSP6,DUSP8,ENPP1,FIG4,G6PC3,IGBP1,ILKAP,INPP5F,INPPL1,MINPP1,MTMR4,MTMR6,MTMR7,MTMR9,NUDT16,OCRL,PAWR,PDXP,PIK3C2B,PIK3CD,PIK3CG,PIK3R2,PIK3R4,PIKFYVE,PIP4K2B,PIP5K1A,PLPP6,PPFIBP2,PPIP5K1,PPM1K,PPP1CA,PPP1CB,Ppp1cc,PPP1R11,PPP1R12A,PPP1R14A,PPP1R16B,PPP1R3D,PPP1R7,PPP2CA,PPP2R3A,Ppp2r3d,PPP2R5A,PPP2R5D,PPP3CA,PPP3C…
Spliceosomal Cycle	0.000144544	4,9E-01	3.266	3.84	AQR,BUD13,CASC3,CWC15,CWC25,DDX23,DDX39B,DDX46,DHX15,DHX16,DHX38,DHX8,HSPA8,MAGOH,PRPF40B,RBMX2,SF3B1,SF3B2,SF3B3,SF3B6,SLU7,SNRNP200,U2AF2,ZNF830
D-myo-inositol (1,4,5,6)-Tetrakisphosphate Biosynthesis	0.000147911	3,65E-01	2.774	3.83	ACP1,ACP6,ALPL,ATP1A2,DUSP1,DUSP11,DUSP12,DUSP14,DUSP15,DUSP2,DUSP23,DUSP5,DUSP6,DUSP8,ENPP1,FIG4,G6PC3,IGBP1,ILKAP,INPP5F,INPPL1,MINPP1,MTMR4,MTMR6,MTMR7,MTMR9,NUDT16,OCRL,PAWR,PDXP,PIKFYVE,PLPP6,PPFIBP2,PPIP5K1,PPM1K,PPP1CA,PPP1CB,Ppp1cc,PPP1R11,PPP1R12A,PPP1R14A,PPP1R16B,PPP1R3D,PPP1R7,PPP2CA,PPP2R3A,Ppp2r3d,PPP2R5A,PPP2R5D,PPP3CA,PPP3CC,PPP3R1,PSPH,PTPA,PTPN12,PTPN23,PTPN6,PTPRN,PXYLP1,RASA1,…
D-myo-inositol (3,4,5,6)-tetrakisphosphate Biosynthesis	0.000147911	3,65E-01	2.774	3.83	ACP1,ACP6,ALPL,ATP1A2,DUSP1,DUSP11,DUSP12,DUSP14,DUSP15,DUSP2,DUSP23,DUSP5,DUSP6,DUSP8,ENPP1,FIG4,G6PC3,IGBP1,ILKAP,INPP5F,INPPL1,MINPP1,MTMR4,MTMR6,MTMR7,MTMR9,NUDT16,OCRL,PAWR,PDXP,PIKFYVE,PLPP6,PPFIBP2,PPIP5K1,PPM1K,PPP1CA,PPP1CB,Ppp1cc,PPP1R11,PPP1R12A,PPP1R14A,PPP1R16B,PPP1R3D,PPP1R7,PPP2CA,PPP2R3A,Ppp2r3d,PPP2R5A,PPP2R5D,PPP3CA,PPP3CC,PPP3R1,PSPH,PTPA,PTPN12,PTPN23,PTPN6,PTPRN,PXYLP1,RASA1,…
HIPPO signaling	0.00017378	4,24E-01	0.258	3.76	AJUBA,BTRC,CD44,CSNK1D,CSNK1E,DLG1,DLG4,DLG5,LATS1,LLGL1,PPP1CA,PPP1CB,Ppp1cc,PPP1R11,PPP1R12A,PPP1R14A,PPP1R3D,PPP1R7,PPP2CA,PPP2R3A,PPP2R5A,PPP2R5D,PTPA,RASSF1,SCRIB,SFN,SKP2,SMAD1,SMAD3,SMAD4,SMAD5,TEAD1,TEAD3,WWC1,WWTR1,YAP1
PI3K/AKT Signaling	0.00018197	3,57E-01	-0.309	3.74	BAD,BCL2,CCND1,CHUK,CXCR2,EIF4EBP1,ELP1,GYS1,HSP90AA1,HSP90AB1,IFNAR1,IFNLR1,IKBKB,IKBKE,IL12RB2,IL13RA1,IL15RA,IL17RB,IL17RC,IL17RE,IL1RL1,IL1RL2,IL20RA,IL20RB,IL27RA,IL2RB,IL2RG,IL4R,IL6R,INPP5F,INPPL1,ITGA1,ITGA10,ITGA2B,ITGA3,ITGA5,ITGAV,ITGB3,ITGB5,ITGB6,MAP3K5,MAPK8IP1,MCL1,NFKBIA,NFKBIB,NOS3,OCRL,PIK3CD,PIK3CG,PIK3R2,PPP2CA,PPP2R3A,PPP2R5A,PPP2R5D,PTPA,RALA,RALB,RAP1A,RAP1B,REL,RHEB,RPS6KB…
ATM Signaling	0.000263027	4,04E-01	0.378	3.58	ABL1,ATF2,ATF4,ATR,BID,BRAT1,CBX1,CBX3,CBX5,CDK2,CREB1,CREB3L2,CREB3L3,CREB3L4,CREBBP,GADD45B,GADD45G,HERC2,JUN,MAPK11,MDC1,MDM4,MRE11,NBN,NFKBIA,PPP2CA,PPP2R3A,PPP2R5A,PPP2R5D,PTPA,RAD17,RAD50,RAD9A,RNF8,SUV39H1,TLK1,TP53BP1,TRRAP,ZEB1,ZNF420
Non-Small Cell Lung Cancer Signaling	0.000281838	4,09E-01	2.132	3.55	ABL1,BAD,CCND1,CDKN2A,E2F2,E2F3,E2F6,EGF,EGFR,ERBB2,HDAC10,HDAC11,HDAC2,HDAC4,HDAC6,HDAC8,ITPR1,ITPR3,PIK3C2B,PIK3CD,PIK3CG,PIK3R2,PIK3R4,PLCG1,PRKCA,RALA,RALB,RAP1A,RAP1B,RASSF1,RASSF5,RBL1,RRAS2,RXRB,SIN3A,SOS1,SUV39H1,TGFA
WNT/Ca+ pathway	0.000338844	4,39E-01	4.041	3.47	ATF2,ATF4,CREB1,CREB3L2,CREB3L3,CREB3L4,CREBBP,DVL1,DVL2,DVL3,FZD2,FZD3,FZD6,FZD7,FZD9,NFAT5,PDE6G,PLCB3,PLCB4,PLCD1,PLCD4,PLCG1,PLCG2,PLCH2,PLCL1,PPP3CA,PRKCA,REL,SMO
Inhibition of ARE-Mediated mRNA Degradation Pathway	0.000354813	3,65E-01	-1.761	3.45	AGO1,AGO2,AGO3,AGO4,CNOT1,CNOT10,CNOT2,CNOT3,CNOT4,CNOT6,CNOT7,DCP1A,DCP2,DIS3,EDC3,EDC4,EXOSC1,EXOSC2,EXOSC7,MAPK11,MAPK15,MAPK6,MAPK7,PABPN1,PAPOLG,PPP2CA,PPP2R3A,PPP2R5A,PPP2R5D,PRKACA,PRKAR1A,PSMA1,PSMA2,PSMA5,PSMA6,PSMA7,PSMB1,PSMB4,PSMB5,PSMB6,PSMB7,PSMC2,PSMC3,PSMC4,PSMC6,PSMD1,PSMD10,PSMD13,PSMD6,PSMD8,PTPA,SFN,TIA1,TNFRSF11B,TNFSF8,XRN1,ZFP36,ZFP36L2
WNT/β-catenin Signaling	0.000398107	3,58E-01	2.38	3.4	ACVR1B,ACVR2B,APC,APC2,APPL2,BCL9,BMPR2,BTRC,CCND1,CD44,CDH5,CDKN2A,CREBBP,CSNK1D,CSNK1E,CSNK1G1,CSNK1G2,CSNK2A1,CSNK2A2,CSNK2B,DVL1,DVL2,DVL3,EP300,FRAT1,FZD2,FZD3,FZD6,FZD7,FZD9,GNAO1,GNAQ,JUN,KREMEN1,LEF1,LRP5,LRP6,MARK2,NLK,PPP2CA,PPP2R3A,PPP2R5A,PPP2R5D,PTPA,RARG,RPS27A,SMO,SOX12,SOX14,SOX18,SOX4,SOX5,SOX8,SOX9,TAB1,TCF3,TCF7L1,TLE3,TLE4,Ubb,UBC,WNT7B
Synaptic Long Term Potentiation	0.000512861	3,74E-01	2.309	3.29	ATF2,ATF4,CAMK2G,CHP1,CREB1,CREB3L2,CREB3L3,CREB3L4,CREBBP,EP300,GNAQ,GRIA4,GRIN1,GRINA,GRM6,ITPR1,ITPR3,PLCB3,PLCB4,PLCD1,PLCD4,PLCG1,PLCG2,PLCH2,PLCL1,PPP1CA,PPP1CB,Ppp1cc,PPP1R11,PPP1R12A,PPP1R14A,PPP1R3D,PPP1R7,PPP3CA,PPP3CC,PPP3R1,PRKACA,PRKAR1A,PRKCA,PRKCD,PRKCH,PRKCQ,PRKCZ,PRKD3,RALA,RALB,RAP1A,RAP1B,RRAS2
PDGF Signaling	0.000524807	4,07E-01	2.535	3.28	ABL1,ABL2,ACP1,CRK,CRKL,CSNK2A1,CSNK2A2,CSNK2B,EIF2AK2,ELK1,FOS,INPP5F,INPPL1,JUN,OCRL,PDGFRB,PIK3C2B,PIK3CD,PIK3CG,PIK3R2,PIK3R4,PLCG1,PLCG2,PRKCA,RALA,RALB,RAP1A,RAP1B,RASA1,RRAS2,SHC1,SOS1,SPHK2,SYNJ2,TYK2
ERK/MAPK Signaling	0.000794328	3,4E-01	2.394	3.1	ARAF,ATF2,ATF4,BAD,BCAR1,BRAF,CREB1,CREB3L2,CREB3L3,CREB3L4,CREBBP,CRK,CRKL,DUSP1,DUSP2,DUSP6,EIF4EBP1,ELK1,ETS1,ETS2,FOS,H3-3A/H3-3B,HSPB1,ITGA1,ITGA10,ITGA2B,ITGA3,ITGA5,ITGAV,ITGB3,ITGB5,ITGB6,MAPKAPK5,MKNK1,MKNK2,MYCN,PIK3C2B,PIK3CD,PIK3CG,PIK3R2,PIK3R4,PLA2G3,PLA2G4A,PLA2G4B,PLA2G6,PLCG1,PLCG2,PPARG,PPP1CA,PPP1CB,PPP1R11,PPP1R12A,PPP1R14A,PPP1R3D,PPP1R7,PPP2CA,PPP2R3A,PPP2R5A,PPP2R5D,PRKACA,…
Ovarian Cancer Signaling	0.000831764	3,57E-01	2.041	3.08	ABL1,APC,ARRB1,BCL2,BRAF,BRCA2,CCND1,CD44,CDKN2A,DVL1,E2F2,E2F3,E2F6,EDNRA,EGF,EGFR,FZD2,FZD3,FZD6,FZD7,FZD9,HDAC10,HDAC11,HDAC2,HDAC4,HDAC6,HDAC8,LEF1,LHB,MLH1,MMP2,MMP9,MSH6,PGF,PIK3C2B,PIK3CD,PIK3CG,PIK3R2,PIK3R4,PMS2,PRKACA,PRKAR1A,RALA,RALB,RAP1A,RAP1B,RBL1,RPS6KB1,RPS6KB2,RRAS2,SIN3A,SMO,SUV39H1,TCF3,TCF7L1,WNT7B
14-3-3-mediated Signaling	0.000851138	3,7E-01	1.183	3.07	BAD,CBL,EDC3,ELK1,FOS,GFAP,JUN,MAP3K5,PDCD6IP,PIK3C2B,PIK3CD,PIK3CG,PIK3R2,PIK3R4,PLCB3,PLCB4,PLCD1,PLCD4,PLCG1,PLCG2,PLCH2,PLCL1,PRKCA,PRKCD,PRKCH,PRKCQ,PRKCZ,PRKD3,RALA,RALB,RAP1A,RAP1B,RRAS2,SFN,SNCA,SRPK2,STRADA,TSC1,TSC2,TUBA1C,TUBA4A,TUBB1,TUBB2A,TUBB2B,TUBB6,VIM,YAP1
Apoptosis Signaling	0.000851138	3,85E-01	0	3.07	ACIN1,BAD,BCL2,BID,BIRC3,BIRC6,CAPN1,CAPN11,CAPN7,CAPN8,CASP2,CASP3,CASP6,CASP7,CHUK,DFFB,DIABLO,ELP1,ENDOG,FAS,IKBKB,IKBKE,LMNA,MAP2K7,MAP3K5,MCL1,NFKBIA,NFKBIB,PLCG1,PLCG2,PRKCA,PRKCQ,RALA,RALB,RAP1A,RAP1B,REL,RRAS2,SPTAN1,XIAP
UVA-Induced MAPK Signaling	0.000954993	3,88E-01	2.711	3.02	CASP3,EGFR,FOS,JUN,MAPK11,PARP10,PARP11,PARP2,PARP4,PARP6,PIK3C2B,PIK3CD,PIK3CG,PIK3R2,PIK3R4,PLCB3,PLCB4,PLCD1,PLCD4,PLCG1,PLCG2,PLCH2,PLCL1,PRKCA,RALA,RALB,RAP1A,RAP1B,RPS6KA6,RPS6KB1,RPS6KB2,RPS6KC1,RRAS2,SMPD2,SMPD4,TIPARP,TNKS,TNKS2
Dopamine-DARPP32 Feedback in cAMP Signaling	0.0011749	3,44E-01	2.832	2.93	ADCY4,ADCY6,ADCY7,ATF2,ATF4,CACNA2D1,CACNB1,CACNB3,CAMKK1,CDK5,CHP1,CREB1,CREB3L2,CREB3L3,CREB3L4,CREBBP,CREM,CSNK1D,CSNK1E,CSNK1G1,CSNK1G2,GNAQ,GRIN1,GRINA,GUCY1A1,ITPR1,ITPR3,KCNJ15,KCNJ9,PAWR,PLCB3,PLCB4,PLCD1,PLCD4,PLCG1,PLCG2,PLCH2,PLCL1,PPP1CA,PPP1CB,Ppp1cc,PPP1R11,PPP1R12A,PPP1R14A,PPP1R3D,PPP1R7,PPP2CA,PPP2R3A,PPP2R5A,PPP2R5D,PPP3CA,PPP3CC,PPP3R1,PRKACA,PRKAR1A,PRKCA,PRKCD,PRKCH,PRKCQ,PRK…
PI3K Signaling in B Lymphocytes	0.00138038	3,57E-01	1.18	2.86	ABL1,ATF2,ATF3,ATF4,ATF6B,ATF7,BCL10,C3,CAMK2G,CARD10,CBL,CD79A,CD79B,CHP1,CHUK,CR2,CREB1,ELK1,FOS,IKBKB,IKBKE,IL4R,ITPR1,ITPR3,JUN,NFAT5,NFKBIA,NFKBIB,PIK3CD,PIK3CG,PIK3R2,PLCB3,PLCB4,PLCD1,PLCD4,PLCG1,PLCG2,PLCH2,PLCL1,PLEKHA1,PLEKHA4,PPP3CA,PPP3CC,PPP3R1,PRKCZ,RALA,RALB,RAP1A,RAP1B,REL,RRAS2
ERK5 Signaling	0.00138038	4,05E-01	1.134	2.86	ATF2,ATF4,BAD,CREB1,CREB3L2,CREB3L3,CREB3L4,CREBBP,CTF1,EGF,EGFR,ELK4,FOS,GNA12,GNAQ,LIF,MAPK7,MEF2C,MEF2D,RALA,RALB,RAP1A,RAP1B,RPS6KA6,RPS6KB1,RPS6KB2,RPS6KC1,RRAS2,SFN,SH2D2A
PPARα/RXRα Activation	0.00138038	3,4E-01	-0.59	2.86	ACAA1,ACVR1B,ACVR2B,ADCY4,ADCY6,ADCY7,AIP,AP2A2,BMPR2,CHUK,CKAP5,CLOCK,CPT1B,CREBBP,ELP1,EP300,GNAQ,GPD1,GUCY1A1,HSP90AA1,HSP90AB1,IKBKB,IKBKE,IL1RL1,IL1RL2,ITGB5,JUN,LPL,MAP2K3,MAP2K7,MED1,MED12,MED23,MEF2C,NCOA3,NCOR1,NCOR2,NFKBIA,NFKBIB,NR2C2,PLCB3,PLCB4,PLCD1,PLCD4,PLCG1,PLCG2,PLCH2,PLCL1,PPARGC1A,PRKAA1,PRKAB2,PRKACA,PRKAR1A,PRKCA,RALA,RALB,RAP1A,RAP1B,REL,RRAS2,SHC1,SMAD3,SMAD4,SOS1,TGS1
Thrombin Signaling	0.00147911	3,32E-01	3.328	2.83	ADCY4,ADCY6,ADCY7,ARHGEF1,ARHGEF11,ARHGEF12,ARHGEF15,ARHGEF17,ARHGEF19,ARHGEF2,ARHGEF25,ARHGEF33,ARHGEF39,ARHGEF4,ARHGEF40,ARHGEF5,ARHGEF7,CAMK2G,CREB1,EGF,EGFR,ELK1,GNA12,GNAO1,GNAQ,GNB1L,GNB4,GNB5,GNG10,GUCY1A1,IKBKB,ITPR1,ITPR3,MAPK11,MPRIP,MYL12B,MYL9,MYLK,PIK3C2B,PIK3CD,PIK3CG,PIK3R2,PIK3R4,PLCB3,PLCB4,PLCD1,PLCD4,PLCG1,PLCG2,PLCH2,PLCL1,PPP1CB,PPP1R12A,PRKCA,PRKCD,PRKCH,PRKCQ,PRKCZ,PRKD3,RA…
GP6 Signaling Pathway	0.00162181	3,62E-01	1.809	2.79	COL11A1,COL11A2,COL15A1,COL16A1,COL1A1,COL1A2,COL20A1,COL23A1,COL25A1,COL27A1,COL28A1,COL2A1,COL3A1,COL4A2,COL4A6,COL5A1,COL5A2,COL5A3,COL6A1,COL6A2,COL7A1,COL9A2,COL9A3,FGB,ITGA2B,ITGB3,ITK,ITPR1,LAMA5,LAMB2,PIK3C2B,PIK3CD,PIK3CG,PIK3R2,PIK3R4,PLCG1,PLCG2,PRKCA,PRKCD,PRKCH,PRKCQ,PRKCZ,PRKD3,RAP1B,RASGRP2,TLN1
Hepatic Fibrosis Signaling Pathway	0.00169824	3,05E-01	1.961	2.77	ACTA2,ACVR1B,ACVR2B,APC,APC2,ARAF,ATF2,ATF4,BCL2,BMPR2,BRAF,CACNA2D1,CACNB1,CACNB3,CASP3,CCDC88A,CCL5,CCND1,CEBPB,CHUK,COL11A2,COL1A1,COL1A2,COL2A1,COL3A1,COL5A3,CREB1,CREB3L2,CREB3L3,CREB3L4,CREBBP,CSNK1D,CSNK1E,CSNK1G1,CSNK1G2,DVL1,DVL2,DVL3,EDNRA,ELK1,FGFR1,FLT1,FOS,FTH1,FZD2,FZD3,FZD6,FZD7,FZD9,GLIS2,IKBKB,IKBKE,IL1RL1,IL1RL2,IRAK1,ITGA1,ITGA10,ITGA2B,ITGA3,ITGA5,ITGAV,ITGB3,ITGB5,ITGB6,JUN,K…
NF-κB Activation by Viruses	0.00169824	3,97E-01	1.461	2.77	CHUK,CR2,CXCR5,EIF2AK2,ELP1,IKBKB,IKBKE,ITGA3,ITGAV,ITGB3,NFKBIA,NFKBIB,PIK3C2B,PIK3CD,PIK3CG,PIK3R2,PIK3R4,PRKCA,PRKCD,PRKCH,PRKCQ,PRKCZ,PRKD3,RALA,RALB,RAP1A,RAP1B,REL,RIPK1,RRAS2,TBP
Insulin Secretion Signaling Pathway	0.00190546	3,21E-01	3.13	2.72	ABCC8,ADCY4,ADCY6,ADCY7,AGO1,AGO2,AGO3,AGO4,Arxes1/Arxes2,ASIC1,ATF2,ATF4,BET1L,CACNA2D1,CACNB1,CACNB3,CAMK2G,CCK,CHRM3,CREB1,CREB3L2,CREB3L3,CREB3L4,CREBBP,CRTC2,DLAT,DLD,EIF2B4,EIF2S2,EIF4A2,EIF4EBP1,EIF4EBP3,EIF4G2,EIF4G3,FGR,GNAQ,GOSR2,GPAA1,GUCY1A1,ITPR1,ITPR3,KLF11,MAPK11,NAPB,NAPG,PDHA1,PDHB,PIK3C2B,PIK3CD,PIK3CG,PIK3R2,PIK3R4,PLCB3,PLCB4,PLCD1,PLCD4,PLCG1,PLCG2,PLCH2,PLCL1,PRKACA,PRKAR1A,…
LPS-stimulated MAPK Signaling	0.00194984	3,88E-01	0.756	2.71	ATF2,CD14,CHUK,CREB1,ELK1,ELP1,FOS,IKBKB,IKBKE,JUN,LBP,MAP2K3,MAP3K5,MAPK11,NFKBIA,NFKBIB,PIK3C2B,PIK3CD,PIK3CG,PIK3R2,PIK3R4,PRKCA,PRKCD,PRKCH,PRKCQ,PRKCZ,PRKD3,RALA,RALB,RAP1A,RAP1B,REL,RRAS2
BAG2 Signaling Pathway	0.00204174	3,9E-01	-0.577	2.69	ANXA2,ATXN3,CASP3,HSP90AA1,HSPA1A/HSPA1B,Hspa1b,HSPA2,HSPA8,PINK1,PSMA1,PSMA2,PSMA5,PSMA6,PSMA7,PSMB1,PSMB4,PSMB5,PSMB6,PSMB7,PSMC2,PSMC3,PSMC4,PSMC6,PSMD1,PSMD10,PSMD13,PSMD6,PSMD8,REL,SIRT3,SP1,UBE2D1
Macropinocytosis Signaling	0.00223872	3,95E-01	1.091	2.65	ACTN4,ANKFY1,ARF6,CD14,EGF,ITGA5,ITGB3,ITGB5,ITGB6,PIK3C2B,PIK3CD,PIK3CG,PIK3R2,PIK3R4,PLCG1,PLCG2,PRKCA,PRKCD,PRKCH,PRKCQ,PRKCZ,PRKD3,RAB5A,RALA,RALB,RAP1A,RAP1B,RHOA,RRAS2,USP6NL
Sumoylation Pathway	0.00223872	3,73E-01	0	2.65	AR,ARHGDIG,CREBBP,DNMT3A,EP300,ETS1,FAS,FOS,HDAC2,JUN,MAP3K5,MYB,NFKBIA,PCNA,PIAS1,PIAS4,PML,RFC2,RHOA,RHOB,RHOT2,RHOU,RND1,SENP1,SENP3,SENP5,SENP6,SENP7,SLC19A1,SMAD4,SNCA,SP1,SUMO1,SUMO2,UBE2I,XIAP,ZEB1,ZNF217
Endothelin-1 Signaling	0.00229087	3,35E-01	2.794	2.64	ABHD3,ADCY4,ADCY6,ADCY7,ARAF,BRAF,CASP1,CASP2,CASP3,CASP6,CASP7,EDNRA,EDNRB,FOS,GNA12,GNAO1,GNAQ,GUCY1A1,ITPR1,ITPR3,JUN,MAPK11,MAPK15,MAPK6,MAPK7,NAPEPLD,NOS3,NPR1,PIK3C2B,PIK3CD,PIK3CG,PIK3R2,PIK3R4,PLA2G3,PLA2G4A,PLA2G4B,PLA2G6,PLA2G7,PLB1,PLCB3,PLCB4,PLCD1,PLCD4,PLCG1,PLCG2,PLCH2,PLCL1,PLD1,PLD2,PRKCA,PRKCD,PRKCH,PRKCQ,PRKCZ,PRKD3,PTGER2,RALA,RALB,RAP1A,RAP1B,RRAS2,SHC1,SHE,SOS1
P2Y Purigenic Receptor Signaling Pathway	0.0025704	3,53E-01	2.271	2.59	ADCY4,ADCY6,ADCY7,ATF2,ATF4,CREB1,CREB3L2,CREB3L3,CREB3L4,CREBBP,FOS,GNAQ,GNB1L,GNB4,GNB5,GNG10,GUCY1A1,ITGA2B,ITGB3,JUN,PIK3C2B,PIK3CD,PIK3CG,PIK3R2,PIK3R4,PLCB3,PLCB4,PLCD1,PLCD4,PLCG1,PLCG2,PLCH2,PLCL1,PRKACA,PRKAR1A,PRKCA,PRKCD,PRKCH,PRKCQ,PRKCZ,PRKD3,RALA,RALB,RAP1A,RAP1B,REL,RRAS2
Unfolded protein response	0.00281838	3,78E-01	0.218	2.55	AMFR,ATF4,BCL2,CEBPB,CEBPD,DDIT3,DNAJA1,DNAJA2,DNAJB1,DNAJB14,DNAJC10,DNAJC13,DNAJC14,DNAJC15,DNAJC18,DNAJC7,ERN1,HSPA1A/HSPA1B,Hspa1b,HSPA2,HSPA8,HSPH1,MAP2K7,MAP3K5,MBTPS1,MBTPS2,OS9,PPARG,PPP1R15A,SCAP,SEL1L,SREBF1,SREBF2,SYVN1
EGF Signaling	0.00301995	4,18E-01	2.558	2.52	CSNK2A1,CSNK2A2,CSNK2B,EGF,EGFR,ELK1,FOS,ITPR1,ITPR3,JUN,MAP2K7,MAPK11,PIK3C2B,PIK3CD,PIK3CG,PIK3R2,PIK3R4,PLCG1,PRKCA,RASA1,RPS6KB1,SHC1,SOS1
ERBB4 Signaling	0.00331131	3,97E-01	2.132	2.48	ADAM17,APH1A,APH1B,Aph1c,NCSTN,NRG2,PIK3C2B,PIK3CD,PIK3CG,PIK3R2,PIK3R4,PLCG1,PLCG2,PRKCA,PRKCD,PRKCH,PRKCQ,PRKCZ,PRKD3,RALA,RALB,RAP1A,RAP1B,RRAS2,SHC1,SOS1,YAP1
FLT3 Signaling in Hematopoietic Progenitor Cells	0.00338844	3,83E-01	2.414	2.47	ATF2,ATF4,BAD,CBL,CREB1,CREB3L2,CREB3L3,CREB3L4,CREBBP,EIF4EBP1,ELK1,FLT3,FLT3LG,MAPK11,PIK3C2B,PIK3CD,PIK3CG,PIK3R2,PIK3R4,RALA,RALB,RAP1A,RAP1B,RPS6KA6,RPS6KB1,RRAS2,SHC1,SOS1,STAT2,STAT4,STAT6
Pyridoxal 5'-phosphate Salvage Pathway	0.00346737	0.4	2.449	2.46	ADPGK,ARAF,BRAF,CDK2,CDK5,CDK7,CDK8,CSNK1D,EIF2AK2,FAM20B,GRK5,GRK6,IRAK1,LIMK2,MAP2K3,MAPK6,MAPK7,PDXK,PIM1,POMK,PRKAA1,PRKCD,PRKCH,PRKCQ,PRPF4B,PSTK
Oxytocin Signaling Pathway	0.00354813	3,14E-01	2.037	2.45	ARRB1,ATF2,ATF4,CACNA2D1,CACNB1,CACNB3,CAMKK1,CCDC51,CCL5,CHP1,CREB1,CREB3L2,CREB3L3,CREB3L4,CREBBP,EEF2,EGFR,FOS,GAD1,GNA12,GNAO1,GNAQ,GNB1L,GNB4,GNB5,GNG10,GUCY1A1,HSPB1,ITPR1,ITPR3,LIPE,LPL,MAPK11,MAPK15,MAPK6,MAPK7,MEF2C,MPRIP,MYH10,MYH14,MYH7B,MYL9,MYLK,MYO10,MYO18A,MYO1A,NOS3,NPR1,PIK3C2B,PIK3CD,PIK3CG,PIK3R2,PIK3R4,PLA2G3,PLA2G4A,PLA2G4B,PLA2G6,PLCB3,PLCB4,PNPLA2,PPARG,PPP1CB,PPP1R12A,PPP1…
VDR/RXR Activation	0.00354813	3,85E-01	-1.877	2.45	CAMP,CCL5,CD14,CEBPB,CSNK2A1,CXCL10,CYP27B1,EP300,IGFBP5,IGFBP6,IL1RL1,KLF4,LRP5,MED1,NCOA3,NCOR1,NCOR2,PRKCA,PRKCD,PRKCH,PRKCQ,PRKCZ,PRKD3,RXRB,SEMA3B,SERPINB1,SP1,TRPV6,VDR,YY1
Melanocyte Development and Pigmentation Signaling	0.00371535	3,67E-01	2.611	2.43	ADCY4,ADCY6,ADCY7,ATF2,ATF4,BCL2,CREB1,CREB3L2,CREB3L3,CREB3L4,CREBBP,CRK,EP300,GUCY1A1,PIK3C2B,PIK3CD,PIK3CG,PIK3R2,PIK3R4,PLCG1,PLCG2,PRKACA,PRKAR1A,PTPN6,RALA,RALB,RAP1A,RAP1B,RPS6KA6,RPS6KB1,RPS6KB2,RPS6KC1,RRAS2,SH2B2,SHC1,SOS1
Chondroitin and Dermatan Biosynthesis	0.00398107	8,33E-01	1.342	2.4	CHPF2,CHSY1,CHSY3,CSGALNACT1,CSGALNACT2
Adrenomedullin signaling pathway	0.00416869	3,27E-01	2.474	2.38	ADCY4,ADCY6,ADCY7,ARAF,ARNT,BAD,BCL2,BRAF,C3,CASP3,CEBPB,CFH,CRCP,CSK,ELK1,FOS,GAD1,GNAQ,GUCY1A1,ITPR1,ITPR3,KCNN4,KCNQ3,MAP2K3,MAP2K7,MAPK11,MAPK15,MAPK6,MAPK7,MATK,MMP2,MYLK,NOS3,NPR1,PIK3C2B,PIK3CD,PIK3CG,PIK3R2,PIK3R4,PLCB3,PLCB4,PLCD1,PLCD4,PLCG1,PLCG2,PLCH2,PLCL1,PPARG,PRKACA,PRKAR1A,PRKG2,RALA,RALB,RAMP2,RAP1A,RAP1B,REL,RRAS2,RXRB,SHC1,SHE,SMARCC2,SOS1,TFAP2A,TFAP2C
JAK/STAT Signaling	0.00416869	3,78E-01	-0.365	2.38	CEBPB,CISH,FOS,GNAQ,JUN,PIAS1,PIAS3,PIAS4,PIK3C2B,PIK3CD,PIK3CG,PIK3R2,PIK3R4,PTPN6,RALA,RALB,RAP1A,RAP1B,REL,RRAS2,SHC1,SOCS2,SOCS3,SOCS4,SOCS5,SOCS6,SOS1,STAT2,STAT4,STAT6,TYK2
IL-3 Signaling	0.00446684	3,8E-01	1.095	2.35	BAD,CHP1,CRKL,ELK1,FOS,JUN,PIK3C2B,PIK3CD,PIK3CG,PIK3R2,PIK3R4,PPP3CA,PPP3CC,PPP3R1,PRKCA,PRKCD,PRKCH,PRKCQ,PRKCZ,PRKD3,PTPN6,RALA,RALB,RAP1A,RAP1B,RAPGEF1,RRAS2,SHC1,SOS1,STAT6
RHOA Signaling	0.0047863	3,5E-01	0.649	2.32	ABL2,ACTA2,ACTB,ARHGAP12,ARHGAP4,ARHGEF1,ARHGEF11,ARHGEF12,ARPC1A,ARPC3,ARPC5,BAIAP2,CDC42EP2,CDC42EP4,CIT,EPHA1,GNA12,LIMK2,LPAR2,LPAR6,MPRIP,MYL12B,MYL9,MYLK,NGEF,NRP2,PFN4,PIKFYVE,PIP4K2B,PIP5K1A,PLD1,PLEKHG5,PPP1CB,PPP1R12A,RAPGEF6,RHOA,RHPN1,RHPN2,RTKN,SEMA3F,SEPTIN11,SEPTIN2,SEPTIN4
Telomerase Signaling	0.0047863	3,58E-01	0	2.32	ABL1,EGF,EGFR,ETS1,ETS2,HDAC10,HDAC11,HDAC2,HDAC4,HDAC6,HDAC8,HSP90AA1,HSP90AB1,IL2RB,IL2RG,PIK3C2B,PIK3CD,PIK3CG,PIK3R2,PIK3R4,PPP2CA,PPP2R3A,PPP2R5A,PPP2R5D,PTGES3,PTPA,RALA,RALB,RAP1A,RAP1B,RRAS2,SHC1,SOS1,SP1,TEP1,TERF2,TERF2IP,TERT
Prolactin Signaling	0.00489779	3,72E-01	0.756	2.31	CEBPB,CREBBP,EP300,FOS,JUN,KCNMB1,PIK3C2B,PIK3CD,PIK3CG,PIK3R2,PIK3R4,PLCG1,PLCG2,PRKCA,PRKCD,PRKCH,PRKCQ,PRKCZ,PRKD3,RALA,RALB,RAP1A,RAP1B,RRAS2,SHC1,SOCS2,SOCS3,SOCS4,SOCS5,SOCS6,SOS1,SP1
ERBB Signaling	0.00524807	3,66E-01	1.768	2.28	AREG,EGF,EGFR,ELK1,ERBB2,FOS,HBEGF,JUN,MAP2K3,MAPK11,NCK2,NRG2,PIK3C2B,PIK3CD,PIK3CG,PIK3R2,PIK3R4,PLCG1,PLCG2,PRKCA,PRKCD,PRKCH,PRKCQ,PRKCZ,PRKD3,RALA,RALB,RAP1A,RAP1B,RPS6KB1,RRAS2,SHC1,SOS1,TGFA
Amyloid Processing	0.00549541	4,12E-01	1	2.26	APH1A,APH1B,Aph1c,APP,BACE1,BACE2,CAPN1,CAPN11,CAPN7,CAPN8,CDK5,CDK5R1,CSNK1D,CSNK1E,CSNK2A1,CSNK2A2,CSNK2B,MAPK11,NCSTN,PRKACA,PRKAR1A
TNFR1 Signaling	0.00549541	4,12E-01	0.229	2.26	BID,BIRC3,CASP2,CASP3,CASP6,CASP7,CHUK,CRADD,FOS,IKBKB,IKBKE,JUN,MADD,MAP4K2,NFKBIA,NFKBIB,REL,RIPK1,TNFAIP3,TRADD,XIAP
Reelin Signaling in Neurons	0.0057544	3,41E-01	1.947	2.24	APBB1,APP,ARHGEF1,ARHGEF11,ARHGEF12,ARHGEF15,ARHGEF17,ARHGEF19,ARHGEF2,ARHGEF25,ARHGEF33,ARHGEF39,ARHGEF4,ARHGEF40,ARHGEF5,ARHGEF7,ARPC1A,ARPC3,ARPC5,CAMK2G,CDK5,CDK5R1,CRK,CRKL,FGR,GRIN1,GRINA,ITGA3,ITGA5,MAP2K3,MAP2K7,MAPK8IP1,MAPK8IP3,NECTIN3,PAFAH1B2,PDK3,PIK3C2B,PIK3CD,PIK3CG,PIK3R2,PIK3R4,RAP1A,RAP1B,RAPGEF1,RHOA,VLDLR,YES1
D-myo-inositol (1,4,5)-trisphosphate Degradation	0.00588844	5,62E-01	2.333	2.23	BPNT2,IMPA1,IMPA2,INPP1,INPP5E,INPP5F,INPPL1,OCRL,SYNJ2
Opioid Signaling Pathway	0.00616595	3,09E-01	2.593	2.21	ADCY4,ADCY6,ADCY7,AP1G2,AP2A1,AP2A2,AP2S1,ARRB1,ATF2,ATF4,BAD,BRAF,CACNA2D1,CACNB1,CACNB3,CAMK2G,CATSPER2,CATSPER4,CLTA,CLTC,CREB1,CREB3L2,CREB3L3,CREB3L4,CREBBP,ELK1,EP300,FGR,FOS,GNA12,GNAO1,GNAQ,GNB1L,GNB4,GNB5,GNG10,GRIN1,GRINA,GRK5,GRK6,GUCY1A1,ITPR1,ITPR3,KCNJ9,LEF1,MAP2K3,MAP2K7,MAPK15,MAPK6,MAPK7,NFKBIA,NOS3,PDE1B,PIK3CG,PLD2,PPP3CA,PPP3CC,PPP3R1,PRKACA,PRKAR1A,PRKCA,PRKCD,PRKCH,PRKCQ,PRK…
Assembly of RNA Polymerase I Complex	0.00630957	6,36E-01	1.89	2.2	POLR1A,POLR1B,POLR1D,TAF1A,TAF1C,TBP,UBTF
PEDF Signaling	0.00630957	3,69E-01	-0.192	2.2	ARHGAP22,BCL2,CASP7,CFLAR,CHUK,ELK1,FAS,IKBKB,IKBKE,MAPK11,NFKBIA,NFKBIB,PIK3C2B,PIK3CD,PIK3CG,PIK3R2,PIK3R4,PNPLA2,PPARG,RALA,RALB,RAP1A,RAP1B,REL,RHOA,RRAS2,SERPINF1,SOD2,TCF12,TCF7L1,ZEB1
Growth Hormone Signaling	0.00660693	3,8E-01	1.732	2.18	A2M,ELK1,FOS,IGFALS,PIK3C2B,PIK3CD,PIK3CG,PIK3R2,PIK3R4,PLCG1,PLCG2,PRKCA,PRKCD,PRKCH,PRKCQ,PRKCZ,PRKD3,PTPN6,RPS6KA6,RPS6KB1,RPS6KB2,RPS6KC1,SOCS2,SOCS3,SOCS4,SOCS5,SOCS6
Osteoarthritis Pathway	0.00660693	3,15E-01	0.535	2.18	ADAMTS5,AGER,ALPL,ANKH,ANXA2,ATF2,ATF4,BMPR2,CASP1,CASP2,CASP3,CASP6,CASP7,CCN4,CEBPB,CHUK,COL2A1,CREB1,CREB3L2,CREB3L3,CREB3L4,CREBBP,CTNNA1,CXCR2,DDR2,EPAS1,FGFR1,FZD2,FZD3,FZD6,FZD7,FZD9,GLIS2,HDAC4,IL1RL1,IL1RL2,ITGA1,ITGA10,ITGA2B,ITGA3,ITGA5,ITGAV,ITGB3,ITGB5,ITGB6,LEF1,MEF2C,MMP9,MYBBP1A,NAMPT,OCRL,P2RX7,PGF,PPARG,PPARGC1A,PRKAA1,PRKAB2,PTCH1,REL,S100A8,S100A9,S1PR3,SIK3,SMAD1,SMAD3,SMAD4,…
Polyamine Regulation in Colon Cancer	0.00660693	3,97E-01	0.209	2.18	APC,ARAF,AZIN1,BRAF,CSNK2A1,CSNK2A2,CSNK2B,EIF5A2,FOS,GNB1L,JUN,LIN28A,MAP2K3,MAP2K7,MLST8,MTA1,ODC1,PPARG,RHOA,SAT2,SMS,STIM1,TRPC1
Integrin Signaling	0.00676083	3,19E-01	2.138	2.17	ABL1,ACTA2,ACTB,ACTN4,Arf2,ARF4,ARF6,ARHGEF7,ARPC1A,ARPC3,ARPC5,BCAR1,BRAF,CAPN1,CAPN11,CAPN7,CAPN8,CRK,CRKL,GSN,ILKAP,ITGA1,ITGA10,ITGA2B,ITGA3,ITGA5,ITGAV,ITGB3,ITGB5,ITGB6,MPRIP,MYL12B,MYL9,MYLK,NCK2,NEDD9,PFN4,PIK3C2B,PIK3CD,PIK3CG,PIK3R2,PIK3R4,PIKFYVE,PLCG1,PLCG2,PPP1CB,PPP1R12A,RALA,RALB,RAP1A,RAP1B,RAPGEF1,RHOA,RHOB,RHOT2,RHOU,RND1,RRAS2,SHC1,SOS1,TLN1,TNK2,TSPAN1,TSPAN3,TSPAN5,TSPAN7,ZYX
PTEN Signaling	0.00724436	3,33E-01	-0.973	2.14	BAD,BCAR1,BCL2,BMPR2,CASP3,CBL,CCND1,CHUK,CNKSR3,CSNK2A1,CSNK2A2,CSNK2B,EGFR,ELP1,FGFR1,FLT1,IKBKB,IKBKE,INPP5F,INPPL1,ITGA1,ITGA10,ITGA2B,ITGA3,ITGA5,ITGAV,ITGB3,ITGB5,ITGB6,KDR,OCRL,PDGFRB,PIK3CD,PIK3CG,PIK3R2,PREX2,PRKCZ,RALA,RALB,RAP1A,RAP1B,REL,RPS6KB1,RPS6KB2,RRAS2,SHARPIN,SHC1,SIRT6,SOS1,SYNJ2
Triacylglycerol Biosynthesis	0.0074131	4,08E-01	1.886	2.13	ABHD5,AGPAT4,AGPAT5,ASPG,DBT,GPAT4,LCLAT1,LPCAT1,LPCAT2,LPGAT1,LPIN1,LPIN2,MBOAT2,MBOAT7,PLPP2,PLPP5,PLPP6,PLPPR2,PORCN,TAZ
Superpathway of D-myo-inositol (1,4,5)-trisphosphate Metabolism	0.00776247	0.5	2.111	2.11	BPNT2,IMPA1,IMPA2,INPP1,INPP5E,INPP5F,INPPL1,ITPKC,MINPP1,OCRL,SYNJ2
CDP-diacylglycerol Biosynthesis I	0.00812831	4,8E-01	1.155	2.09	ABHD5,AGPAT4,AGPAT5,CDS1,GPAT4,LCLAT1,LPCAT1,LPCAT2,LPGAT1,MBOAT2,MBOAT7,TAZ
Glioma Signaling	0.00831764	3,41E-01	1.8	2.08	ABL1,CAMK2G,CCND1,CDKN2A,CDKN2B,E2F2,E2F3,E2F6,EGF,EGFR,HDAC10,HDAC11,HDAC2,HDAC4,HDAC6,HDAC8,IDH2,PDGFRB,PIK3C2B,PIK3CD,PIK3CG,PIK3R2,PIK3R4,PLCG1,PLCG2,PRKCA,PRKCD,PRKCH,PRKCQ,PRKCZ,PRKD3,RALA,RALB,RAP1A,RAP1B,RBL1,RRAS2,SHC1,SIN3A,SOS1,SUV39H1,TGFA
Folate Transformations I	0.00851138	6,67E-01	1.633	2.07	MTHFD1L,MTHFD2L,MTHFR,MTHFS,MTR,SHMT2
TWEAK Signaling	0.00851138	4,32E-01	0.775	2.07	BAG4,BID,BIRC3,CASP3,CASP6,CASP7,CHUK,IKBKB,IKBKE,NFKBIA,NFKBIB,REL,RIPK1,TNFRSF25,TRADD,XIAP
CLEAR Signaling Pathway	0.00870964	3,05E-01	1.941	2.06	ATF2,ATF4,ATP6V0A2,ATP6V0D1,ATP6V0E2,ATP6V1B1,ATP6V1B2,ATP6V1G2,ATP6V1H,BECN1,BMPR2,BMT2,CHP1,CREB1,CREB3L2,CREB3L3,CREB3L4,CREBBP,CRTC2,CTSF,DEPDC5,EGF,EGFR,EP300,FGFR1,FLCN,FLT1,GABARAP,GNB1L,HPS1,HPS5,IKBKB,ITPR1,ITPR3,KDR,LAMTOR5,MAPK11,MAPK15,MAPK6,MAPK7,MID1,MLST8,NPRL2,NPRL3,NR1H4,PDGFRB,PINK1,PLCG1,PML,PPARGC1A,PPP2CA,PPP2R3A,PPP2R5A,PPP2R5D,PPP3CA,PPP3CC,PPP3R1,PRKAA1,PRKAB2,PRKCA,PRKCD,…
NAD Signaling Pathway	0.00891251	3,31E-01	4.621	2.05	CEBPB,CLOCK,DXO,EGF,ERN1,ETFA,H1-0,IDH2,LDHD,NADSYN1,NAMPT,NAPRT,Nmnat3,NMRK1,PARP10,PARP11,PARP2,PARP4,PARP6,PIK3C2B,PIK3CD,PIK3CG,PIK3R2,PIK3R4,POLR2A,POLR2B,POLR2I,POLRMT,PPARGC1A,PRKAA1,PRKAB2,SIRT3,SIRT4,SIRT5,SIRT6,SIRT7,SLC12A8,SLC29A1,SLC29A2,SLC36A4,SLC7A5,SOD2,SREBF1,TGFA,TIPARP,TNKS,TNKS2,TPCN2,TRPM2
Salvage Pathways of Pyrimidine Ribonucleotides	0.00891251	3,54E-01	3.182	2.05	ADPGK,AK4,APOBEC1,APOBEC3B,ARAF,BRAF,CDK2,CDK5,CDK7,CDK8,CSNK1D,EIF2AK2,FAM20B,GRK5,GRK6,IRAK1,LIMK2,MAP2K3,MAPK6,MAPK7,NME1,NME5,NME6,PIM1,POMK,PRKAA1,PRKCD,PRKCH,PRKCQ,PRPF4B,PSTK,PYCR3,UCK1,UPRT
TGF-β Signaling	0.00891251	3,54E-01	-0.192	2.05	ACVR1B,ACVR2B,AMHR2,BCL2,BMPR2,CREBBP,EP300,FOS,INHA,INHBA,INHBB,JUN,MAP2K3,MAPK11,PIAS4,PMEPA1,RALA,RALB,RAP1A,RAP1B,RNF111,RRAS2,SERPINE1,SKI,SMAD1,SMAD3,SMAD4,SMAD5,SMAD7,SMURF2,SOS1,TAB1,TGIF1,VDR
Hypoxia Signaling in the Cardiovascular System	0.00933254	3,68E-01	-0.832	2.03	ARNT,ATF2,ATF4,BIRC6,CREB1,CREB3L2,CREB3L3,CREB3L4,CREBBP,CSNK1D,EP300,HIF1AN,HSP90AA1,HSP90AB1,JUN,NFKBIA,NFKBIB,NOS3,SUMO1,UBE2D1,UBE2D2,UBE2E1,UBE2G2,UBE2I,UBE2O,UBE2Q1,UBE2V2,VHL
Ephrin Receptor Signaling	0.00954993	3,17E-01	0.905	2.02	ABL1,ACP1,ARHGEF15,ARPC1A,ARPC3,ARPC5,ATF2,ATF4,BCAR1,CREB1,CREB3L2,CREB3L3,CREB3L4,CREBBP,CRK,CRKL,CXCR4,DOK1,EFNA3,EFNA4,EFNB3,EGF,EPHA1,EPHA2,EPHA7,EPHB3,EPHB4,EPHB6,GNA12,GNAO1,GNAQ,GNB1L,GNB4,GNB5,GNG10,GRIN1,GRINA,ITGA1,ITGA10,ITGA2B,ITGA3,ITGA5,ITGAV,ITGB3,ITGB5,ITGB6,LIMK2,NCK2,NGEF,PGF,PIK3CG,RALA,RALB,RAP1A,RAP1B,RAPGEF1,RASA1,RHOA,RRAS2,SDC2,SDCBP,SHC1,SORBS1,SOS1
Aldosterone Signaling in Epithelial Cells	0.01	3,25E-01	4.041	2	ASIC1,DNAJA1,DNAJB1,DNAJB14,DNAJC10,DNAJC13,DNAJC14,DNAJC15,DNAJC18,DNAJC2,DNAJC22,DNAJC27,DNAJC7,DUSP1,HSCB,HSP90AA1,HSP90AB1,HSPA12B,HSPA1A/HSPA1B,HSPA2,HSPA8,HSPB1,HSPB6,HSPE1,HSPH1,ITPR1,ITPR3,KCNMB1,PIK3C2B,PIK3CD,PIK3CG,PIK3R2,PIK3R4,PIKFYVE,PIP4K2B,PIP5K1A,PLCB3,PLCB4,PLCD1,PLCD4,PLCG1,PLCG2,PLCH2,PLCL1,PRKCA,PRKCD,PRKCH,PRKCQ,PRKCZ,PRKD3,SLC9A1,SMO,SOS1
mTOR Signaling	0.0102329	3,14E-01	0.447	1.99	ATG13,DGKZ,EIF3E,EIF3F,EIF3H,EIF3J,EIF3K,EIF3M,EIF4A2,EIF4EBP1,EIF4EBP3,EIF4G2,EIF4G3,FKBP1A,GNB1L,MAPKAP1,MLST8,NAPEPLD,PGF,PIK3C2B,PIK3CD,PIK3CG,PIK3R2,PIK3R4,PLD1,PLD2,PPP2CA,PPP2R3A,PPP2R5A,PPP2R5D,PRKAA1,PRKAB2,PRKCA,PRKCD,PRKCH,PRKCQ,PRKCZ,PRKD3,PTPA,RALA,RALB,RAP1A,RAP1B,RHEB,RHOA,RHOB,RHOT2,RHOU,RICTOR,RND1,RPS10,RPS13,RPS15,RPS17,RPS20,RPS27A,RPS29,RPS3,RPS6KA6,RPS6KB1,RPS6KB2,RPS6KC1,RP…
iNOS Signaling	0.0102329	4,04E-01	-0.258	1.99	CD14,CHUK,CREBBP,FOS,HMGA1,IFNGR1,IKBKB,IKBKE,IRAK1,JUN,LBP,LY96,MAPK11,MYD88,NFKBIA,NFKBIB,REL,TAB1,TYK2
BER (Base Excision Repair) Pathway	0.0107152	4,09E-01	2.828	1.97	ARL6IP5,CDKN2A,HUWE1,LIG3,MAP2K3,MAP2K7,MBD4,MPG,NEIL1,NF1,NTHL1,PCNA,POLG,RFC2,SLC19A1,SMUG1,SP1,XRCC1
Mouse Embryonic Stem Cell Pluripotency	0.0109648	3,46E-01	2.744	1.96	APC,APC2,BMPR2,CREBBP,DVL1,DVL2,DVL3,FZD2,FZD3,FZD6,FZD7,FZD9,ID1,LEF1,LIF,MAPK11,PIK3C2B,PIK3CD,PIK3CG,PIK3R2,PIK3R4,RALA,RALB,RAP1A,RAP1B,RRAS2,SMAD1,SMAD4,SMAD5,SMO,SOS1,TAB1,TCF3,TCF7L1,TYK2,XIAP
Regulation of eIF4 and p70S6K Signaling	0.0109648	3,2E-01	1.528	1.96	AGO1,AGO2,AGO3,AGO4,EIF1AX,EIF2B4,EIF2S2,EIF3E,EIF3F,EIF3H,EIF3J,EIF3K,EIF3M,EIF4A2,EIF4EBP1,EIF4EBP3,EIF4G2,EIF4G3,ITGA1,ITGA10,ITGA2B,ITGA3,ITGA5,ITGAV,ITGB3,ITGB5,ITGB6,MAPK11,MKNK1,PIK3C2B,PIK3CD,PIK3CG,PIK3R2,PIK3R4,PPP2CA,PPP2R3A,PPP2R5A,PPP2R5D,PRKCZ,PTPA,RALA,RALB,RAP1A,RAP1B,RPS10,RPS13,RPS15,RPS17,RPS20,RPS27A,RPS29,RPS3,RPS6KB1,RPS9,RRAS2,SHC1,SOS1
Pancreatic Adenocarcinoma Signaling	0.0112202	3,36E-01	2.449	1.95	ABL1,BAD,BCL2,BRCA2,CCND1,CDK2,CDKN2A,CDKN2B,E2F2,E2F3,E2F6,EGF,EGFR,ELK1,ERBB2,HBEGF,HDAC10,HDAC11,HDAC2,HDAC4,HDAC6,HDAC8,MMP9,NAPEPLD,PGF,PIK3C2B,PIK3CD,PIK3CG,PIK3R2,PIK3R4,PLD1,PLD2,RALA,RALGDS,RBL1,REL,SIN3A,SMAD3,SMAD4,SUV39H1,TGFA,TYK2
Role of CHK Proteins in Cell Cycle Checkpoint Control	0.0112202	3,86E-01	0.243	1.95	ATR,CDK2,E2F2,E2F3,E2F6,HUS1,MDC1,MRE11,NBN,PCNA,PPP2CA,PPP2R3A,PPP2R5A,PPP2R5D,PTPA,RAD1,RAD17,RAD50,RAD9A,RFC2,SLC19A1,TLK1
Acetyl-CoA Biosynthesis I (Pyruvate Dehydrogenase Complex)	0.0112202	7,14E-01	-1.342	1.95	DBT,DLAT,DLD,PDHA1,PDHB
Assembly of RNA Polymerase III Complex	0.0120226	5,83E-01	2.646	1.92	BRF1,BRF2,GTF3C1,GTF3C2,GTF3C3,GTF3C4,TBP
VEGF Family Ligand-Receptor Interactions	0.0120226	3,57E-01	1.671	1.92	FLT1,FOS,KDR,NOS3,NRP2,PGF,PIK3C2B,PIK3CD,PIK3CG,PIK3R2,PIK3R4,PLA2G3,PLA2G4A,PLA2G4B,PLA2G6,PLCG1,PLCG2,PRKCA,PRKCD,PRKCH,PRKCQ,PRKCZ,PRKD3,RALA,RALB,RAP1A,RAP1B,RRAS2,SHC1,SOS1
UVC-Induced MAPK Signaling	0.0123027	3,92E-01	0.471	1.91	ARAF,ATR,BRAF,EGFR,FOS,JUN,MAPK11,PRKCA,PRKCD,PRKCH,PRKCQ,PRKCZ,PRKD3,RALA,RALB,RAP1A,RAP1B,RRAS2,SMPD2,SMPD4
Insulin Receptor Signaling	0.0125893	3,29E-01	0.926	1.9	ACLY,ASIC1,BAD,CBL,CRK,CRKL,EIF2B4,EIF4EBP1,GYS1,INPP5F,INPPL1,LIPE,OCRL,PIK3C2B,PIK3CD,PIK3CG,PIK3R2,PIK3R4,PPP1CA,PPP1CB,Ppp1cc,PPP1R11,PPP1R12A,PPP1R14A,PPP1R3D,PPP1R7,PRKACA,PRKAR1A,PRKCZ,RALA,RALB,RAP1A,RAP1B,RAPGEF1,RPS6KB1,RPS6KB2,RRAS2,SHC1,SOCS3,SOS1,STX4,STXBP4,SYNJ2,TSC1,TSC2,VAMP2
Cardiac Hypertrophy Signaling (Enhanced)	0.0138038	2,84E-01	4.004	1.86	ACVR1B,ACVR2B,ADCY4,ADCY6,ADCY7,ADRA1D,ADRA2A,ADRB1,ADRB2,AKAP13,ATF2,BMPR2,CACNA2D1,CACNB1,CACNB3,CAMK2G,CHP1,CHUK,CTF1,CXCR2,DLG1,DVL1,DVL2,DVL3,EDNRA,EDNRB,EIF2B4,EIF4EBP1,ELK1,ENPP1,EP300,FGF11,FGF17,FGFR1,FGFRL1,FZD2,FZD3,FZD6,FZD7,FZD9,GDE1,GDPD1,GDPD3,GNA12,GNAQ,GNB1L,GNB4,GNB5,GNG10,GUCY1A1,HDAC10,HDAC11,HDAC2,HDAC4,HDAC6,HDAC8,HSPB1,IFNAR1,IFNLR1,IKBKB,IKBKE,IL12RB2,IL13RA1,IL15RA,IL17B,…
Neurotrophin/TRK Signaling	0.0138038	3,59E-01	1.4	1.86	ATF2,ATF4,CREB1,CREB3L2,CREB3L3,CREB3L4,CREBBP,FOS,FRS2,JUN,MAP2K3,MAP2K7,MAP3K5,NTF4,PIK3C2B,PIK3CD,PIK3CG,PIK3R2,PIK3R4,PLCG1,RALA,RALB,RAP1A,RAP1B,RRAS2,SHC1,SORCS1,SOS1
Myo-inositol Biosynthesis	0.0138038	0.8	1	1.86	BPNT2,IMPA1,IMPA2,INPP5F
Remodeling of Epithelial Adherens Junctions	0.0141254	3,68E-01	-1.414	1.85	ACTA2,ACTB,ACTN4,APC,ARF6,ARPC1A,ARPC3,ARPC5,CBLL1,CTNNA1,CTNND1,DNM1L,EXOC2,MAPRE1,MAPRE3,NME1,RAB5A,RALA,TUBA1C,TUBA4A,TUBB1,TUBB2A,TUBB2B,TUBB6,ZYX
Apelin Endothelial Signaling Pathway	0.0144544	3,26E-01	1.151	1.84	ADCY4,ADCY6,ADCY7,APLNR,AQP2,ARNT,FOS,GNA12,GNAO1,GNAQ,GNB1L,GNB4,GNB5,GNG10,GUCY1A1,HDAC4,JUN,KLF2,MEF2C,MEF2D,NOS3,PIK3C2B,PIK3CD,PIK3CG,PIK3R2,PIK3R4,PLCB3,PLCB4,PRKAA1,PRKAB2,PRKCA,PRKCD,PRKCH,PRKCQ,PRKCZ,PRKD3,RALA,RALB,RAP1A,RAP1B,REL,RPS6KB1,RPS6KB2,RRAS2,SMAD3,SP1
HIF1α Signaling	0.0147911	3,11E-01	1.25	1.83	ARAF,ARNT,BRAF,CAMK2G,CHP1,CREBBP,EGF,EGLN3,EIF4EBP1,ELOC,EP300,FLT1,GPI,HIF1AN,HK1,HSP90AA1,HSPA1A/HSPA1B,Hspa1b,HSPA2,HSPA8,IL6R,JUN,KDR,MAP2K3,MAP2K7,MKNK1,MKNK2,MMP14,MMP16,MMP2,MMP28,MMP8,MMP9,P4HTM,PGF,PIK3C2B,PIK3CD,PIK3CG,PIK3R2,PIK3R4,PKM,PLCG1,PLCG2,PPP3CA,PPP3CC,PPP3R1,PRKCA,PRKCD,PRKCH,PRKCQ,PRKCZ,PRKD3,RALA,RALB,RAP1A,RAP1B,RPS6KB1,RPS6KB2,RRAS2,SAT2,SERPINE1,TGFA,VHL,VIM
NGF Signaling	0.0151356	3,33E-01	3.569	1.82	ATF2,ATF4,CHUK,CREB1,CREB3L2,CREB3L3,CREB3L4,CREBBP,CRK,ELK1,IKBKB,IKBKE,MAP3K12,MAP3K5,MAPK7,PIK3C2B,PIK3CD,PIK3CG,PIK3R2,PIK3R4,PLCG1,PLCG2,PRKCD,PRKCZ,RALA,RALB,RAP1A,RAP1B,REL,RHOA,RPS6KA6,RPS6KB1,RPS6KB2,RPS6KC1,RRAS2,SHC1,SMPD2,SMPD4,SOS1,TRIO
Semaphorin Neuronal Repulsive Signaling Pathway	0.0162181	3,22E-01	-0.447	1.79	Acan,ARHGEF12,CD44,CDK5,CSPG5,DPYSL5,ERBB2,FARP1,GUCY1A1,ITGA1,ITGA10,ITGA2B,ITGA3,ITGA5,ITGAV,ITGB3,ITGB5,ITGB6,LIMK2,MAP2K3,MAP2K7,MICAL1,MPRIP,MYL12B,MYL9,NRP2,PDE4B,PIK3C2B,PIK3CD,PIK3CG,PIK3R2,PIK3R4,PLCG1,PLCG2,PLXNA2,PLXNA3,PLXNB1,PLXND1,PPP1CB,PPP1R12A,PRKACA,PRKAR1A,PRKG2,RHOA,RND1,SEMA3F,SEMA6A,SEMA6C
Phosphatidylglycerol Biosynthesis II (Non-plastidic)	0.0169824	4,44E-01	1.155	1.77	ABHD5,AGPAT4,AGPAT5,CDS1,GPAT4,LCLAT1,LPCAT1,LPCAT2,LPGAT1,MBOAT2,MBOAT7,TAZ
IL-6 Signaling	0.0169824	3,28E-01	0.164	1.77	A2M,ABCB1,CD14,CEBPB,CHUK,COL1A1,CSNK2A1,CSNK2A2,CSNK2B,ELK1,ELP1,FOS,HSPB1,IKBKB,IKBKE,IL1RL1,IL1RL2,IL6R,JUN,LBP,MAP2K3,MAP2K7,MAPK11,MCL1,NFKBIA,NFKBIB,PIK3C2B,PIK3CD,PIK3CG,PIK3R2,PIK3R4,RALA,RALB,RAP1A,RAP1B,REL,RRAS2,SHC1,SOCS3,SOS1,TAB1,TNFRSF11B
STAT3 Pathway	0.0169824	3,26E-01	-0.73	1.77	BCL2,BMPR2,CISH,CXCR2,EGF,EGFR,FGFR1,FLT1,IFNAR1,IFNLR1,IL12RB2,IL13RA1,IL15RA,IL17RB,IL17RC,IL17RE,IL1RL1,IL1RL2,IL20RA,IL20RB,IL27RA,IL2RB,IL2RG,IL4R,IL6R,KDR,MAP3K12,MAPK11,PDGFRB,PIAS3,PIM1,PTPN6,RALA,RALB,RAP1A,RAP1B,RRAS2,SOCS2,SOCS3,SOCS4,SOCS5,SOCS6,TGFA,TYK2
Renin-Angiotensin Signaling	0.017378	3,31E-01	2.263	1.76	ADCY4,ADCY6,ADCY7,AGTR2,ATF2,CCL5,ELK1,FOS,GNAQ,GUCY1A1,ITPR1,ITPR3,JUN,MAPK11,PIK3C2B,PIK3CD,PIK3CG,PIK3R2,PIK3R4,PLCG1,PLCG2,PRKACA,PRKAR1A,PRKCA,PRKCD,PRKCH,PRKCQ,PRKCZ,PRKD3,PTGER2,PTPN6,RALA,RALB,RAP1A,RAP1B,REL,RRAS2,SHC1,SHE,SOS1
tRNA Splicing	0.0177828	3,91E-01	1.5	1.75	ENPP1,GDE1,GDPD1,GDPD3,MPPE1,NAPEPLD,PDE12,PDE1B,PDE2A,PDE4B,PDE6G,PDE8A,PDE8B,PDE9A,TDP2,TRPT1,TSEN15,TSEN2
Autophagy	0.0177828	3,07E-01	-0.124	1.75	AMBRA1,ARNT,ATF2,ATF4,ATG13,ATG16L1,ATG3,ATG5,ATG9B,ATR,BAD,BCL2,BECN1,BIRC6,CHP1,CREB1,CREB3L2,CREB3L3,CREB3L4,CREBBP,DDIT3,DRAM1,EGF,ERN1,FOS,GABARAP,GABARAPL1,GNB1L,JUN,MAP1LC3B,MAP2K7,MLST8,MYD88,PIK3C2B,PIK3CD,PIK3CG,PIK3R2,PIK3R4,PPP2CA,PPP2R3A,PPP2R5A,PPP2R5D,PPP3CA,PPP3CC,PPP3R1,PRKAA1,PRKAB2,PRKACA,PRKAR1A,PRKCQ,PTPA,RALA,RALB,RIPK1,RIPK2,SESN1,SLC7A5,SQSTM1,TGFA,TNFRSF11B,TSC1,TSC2,VPS1…
p70S6K Signaling	0.018197	3,26E-01	2.16	1.74	BAD,CD79A,CD79B,EEF2,EEF2K,EGFR,GNAQ,IL2RG,IL4R,PIK3C2B,PIK3CD,PIK3CG,PIK3R2,PIK3R4,PLCB3,PLCB4,PLCD1,PLCD4,PLCG1,PLCG2,PLCH2,PLCL1,PLD1,PPP2CA,PPP2R3A,PPP2R5A,PPP2R5D,PRKCA,PRKCD,PRKCH,PRKCQ,PRKCZ,PRKD3,PTPA,RALA,RALB,RAP1A,RAP1B,RPS6KB1,RRAS2,SFN,SHC1,SOS1
Ceramide Signaling	0.0186209	3,44E-01	-2.353	1.73	BAD,BCL2,CNKSR1,DIABLO,FOS,JUN,PIK3C2B,PIK3CD,PIK3CG,PIK3R2,PIK3R4,PPP2CA,PPP2R3A,PPP2R5A,PPP2R5D,PRKCZ,PTPA,RALA,RALB,RAP1A,RAP1B,REL,RRAS2,S1PR1,S1PR3,S1PR4,SMPD2,SMPD4,SMPD5,SPHK2,TNFRSF11B
Thrombopoietin Signaling	0.0194984	3,65E-01	1.46	1.71	FOS,JUN,PIK3C2B,PIK3CD,PIK3CG,PIK3R2,PIK3R4,PLCG1,PLCG2,PRKCA,PRKCD,PRKCH,PRKCQ,PRKCZ,PRKD3,RALA,RALB,RAP1A,RAP1B,RRAS2,SHC1,SOS1,THPO
Androgen Signaling	0.0204174	3,14E-01	1.147	1.69	AR,CACNA2D1,CACNB1,CACNB3,CATSPER2,CATSPER4,CCND1,CDK7,CREBBP,DNAJB1,EP300,ERCC2,GNA12,GNAO1,GNAQ,GNB1L,GNB4,GNB5,GNG10,GTF2A1,GTF2F2,GTF2H2,GTF2H3,H3-3A/H3-3B,HSP90AA1,ITPR1,ITPR3,JUN,KAT7,POLR2A,POLR2B,POLR2I,PRKACA,PRKAR1A,PRKCA,PRKCD,PRKCH,PRKCQ,PRKCZ,PRKD3,REL,SHC1,SMAD3,TAF1,TAF10,TAF15,TAF2,TAF4,TAF5L,TAF6L,TAF7,TAF9,TBP
MYC Mediated Apoptosis Signaling	0.020893	3,8E-01	0.688	1.68	ADRB1,ADRB2,BCL2,BID,CASP2,CASP3,CDKN2A,CFLAR,CHUK,CRADD,CREBBP,FAS,IKBKB,IKBKE,MCL1,PRKACA,PRKAR1A,TNFRSF11B,TRADD
Corticotropin Releasing Hormone Signaling	0.020893	3,18E-01	0.649	1.68	ADCY4,ADCY6,ADCY7,ARPC5,ATF2,ATF4,BRAF,CACNA2D1,CACNB1,CACNB3,CATSPER2,CATSPER4,CREB1,CREB3L2,CREB3L3,CREB3L4,CREBBP,ELK1,FOS,GAD1,GNAO1,GNAQ,GUCY1A1,ITPR1,ITPR3,JUN,JUND,MAPK11,MEF2C,MEF2D,NOS3,NPR1,NR4A1,PLCG1,PLCG2,PRKACA,PRKAR1A,PRKCA,PRKCD,PRKCH,PRKCQ,PRKCZ,PRKD3,PTCH1,RAP1A,RAP1B,SMARCC2,SMO
Relaxin Signaling	0.0218776	3,16E-01	1.633	1.66	ADCY4,ADCY6,ADCY7,BRAF,CREB1,ELK1,ENPP1,FOS,GAD1,GDE1,GDPD1,GDPD3,GNA12,GNAO1,GNAQ,GNB1L,GNB4,GNB5,GNG10,GUCY1A1,JUN,MMP9,MPPE1,NAPEPLD,NFKBIA,NFKBIB,NOS3,NPR1,PDE12,PDE1B,PDE2A,PDE4B,PDE6G,PDE8A,PDE8B,PDE9A,PIK3C2B,PIK3CD,PIK3CG,PIK3R2,PIK3R4,PRKACA,PRKAR1A,PRKCZ,RAP1A,RAP1B,REL,SMARCC2,TDP2
Acute Myeloid Leukemia Signaling	0.0218776	3,41E-01	1.569	1.66	ARAF,BAD,BRAF,CCND1,CSF3R,EIF4EBP1,FLT3,FLT3LG,IDH2,JUP,LEF1,MAP2K3,MAP2K7,PIK3C2B,PIK3CD,PIK3CG,PIK3R2,PIK3R4,PIM1,PML,RALA,RALB,RAP1A,RAP1B,REL,RPS6KB1,RPS6KB2,RRAS2,SOS1,TCF3,TCF7L1
p53 Signaling	0.0218776	3,37E-01	-0.218	1.66	ATR,BCL2,CASP6,CCND1,CDK2,CDKN2A,COQ8A,CSNK1D,DRAM1,EP300,FAS,GADD45B,GADD45G,JUN,MDM4,MED1,PCNA,PIAS1,PIDD1,PIK3C2B,PIK3CD,PIK3CG,PIK3R2,PIK3R4,PLAGL1,PML,RRM2B,SERPINE2,SFN,STAG1,THBS1,TNFRSF10A,TP63
Cell Cycle: G1/S Checkpoint Regulation	0.0218776	3,58E-01	-0.894	1.66	ABL1,ATR,BTRC,CCND1,CDK2,CDKN2A,CDKN2B,E2F2,E2F3,E2F6,FBXL5,HDAC10,HDAC11,HDAC2,HDAC4,HDAC6,HDAC8,RBL1,RPL5,SIN3A,SKP2,SMAD3,SMAD4,SUV39H1
Role of NFAT in Cardiac Hypertrophy	0.0223872	3,03E-01	2.219	1.65	ADCY4,ADCY6,ADCY7,AKAP5,CABIN1,CACNA2D1,CACNB1,CACNB3,CAMK2G,CATSPER2,CATSPER4,CHP1,CTF1,EP300,GNAQ,GNB1L,GNB4,GNB5,GNG10,GUCY1A1,HDAC10,HDAC11,HDAC2,HDAC4,HDAC6,HDAC8,ITPR1,ITPR3,LIF,MAP2K3,MAP2K7,MAPK11,MEF2C,MEF2D,PIK3C2B,PIK3CD,PIK3CG,PIK3R2,PIK3R4,PLCB3,PLCB4,PLCD1,PLCD4,PLCG1,PLCG2,PLCH2,PLCL1,PPP3CA,PPP3CC,PPP3R1,PRKACA,PRKAR1A,PRKCA,PRKCD,PRKCH,PRKCQ,PRKCZ,PRKD3,RALA,RALB,RAP1A,RAP1B,RCAN…
EIF2 Signaling	0.0223872	3,03E-01	1.897	1.65	ACTA2,ACTB,AGO1,AGO2,AGO3,AGO4,ATF3,ATF4,BCL2,CCND1,DDIT3,EIF1AX,EIF2AK2,EIF2AK4,EIF2B4,EIF2S2,EIF3E,EIF3F,EIF3H,EIF3J,EIF3K,EIF3M,EIF4A2,EIF4G2,EIF4G3,EIF5,MYCN,PIK3C2B,PIK3CD,PIK3CG,PIK3R2,PIK3R4,PPP1CA,PPP1CB,Ppp1cc,PPP1R15A,RALA,RALB,RAP1A,RAP1B,RPL10,RPL10A,RPL12,RPL14,RPL24,RPL28,RPL30,RPL35,Rpl36a,RPL36AL,RPL5,RPL8,RPL9,RPS10,RPS13,RPS15,RPS17,RPS20,RPS27A,RPS29,RPS3,RPS9,RRAS2,SHC1,SOS1,S…
Sperm Motility	0.0229087	2,99E-01	2.959	1.64	AATK,ABHD3,ABL1,ABL2,CATSPER2,CLK1,CLK2,CLK4,CSK,DDR2,EGFR,EPHA1,EPHA2,EPHB3,EPHB4,ERBB2,FGFR1,FGR,FLT1,FLT3LG,GNA12,GNAO1,GNAQ,GNB1L,GNB4,GNB5,GNG10,GUCY1A1,ITK,ITPR1,ITPR3,KDR,MAP2K3,MAP2K7,MATK,NPR1,PDE1B,PDE2A,PDE4B,PDGFRB,PEAK1,PLA2G3,PLA2G4A,PLA2G4B,PLA2G6,PLA2G7,PLB1,PLCB3,PLCB4,PLCD1,PLCD4,PLCG1,PLCG2,PLCH2,PLCL1,PRKACA,PRKAR1A,PRKCA,PRKCD,PRKCH,PRKCQ,PRKCZ,PRKD3,PRKG2,PTK7,RET,RYK,SLC9A5…
Small Cell Lung Cancer Signaling	0.0234423	3,37E-01	2.673	1.63	ABL1,BCL2,BID,CCND1,CDK2,CDKN2B,CHUK,E2F2,E2F3,E2F6,HDAC10,HDAC11,HDAC2,HDAC4,HDAC6,HDAC8,IKBKB,IKBKE,NFKBIA,NFKBIB,PIAS3,PIK3C2B,PIK3CD,PIK3CG,PIK3R2,PIK3R4,RBL1,REL,RXRB,SIN3A,SKP2,SUV39H1
Phosphatidylethanolamine Biosynthesis II	0.0239883	6,25E-01	2.236	1.62	CHKB,ETNK1,ETNK2,PCYT2,PIGF
Apelin Cardiomyocyte Signaling Pathway	0.0251189	3,33E-01	2.611	1.6	APLNR,ARNT,ITPR1,MAPK11,MAPK15,MAPK6,MAPK7,MYL12B,MYL9,MYLK,NOS3,PIK3C2B,PIK3CD,PIK3CG,PIK3R2,PIK3R4,PLCB3,PLCB4,PLCD1,PLCD4,PLCG1,PLCG2,PLCH2,PLCL1,PRKCA,PRKCD,PRKCH,PRKCQ,PRKCZ,PRKD3,SLC9A1,SLC9A5,SLC9A8
Notch Signaling	0.0263027	3,95E-01	0.905	1.58	ADAM17,APH1A,APH1B,Aph1c,DLL1,DLL4,DTX1,DTX3,HEY1,NCSTN,NOTCH2,NOTCH3,NUMB,NUMBL,RFNG
PFKFB4 Signaling Pathway	0.0275423	3,75E-01	0.728	1.56	ATF2,ATF4,CREB1,CREB3L2,CREB3L3,CREB3L4,CREBBP,FBP1,GPI,HK1,MAP2K3,MAP2K7,NCOA3,PFKFB4,PRKACA,PRKAR1A,TKT,XDH
HOTAIR Regulatory Pathway	0.0288403	3,11E-01	2.48	1.54	AGO1,AGO2,AGO3,AGO4,AR,ATG3,ATXN1,CD44,COL1A1,COL1A2,COL3A1,CREBBP,DNMT3B,DZIP3,ELAVL1,EP300,ERBB2,ESR2,H3-3A/H3-3B,HDAC2,HSF1,KMT2A,KMT2C,LAMTOR5,LEF1,MMP14,MMP16,MMP2,MMP28,MMP8,MMP9,MRTFA,MTF2,NFKBIA,PIK3C2B,PIK3CD,PIK3CG,PIK3R2,PIK3R4,REL,REST,SETDB1,SNUPN,STK38,TCF3,TCF7L1,VIM,WNT7B,XIAP,YY1
HGF Signaling	0.0288403	3,18E-01	2.263	1.54	ATF2,CCND1,CDK2,CDKN2A,CRKL,ELK1,ETS1,ETS2,FOS,ITGA1,ITGA10,ITGA2B,ITGA3,ITGA5,ITGAV,ITGB3,ITGB5,ITGB6,JUN,MAP2K7,MAP3K12,MAP3K5,PIK3C2B,PIK3CD,PIK3CG,PIK3R2,PIK3R4,PLCG1,PLCG2,PRKCA,PRKCD,PRKCH,PRKCQ,PRKCZ,PRKD3,RALA,RALB,RAP1A,RAP1B,RAPGEF1,RRAS2,SOS1
α-Adrenergic Signaling	0.0288403	3,27E-01	1.706	1.54	ADCY4,ADCY6,ADCY7,ADRA2A,GNA12,GNAO1,GNAQ,GNB1L,GNB4,GNB5,GNG10,GUCY1A1,GYS1,ITPR1,ITPR3,PHKA2,PHKB,PHKG2,PLCG1,PLCG2,PRKACA,PRKAR1A,PRKCA,PRKCD,PRKCH,PRKCQ,PRKCZ,PRKD3,PYGL,PYGM,RALA,RALB,RAP1A,RAP1B,RRAS2
Endocannabinoid Cancer Inhibition Pathway	0.0301995	3,13E-01	-1.206	1.52	ADCY4,ADCY6,ADCY7,ATF2,ATF3,ATF4,BAD,CASP1,CASP2,CASP3,CASP6,CASP7,CCND1,CREB1,CREB3L2,CREB3L3,CREB3L4,CREBBP,DDIT3,GNAO1,GNAQ,GNB1L,GUCY1A1,LEF1,MAP2K3,MAP2K7,MLST8,MMP2,NOS3,PGF,PIK3C2B,PIK3CD,PIK3CG,PIK3R2,PIK3R4,PRKAA1,PRKAB2,PRKACA,PRKAR1A,RHOA,SMPD2,SMPD4,SPTLC1,TCF3,TCF7L1,VIM
Gαq Signaling	0.030903	3,08E-01	3.395	1.51	ADRA1D,ARHGEF25,CHP1,CHRM1,CHRM3,CHUK,CSK,ELK1,GNA12,GNAO1,GNAQ,GNB1L,GNB4,GNB5,GNG10,GYS1,HTR2B,IKBKB,IKBKE,ITPR1,ITPR3,NAPEPLD,NFKBIA,NFKBIB,PIK3C2B,PIK3CD,PIK3CG,PIK3R2,PIK3R4,PLCB3,PLCB4,PLCG1,PLCG2,PLD1,PLD2,PPP3CA,PPP3CC,PPP3R1,PRKCA,PRKCD,PRKCH,PRKCQ,PRKCZ,PRKD3,REL,RGS18,RGS4,RHOA,RHOB,RHOT2,RHOU,RND1
IGF-1 Signaling	0.030903	3,27E-01	1.095	1.51	BAD,CCN1,CSNK2A1,CSNK2A2,CSNK2B,ELK1,FOS,IGFBP5,IGFBP6,JUN,PIK3C2B,PIK3CD,PIK3CG,PIK3R2,PIK3R4,PRKACA,PRKAR1A,PRKCZ,RALA,RALB,RAP1A,RAP1B,RASA1,RPS6KB1,RPS6KB2,RRAS2,SFN,SHC1,SOCS2,SOCS3,SOCS4,SOCS5,SOCS6,SOS1
UVB-Induced MAPK Signaling	0.0316228	3,65E-01	1.213	1.5	BAD,EGFR,EIF4EBP1,FOS,H3-3A/H3-3B,JUN,MAPK11,PIK3C2B,PIK3CD,PIK3CG,PIK3R2,PIK3R4,PRKCA,PRKCD,PRKCH,PRKCQ,PRKCZ,PRKD3,RPS6KB1
D-myo-inositol (1,4,5)-Trisphosphate Biosynthesis	0.0323594	4,23E-01	3.317	1.49	CDIPT,PIKFYVE,PIP4K2B,PIP5K1A,PLCB3,PLCB4,PLCD1,PLCD4,PLCG1,PLCG2,PLCH2
Glycolysis I	0.0323594	4,23E-01	3.317	1.49	ALDOA,BPGM,ENO4,FBP1,GAPDH,GPI,PFKP,PGAM1,PGK1,PKM,TPI1
Pulmonary Healing Signaling Pathway	0.0323594	3,02E-01	1.549	1.49	ACKR3,ARAF,BMPR2,BRAF,CCND1,CXCR4,EGF,EGFR,EP300,ETV5,FGFR1,FGR,FZD2,FZD3,FZD6,FZD7,FZD9,HBEGF,IDH2,KDR,LEF1,MAPK11,MMP14,MMP16,MMP2,MMP28,MMP8,MMP9,MYD88,NFKBIA,NOTCH2,NOTCH3,PECAM1,PGF,PRKAA1,PRKAB2,PRKCA,PRKCD,PRKCH,PRKCQ,PRKCZ,PRKD3,RALA,RALB,RAP1A,RAP1B,RRAS2,SMAD1,SMAD5,SMO,SOS1,TCF3,TCF7L1,THBS1,TLR2,TNFRSF11B,WNT7B,WWTR1,YAP1,YES1
Cyclins and Cell Cycle Regulation	0.0323594	3,37E-01	1.291	1.49	ABL1,ATR,BTRC,CCND1,CDK2,CDK7,CDKN2A,CDKN2B,E2F2,E2F3,E2F6,FBXL5,HDAC10,HDAC11,HDAC2,HDAC4,HDAC6,HDAC8,PPP2CA,PPP2R3A,PPP2R5A,PPP2R5D,PTPA,RBL1,SIN3A,SKP2,SUV39H1,WEE1
Neuropathic Pain Signaling In Dorsal Horn Neurons	0.0338844	3,27E-01	4.352	1.47	CAMK2G,CREB1,ELK1,FOS,GRIA4,GRIN1,GRINA,GRM6,ITPR1,ITPR3,KCNN4,KCNQ3,PIK3C2B,PIK3CD,PIK3CG,PIK3R2,PIK3R4,PLCB3,PLCB4,PLCD1,PLCD4,PLCG1,PLCG2,PLCH2,PLCL1,PRKACA,PRKAR1A,PRKCA,PRKCD,PRKCH,PRKCQ,PRKCZ,PRKD3
Glioblastoma Multiforme Signaling	0.0338844	3,06E-01	2.359	1.47	APC,APC2,CCND1,CDK2,CDKN2A,E2F2,E2F3,E2F6,EGF,EGFR,FZD2,FZD3,FZD6,FZD7,FZD9,ITPR1,ITPR3,LEF1,NF1,PDGFRB,PIK3C2B,PIK3CD,PIK3CG,PIK3R2,PIK3R4,PLCB3,PLCB4,PLCD1,PLCD4,PLCG1,PLCG2,PLCH2,PLCL1,PRKCD,RALA,RALB,RAP1A,RAP1B,RHOA,RHOB,RHOT2,RHOU,RND1,RPS6KB1,RRAS2,SHC1,SMO,SOS1,TCF3,TSC1,TSC2,WNT7B
Mitotic Roles of Polo-Like Kinase	0.0338844	3,48E-01	1.069	1.47	ANAPC1,ANAPC10,ANAPC13,ANAPC2,ANAPC4,CAPN1,CDC23,CDC27,CDC7,ESPL1,FBXO5,HSP90AA1,HSP90AB1,PLK2,PLK3,PLK5,PPP2CA,PPP2R3A,PPP2R5A,PPP2R5D,PTPA,SLK,WEE1
Selenocysteine Biosynthesis II (Archaea and Eukaryotes)	0.0338844	6,67E-01	1	1.47	PSTK,SARS1,SEPHS1,SEPSECS
Estrogen-Dependent Breast Cancer Signaling	0.0346737	3,38E-01	1.279	1.46	ATF2,ATF4,CCND1,CREB1,CREB3L2,CREB3L3,CREB3L4,CREBBP,EGFR,ELK1,FOS,HSD17B1,HSD17B8,JUN,PIK3C2B,PIK3CD,PIK3CG,PIK3R2,PIK3R4,RALA,RALB,RAP1A,RAP1B,REL,RRAS2,SP1,TERT
VEGF Signaling	0.0363078	3,27E-01	0.192	1.44	ACTA2,ACTB,ACTN4,ARNT,BAD,BCL2,EIF1AX,EIF2B4,EIF2S2,ELAVL1,FLT1,KDR,NOS3,PGF,PIK3C2B,PIK3CD,PIK3CG,PIK3R2,PIK3R4,PLCG1,PLCG2,PRKCA,PTPN6,RALA,RALB,RAP1A,RAP1B,RRAS2,SFN,SH2D2A,SHC1,SOS1
Endocannabinoid Developing Neuron Pathway	0.0371535	3,15E-01	1.061	1.43	ADCY4,ADCY6,ADCY7,ARAF,ATF2,ATF4,BRAF,CCND1,CREB1,CREB3L2,CREB3L3,CREB3L4,CREBBP,GNAO1,GNB1L,GNB4,GNB5,GNG10,GUCY1A1,MAP2K3,MAP2K7,MAPK11,MAPK15,MAPK6,MAPK7,MLST8,PIK3C2B,PIK3CD,PIK3CG,PIK3R2,PIK3R4,PRKACA,PRKAR1A,RALA,RALB,RAP1A,RAP1B,RAP1GAP,RHOA,RRAS2
IL-15 Production	0.0389045	3,17E-01	3.124	1.41	AATK,ABL1,ABL2,CLK1,CLK2,CLK4,CSK,DDR2,EGFR,EPHA1,EPHA2,EPHB3,EPHB4,ERBB2,FGFR1,FGR,FLT1,FLT3LG,IRF3,ITK,KDR,MAP2K3,MAP2K7,MATK,PDGFRB,PEAK1,PRKCZ,PTK7,REL,RET,RYK,STYK1,TIE1,TNK1,TNK2,TXK,TYK2,YES1
fMLP Signaling in Neutrophils	0.0389045	3,13E-01	1.257	1.41	ARPC1A,ARPC3,ARPC5,CHP1,ELK1,FPR1,FPR2,GNA12,GNAO1,GNAQ,GNB1L,GNB4,GNB5,GNG10,ITPR1,ITPR3,NFAT5,NFKBIA,NFKBIB,PIK3C2B,PIK3CD,PIK3CG,PIK3R2,PIK3R4,PLCB3,PLCB4,PPP3CA,PPP3CC,PPP3R1,PRKCA,PRKCD,PRKCH,PRKCQ,PRKCZ,PRKD3,RALA,RALB,RAP1A,RAP1B,REL,RRAS2
Assembly of RNA Polymerase II Complex	0.0416869	3,6E-01	2.828	1.38	CDK7,ERCC2,GTF2A1,GTF2H2,GTF2H3,POLR2A,POLR2B,POLR2I,TAF1,TAF10,TAF15,TAF2,TAF4,TAF5L,TAF6L,TAF7,TAF9,TBP
Necroptosis Signaling Pathway	0.0436516	3,05E-01	3.938	1.36	BIRC3,CAMK2G,CAPN1,CAPN11,CAPN7,CAPN8,CASP1,CFLAR,CHP1,CHUK,DNM1L,EIF2AK2,FAS,FKBP1A,IFNAR1,IKBKB,IRF3,PAM16,PLA2G3,PLA2G4A,PLA2G4B,PLA2G6,PPID,PPIF,PPP3CA,PPP3CC,PPP3R1,PYGL,RBCK1,RBL1,RIPK1,SHARPIN,SLC25A10,STAT2,TAB1,TIMM10,TIMM13,TIMM44,TIMM9,TNFRSF10A,TNFRSF11B,TOMM20,TOMM34,TOMM6,TRADD,TRPM7,UBC
NER (Nucleotide Excision Repair, Enhanced Pathway)	0.0436516	3,2E-01	2.043	1.36	CDK7,COPS7B,COPS8,CUL4A,DDB2,DNA2,EP300,ERCC1,ERCC2,ERCC4,ERCC5,ERCC6,GPS1,GTF2H2,GTF2H3,H3-3A/H3-3B,H4C1,H4C12,H4C3,LIG3,PCNA,POLE2,POLK,POLR2A,POLR2B,POLR2I,RFC2,RNF111,SLC19A1,TCEA1,UBE2I,UVSSA,XRCC1
nNOS Signaling in Neurons	0.0446684	3,62E-01	0.378	1.35	CAPN1,CAPN11,CAPN7,CAPN8,CHP1,DLG4,GRIN1,GRINA,PPP3CA,PPP3CC,PPP3R1,PRKCA,PRKCD,PRKCH,PRKCQ,PRKCZ,PRKD3
eNOS Signaling	0.0457088	3,04E-01	2.92	1.34	ADCY4,ADCY6,ADCY7,AQP1,AQP11,AQP2,AQP5,BDKRB2,CASP3,CHRM1,CHRM3,CHRNB2,CHRNB4,ESR2,FLT1,GNAQ,GUCY1A1,HSP90AA1,HSP90AB1,HSPA1A/HSPA1B,Hspa1b,HSPA2,HSPA8,ITPR1,ITPR3,KDR,KNG1,LPAR2,LPAR6,NOS3,PGF,PIK3C2B,PIK3CD,PIK3CG,PIK3R2,PIK3R4,PLCG1,PLCG2,PRKAA1,PRKAB2,PRKACA,PRKAR1A,PRKCA,PRKCD,PRKCH,PRKCQ,PRKCZ,PRKD3
Paxillin Signaling	0.0457088	3,18E-01	0.392	1.34	ACTA2,ACTB,ACTN4,ARF6,ARFIP2,ARHGEF7,BCAR1,CRK,CSK,GIT2,ITGA1,ITGA10,ITGA2B,ITGA3,ITGA5,ITGAV,ITGB3,ITGB5,ITGB6,MAPK11,NCK2,PIK3C2B,PIK3CD,PIK3CG,PIK3R2,PIK3R4,PTPN12,RALA,RALB,RAP1A,RAP1B,RRAS2,SOS1,TLN1
Factors Promoting Cardiogenesis in Vertebrates	0.0467735	3,05E-01	3.086	1.33	ACVR1B,ACVR2B,APC,APC2,ATF2,ATF4,BMPR2,CAMK2G,CCND1,CREB1,CREB3L2,CREB3L3,CREB3L4,CREBBP,DVL1,FZD2,FZD3,FZD6,FZD7,FZD9,LEF1,LRP5,LRP6,MEF2C,PLCB3,PLCB4,PLCD1,PLCD4,PLCG1,PLCG2,PLCH2,PLCL1,PRKCA,PRKCD,PRKCH,PRKCQ,PRKCZ,PRKD3,RHOA,SMAD1,SMAD4,SMAD5,SMO,TCF3,TCF7L1,WNT7B
SNARE Signaling Pathway	0.0489779	3,08E-01	2.967	1.31	ADCY4,ADCY6,ADCY7,BET1L,CACNA2D1,CACNB1,CACNB3,CAMK2G,CPLX2,GOSR2,GPAA1,GUCY1A1,HSPA8,MYH10,MYH14,MYH7B,MYL9,MYO10,MYO18A,MYO1A,NAPB,NAPG,PRKACA,PRKAR1A,RAB1A,RAB22A,RAB8A,SGTA,SNAP23,SNCA,STX16,STX1A,STXBP1,STXBP2,STXBP4,STXBP5,SYT11,UNC13A,VAMP2,VAMP3,YKT6
ID1 Signaling Pathway	0.0501187	2,95E-01	0.651	1.3	ACVR1B,ACVR2B,AMHR2,APP,ARAF,ATAD5,ATF3,BCL2,BHLHB9,BHLHE40,BMPR2,BRAF,CCND1,CDKN2A,CHRNB2,CHRNB4,CREBBP,DVL2,EGF,EGFR,EGR1,EP300,ETS1,FGFR1,FGFRL1,FGR,ID1,IL6R,LIF,MAPK11,MMP2,MMP9,PGF,PIK3C2B,PIK3CD,PIK3CG,PIK3R2,PIK3R4,PLXNB1,PTGER4,PTK7,RALA,RALB,RAP1A,RAP1B,RAP1GAP,REST,RRAS2,S100A9,SMAD1,SMAD3,SMAD4,SMAD5,TFAP2A,TNFRSF11B,VIM,WDR48,YES1,ZNF148
Renal Cell Carcinoma Signaling	0.0501187	3,29E-01	0	1.3	ARNT,CREBBP,CRK,EGLN3,ELOC,EP300,ETS1,FOS,JUN,PIK3C2B,PIK3CD,PIK3CG,PIK3R2,PIK3R4,RALA,RALB,RAP1A,RAP1B,RAPGEF1,RPS27A,RRAS2,SOS1,TGFA,Ubb,UBC,VHL
Melatonin Signaling	0.0512861	3,33E-01	2.558	1.29	ARAF,BRAF,CAMK2G,GNAO1,GNAQ,GNRH1,MAP2K3,MAP2K7,PLCB3,PLCB4,PLCD1,PLCD4,PLCG1,PLCG2,PLCH2,PLCL1,PRKACA,PRKAR1A,PRKCA,PRKCD,PRKCH,PRKCQ,PRKCZ,PRKD3
RAC Signaling	0.0512861	3,07E-01	2.263	1.29	ABI2,ARFIP2,ARPC1A,ARPC3,ARPC5,BAIAP2,CD44,CDK5R1,ELK1,ELK4,IQGAP2,ITGA1,ITGA10,ITGA2B,ITGA3,ITGA5,ITGAV,ITGB3,ITGB5,ITGB6,JUN,LIMK2,MAP2K7,MCF2L,PIK3C2B,PIK3CD,PIK3CG,PIK3R2,PIK3R4,PIKFYVE,PIP4K2B,PIP5K1A,PLD1,PRKCZ,RALA,RALB,RAP1A,RAP1B,REL,RHOA,RPS6KB1,RRAS2
Induction of Apoptosis by HIV1	0.0512861	3,38E-01	1.964	1.29	BCL2,BID,BIRC3,CASP3,CHUK,CXCR4,DFFB,DIABLO,ELP1,FAS,IKBKB,IKBKE,MAP2K7,MAP3K5,NFKBIA,NFKBIB,REL,RIPK1,SLC25A10,TNFRSF11B,TRADD,XIAP
Cardiac β-adrenergic Signaling	0.0524807	2,98E-01	1.372	1.28	ADCY4,ADCY6,ADCY7,ADRB1,AKAP10,AKAP11,AKAP13,AKAP5,AKAP7,AKAP8,CACNA2D1,CACNB1,CACNB3,ENPP1,GDE1,GDPD1,GDPD3,GNA12,GNAO1,GNAQ,GNB1L,GNB4,GNB5,GNG10,GUCY1A1,MPPE1,NAPEPLD,PDE12,PDE1B,PDE2A,PDE4B,PDE6G,PDE8A,PDE8B,PDE9A,PKIA,PKIG,PPP1CA,PPP1CB,Ppp1cc,PPP1R11,PPP1R12A,PPP1R14A,PPP1R3D,PPP1R7,PPP2CA,PPP2R3A,PPP2R5A,PPP2R5D,PRKACA,PRKAR1A,PTPA,TDP2
IL-8 Signaling	0.0524807	2,93E-01	1.26	1.28	ARAF,BCL2,BRAF,CCND1,CHUK,CR2,CSTB,CXCR2,EGFR,EIF4EBP1,ELP1,FLT1,FOS,GNA12,GNAO1,GNAQ,GNB1L,GNB4,GNB5,GNG10,HBEGF,IKBKB,IKBKE,IRAK1,ITGAV,ITGB3,JUN,KDR,LIMK2,MMP2,MMP9,MYL12B,MYL9,NAPEPLD,NFKBIA,NFKBIB,PGF,PIK3C2B,PIK3CD,PIK3CG,PIK3R2,PIK3R4,PLD1,PLD2,PRKCA,PRKCD,PRKCH,PRKCQ,PRKCZ,PRKD3,RALA,RALB,RAP1A,RAP1B,RHOA,RHOB,RHOT2,RHOU,RND1,RPS6KB1,RRAS2
cAMP-mediated signaling	0.0549541	2,89E-01	1.838	1.26	ADCY4,ADCY6,ADCY7,ADORA1,ADRA2A,ADRB1,ADRB2,AGTR2,AKAP10,AKAP11,AKAP13,AKAP5,AKAP7,AKAP8,APLNR,ATF2,ATF4,BRAF,CAMK2G,CHRM1,CHRM3,CREB1,CREB3L2,CREB3L3,CREB3L4,CREBBP,CREM,CXCR2,DUSP1,DUSP6,ENPP1,FPR1,FPR2,GDE1,GDPD1,GDPD3,GNAO1,GPER1,GRM6,GUCY1A1,HRH2,MPPE1,NAPEPLD,PDE12,PDE1B,PDE2A,PDE4B,PDE6G,PDE8A,PDE8B,PDE9A,PKIA,PKIG,PPP3CA,PPP3CC,PPP3R1,PRKACA,PRKAR1A,PTGER2,PTGER4,RAP1A,RAP1GAP,RGS12,RGS18…
GDNF Family Ligand-Receptor Interactions	0.0549541	3,29E-01	1.528	1.26	CREB1,DOK1,DOK3,FOS,FRS2,GFRA2,ITPR1,ITPR3,JUN,PIK3C2B,PIK3CD,PIK3CG,PIK3R2,PIK3R4,PLCG1,PLCG2,RALA,RALB,RAP1A,RAP1B,RASA1,RET,RRAS2,SHC1,SOS1
Fcγ Receptor-mediated Phagocytosis in Macrophages and Monocytes	0.0549541	3,19E-01	0.73	1.26	ACTA2,ACTB,ARF6,ARPC1A,ARPC3,ARPC5,CBL,CRK,FGR,MYO5A,NAPEPLD,NCK2,PIK3CG,PIK3R2,PIP5K1A,PLA2G6,PLCG1,PLD1,PLD2,PRKCA,PRKCD,PRKCH,PRKCQ,PRKCZ,PRKD3,RPS6KB1,RPS6KB2,TLN1,VAMP3,YES1
Type II Diabetes Mellitus Signaling	0.057544	3,01E-01	2.6	1.24	ABCC8,ACSBG1,ACSL1,CACNA2D1,CACNB1,CACNB3,CATSPER2,CATSPER4,CEBPB,CHUK,IKBKB,IKBKE,ITPR1,ITPR3,MAP2K7,MAP3K5,NFKBIA,NFKBIB,PIK3C2B,PIK3CD,PIK3CG,PIK3R2,PIK3R4,PKM,PPARG,PRKAA1,PRKAB2,PRKCA,PRKCD,PRKCH,PRKCQ,PRKCZ,PRKD3,REL,SLC27A4,SLC27A6,SMPD2,SMPD4,SMPD5,SOCS2,SOCS3,SOCS4,SOCS5,SOCS6,TNFRSF11B,TRADD
GNRH Signaling	0.060256	2,93E-01	1.982	1.22	ADCY4,ADCY6,ADCY7,ATF2,ATF4,CACNA2D1,CACNB1,CACNB3,CAMK2G,CATSPER2,CATSPER4,CREB1,CREB3L2,CREB3L3,CREB3L4,CREBBP,EGFR,EGR1,ELK1,FOS,GNAQ,GNB1L,GNB4,GNB5,GNG10,GNRH1,GUCY1A1,HBEGF,ITPR1,ITPR3,JUN,LHB,MAP2K3,MAP2K7,MAP3K12,MAP3K5,MAPK11,MAPK7,MMP2,PLCB3,PLCB4,PRKACA,PRKAR1A,PRKCA,PRKCD,PRKCH,PRKCQ,PRKCZ,PRKD3,RALA,RALB,RAP1A,RAP1B,REL,RRAS2,SOS1
Inositol Pyrophosphates Biosynthesis	0.0630957	5,71E-01	2	1.2	IP6K1,IP6K2,PPIP5K1,PPIP5K2
Phosphatidylcholine Biosynthesis I	0.0630957	5,71E-01	1	1.2	CHKB,CHPT1,PCYT1B,PHKA1
CDK5 Signaling	0.0676083	3,07E-01	0.354	1.17	ABL1,ADCY4,ADCY6,ADCY7,CAPN1,CDK5,CDK5R1,EGR1,GUCY1A1,ITGA3,LAMA5,MAPK11,MAPK15,MAPK6,MAPK7,PPP1CA,PPP1CB,Ppp1cc,PPP1R11,PPP1R12A,PPP1R14A,PPP1R3D,PPP1R7,PPP2CA,PPP2R3A,PPP2R5A,PPP2R5D,PRKACA,PRKAR1A,PTPA,RALA,RALB,RAP1A,RAP1B,RRAS2
Dolichyl-diphosphooligosaccharide Biosynthesis	0.0691831	0.5	2.236	1.16	ALG3,ALG6,ALG8,DPM1,DPM2
Granzyme B Signaling	0.0691831	4,38E-01	0.816	1.16	BID,CASP3,DFFB,ENDOG,LMNB2,NUMA1,PRF1
PPAR Signaling	0.0707946	3,08E-01	0.539	1.15	AIP,CHUK,CREBBP,ELP1,EP300,FOS,HSP90AA1,HSP90AB1,IKBKB,IKBKE,IL1RL1,IL1RL2,JUN,MED1,NCOR1,NCOR2,NFKBIA,NFKBIB,PDGFRB,PPARG,PPARGC1A,RALA,RALB,RAP1A,RAP1B,REL,RRAS2,SCAND1,SHC1,SNW1,SOS1,TAB1,TNFRSF11B
Cholecystokinin/Gastrin-mediated Signaling	0.0707946	3,05E-01	0.507	1.15	ATF2,BCAR1,CCK,CREM,EGFR,ELK1,FOS,GNA12,GNAQ,ITPR1,ITPR3,JUN,MAP2K3,MAPK7,MEF2C,MEF2D,PLCB3,PLCB4,PRKCA,PRKCD,PRKCH,PRKCQ,PRKCZ,PRKD3,RALA,RALB,RAP1A,RAP1B,RHOA,RHOB,RHOT2,RHOU,RND1,RRAS2,SHC1,SOS1
Actin Cytoskeleton Signaling	0.0758578	2,84E-01	1.387	1.12	ABI2,ACTA2,ACTB,ACTN4,APC,APC2,ARHGEF1,ARHGEF12,ARHGEF4,ARHGEF7,ARPC1A,ARPC3,ARPC5,BAIAP2,BCAR1,CD14,CRK,CRKL,CSK,EGF,FGF11,FGF17,GNA12,GSN,IQGAP2,ITGA1,ITGA10,ITGA2B,ITGA3,ITGA5,ITGAV,ITGB3,ITGB5,ITGB6,KNG1,LBP,LIMK2,MATK,MPRIP,MYH10,MYH14,MYH7B,MYL12B,MYL9,MYLK,MYO10,MYO18A,MYO1A,PIK3C2B,PIK3CD,PIK3CG,PIK3R2,PIK3R4,PIP5K1A,PPP1CB,PPP1R12A,RALA,RALB,RAP1A,RAP1B,RHOA,RRAS2,SHC1,SLC9A1,SOS1,SSH1,S…
FGF Signaling	0.0794328	3,14E-01	3	1.1	ATF2,ATF4,CREB1,CREB3L2,CREB3L3,CREB3L4,CREBBP,CRK,CRKL,FGF11,FGF17,FGFR1,FGFRL1,FRS2,ITPR1,MAP2K3,MAP3K5,MAPK11,PIK3C2B,PIK3CD,PIK3CG,PIK3R2,PIK3R4,PLCG1,PRKCA,PTPN6,SOS1
Role of MAPK Signaling in Promoting the Pathogenesis of Influenza	0.0812831	3,04E-01	1.372	1.09	ABHD3,ARAF,ATF2,ATP6V0A2,ATP6V0D1,ATP6V0E2,ATP6V1B1,ATP6V1B2,ATP6V1G2,ATP6V1H,BCL2,BECN1,BRAF,CASP3,JUN,MAP2K3,MAP2K7,MAP3K5,MAPK11,NFKBIA,NFKBIB,PLA2G3,PLA2G4A,PLA2G4B,PLA2G6,PLA2G7,PLB1,PRKCA,RALA,RALB,RAP1A,RAP1B,RRAS2,TCIRG1
IL-2 Signaling	0.0812831	3,28E-01	0.5	1.09	CSNK2A1,CSNK2A2,CSNK2B,ELK1,FOS,IL2RB,IL2RG,JUN,PIK3C2B,PIK3CD,PIK3CG,PIK3R2,PIK3R4,RALA,RALB,RAP1A,RAP1B,RRAS2,SHC1,SOS1
ERB2-ERBB3 Signaling	0.0870964	3,23E-01	2.683	1.06	BAD,CCND1,ELK1,ERBB2,ETV4,JUN,NRG2,PIK3C2B,PIK3CD,PIK3CG,PIK3R2,PIK3R4,RALA,RALB,RAP1A,RAP1B,RRAS2,SHC1,SOS1,SP1,TYK2
Angiopoietin Signaling	0.0891251	3,16E-01	-1.698	1.05	BAD,CHUK,CRK,ELP1,GRB14,IKBKB,IKBKE,NFKBIA,NFKBIB,NOS3,PIK3C2B,PIK3CD,PIK3CG,PIK3R2,PIK3R4,RALA,RALB,RAP1A,RAP1B,RASA1,REL,RRAS2,SOS1,TIE1
D-myo-inositol (1,3,4)-trisphosphate Biosynthesis	0.0933254	4,12E-01	1.89	1.03	INPP5E,INPP5F,INPPL1,ITPKC,MINPP1,OCRL,SYNJ2
Gluconeogenesis I	0.0954993	3,7E-01	1.897	1.02	ALDOA,BPGM,ENO4,FBP1,GAPDH,GPI,MDH1,MDH2,PGAM1,PGK1
Coronavirus Pathogenesis Pathway	0.1	2,84E-01	-3.576	1	ABL1,ADAM17,AR,ATF4,BCL2,CASP1,CASP3,CCL5,CCND1,CDK2,CHUK,DDIT3,DPP9,E2F2,E2F3,E2F6,ELK1,EP300,FOS,HDAC10,HDAC11,HDAC2,HDAC4,HDAC6,HDAC8,IFNAR1,IKBKB,IRF3,JUN,KNG1,MAPK11,MAVS,NFKBIA,NFKBIB,OAS1,Oas1d (includes others),PIKFYVE,RBL1,REL,RIPK1,RPS10,RPS13,RPS15,RPS17,RPS20,RPS27A,RPS29,RPS3,RPS9,SERPINE1,SIN3A,SMAD3,SMAD4,STAT2,SUV39H1,TNPO1,TYK2
Purine Nucleotides De Novo Biosynthesis II	0.102094	4,55E-01	1.342	0.991	ATIC,GART,GMPS,PFAS,PPAT
CXCR4 Signaling	0.102094	2,87E-01	0.333	0.991	ADCY4,ADCY6,ADCY7,ARHGEF11,BCAR1,CRK,CXCR4,EGR1,ELK1,ELMO2,ELMO3,FOS,GNA12,GNAO1,GNAQ,GNB1L,GNB4,GNB5,GNG10,GUCY1A1,ITPR1,ITPR3,JUN,MYL12B,MYL9,PIK3C2B,PIK3CD,PIK3CG,PIK3R2,PIK3R4,PLCB3,PLCB4,PRKCA,PRKCD,PRKCH,PRKCQ,PRKCZ,PRKD3,RALA,RALB,RAP1A,RAP1B,RHOA,RHOB,RHOT2,RHOU,RND1,RRAS2
Sphingomyelin Metabolism	0.103039	0.5	2	0.987	SGMS2,SMPD2,SMPD4,SMPD5
Production of Nitric Oxide and Reactive Oxygen Species in Macrophages	0.103039	2,84E-01	1.896	0.987	APOM,CHUK,CREBBP,CYBA,ELP1,FOS,IFNGR1,IKBKB,IKBKE,JUN,MAP2K7,MAP3K12,MAP3K5,MAPK11,NFKBIA,NFKBIB,PIK3C2B,PIK3CD,PIK3CG,PIK3R2,PIK3R4,PLCG1,PLCG2,PPP1CA,PPP1CB,PPP1R11,PPP1R12A,PPP1R14A,PPP1R3D,PPP1R7,PPP2CA,PPP2R3A,PPP2R5A,PPP2R5D,PRKCA,PRKCD,PRKCH,PRKCQ,PRKCZ,PRKD3,PTPA,PTPN6,RAP1A,RAP1B,REL,RHOA,RHOB,RHOT2,RHOU,RND1,S100A8,TLR2,TNFRSF11B,TYK2
Superoxide Radicals Degradation	0.103039	0.5	-2	0.987	GPX7,SOD1,SOD2,SOD3
BEX2 Signaling Pathway	0.103992	3,09E-01	0.816	0.983	BAD,BCL2,BEX1,CCND1,ERBB2,ITGB6,JUN,LDB1,LEF1,LMO2,MAP2,MMP2,NFKBIA,PGF,PPP2CA,PPP2R3A,PPP2R5A,PPP2R5D,PTPA,REL,SMARCB1,TCF3,TCF7L1,TSC1,TSC2
IL-1 Signaling	0.106905	3,02E-01	0.775	0.971	ADCY4,ADCY6,ADCY7,CHUK,ELP1,FOS,GNA12,GNAO1,GNAQ,GNB1L,GNB4,GNB5,GNG10,GUCY1A1,IKBKB,IKBKE,IRAK1,JUN,MAP2K3,MAP2K7,MAPK11,MYD88,NFKBIA,NFKBIB,PRKACA,PRKAR1A,REL,TAB1,TOLLIP
Bladder Cancer Signaling	0.109901	2,96E-01	0	0.959	ABL1,CCND1,CDKN2A,E2F2,E2F3,E2F6,EGF,EGFR,ERBB2,FGF11,FGF17,HDAC10,HDAC11,HDAC2,HDAC4,HDAC6,HDAC8,MMP14,MMP16,MMP2,MMP28,MMP8,MMP9,PGF,RALA,RALB,RAP1A,RAP1B,RASSF1,RBL1,RRAS2,SIN3A,SUV39H1,THBS1
Endoplasmic Reticulum Stress Pathway	0.111944	3,81E-01	-0.816	0.951	ATF4,CASP3,CASP7,DDIT3,ERN1,MAP3K5,MBTPS1,MBTPS2
Sphingosine-1-phosphate Signaling	0.11298	2,94E-01	1.567	0.947	ADCY4,ADCY6,ADCY7,CASP1,CASP2,CASP3,CASP6,CASP7,GNA12,GNAQ,GUCY1A1,PDGFRB,PIK3C2B,PIK3CD,PIK3CG,PIK3R2,PIK3R4,PLCB3,PLCB4,PLCD1,PLCD4,PLCG1,PLCG2,PLCH2,PLCL1,RHOA,RHOB,RHOT2,RHOU,RND1,S1PR1,S1PR3,S1PR4,SMPD2,SMPD4
White Adipose Tissue Browning Pathway	0.114025	2,9E-01	2.058	0.943	ADCY4,ADCY6,ADCY7,ATF2,ATF4,CACNA2D1,CACNB1,CACNB3,CAMP,CATSPER2,CATSPER4,CEBPB,CREB1,CREB3L2,CREB3L3,CREB3L4,CREBBP,FGFR1,FGFRL1,FNDC5,GUCY1A1,HIF1AN,ITPR1,ITPR3,KDR,LDHD,LIPE,MAPK11,NPR1,NRF1,PPARG,PPARGC1A,PRKAA1,PRKAB2,PRKACA,PRKAR1A,PRKG2,RARG,RXRB,THRA
Endometrial Cancer Signaling	0.11695	3,17E-01	1.291	0.932	APC2,BAD,CCND1,CTNNA1,ELK1,ERBB2,LEF1,MLH1,PIK3C2B,PIK3CD,PIK3CG,PIK3R2,PIK3R4,RALA,RALB,RAP1A,RAP1B,RRAS2,SOS1
Fatty Acid β-oxidation I	0.118032	3,43E-01	-1.155	0.928	ACAA1,ACAA2,ACSBG1,ACSL1,ECI1,ECI2,EHHADH,HADH,HADHA,HADHB,SLC27A4,SLC27A6
p38 MAPK Signaling	0.12388	2,92E-01	1.512	0.907	ATF2,ATF4,CREB1,CREB3L2,CREB3L3,CREB3L4,CREBBP,DDIT3,DUSP1,EEF2K,ELK1,FAS,H3-3A/H3-3B,HSPB1,IL1RL1,IL1RL2,IRAK1,MAP2K3,MAP3K5,MAPK11,MAPKAPK5,MEF2C,MEF2D,MKNK1,MKNK2,PLA2G3,PLA2G4A,PLA2G4B,PLA2G6,RPS6KA6,RPS6KB1,RPS6KB2,RPS6KC1,TAB1,TRADD
TNFR2 Signaling	0.129122	3,44E-01	-0.333	0.889	BIRC3,CHUK,FOS,IKBKB,IKBKE,JUN,NFKBIA,NFKBIB,REL,TNFAIP3,XIAP
Choline Biosynthesis III	0.13213	0.4	0.816	0.879	CHPT1,NAPEPLD,PCYT1B,PHKA1,PLD1,PLD2
Glioma Invasiveness Signaling	0.13213	3,06E-01	0.655	0.879	CD44,ITGAV,ITGB3,MMP2,MMP9,PIK3C2B,PIK3CD,PIK3CG,PIK3R2,PIK3R4,PLAUR,RALA,RALB,RAP1A,RAP1B,RHOA,RHOB,RHOT2,RHOU,RND1,RRAS2,TIMP2
Regulation Of The Epithelial Mesenchymal Transition In Development Pathway	0.133968	2,99E-01	2.683	0.873	ADAM17,APC,APH1A,APH1B,Aph1c,BCL9,DVL1,DVL2,DVL3,FZD2,FZD3,FZD6,FZD7,FZD9,GLIS2,LEF1,NCSTN,PTCH1,PYGO2,REL,S100A4,SMO,SUFU,TCF3,TCF7L1,WNT7B
RHOGDI Signaling	0.133968	2,77E-01	-0.632	0.873	ACTA2,ACTB,ARHGAP12,ARHGAP4,ARHGDIG,ARHGEF1,ARHGEF11,ARHGEF12,ARHGEF15,ARHGEF17,ARHGEF19,ARHGEF2,ARHGEF4,ARHGEF5,ARHGEF7,ARPC1A,ARPC3,ARPC5,CD44,CDH13,CDH24,CDH5,CREBBP,DGKZ,EP300,ESR2,GNA12,GNAO1,GNAQ,GNB1L,GNB4,GNB5,GNG10,GRIP1,ITGA1,ITGA10,ITGA2B,ITGA3,ITGA5,ITGAV,ITGB3,ITGB5,ITGB6,LIMK2,MYH10,MYH14,MYH7B,MYL12B,MYL9,PIKFYVE,PIP4K2B,PIP5K1A,PPP1R12A,PRKCA,RHOA,RHOB,RHOT2,RHOU,RND1
MSP-RON Signaling In Cancer Cells Pathway	0.134896	2,86E-01	0.822	0.87	ACTA2,ARAF,ARNT,ATF2,ATF4,BRAF,CCND1,CREB1,CREB3L2,CREB3L3,CREB3L4,CREBBP,EGFR,ETS1,ETS2,F12,FOS,JUN,LEF1,NFKBIA,PGF,PIK3C2B,PIK3CD,PIK3CG,PIK3R2,PIK3R4,PLAUR,RALA,RALB,RAP1A,RAP1B,REL,RRAS2,SFN,SOS1,SP1,TCF3,TCF7L1,VHL,VIM
RANK Signaling in Osteoclasts	0.138038	2,97E-01	1.706	0.86	BIRC3,CBL,CHP1,CHUK,ELK1,ELP1,FOS,GSN,IKBKB,IKBKE,JUN,MAP2K7,MAP3K12,MAP3K5,MAPK11,NFKBIA,NFKBIB,PIK3C2B,PIK3CD,PIK3CG,PIK3R2,PIK3R4,PPP3CA,PPP3CC,PPP3R1,REL,XIAP
Ethanol Degradation IV	0.139959	3,64E-01	0.707	0.854	ACSL1,ALDH1B1,ALDH3B1,Aldh3b2,ALDH4A1,ALDH7A1,ALDH9A1,GPX7
CCR3 Signaling in Eosinophils	0.141906	2,86E-01	2.132	0.848	GNA12,GNAO1,GNAQ,GNB1L,GNB4,GNB5,GNG10,ITPR1,ITPR3,LIMK2,MAPK11,MPRIP,MYLK,PIK3C2B,PIK3CD,PIK3CG,PIK3R2,PIK3R4,PLA2G3,PLA2G4A,PLA2G4B,PLA2G6,PLCB3,PLCB4,PPP1CB,PPP1R12A,PRKCA,PRKCD,PRKCH,PRKCQ,PRKCZ,PRKD3,RALA,RALB,RAP1A,RAP1B,RHOA,RRAS2
Epithelial Adherens Junction Signaling	0.141906	2,82E-01	0.302	0.848	ACVR1B,ACVR2B,ARHGEF17,ARPC1A,ARPC3,ARPC5,BAIAP2,BMPR2,CRK,CTNNA1,CTNND1,DLL1,EGF,EGFR,FGFR1,LATS1,LEF1,LIMK2,MYH10,MYL12B,NECTIN1,NECTIN3,NOTCH2,NOTCH3,PPP2CA,PPP2R3A,PPP2R5A,PPP2R5D,PRKAA1,PRKAB2,PTPA,RALA,RALB,RAP1A,RAP1B,RAPGEF1,RHOA,RRAS2,SFN,TCF3,TCF7L1,TNS1,WWC1,YAP1
Oleate Biosynthesis II (Animals)	0.141906	4,17E-01	-0.447	0.848	CYB5A,FADS2,PTPRT,SCD,Scd2
Nitric Oxide Signaling in the Cardiovascular System	0.144877	2,88E-01	1.826	0.839	ADRB1,BDKRB2,CACNA2D1,CACNB1,CACNB3,CHRM1,FLT1,GUCY1A1,HSP90AA1,HSP90AB1,ITPR1,ITPR3,KDR,KNG1,NOS3,NPR1,PDE1B,PDE2A,PGF,PIK3C2B,PIK3CD,PIK3CG,PIK3R2,PIK3R4,PRKAA1,PRKACA,PRKAR1A,PRKCA,PRKCD,PRKCH,PRKCQ,PRKCZ,PRKD3,PRKG2
Endocannabinoid Neuronal Synapse Pathway	0.149968	2,82E-01	1.768	0.824	ABHD6,ADCY4,ADCY6,ADCY7,CACNA2D1,CACNB1,CACNB3,CATSPER2,CATSPER4,CHP1,GNAO1,GNAQ,GNB1L,GNB4,GNB5,GNG10,GRIA4,GRIN1,GRINA,GUCY1A1,ITPR1,ITPR3,KCNJ9,MAPK11,MAPK15,MAPK6,MAPK7,NAPEPLD,NDUFS2,PLCB3,PLCB4,PLCD1,PLCD4,PLCG1,PLCG2,PLCH2,PLCL1,PPP3CA,PPP3CC,PPP3R1,PRKACA,PRKAR1A
Actin Nucleation by ARP-WASP Complex	0.152055	2,93E-01	-1.414	0.818	ARPC1A,ARPC3,ARPC5,BAIAP2,GNA12,ITGA1,ITGA10,ITGA2B,ITGA3,ITGA5,ITGAV,ITGB3,ITGB5,ITGB6,NCK2,PPP1R12A,RALA,RALB,RAP1A,RAP1B,RHOA,RHOB,RHOT2,RHOU,RND1,RRAS2,SOS1
Mitochondrial L-carnitine Shuttle Pathway	0.15417	3,68E-01	1.134	0.812	ACSBG1,ACSL1,CPT1B,CPT1C,CPT2,SLC27A4,SLC27A6
Histamine Degradation	0.15417	3,68E-01	1.134	0.812	ALDH1B1,ALDH3B1,Aldh3b2,ALDH4A1,ALDH7A1,ALDH9A1,HNMT
Inhibition of Angiogenesis by TSP1	0.15417	3,33E-01	-2.646	0.812	CASP3,CD47,GUCY1A1,JUN,KDR,MAPK11,MMP9,NOS3,SDC1,SDC2,THBS1
Colorectal Cancer Metastasis Signaling	0.154882	2,7E-01	1.871	0.81	ADCY4,ADCY6,ADCY7,APC,ARRB1,BAD,BRAF,CASP3,CCND1,DVL1,EGF,EGFR,FOS,FZD2,FZD3,FZD6,FZD7,FZD9,GNA12,GNAO1,GNAQ,GNB1L,GNB4,GNB5,GNG10,GUCY1A1,IFNGR1,IL6R,JUN,LEF1,LRP5,LRP6,MLH1,MMP14,MMP16,MMP2,MMP28,MMP8,MMP9,MSH3,MSH6,PGF,PIK3C2B,PIK3CD,PIK3CG,PIK3R2,PIK3R4,PRKACA,PRKAR1A,PTGER2,PTGER4,RALA,RALB,RALGDS,RAP1A,RAP1B,REL,RHOA,RHOB,RHOT2,RHOU,RND1,RRAS2,SMAD3,SMAD4,SMO,SOS1,TCF3,TCF7L1,Tlr13,TLR2,TYK…
Regulation Of The Epithelial Mesenchymal Transition By Growth Factors Pathway	0.154882	2,76E-01	1.414	0.81	ARAF,BRAF,CHUK,EGF,EGFR,EGR1,ERBB2,ESRP2,ETS1,FGF11,FGF17,FGFR1,FGFRL1,FOS,FRS2,HSF1,IKBKB,IKBKE,IL6R,JUN,LATS1,MAP2K3,MAP2K7,MAPK11,MMP2,MMP9,PARD6B,PDGFRB,PIK3C2B,PIK3CD,PIK3CG,PIK3R2,PIK3R4,RALA,RALB,RAP1A,RAP1B,REL,RHOA,RRAS2,SHC1,SMAD3,SMAD4,SOS1,TAB1,TCF3,TNFRSF11B,TNFSF8,TYK2,VIM,WWTR1,YAP1,ZEB1
Apelin Liver Signaling Pathway	0.155955	3,46E-01	-1.667	0.807	APLNR,COL11A2,COL1A1,COL1A2,COL2A1,COL3A1,COL5A3,FAS,PDGFRB
GM-CSF Signaling	0.161065	0.3	2.183	0.793	CAMK2G,CCND1,CISH,ELK1,ETS1,PIK3C2B,PIK3CD,PIK3CG,PIK3R2,PIK3R4,PIM1,PPP3CA,PPP3CC,PPP3R1,RALA,RALB,RAP1A,RAP1B,RRAS2,SHC1,SOS1
Cell Cycle Regulation by BTG Family Proteins	0.164059	3,24E-01	0.816	0.785	BTG2,CCND1,CDK2,CNOT7,E2F2,E2F3,E2F6,PPP2CA,PPP2R3A,PPP2R5A,PPP2R5D,PTPA
Extrinsic Prothrombin Activation Pathway	0.169044	3,75E-01	1	0.772	F12,F13A1,F7,FGB,PROC,TFPI
Toll-like Receptor Signaling	0.169044	2,95E-01	-0.535	0.772	CD14,CHUK,EIF2AK2,ELK1,FOS,IKBKB,IL1RL1,IRAK1,JUN,LBP,LY96,MAP2K3,MAPK11,MYD88,NFKBIA,REL,RPS27A,TAB1,TLR2,TNFAIP3,TOLLIP,Ubb,UBC
Cell Cycle Control of Chromosomal Replication	0.177828	3,04E-01	3.638	0.75	CDC7,CDK10,CDK13,CDK16,CDK17,CDK2,CDK20,CDK5,CDK7,CDK8,DNA2,MCM7,MCM9,ORC4,ORC5,ORC6,PCNA
4-1BB Signaling in T Lymphocytes	0.179887	3,24E-01	1.89	0.745	ATF2,CHUK,ELP1,IKBKB,IKBKE,JUN,MAP3K5,MAPK11,NFKBIA,NFKBIB,REL
PCP (Planar Cell Polarity) Pathway	0.184077	0.3	1.886	0.735	ATF2,DAAM1,DVL1,DVL2,DVL3,FZD2,FZD3,FZD6,FZD7,FZD9,JUN,JUNB,JUND,LGR4,PFN4,RHOA,SMO,WNT7B
Cholesterol Biosynthesis I	0.187068	3,85E-01	2.236	0.728	DHCR24,DHCR7,LSS,NSDHL,TM7SF2
Cholesterol Biosynthesis II (via 24,25-dihydrolanosterol)	0.187068	3,85E-01	2.236	0.728	DHCR24,DHCR7,LSS,NSDHL,TM7SF2
Cholesterol Biosynthesis III (via Desmosterol)	0.187068	3,85E-01	2.236	0.728	DHCR24,DHCR7,LSS,NSDHL,TM7SF2
γ-glutamyl Cycle	0.187068	3,85E-01	0.447	0.728	ANPEP,CHAC1,CHAC2,GGT7,OPLAH
ILK Signaling	0.187932	2,71E-01	1.982	0.726	ACTA2,ACTB,ACTN4,ATF2,ATF4,CASP3,CCND1,CREB1,CREB3L2,CREB3L3,CREB3L4,CREBBP,DSP,FLNB,FLNC,FOS,ILKAP,ITGB3,ITGB5,ITGB6,JUN,LEF1,LIMS2,MMP9,MYH10,MYH14,MYH7B,MYL9,MYO10,MYO18A,MYO1A,NACA,NCK2,PGF,PIK3C2B,PIK3CD,PIK3CG,PIK3R2,PIK3R4,PPP1R12A,PPP2CA,PPP2R3A,PPP2R5A,PPP2R5D,PTPA,REL,RHOA,RHOB,RHOT2,RHOU,RICTOR,RND1,TESK1,VIM
G Beta Gamma Signaling	0.188799	2,79E-01	2.414	0.724	CACNA2D1,CACNB1,CACNB3,CATSPER2,CATSPER4,CAV2,EGFR,GNA12,GNAO1,GNAQ,GNB1L,GNB4,GNB5,GNG10,HBEGF,ITPR1,ITPR3,KCNJ9,PIK3CG,PLCG1,PLCG2,PRKACA,PRKAR1A,PRKCA,PRKCD,PRKCH,PRKCQ,PRKCZ,PRKD3,RALA,RALB,RAP1A,RAP1B,RRAS2,SHC1,SOS1
Putrescine Degradation III	0.190108	3,5E-01	1.89	0.721	ALDH1B1,ALDH3B1,Aldh3b2,ALDH4A1,ALDH7A1,ALDH9A1,SAT2
Signaling by Rho Family GTPases	0.190108	2,67E-01	1.361	0.721	ACTA2,ACTB,ARFIP2,ARHGEF1,ARHGEF11,ARHGEF12,ARHGEF15,ARHGEF17,ARHGEF19,ARHGEF2,ARHGEF4,ARHGEF5,ARHGEF7,ARPC1A,ARPC3,ARPC5,BAIAP2,CDC42EP2,CDC42EP4,CDH13,CDH24,CDH5,CIT,ELK1,FOS,GFAP,GNA12,GNAO1,GNAQ,GNB1L,GNB4,GNB5,GNG10,ITGA1,ITGA10,ITGA2B,ITGA3,ITGA5,ITGAV,ITGB3,ITGB5,ITGB6,JUN,LIMK2,MAP2K7,MAP3K12,MYL12B,MYL9,MYLK,PIK3C2B,PIK3CD,PIK3CG,PIK3R2,PIK3R4,PIKFYVE,PIP4K2B,PIP5K1A,PLD1,PPP1R12A,PRKCZ,…
Inhibition of Matrix Metalloproteases	0.190108	3,16E-01	-0.632	0.721	A2M,ADAM17,MMP14,MMP16,MMP2,MMP28,MMP8,MMP9,RECK,SDC1,SDC2,TIMP2
Calcium Signaling	0.191867	2,7E-01	2.121	0.717	ACTA2,AKAP5,ASPH,ATF2,ATF4,CABIN1,CACNA2D1,CACNB1,CACNB3,CAMK2G,CAMKK1,CATSPER2,CATSPER4,CHP1,CHRNB2,CHRNB4,CREB1,CREB3L2,CREB3L3,CREB3L4,CREBBP,EP300,GRIA4,GRIN1,GRINA,HDAC10,HDAC11,HDAC2,HDAC4,HDAC6,HDAC8,ITPR1,ITPR3,MEF2C,MEF2D,MYH10,MYH14,MYH7B,MYL9,MYO10,MYO18A,MYO1A,NFAT5,PPP3CA,PPP3CC,PPP3R1,PRKACA,PRKAR1A,RAP1A,RAP1B,RCAN1,RCAN3,TNNI3,TNNT2,TP63,Tpm2,TRPC1,TRPV6
April Mediated Signaling	0.198153	3,1E-01	1.897	0.703	CHUK,ELK1,ELP1,FOS,IKBKB,IKBKE,JUN,MAP2K7,MAPK11,NFAT5,NFKBIA,NFKBIB,REL
Oxytocin In Brain Signaling Pathway	0.199067	2,7E-01	3.328	0.701	ABHD3,ATF2,ATF4,CACNA2D1,CACNB1,CACNB3,CAMKK1,CASP1,CATSPER2,CATSPER4,CREB1,CREB3L2,CREB3L3,CREB3L4,CREBBP,DDIT3,EGFR,GNAO1,GNAQ,GNB1L,GNB4,GNB5,GNG10,ITPR1,ITPR3,MAPK7,MEF2C,MEF2D,NLRP12,PIK3C2B,PIK3CD,PIK3CG,PIK3R2,PIK3R4,PLA2G3,PLA2G4A,PLA2G4B,PLA2G6,PLA2G7,PLB1,PLCB3,PRKCA,PRKCD,PRKCH,PRKCQ,PRKCZ,PRKD3,RALA,RALB,RAP1A,RAP1B,RRAS2,SLC12A5
Role of MAPK Signaling in Inhibiting the Pathogenesis of Influenza	0.200909	2,89E-01	1.706	0.697	ABHD3,ARAF,ATF2,BRAF,CASP3,CCL5,CXCL10,EIF2AK2,JUN,MAP2K3,MAP2K7,MAP3K5,MAPK11,MYD88,NFKBIA,NFKBIB,PLA2G3,PLA2G4A,PLA2G4B,PLA2G6,PLA2G7,PLB1
Ferroptosis Signaling Pathway	0.202768	2,77E-01	-0.333	0.693	ANGPTL4,ARAF,Arf2,ARF4,ARF6,ATF4,BAP1,BECN1,BID,BRAF,CHAC1,FTH1,GLS2,GPX4,HSPB1,IREB2,MACROH2A1,PEBP1,PHKG2,PRKAA1,PRKAB2,RALA,RALB,RAP1A,RAP1B,RBL1,RRAS2,SLC11A2,SLC38A1,SP1,SQSTM1,SREBF2,TFAP2C,TXNRD1,WWTR1,YAP1
Role of IL-17F in Allergic Inflammatory Airway Diseases	0.205116	3,04E-01	1	0.688	ATF2,ATF4,CCL4,CREB1,CREB3L2,CREB3L3,CREB3L4,CREBBP,CXCL10,IL17RB,IL17RC,REL,RPS6KA6,TRAF3IP2
Tumoricidal Function of Hepatic Natural Killer Cells	0.206063	3,33E-01	-1.134	0.686	BID,CASP3,CASP6,CASP7,DFFB,ENDOG,FAS,PRF1
Coagulation System	0.20893	3,14E-01	0.302	0.68	A2M,BDKRB2,F12,F13A1,F7,FGB,KNG1,PLAUR,PROC,SERPINE1,TFPI
1D-myo-inositol Hexakisphosphate Biosynthesis II (Mammalian)	0.210863	3,53E-01	1.633	0.676	INPP5E,INPP5F,INPPL1,ITPKC,OCRL,SYNJ2
FAT10 Cancer Signaling Pathway	0.211836	0.3	1.941	0.674	ACKR3,ACVR1B,ACVR2B,BMPR2,CHUK,CXCR4,IKBKB,IKBKE,NFKBIA,NFKBIB,PCNA,REL,SMAD3,SMAD4,TNFRSF11B
Role of p14/p19ARF in Tumor Suppression	0.218776	3,21E-01	-2.121	0.66	CDKN2A,NPM2,PIK3C2B,PIK3CD,PIK3CG,PIK3R2,PIK3R4,SENP3,UBTF
B Cell Activating Factor Signaling	0.224905	3,02E-01	2.121	0.648	CHUK,ELK1,ELP1,FOS,IKBKB,IKBKE,JUN,MAP2K7,MAPK11,NFAT5,NFKBIA,NFKBIB,REL
Valine Degradation I	0.229087	3,33E-01	-0.378	0.64	ACAD8,BCKDHB,DBT,DLD,EHHADH,HADHA,HADHB
Phospholipases	0.231206	2,88E-01	2.828	0.636	ABHD3,LPL,NAPEPLD,PLA2G3,PLA2G4A,PLA2G4B,PLA2G6,PLA2G7,PLB1,PLCB3,PLCB4,PLCD1,PLCD4,PLCG1,PLCG2,PLCH2,PLCL1,PLD1,PLD2
Role of IL-17A in Psoriasis	0.236048	3,57E-01	1.342	0.627	CXCL3,IL17RB,IL17RC,S100A8,S100A9
Colanic Acid Building Blocks Biosynthesis	0.236048	3,57E-01	-0.447	0.627	GFUS,GMDS,GPI,PMM2,UGP2
Cardiac Hypertrophy Signaling	0.240991	2,63E-01	2.023	0.618	ADCY4,ADCY6,ADCY7,ADRA1D,ADRA2A,ADRB1,ADRB2,ATF2,CACNA2D1,CACNB1,CACNB3,CHP1,CREB1,CREBBP,EIF2B4,ELK1,EP300,GNA12,GNAO1,GNAQ,GNB1L,GNB4,GNB5,GNG10,GUCY1A1,HSPB1,IL6R,JUN,MAP2K3,MAP2K7,MAP3K12,MAP3K5,MAPK11,MEF2C,MEF2D,MYL12B,MYL9,PIK3C2B,PIK3CD,PIK3CG,PIK3R2,PIK3R4,PLCB3,PLCB4,PLCD1,PLCD4,PLCG1,PLCG2,PLCH2,PLCL1,PPP3CA,PPP3CC,PPP3R1,PRKACA,PRKAR1A,RALA,RALB,RAP1A,RAP1B,RHOA,RHOB,RHOT2,RHOU,RND1,R…
NAD Salvage Pathway II	0.24322	3,2E-01	2.121	0.614	ACP1,ACP2,ACP6,Nmnat3,NMRK1,NT5C3B,NT5M,PXYLP1
Tryptophan Degradation X (Mammalian, via Tryptamine)	0.24322	3,2E-01	1.633	0.614	Akr1b10,Akr1b7,ALDH1B1,ALDH3B1,Aldh3b2,ALDH4A1,ALDH7A1,ALDH9A1
CD40 Signaling	0.254097	2,84E-01	2.5	0.595	CHUK,ELP1,FCER2,FOS,IKBKB,IKBKE,JUN,MAP2K3,MAP2K7,MAPK11,NFKBIA,NFKBIB,PIK3C2B,PIK3CD,PIK3CG,PIK3R2,PIK3R4,REL,TNFAIP3
Isoleucine Degradation I	0.255859	3,33E-01	-1.342	0.592	ACAA2,ACAD8,DLD,EHHADH,HADHA,HADHB
Apelin Muscle Signaling Pathway	0.258226	2,92E-01	1.134	0.588	APLNR,GNA12,GNAO1,GNAQ,GNB1L,GNB4,GNB5,GNG10,NOS3,NRF1,PPARGC1A,PRKAA1,PRKAB2,TFAM
Kinetochore Metaphase Signaling Pathway	0.258226	2,73E-01	0.378	0.588	ANAPC1,ANAPC10,ANAPC13,ANAPC2,ANAPC4,BOD1,BUB3,CDC23,CDC27,CENPC,CENPO,CENPT,DSN1,ESPL1,MACROH2A1,PPP1CA,PPP1CB,Ppp1cc,PPP1R11,PPP1R12A,PPP1R14A,PPP1R3D,PPP1R7,PPP2R5A,PPP2R5D,SKA2,SPDL1,STAG1,ZW10,ZWILCH
Acute Phase Response Signaling	0.258821	2,65E-01	-0.309	0.587	A2M,C1S,C3,CEBPB,CHUK,ELK1,ELP1,FGB,FOS,HPX,IKBKB,IKBKE,IL6R,IRAK1,ITIH2,JUN,LBP,MAP2K3,MAP2K7,MAP3K5,MAPK11,MYD88,NFKBIA,NFKBIB,PIK3CD,PIK3CG,PIK3R2,RALA,RALB,RAP1A,RAP1B,REL,RIPK1,RRAS2,SERPINE1,SERPINF1,SERPING1,SHC1,SOCS2,SOCS3,SOCS4,SOCS5,SOCS6,SOD2,SOS1,TAB1,TCF3,TNFRSF11B,TRADD
Xenobiotic Metabolism PXR Signaling Pathway	0.260016	2,65E-01	1.414	0.585	ABCB1,ABCC2,ALDH1B1,ALDH1L2,ALDH3B1,ALDH4A1,ALDH7A1,ALDH9A1,CAMK2G,CDK2,CDK5,CHST10,CHST12,CHST15,CREBBP,DNAJC7,EP300,GRIP1,GSTZ1,HS2ST1,HS3ST6,HSP90AA1,HSP90AB1,MED1,MGST2,NCOR1,NCOR2,NDST2,PPARGC1A,PPM1A,PPP1CA,PPP1CB,Ppp1cc,PPP1R11,PPP1R12A,PPP1R14A,PPP1R3D,PPP1R7,PRKACA,PRKAR1A,PRKCA,PRKCD,PRKCH,PRKCQ,PRKCZ,PRKD3,SCAND1,SNW1,UGT1A6,UGT8
GPCR-Mediated Integration of Enteroendocrine Signaling Exemplified by an L Cell	0.260016	2,8E-01	-0.229	0.585	ADCY4,ADCY6,ADCY7,ADRB1,ADRB2,CCK,GNAQ,GUCY1A1,ITPR1,ITPR3,NMB,PLCB3,PLCB4,PLCD1,PLCD4,PLCG1,PLCG2,PLCH2,PLCL1,PRKACA,PRKAR1A
GPCR-Mediated Nutrient Sensing in Enteroendocrine Cells	0.261216	2,71E-01	3.157	0.583	ADCY4,ADCY6,ADCY7,CACNA2D1,CACNB1,CACNB3,CATSPER2,CATSPER4,CCK,FFAR4,GNAQ,GNG10,GUCY1A1,ITPR1,ITPR3,PLCB3,PLCB4,PLCD1,PLCD4,PLCG1,PLCG2,PLCH2,PLCL1,PRKACA,PRKAR1A,PRKCA,PRKCD,PRKCH,PRKCQ,PRKCZ,PRKD3,TAS1R1
Thyroid Cancer Signaling	0.261818	2,78E-01	1.706	0.582	BRAF,CCND1,CXCR4,ELK1,FOS,JUN,LEF1,NTF4,PIK3C2B,PIK3CD,PIK3CG,PIK3R2,PIK3R4,RALA,RALB,RAP1A,RAP1B,RET,RRAS2,SHC1,TCF3,TCF7L1
Glycogen Degradation II	0.26485	3,64E-01	1	0.577	AGL,GDPGP1,PYGL,PYGM
CSDE1 Signaling Pathway	0.267301	2,86E-01	1.732	0.573	AGO1,AGO2,AGO3,AGO4,CNOT6,CSDE1,DCP1A,DCP2,EDC3,EDC4,FOS,PABPN1,PIWIL2,RPL9,TRIO,VIM
Amyotrophic Lateral Sclerosis Signaling	0.277971	2,7E-01	2.268	0.556	BCL2,BID,BIRC3,CACNA2D1,CACNB1,CACNB3,CAPN1,CAPN11,CAPN7,CAPN8,CASP1,CASP3,CASP7,CCS,GPX1,GRIA4,GRIK5,GRIN1,GRINA,PGF,PIK3C2B,PIK3CD,PIK3CG,PIK3R2,PIK3R4,PPP3CA,RAB5A,SLC1A2,SOD1,SSR4,XIAP
Basal Cell Carcinoma Signaling	0.279898	2,78E-01	3.3	0.553	APC,APC2,DVL1,DVL2,DVL3,FZD2,FZD3,FZD6,FZD7,FZD9,GLIS2,KIF7,LEF1,PTCH1,SMO,STK36,SUFU,TCF3,TCF7L1,WNT7B
Estrogen-mediated S-phase Entry	0.281838	3,08E-01	2.121	0.55	CCND1,CDK2,E2F2,E2F3,E2F6,ESR2,RBL1,SKP2
IL-17A Signaling in Gastric Cells	0.281838	3,08E-01	0	0.55	CCL5,CXCL10,EGFR,FOS,IL17RB,IL17RC,JUN,MAPK11
Coronavirus Replication Pathway	0.281838	2,89E-01	-1.941	0.55	BAG3,COPG2,DDX1,Ifitm1,IFITM2,IFITM5,Ifitm6,TUBA1C,TUBA4A,TUBB1,TUBB2A,TUBB2B,TUBB6
Wound Healing Signaling Pathway	0.28774	2,59E-01	1.116	0.541	ACTA2,ACVR1B,ACVR2B,BMPR2,CCL5,CEBPB,CHUK,COL11A1,COL11A2,COL15A1,COL16A1,COL1A1,COL1A2,COL20A1,COL23A1,COL25A1,COL27A1,COL28A1,COL2A1,COL3A1,COL4A2,COL4A6,COL5A1,COL5A2,COL5A3,COL6A1,COL6A2,COL7A1,COL9A2,COL9A3,EGF,EGFR,FOS,HBEGF,IFNGR1,IKBKB,IL17B,IL1RL1,IL1RL2,ITGA3,JUN,KRT6B,LAMA5,LIF,MAP2K3,MAP2K7,MMP8,MMP9,NFKBIA,NFKBIB,PGF,PRKCA,RALA,RALB,RAP1A,RAP1B,RRAS2,SHC1,SOS1,TGFA,TNFRSF11B,TNFSF8,T…
Role of PKR in Interferon Induction and Antiviral Response	0.299226	2,65E-01	1.915	0.524	ATF2,ATF3,BID,CASP1,CASP3,CHUK,EIF2AK2,ELP1,FAS,FOS,HSP90AA1,HSP90AB1,HSPA1A/HSPA1B,Hspa1b,HSPA2,HSPA8,IFNAR1,IFNGR1,IKBKB,IKBKE,IRF3,JUN,MAP2K3,MAP2K7,MAPK11,MAVS,MYD88,NFKBIA,NFKBIB,NLRP12,PDGFRB,REL,SP1,STAT2,TARBP2,TYK2
Fatty Acid α-oxidation	0.302691	3,16E-01	1.633	0.519	ALDH1B1,ALDH3B1,Aldh3b2,ALDH4A1,ALDH7A1,ALDH9A1
Superpathway of Methionine Degradation	0.302691	2,89E-01	1.265	0.519	AHCYL1,AHCYL2,ALKBH8,DLD,EHMT1,GOT1,MTR,NSUN4,PRMT3,PRMT5,SUOX
γ-linolenate Biosynthesis II (Animals)	0.302691	3,16E-01	0	0.519	ACSBG1,ACSL1,CYB5A,FADS2,SLC27A4,SLC27A6
Antiproliferative Role of Somatostatin Receptor 2	0.304789	2,73E-01	1.387	0.516	BRAF,ELK1,GAD1,GNB1L,GNB4,GNB5,GNG10,GUCY1A1,NPR1,PIK3C2B,PIK3CD,PIK3CG,PIK3R2,PIK3R4,PTPN6,RALA,RALB,RAP1A,RAP1B,RRAS2,SMARCC2
FcγRIIB Signaling in B Lymphocytes	0.308319	2,71E-01	0.5	0.511	CACNA2D1,CACNB1,CACNB3,CATSPER2,CATSPER4,CD79A,CD79B,DOK1,ITPR1,ITPR3,PIK3C2B,PIK3CD,PIK3CG,PIK3R2,PIK3R4,PLCG2,RALA,RALB,RAP1A,RAP1B,RRAS2,SHC1,SOS1
Regulation of Cellular Mechanics by Calpain Protease	0.30903	2,7E-01	0.258	0.51	ACTN4,CAPN1,CAPN11,CAPN7,CAPN8,CCND1,CDK2,EGF,EGFR,ITGA1,ITGA10,ITGA2B,ITGA3,ITGA5,ITGAV,ITGB3,ITGB5,ITGB6,RALA,RALB,RAP1A,RAP1B,RRAS2,TLN1
Apelin Pancreas Signaling Pathway	0.311889	2,83E-01	1.155	0.506	APLNR,DDIT3,ERN1,PIK3C2B,PIK3CD,PIK3CG,PIK3R2,PIK3R4,PRKAA1,PRKAB2,PRKACA,PRKAR1A,REL
Methionine Degradation I (to Homocysteine)	0.314051	3,04E-01	1.633	0.503	AHCYL1,AHCYL2,ALKBH8,EHMT1,NSUN4,PRMT3,PRMT5
Regulation of Actin-based Motility by Rho	0.314051	2,65E-01	-1.091	0.503	ACTA2,ACTB,ARPC1A,ARPC3,ARPC5,BAIAP2,GSN,ITGA1,ITGA10,ITGA2B,ITGA3,ITGA5,ITGAV,ITGB3,ITGB5,ITGB6,MPRIP,MYL12B,MYL9,MYLK,PIKFYVE,PIP4K2B,PIP5K1A,PPP1CB,PPP1R12A,RHOA,RHOB,RHOT2,RHOU,RND1
Melanoma Signaling	0.314775	2,8E-01	1.387	0.502	BAD,BRAF,CCND1,CDKN2A,PIK3C2B,PIK3CD,PIK3CG,PIK3R2,PIK3R4,RALA,RALB,RAP1A,RAP1B,RRAS2
PAK Signaling	0.314775	2,65E-01	1.043	0.502	ARHGAP10,ARHGEF7,CASP3,EPHB3,ITGA1,ITGA10,ITGA2B,ITGA3,ITGA5,ITGAV,ITGB3,ITGB5,ITGB6,LIMK2,MYL12B,MYL9,MYLK,NCK2,PDGFRB,PIK3C2B,PIK3CD,PIK3CG,PIK3R2,PIK3R4,RALA,RALB,RAP1A,RAP1B,RRAS2,SHC1,SOS1
Leukocyte Extravasation Signaling	0.316957	2,59E-01	0.885	0.499	ABL1,ACTA2,ACTB,ACTN4,ARHGAP12,ARHGAP4,BCAR1,CD44,CDH5,CLDN10,CLDN2,CLDN8,CRK,CRKL,CTNNA1,CTNND1,CXCR4,CYBA,EDIL3,ITGA3,ITK,MAPK11,MMP14,MMP16,MMP2,MMP28,MMP8,MMP9,PECAM1,PIK3C2B,PIK3CD,PIK3CG,PIK3R2,PIK3R4,PLCG1,PLCG2,PRKCA,PRKCD,PRKCH,PRKCQ,PRKCZ,PRKD3,RAP1A,RAP1B,RAP1GAP,RASSF5,RHOA,THY1,TIMP2,TXK
NAD Phosphorylation and Dephosphorylation	0.327341	3,33E-01	1	0.485	ACP1,ACP2,ACP6,PXYLP1
UDP-N-acetyl-D-galactosamine Biosynthesis II	0.327341	3,33E-01	1	0.485	GNPDA2,GPI,HK1,UAP1
Role of WNT/GSK-3β Signaling in the Pathogenesis of Influenza	0.328095	2,69E-01	2.309	0.484	APC,APC2,CSNK1D,CSNK1E,CSNK1G1,CSNK1G2,DVL1,DVL2,DVL3,FZD2,FZD3,FZD6,FZD7,FZD9,IFNAR1,LEF1,NCOA3,SMO,TCF3,TCF7L1,WNT7B
Neuroinflammation Signaling Pathway	0.331894	2,54E-01	2.528	0.479	ACVR1B,ACVR2B,AGER,APH1A,APH1B,Aph1c,APP,ATF2,ATF4,BACE1,BACE2,BCL2,BIRC3,BIRC6,BMPR2,CASP1,CASP3,CCL5,CD200,CFLAR,CHP1,CHUK,CREB1,CREB3L2,CREB3L3,CREB3L4,CREBBP,CX3CL1,CXCL10,ELP1,FAS,FOS,GABRP,GAD1,GRIN1,GRINA,HLA-E,IFNGR1,IKBKB,IKBKE,IL6R,IRAK1,IRF3,JUN,KCNJ9,MAPK11,MAPK15,MAPK6,MAPK7,MMP9,MR1,MYD88,NCSTN,NFAT5,P2RX7,PIK3C2B,PIK3CD,PIK3CG,PIK3R2,PIK3R4,PLA2G3,PLA2G4A,PLA2G4B,PLA2G6,PLCG1,PLCG2…
IL-9 Signaling	0.33266	2,86E-01	1.89	0.478	CISH,IL2RG,PIK3C2B,PIK3CD,PIK3CG,PIK3R2,PIK3R4,REL,SOCS2,SOCS3
tRNA Charging	0.337287	2,82E-01	0.905	0.472	CARS2,EARS2,FARS2,HARS2,PARS2,Qars,RARS1,SARS1,TARS2,VARS2,WARS2
Breast Cancer Regulation by Stathmin1	0.350752	2,5E-01	3.525	0.455	ACKR3,ADGRA2,ADGRF2,ADGRF5,ADGRG2,ADGRG3,ADGRG6,ADGRL1,ADGRL3,ADORA1,ADRA1D,ADRA2A,ADRB1,ADRB2,AGTR2,ANKHD1/ANKHD1-EIF4EBP3,APLNR,ARHGEF1,ARHGEF11,ARHGEF12,ARHGEF15,ARHGEF17,ARHGEF19,ARHGEF2,ARHGEF4,ARHGEF5,ARHGEF7,ATF2,ATF4,BDKRB2,C5AR2,CAMK2G,CCND1,CCR7,CDK2,CELSR2,CELSR3,CHRM1,CHRM3,CREB1,CREB3L2,CREB3L3,CREB3L4,CREBBP,CXCR6,E2F2,E2F3,E2F6,EDNRA,EDNRB,EGF,FFAR4,FPR1,FPR2,FZD2,FZD3,FZD6,FZD7,FZ…
Dopamine Receptor Signaling	0.352371	2,66E-01	1.342	0.453	ADCY4,ADCY6,ADCY7,GUCY1A1,PPP1CA,PPP1CB,Ppp1cc,PPP1R11,PPP1R12A,PPP1R14A,PPP1R3D,PPP1R7,PPP2CA,PPP2R3A,PPP2R5A,PPP2R5D,PRKACA,PRKAR1A,PTPA,PTS,QDPR
TCA Cycle II (Eukaryotic)	0.358096	2,92E-01	-1.89	0.446	CS,DHTKD1,DLD,MDH1,MDH2,SDHB,SUCLA2
Retinoic acid Mediated Apoptosis Signaling	0.375837	2,67E-01	2.324	0.425	BID,CASP3,CFLAR,DAP3,IFNAR1,PARP10,PARP11,PARP2,PARP4,PARP6,RARG,RXRB,TIPARP,TNFRSF10A,TNKS,TNKS2
CNTF Signaling	0.375837	2,68E-01	1.807	0.425	PIK3C2B,PIK3CD,PIK3CG,PIK3R2,PIK3R4,RALA,RALB,RAP1A,RAP1B,RPS6KA6,RPS6KB1,RPS6KB2,RRAS2,SOS1,TYK2
GADD45 Signaling	0.375837	2,67E-01	1	0.425	ACVR1B,ACVR2B,ATR,CCND1,CDK2,GADD45B,GADD45G,MAP2K3,MAP2K7,MAPK11,NFYA,PCNA,POU2F1,REL,SMAD3,SMAD4
Leptin Signaling in Obesity	0.376704	2,63E-01	2.449	0.424	ADCY4,ADCY6,ADCY7,GUCY1A1,PIK3C2B,PIK3CD,PIK3CG,PIK3R2,PIK3R4,PLCB3,PLCB4,PLCD1,PLCD4,PLCG1,PLCG2,PLCH2,PLCL1,PRKACA,PRKAR1A,SOCS3
Glycogen Degradation III	0.389942	3,08E-01	1	0.409	AGL,GDPGP1,PYGL,PYGM
Gαs Signaling	0.391742	2,56E-01	1.46	0.407	ADCY4,ADCY6,ADCY7,ADD1,ADRB1,ADRB2,ATF2,ATF4,BRAF,CHRM1,CHRM3,CREB1,CREB3L2,CREB3L3,CREB3L4,CREBBP,ELK1,GNA12,GNAO1,GNAQ,GNB1L,GNB4,GNB5,GNG10,GPER1,GUCY1A1,HRH2,PRKACA,PRKAR1A,PTGER2,PTGER4,RAP1A
Synaptic Long Term Depression	0.39355	2,53E-01	2.534	0.405	ABHD3,CACNA2D1,CACNB1,CACNB3,CATSPER2,CATSPER4,GAD1,GNA12,GNAO1,GNAQ,GRIA4,GRM6,GUCY1A1,ITPR1,ITPR3,NOS3,NPR1,PLA2G3,PLA2G4A,PLA2G4B,PLA2G6,PLA2G7,PLB1,PLCB3,PLCB4,PLCD1,PLCD4,PLCG1,PLCG2,PLCH2,PLCL1,PPP2CA,PPP2R3A,PPP2R5A,PPP2R5D,PRKCA,PRKCD,PRKCH,PRKCQ,PRKCZ,PRKD3,PRKG2,PTPA,RALA,RALB,RAP1A,RAP1B,RRAS2,SMARCC2
Dermatan Sulfate Degradation (Metazoa)	0.396278	2,94E-01	2.236	0.402	CEMIP,CEMIP2,FGFRL1,HEXD,OGA
Xenobiotic Metabolism AHR Signaling Pathway	0.399945	2,59E-01	2.837	0.398	ABCG2,AIP,ALDH1B1,ALDH1L2,ALDH3B1,ALDH4A1,ALDH7A1,ALDH9A1,ANKRA2,ARNT,CREBBP,EP300,GSTZ1,HDAC4,HSP90AA1,HSP90AB1,MGST2,PTGES3,REL,SENP1,SUMO1,UGT1A6
Cysteine Biosynthesis III (mammalia)	0.402717	2,8E-01	1.633	0.395	AHCYL1,AHCYL2,ALKBH8,EHMT1,NSUN4,PRMT3,PRMT5
Agrin Interactions at Neuromuscular Junction	0.402717	2,61E-01	0.5	0.395	ACTA2,ACTB,AGRN,ARHGEF7,DAG1,DVL1,EGFR,ERBB2,GABPA,GABPB1,JUN,NRG2,RALA,RALB,RAP1A,RAP1B,RRAS2,UTRN
Activation of IRF by Cytosolic Pattern Recognition Receptors	0.403645	2,62E-01	2	0.394	ADAR,ATF2,CHUK,CREBBP,ELP1,IFNAR1,IKBKB,IKBKE,IRF3,JUN,MAVS,NFKBIA,NFKBIB,REL,RIPK1,SIKE1,STAT2
Stearate Biosynthesis I (Animals)	0.403645	2,62E-01	1.897	0.394	ACOT11,ACOT2,ACSBG1,ACSL1,ASPG,DBT,DHCR24,LPGAT1,MBLAC2,MBOAT7,PLA2G6,PORCN,PTGR2,SLC27A4,SLC27A6,TECR,ZADH2
Superpathway of Cholesterol Biosynthesis	0.403645	2,76E-01	1.134	0.394	ACAA2,DHCR24,DHCR7,HADHA,HADHB,LSS,NSDHL,TM7SF2
Sonic Hedgehog Signaling	0.403645	2,76E-01	0.707	0.394	DYRK1B,GLIS2,PRKACA,PRKAR1A,PTCH1,SMO,STK36,SUFU
Chondroitin Sulfate Biosynthesis	0.404576	2,63E-01	2.84	0.393	B3GALT6,B4GALT7,CHPF2,CHST10,CHST12,CHST15,CHST9,CHSY1,CHSY3,CSGALNACT1,CSGALNACT2,HS2ST1,HS3ST6,NDST2,XYLT2
CD27 Signaling in Lymphocytes	0.404576	2,63E-01	1.508	0.393	BID,CASP3,CHUK,ELP1,FOS,IKBKB,IKBKE,JUN,MAP2K3,MAP2K7,MAP3K12,MAP3K5,NFKBIA,NFKBIB,REL
Pyrimidine Ribonucleotides De Novo Biosynthesis	0.406443	2,7E-01	1.265	0.391	AK4,CAD,CANT1,DDX3X,ENTPD3,ENTPD7,NME1,NME5,NME6,SLC25A42
Intrinsic Prothrombin Activation Pathway	0.406443	2,68E-01	-0.333	0.391	COL11A2,COL1A1,COL1A2,COL2A1,COL3A1,COL5A3,F12,F13A1,FGB,KNG1,PROC
Fc Epsilon RI Signaling	0.414	2,54E-01	1.3	0.383	INPP5F,INPPL1,MAP2K3,MAP2K7,MAPK11,OCRL,PIK3C2B,PIK3CD,PIK3CG,PIK3R2,PIK3R4,PLA2G3,PLA2G4A,PLA2G4B,PLA2G6,PLCG1,PLCG2,PRKCA,PRKCD,PRKCH,PRKCQ,PRKCZ,PRKD3,RALA,RALB,RAP1A,RAP1B,RRAS2,SOS1,SYNJ2
BMP signaling pathway	0.42462	2,56E-01	0.688	0.372	ATF2,BMPR2,CREB1,CREBBP,JUN,MAGED1,MAPK11,PRKACA,PRKAR1A,RALA,RALB,RAP1A,RAP1B,REL,RRAS2,SMAD1,SMAD4,SMAD5,SMAD7,SOS1,TAB1,XIAP
Glutamate Receptor Signaling	0.431519	2,58E-01	1.633	0.365	DLG4,GNB1L,GNB4,GNB5,GNG10,GRIA4,GRIK5,GRIN1,GRINA,GRIP1,GRM6,HOMER3,PICK1,SLC17A7,SLC1A2,SLC1A4,SLC38A1
Cell Cycle: G2/M DNA Damage Checkpoint Regulation	0.437522	2,6E-01	-1.941	0.359	ABL1,ATR,BORA,BTRC,CDK7,CDKN2A,EP300,FBXL5,MDM4,SFN,SKP2,TRIP12,WEE1
Antioxidant Action of Vitamin C	0.437522	2,52E-01	-2.711	0.359	ABHD3,CHUK,IKBKB,IKBKE,MAPK11,NAPEPLD,NFKBIA,NFKBIB,PLA2G3,PLA2G4A,PLA2G4B,PLA2G6,PLA2G7,PLB1,PLCB3,PLCB4,PLCD1,PLCD4,PLCG1,PLCG2,PLCH2,PLCL1,PLD1,PLD2,REL,SLC23A1,SLC23A2,TXNRD1
IL-23 Signaling Pathway	0.438531	2,61E-01	1.508	0.358	IL12RB2,IL23A,NFKBIA,PIK3C2B,PIK3CD,PIK3CG,PIK3R2,PIK3R4,REL,SOCS3,STAT4,TYK2
Pyrimidine Ribonucleotides Interconversion	0.443609	2,65E-01	1	0.353	AK4,CANT1,DDX3X,ENTPD3,ENTPD7,NME1,NME5,NME6,SLC25A42
Tryptophan Degradation III (Eukaryotic)	0.446684	2,69E-01	-1.633	0.35	ACAA2,AFMID,EHHADH,HADH,HADHA,HADHB,KMO
Cardiomyocyte Differentiation via BMP Receptors	0.448745	2,73E-01	0	0.348	ATF2,BMPR2,MEF2C,SMAD1,SMAD4,SMAD5
Aryl Hydrocarbon Receptor Signaling	0.458142	2,48E-01	2.268	0.339	AIP,ALDH1B1,ALDH1L2,ALDH3B1,ALDH4A1,ALDH7A1,ALDH9A1,ARNT,ATR,CCND1,CDK2,CDKN2A,Cyp3a25 (includes others),EP300,ESR2,FAS,FOS,GSTZ1,HSP90AA1,HSP90AB1,HSPB1,JUN,MCM7,MED1,MGST2,NCOA3,NCOA7,NCOR2,NFIA,NFIC,NFIX,PTGES3,RARG,RBL1,REL,RXRB,SMARCA4,SP1,TRIP11
IL-17A Signaling in Airway Cells	0.459198	2,54E-01	3.207	0.338	CHUK,CXCL3,IKBKB,IKBKE,IL17RB,IL17RC,MAPK11,NFKBIA,NFKBIB,PIK3C2B,PIK3CD,PIK3CG,PIK3R2,PIK3R4,REL,TRAF3IP2,TYK2
PD-1, PD-L1 cancer immunotherapy pathway	0.464515	2,5E-01	-1.4	0.333	CD247,CDK2,CSK,CSNK2A1,CSNK2A2,CSNK2B,ELK1,HLA-E,IFNGR1,IL2RB,IL2RG,LATS1,MR1,PIK3C2B,PIK3CD,PIK3CG,PIK3R2,PIK3R4,PLCG1,PRKCQ,SKP2,SMAD3,TNFRSF11B,TYK2,YAP1,ZBTB12
Lymphotoxin β Receptor Signaling	0.466659	2,55E-01	2.887	0.331	CASP3,CHUK,CREBBP,DIABLO,ELP1,EP300,IKBKB,IKBKE,NFKBIA,PIK3C2B,PIK3CD,PIK3CG,PIK3R2,PIK3R4
G-Protein Coupled Receptor Signaling	0.472063	2,44E-01	2.932	0.326	ACKR3,ADCY4,ADCY6,ADCY7,ADGRA2,ADGRF2,ADGRF5,ADGRG2,ADGRG3,ADGRG6,ADGRL1,ADGRL3,ADORA1,ADRA1D,ADRA2A,ADRB1,ADRB2,AGTR2,APLNR,ARRB1,ATF2,ATF4,BDKRB2,BRAF,C5AR2,CAMK2G,CARD10,CCND1,CCR7,CELSR2,CELSR3,CHP1,CHRM1,CHRM3,CHUK,CREB1,CREB3L2,CREB3L3,CREB3L4,CREBBP,CRK,CXCR2,CXCR6,DUSP1,DUSP6,EDNRA,EDNRB,ELP1,ENPP1,FFAR4,FOS,FPR1,FPR2,FZD2,FZD3,FZD6,FZD7,FZD9,GDE1,GDPD1,GDPD3,GNA12,GNAO1,GNAQ,GNB1L,GNB4,G…
Oncostatin M Signaling	0.475335	2,56E-01	0.632	0.323	CHI3L1,ELK1,EPAS1,RALA,RALB,RAP1A,RAP1B,RRAS2,SHC1,SOS1,TYK2
Netrin Signaling	0.484172	2,5E-01	1.604	0.315	CACNA2D1,CACNB1,CACNB3,CATSPER2,CATSPER4,CHP1,ENAH,ITPR1,ITPR3,NCK2,NFAT5,NTN1,PPP3CA,PPP3CC,PPP3R1,PRKACA,PRKAR1A,UNC5C
Pyrimidine Deoxyribonucleotides De Novo Biosynthesis I	0.49545	2,61E-01	0.816	0.305	AK4,DTYMK,NME1,NME5,NME6,RRM2B
Glutaryl-CoA Degradation	0.503501	2,63E-01	-2	0.298	ACAA2,EHHADH,HADH,HADHA,HADHB
Th2 Pathway	0.509331	2,44E-01	1.3	0.293	ACVR1B,ACVR2B,APH1A,APH1B,Aph1c,BMPR2,CD247,CD3D,CHD4,CXCR4,CXCR6,DLL1,IL12RB2,IL17RB,IL1RL1,IL2RB,IL2RG,IL4R,JUN,NCSTN,NOTCH2,NOTCH3,PIK3C2B,PIK3CD,PIK3CG,PIK3R2,PIK3R4,PRKCQ,S1PR1,SOCS3,STAT4,STAT6,TYK2
Neurovascular Coupling Signaling Pathway	0.510505	2,43E-01	3.266	0.292	ABHD3,ADORA1,APP,BDKRB2,CACNA2D1,CACNB1,CACNB3,CATSPER2,CATSPER4,CHRM1,CHRM3,ENTPD3,ENTPD7,GABRP,GAD1,GNAQ,GRIA4,GRIN1,GRINA,GUCY1A1,ITPR1,ITPR3,KCNJ15,KCNJ9,KCNMB1,Kcnn2,KCNN4,KNG1,MPRIP,NOS3,NPR1,ORAI2,PLA2G3,PLA2G4A,PLA2G4B,PLA2G6,PLA2G7,PLB1,PLCB3,PLCB4,PLD2,PPP1CB,PPP1R12A,PRKACA,PRKAR1A,PRKG2,PTGER4,PTGR2,RHOA,SLC1A2,SLCO2A1,SMARCC2,STIM1,TRPV4
Fatty Acid Activation	0.510505	2,67E-01	1	0.292	ACSBG1,ACSL1,SLC27A4,SLC27A6
MIF Regulation of Innate Immunity	0.510505	2,5E-01	-0.632	0.292	CD14,FOS,JUN,LY96,NFKBIA,NFKBIB,PLA2G3,PLA2G4A,PLA2G4B,PLA2G6,REL
Glutathione-mediated Detoxification	0.519996	2,5E-01	2.236	0.284	ANPEP,GGH,Gstt3,GSTZ1,LANCL1,MGST2,NAT8B,Nat8f2,Nat8f4
Role of NANOG in Mammalian Embryonic Stem Cell Pluripotency	0.519996	2,44E-01	1.069	0.284	APC,APC2,BMPR2,DVL1,FZD2,FZD3,FZD6,FZD7,FZD9,LIF,PIK3C2B,PIK3CD,PIK3CG,PIK3R2,PIK3R4,RALA,RALB,RAP1A,RAP1B,RRAS2,SHC1,SMAD1,SMAD4,SMAD5,SMO,SOS1,TCF7L1,TYK2,WNT7B
MIF-mediated Glucocorticoid Regulation	0.519996	2,5E-01	0	0.284	CD14,LY96,NFKBIA,NFKBIB,PLA2G3,PLA2G4A,PLA2G4B,PLA2G6,REL
Gαi Signaling	0.524807	2,43E-01	0.2	0.28	ADCY4,ADCY6,ADCY7,ADORA1,ADRA2A,AGTR2,APLNR,CXCR2,FPR1,FPR2,GNA12,GNAO1,GNAQ,GNB1L,GNB4,GNB5,GNG10,GRM6,GUCY1A1,PRKACA,PRKAR1A,RALA,RALB,RALGDS,RAP1A,RAP1B,RAP1GAP,RGS12,RGS4,RRAS2,S1PR1,S1PR3,SHC1,SOS1
Complement System	0.557186	2,43E-01	0	0.254	C1S,C3,CD46,CD59,CFH,CR2,MASP2,Scgb2b27 (includes others),SERPING1
Chondroitin Sulfate Degradation (Metazoa)	0.566239	2,5E-01	2	0.247	CEMIP,CEMIP2,HEXD,OGA
Huntington's Disease Signaling	1	4,21E-01	2.287		AP2A2,ARFIP2,ATF2,ATF4,ATP5F1C,ATP5F1D,ATP5MC1,ATP5PB,ATP5PF,BET1L,CAPN1,CAPN11,CAPN7,CAPN8,CASP1,CASP2,CASP3,CASP6,CASP7,CDK5,CDK5R1,CLTA,CLTC,CPLX2,CREB1,CREB3L2,CREB3L3,CREB3L4,CREBBP,DLG4,DNAJB1,DNM1L,EGF,EGFR,EP300,GNAQ,GNB1L,GNB4,GNB5,GNG10,GOSR2,GPAA1,HAP1,HDAC10,HDAC11,HDAC2,HDAC4,HDAC6,HDAC8,HSPA1A/HSPA1B,Hspa1b,HSPA2,HSPA8,HTT,IFT57,ITPR1,JUN,MAP2K7,NAPB,NAPG,NCOR1,NCOR2,PIK3C2B,PIK3CD,…
CREB Signaling in Neurons	1	2,3E-01	4.091	0	ACKR3,ADCY4,ADCY6,ADCY7,ADGRA2,ADGRF2,ADGRF5,ADGRG2,ADGRG3,ADGRG6,ADGRL1,ADGRL3,ADORA1,ADRA1D,ADRA2A,ADRB1,ADRB2,AGTR2,APLNR,ATF2,ATF4,BDKRB2,BMPR2,C5AR2,CACNA2D1,CACNB1,CACNB3,CAMK2G,CATSPER2,CATSPER4,CCR7,CELSR2,CELSR3,CHRM1,CHRM3,CREB1,CREB3L2,CREB3L3,CREB3L4,CREBBP,CXCR6,EDNRA,EDNRB,EGF,EGFR,ELK1,EP300,FFAR4,FGFR1,FLT1,FPR1,FPR2,FZD2,FZD3,FZD6,FZD7,FZD9,GNA12,GNAO1,GNAQ,GNB1L,GNB4,GNB5,GNG10,…
Phagosome Formation	1	2,32E-01	4.045	0	ABHD3,ACKR3,ADGRA2,ADGRF2,ADGRF5,ADGRG2,ADGRG3,ADGRG6,ADGRL1,ADGRL3,ADORA1,ADRA1D,ADRA2A,ADRB1,ADRB2,AGTR2,AP1G1,AP1G2,AP1M1,AP1M2,AP1S3,APLNR,ARF6,ARFIP2,ARPC1A,ARPC3,ARPC5,BCAR1,BCL10,BDKRB2,C3,C5AR2,CCR7,CD14,CELSR2,CELSR3,CHRM1,CHRM3,CR2,CRKL,CXCR6,EDNRA,EDNRB,ELMO2,ELMO3,FCAMR,FCER2,FFAR4,FGR,FPR1,FPR2,FZD2,FZD3,FZD6,FZD7,FZD9,GPER1,GPR132,GPR135,GPR137,GPR156,GPR157,GPR158,GPR171,GPR173,GPR…
Xenobiotic Metabolism General Signaling Pathway	1	2,18E-01	2.921	0	ABCA2,ARNT,CREBBP,EP300,GSTZ1,MAP2K3,MAP2K7,MAP3K12,MAP3K5,MAPK11,MAPK7,MGST2,NR1H4,PIK3C2B,PIK3CD,PIK3CG,PIK3R2,PIK3R4,PRKCA,PRKCD,PRKCH,PRKCQ,PRKCZ,PRKD3,RALA,RALB,RAP1A,RAP1B,RRAS2,UGT1A6,UGT8
Ephrin B Signaling	1	2,22E-01	2.714	0	ACP1,CBL,CXCR4,EFNB3,EPHB3,EPHB4,EPHB6,GNA12,GNAO1,GNAQ,GNB1L,GNB4,GNB5,GNG10,NCK2,RHOA
Dermatan Sulfate Biosynthesis	1	2,37E-01	2.673	0	B3GALT6,B4GALT7,CHPF2,CHST10,CHST12,CHST15,CHSY1,CHSY3,CSGALNACT1,CSGALNACT2,HS2ST1,HS3ST6,NDST2,XYLT2
NF-κB Signaling	1	9,31E-02	2.598	0	ARAF,BCL10,BMPR2,BRAF,BTRC,CARD10,CD247,CD3D,CHUK,CREBBP,CSNK2A1,CSNK2A2,CSNK2B,EGF,EGFR,EIF2AK2,EP300,FGFR1,FLT1,HDAC2,IKBKB,IRAK1,KDR,MAP2K7,MYD88,NFKBIA,NFKBIB,PDGFRB,PIK3C2B,PIK3CD,PIK3CG,PIK3R2,PIK3R4,PLCG2,PRKACA,PRKCQ,PRKCZ,RALA,RALB,RAP1A,RAP1B,RIPK1,RRAS2,TAB1,TAB3,TDP2,TGFA,TLR2,TNFAIP3,TNFRSF11B,Trac,TRADD,Trbc1
Role of PI3K/AKT Signaling in the Pathogenesis of Influenza	1	2,27E-01	2.53	0	CCL5,CRK,CRKL,IFNAR1,IRF3,MLH1,NFKBIA,NFKBIB,PIK3C2B,PIK3CD,PIK3CG,PIK3R2,PIK3R4,REL,ZNF346
Heparan Sulfate Biosynthesis	1	1,55E-01	2.496	0	B3GALT6,B4GALT7,CHST10,CHST12,CHST15,EXTL2,EXTL3,HS2ST1,HS3ST6,LIPE,NDST2,TARS2,XYLT2
FAK Signaling	1	1,73E-01	2.467	0	ACKR3,ACVR1B,ACVR2B,ADGRA2,ADGRF2,ADGRF5,ADGRG2,ADGRG3,ADGRG6,ADGRL1,ADGRL3,ADORA1,ADRA1D,ADRA2A,ADRB1,ADRB2,AGO2,AGTR2,APC,APLNR,ARHGEF7,ARPC1A,ARPC3,ARPC5,BAD,BCAR1,BDKRB2,BMPR2,C5AR2,CAPN1,CAPN11,CAPN7,CAPN8,CCND1,CCR7,CD247,CD3D,CDH5,CELSR2,CELSR3,CHRM1,CHRM3,COL11A2,COL1A1,COL1A2,COL2A1,COL3A1,COL5A3,CRK,CRKL,CSK,CXCR2,CXCR6,ECM2,EDNRA,EDNRB,EFNA3,EFNA4,EFNB3,EGF,EGFR,ERBB2,ETS1,ETS2,ETV4,FF…
IL-13 Signaling Pathway	1	2,26E-01	2.353	0	ANO1,CHI3L1,CLCA1,DUSP1,FAM120A,FGR,FOSL2,HBEGF,IL13RA1,IL17RB,IL17RC,IL4R,JUN,MAPK11,PIK3C2B,PIK3CD,PIK3CG,PIK3R2,PIK3R4,PRKCD,RHOA,SOCS3,SPDEF,STAT6,TYK2,YES1
IL-7 Signaling Pathway	1	2,31E-01	2.324	0	BAD,BCL2,BCL6,CCND1,CDK2,CXCR5,EBF1,IL2RG,JUN,MAPK11,MCL1,PIK3C2B,PIK3CD,PIK3CG,PIK3R2,PIK3R4,SHC1,SOS1
SAPK/JNK Signaling	1	7,57E-02	2.268	0	ATF2,CD247,CD3D,CRK,CRKL,DUSP8,ELK1,GNA12,GNB1L,GNB4,GNB5,GNG10,JUN,MAP2K7,MAP3K12,MAP3K5,MAP4K2,MAPK8IP1,MAPK8IP3,MINK1,PIK3C2B,PIK3CD,PIK3CG,PIK3R2,PIK3R4,RALA,RALB,RAP1A,RAP1B,RIPK1,RRAS2,SH2D2A,SHC1,SOS1,TAB1,Trac,TRADD,Trbc1
Role of Pattern Recognition Receptors in Recognition of Bacteria and Viruses	1	1,87E-01	2.132	0	C3,CASP1,CCL5,CREB1,EIF2AK2,IL17B,IRF3,LIF,MAVS,MYD88,OAS1,Oas1d (includes others),PIK3C2B,PIK3CD,PIK3CG,PIK3R2,PIK3R4,PLCG2,PRKCA,PRKCD,PRKCH,PRKCQ,PRKCZ,PRKD3,REL,RIPK2,RNASEL,TLR2,TNFSF8
Eicosanoid Signaling	1	1,64E-01	2.121	0	ABHD3,DPEP2,FPR2,PLA2G3,PLA2G4A,PLA2G4B,PLA2G6,PLA2G7,PLB1,PTGER2,PTGER4
Chondroitin Sulfate Biosynthesis (Late Stages)	1	2,24E-01	2.111	0	CHST10,CHST12,CHST15,CHST9,CHSY1,CHSY3,CSGALNACT1,CSGALNACT2,HS2ST1,HS3ST6,NDST2
Retinoate Biosynthesis I	1	1,22E-01	2	0	Akr1b10,Akr1b7,RDH12,RDH5,SDR16C5
Heparan Sulfate Biosynthesis (Late Stages)	1	1,3E-01	1.897	0	CHST10,CHST12,CHST15,EXTL2,EXTL3,HS2ST1,HS3ST6,LIPE,NDST2,TARS2
Serotonin Degradation	1	1,54E-01	1.897	0	ALDH1B1,ALDH3B1,Aldh3b2,ALDH4A1,ALDH7A1,ALDH9A1,B4GAT1,CSGALNACT1,LARGE2,UGT1A6
Erythropoietin Signaling Pathway	1	2,18E-01	1.808	0	ARNT,BAD,BIRC3,CCND1,ELK1,FOS,IL17B,ITPR1,ITPR3,JUN,LIF,NFKBIA,NFKBIB,NOS3,PIK3C2B,PIK3CD,PIK3CG,PIK3R2,PIK3R4,PLCG1,PRKCA,PRKCD,PRKCH,PRKCQ,PRKCZ,PRKD3,PTPN6,RALA,RALB,RAP1A,RAP1B,REL,RPS6KB1,RRAS2,SHC1,SOS1,TNFSF8,XIAP
Phospholipase C Signaling	1	1,45E-01	1.673	0	ADCY4,ADCY6,ADCY7,ARHGEF1,ARHGEF11,ARHGEF12,ARHGEF15,ARHGEF17,ARHGEF19,ARHGEF2,ARHGEF4,ARHGEF5,ARHGEF7,ATF2,ATF4,CD247,CD3D,CD79A,CD79B,CHP1,CREB1,CREB3L2,CREB3L3,CREB3L4,CREBBP,EP300,GNAQ,GNB1L,GNB4,GNB5,GNG10,GUCY1A1,HDAC10,HDAC11,HDAC2,HDAC4,HDAC6,HDAC8,ITGA1,ITGA10,ITGA2B,ITGA3,ITGA5,ITGAV,ITGB3,ITGB5,ITGB6,ITK,ITPR1,ITPR3,MEF2C,MEF2D,MPRIP,MYL12B,MYL9,NAPEPLD,NFAT5,PEBP1,PLA2G3,PLA2G4A,PLA2G…
Role of RIG1-like Receptors in Antiviral Innate Immunity	1	2,39E-01	1.633	0	CHUK,CREBBP,EP300,IKBKB,IKBKE,IRF3,MAVS,NFKBIA,NFKBIB,REL,RIPK1
Nicotine Degradation III	1	1,11E-01	1.633	0	AOX1,B4GAT1,CSGALNACT1,CYP2U1,LARGE2,UGT1A6
Dopamine Degradation	1	2,07E-01	1.633	0	ALDH1B1,ALDH3B1,Aldh3b2,ALDH4A1,ALDH7A1,ALDH9A1
Dermatan Sulfate Biosynthesis (Late Stages)	1	1,3E-01	1.633	0	CHST10,CHST12,CHST15,HS2ST1,HS3ST6,NDST2
Nicotine Degradation II	1	9,68E-02	1.633	0	AOX1,B4GAT1,CSGALNACT1,CYP2U1,LARGE2,UGT1A6
Noradrenaline and Adrenaline Degradation	1	1,71E-01	1.633	0	ALDH1B1,ALDH3B1,Aldh3b2,ALDH4A1,ALDH7A1,ALDH9A1
Dendritic Cell Maturation	1	9,17E-02	1.571	0	ATF2,ATF4,CCR7,CD247,CD3D,CD83,CHUK,COL11A2,COL1A1,COL1A2,COL2A1,COL3A1,COL5A3,CREB1,CREB3L2,CREB3L3,CREB3L4,CREBBP,DDR2,ELP1,FSCN1,HLA-E,IFNAR1,IKBKB,IKBKE,IL1RL2,IL23A,MAPK11,MR1,MYD88,NFKBIA,NFKBIB,PIK3C2B,PIK3CD,PIK3CG,PIK3R2,PIK3R4,PLCB3,PLCB4,PLCD1,PLCD4,PLCG1,PLCG2,PLCH2,PLCL1,REL,STAT2,STAT4,TAB1,TLR2,TNFRSF11B,Trac,Trbc1,ZBTB12
IL-15 Signaling	1	4,18E-02	1.528	0	GNB1L,IL15RA,IL2RB,IL2RG,MAPK11,MLST8,PIK3C2B,PIK3CD,PIK3CG,PIK3R2,PIK3R4,RALA,RALB,RAP1A,RAP1B,REL,RPS6KB1,RPS6KB2,RRAS2,SHC1,STAT6,TYK2
Xenobiotic Metabolism CAR Signaling Pathway	1	2,35E-01	1.508	0	ABCB1,ABCC1,ABCC2,ALDH1B1,ALDH1L2,ALDH3B1,ALDH4A1,ALDH7A1,ALDH9A1,CHST10,CHST12,CHST15,CREBBP,DNAJC7,EGFR,EP300,GRIP1,GSTZ1,HS2ST1,HS3ST6,HSP90AA1,HSP90AB1,MAP2K3,MAP2K7,MED1,MGST2,NDST2,PPARGC1A,PPP2CA,PPP2R3A,PPP2R5A,PPP2R5D,PRKCA,PRKCD,PRKCH,PRKCQ,PRKCZ,PRKD3,PTPA,SCAND1,SNW1,SOD3,UGT1A6,UGT8
Role of Hypercytokinemia/hyperchemokinemia in the Pathogenesis of Influenza	1	1,86E-01	1.5	0	AREG,CASP1,CCL4,CCL5,CXCL10,CXCL3,EIF2AK2,IFNAR1,IFNLR1,IRF3,MYD88,OAS1,Oas1d (includes others),S1PR1,STAT2,TYK2
Oxytocin In Spinal Neurons Signaling Pathway	1	2,29E-01	1.414	0	ABCC8,CAMKK1,GAD1,GUCY1A1,NPR1,PLCB3,PRKG2,SMARCC2
Melatonin Degradation I	1	8,62E-02	1.342	0	B4GAT1,CSGALNACT1,CYP2U1,LARGE2,UGT1A6
Superpathway of Melatonin Degradation	1	7,94E-02	1.342	0	B4GAT1,CSGALNACT1,CYP2U1,LARGE2,UGT1A6
Tumor Microenvironment Pathway	1	2,23E-01	1.298	0	ARAF,BAD,BCL2,BRAF,CCND1,CD44,CFLAR,COL1A1,COL1A2,COL3A1,CXCR4,EGF,FAS,FGF11,FGF17,FOS,HLA-E,IL6R,ITGA5,ITGB3,JUN,MMP14,MMP16,MMP2,MMP28,MMP8,MMP9,PGF,PIK3C2B,PIK3CD,PIK3CG,PIK3R2,PIK3R4,RALA,RALB,RAP1A,RAP1B,REL,RRAS2,SLC1A4
SPINK1 General Cancer Pathway	1	2,24E-01	1.291	0	EGFR,IL6R,Mt1,Mt2,PIK3C2B,PIK3CD,PIK3CG,PIK3R2,PIK3R4,RALA,RALB,RAP1A,RAP1B,RRAS2,TYK2
Gustation Pathway	1	1,58E-01	1.257	0	ABCC8,ADCY4,ADCY6,ADCY7,ASIC1,CACNA2D1,CACNB1,CACNB3,CATSPER2,CATSPER4,CHRM3,FFAR4,GABRP,GUCY1A1,ITPR1,ITPR3,KCNN4,KCNQ3,LIPA,LIPE,LPAR6,LPL,LRRC8C,ORAI2,P2RX7,P2RY10,PANX1,PRKACA,PRKAR1A,SLC5A1,STIM1,TAS1R1
Role of NFAT in Regulation of the Immune Response	1	1,04E-01	1.18	0	AKAP5,ATF2,CABIN1,CD247,CD3D,CD79A,CD79B,CHP1,CHUK,CSNK1D,CSNK1E,CSNK1G1,CSNK1G2,ELP1,FOS,GNA12,GNAO1,GNAQ,GNB1L,GNB4,GNB5,GNG10,IKBKB,IKBKE,ITK,ITPR1,ITPR3,JUN,KPNA1,KPNA4,MEF2C,MEF2D,NFAT5,NFKBIA,NFKBIB,PIK3C2B,PIK3CD,PIK3CG,PIK3R2,PIK3R4,PLCB3,PLCB4,PLCG1,PLCG2,PPP3CA,PPP3CC,PPP3R1,PRKCQ,RALA,RALB,RAP1A,RAP1B,RCAN1,RCAN3,REL,RRAS2,SOS1,TNPO1,Trac,Trbc1,XPO1
Oxidative Ethanol Degradation III	1	1,67E-01	1.134	0	ACSL1,ALDH1B1,ALDH3B1,Aldh3b2,ALDH4A1,ALDH7A1,ALDH9A1,CYP2U1
Ethanol Degradation II	1	2,19E-01	1.134	0	ACSL1,ALDH1B1,ALDH3B1,Aldh3b2,ALDH4A1,ALDH7A1,ALDH9A1
B Cell Receptor Signaling	1	9,83E-02	1.069	0	ABL1,ATF2,ATF4,BAD,BCL10,BCL6,CAMK2G,CARD10,CD79A,CD79B,CHUK,CREB1,CREB3L2,CREB3L3,CREB3L4,CREBBP,CSK,EBF1,EGR1,ELK1,ELP1,ETS1,IKBKB,IKBKE,INPP5F,INPPL1,JUN,MAP2K3,MAP2K7,MAP3K12,MAP3K5,MAPK11,MEF2C,NFAT5,NFKBIA,NFKBIB,OCRL,PAG1,PIK3C2B,PIK3CD,PIK3CG,PIK3R2,PIK3R4,PLCG2,PPP3CA,PPP3CC,PPP3R1,PRKCQ,PTPN6,RALA,RALB,RAP1A,RAP1B,RASSF5,REL,RPS6KB1,RPS6KB2,RRAS2,SHC1,SOS1,SYNJ2,TCF3
Pyroptosis Signaling Pathway	1	1,72E-01	1	0	CASP1,CASP3,ELAVL1,GSDME,MAPK11,NLRP12,NOL3,P2RX7,PANX1,PRKACA,PRKAR1A,PTGER4,RHOA,Tlr13,TLR2,TNFRSF11B
Thyroid Hormone Metabolism II (via Conjugation and/or Degradation)	1	1,11E-01	1	0	B4GAT1,CSGALNACT1,LARGE2,UGT1A6
Th1 Pathway	1	2,17E-01	1	0	APH1A,APH1B,Aph1c,CD247,CD3D,DLL1,DLL4,IFNAR1,IFNGR1,IL12RB2,IL27,IL27RA,IL6R,NCSTN,NFIL3,NOTCH2,NOTCH3,PIK3C2B,PIK3CD,PIK3CG,PIK3R2,PIK3R4,PRKCQ,SOCS3,STAT4,TYK2
HMGB1 Signaling	1	2,06E-01	0.928	0	AGER,ELK1,FOS,IFNGR1,IL17B,JUN,KAT2A,KAT6A,Kat6b,KAT7,LIF,MAP2K3,MAP2K7,MAPK11,PIK3C2B,PIK3CD,PIK3CG,PIK3R2,PIK3R4,RALA,RALB,RAP1A,RAP1B,REL,RHOA,RHOB,RHOT2,RHOU,RND1,RRAS2,SERPINE1,SP1,TNFRSF11B,TNFSF8
TEC Kinase Signaling	1	9,19E-02	0.87	0	ACTA2,ACTB,CD247,CD3D,FAS,FGR,FOS,GNA12,GNAO1,GNAQ,GNB1L,GNB4,GNB5,GNG10,ITGA1,ITGA10,ITGA2B,ITGA3,ITGA5,ITGAV,ITGB3,ITGB5,ITGB6,ITK,PIK3C2B,PIK3CD,PIK3CG,PIK3R2,PIK3R4,PLCG1,PLCG2,PRKCA,PRKCD,PRKCH,PRKCQ,PRKCZ,PRKD3,REL,RHOA,RHOB,RHOT2,RHOU,RND1,STAT2,STAT4,STAT6,TNFRSF10A,TNFRSF25,Trac,Trbc1,TXK,TYK2,YES1
ICOS-ICOSL Signaling in T Helper Cells	1	6,53E-02	0.853	0	BAD,CAMK2G,CD247,CD3D,CHP1,CHUK,CSK,IKBKB,IKBKE,IL2RB,IL2RG,ITK,ITPR1,ITPR3,NFAT5,NFKBIA,NFKBIB,PIK3C2B,PIK3CD,PIK3CG,PIK3R2,PIK3R4,PLCG1,PLEKHA1,PLEKHA4,PPP3CA,PPP3CC,PPP3R1,PRKCQ,REL,SHC1,Trac,Trbc1
Interferon Signaling	1	2,22E-01	0.707	0	BCL2,IFITM2,IFNAR1,IFNGR1,OAS1,PIAS1,STAT2,TYK2
Neuroprotective Role of THOP1 in Alzheimer's Disease	1	1,67E-01	0.5	0	APP,CREB1,CTRL,F7,FAP,GNRH1,HLA-E,HPN,HTRA3,KNG1,MMP9,NFYA,PRKACA,PRKAR1A,PRSS12,PRSS16,PRSS22,PRSS36,PRSS53,TMPRSS9
Natural Killer Cell Signaling	1	2,18E-01	0.469	0	CD226,CD244,CD247,COL11A2,COL1A1,COL1A2,COL2A1,COL3A1,COL5A3,HLA-E,HSPA1A/HSPA1B,Hspa1b,HSPA2,HSPA8,IL12RB2,IL2RB,KLRB1,LIMK2,MAP2K3,MAP3K12,MAP3K5,MAPK11,MYD88,NFAT5,PIK3C2B,PIK3CD,PIK3CG,PIK3R2,PIK3R4,PLCG1,PLCG2,PRKCQ,PTPN6,RALA,RALB,RAP1A,RAP1B,RASSF5,REL,RRAS2,SOS1,STAT4,TYK2
Apelin Cardiac Fibroblast Signaling Pathway	1	2,17E-01	0.447	0	APLNR,NOS3,PRKAA1,PRKAB2,SERPINE1
Systemic Lupus Erythematosus In T Cell Signaling Pathway	1	1,05E-01	0.384	0	ATF2,ATF4,BCL6,CASP1,CASP2,CASP3,CASP6,CASP7,CBL,CD247,CD3D,CD44,CHP1,CREB1,CREB3L2,CREB3L3,CREB3L4,CREBBP,CREM,FAS,FOS,GNA12,GNB1L,HLA-E,IL23A,IRF4,ITPR1,JUN,MAP2K3,MAP2K7,MLST8,NOS3,PIK3C2B,PIK3CD,PIK3CG,PIK3R2,PIK3R4,PLCG1,PPP2CA,PPP2R3A,PPP2R5A,PPP2R5D,PPP3CA,PPP3CC,PPP3R1,PTPA,RAB4A,RALA,RALB,RAP1A,RAP1B,RHOA,RHOB,RHOT2,RHOU,RND1,RPS6KB1,RPS6KB2,RRAS2,S1PR3,SOS1,SP1,STIM1,Trac,Trbc1,YES1
IL-17 Signaling	1	1,73E-01	0.354	0	ATF2,CEBPB,CXCL3,ELK1,FOS,HSP90AA1,HSP90AB1,IL17B,IL17RB,IL17RC,IL17RE,JUN,LIF,MAP2K3,MAPK11,MMP2,MMP9,PGF,PIK3C2B,PIK3CD,PIK3CG,PIK3R2,PIK3R4,RALA,RALB,RAP1A,RAP1B,RRAS2,SRSF1,TNFRSF11B,TNFSF8,TRAF3IP2
PKCθ Signaling in T Lymphocytes	1	7,73E-02	0.354	0	BCL10,CACNA2D1,CACNB1,CACNB3,CAMK2G,CATSPER2,CATSPER4,CD247,CD3D,CHP1,CHUK,FOS,IKBKB,IKBKE,ITPR1,ITPR3,JUN,MAP3K12,MAP3K5,NFAT5,NFKBIA,NFKBIB,PIK3C2B,PIK3CD,PIK3CG,PIK3R2,PIK3R4,PLCG1,PLCG2,POU2F1,PPP3CA,PPP3CC,PPP3R1,PRKCQ,RALA,RALB,RAP1A,RAP1B,REL,RRAS2,SOS1,Trac,Trbc1
Triacylglycerol Degradation	1	1,79E-01	0.333	0	ABHD16A,ABHD2,ABHD6,DDHD2,LIPE,LPL,NDST2,PLB1,PNPLA2,TARS2
LXR/RXR Activation	1	2,11E-01	0.229	0	ABCG1,APOM,C3,CD14,HADH,HPX,IL1RL1,IL1RL2,IRF3,KNG1,LBP,LDLR,LPL,LY96,MMP9,NCOR1,NCOR2,NR1H4,PLTP,REL,RXRB,S100A8,SCD,SERPINF1,SREBF1,TNFRSF11B
MSP-RON Signaling In Macrophages Pathway	1	2,41E-01	0.2	0	ATF2,ATF4,CHUK,CREB1,CREB3L2,CREB3L3,CREB3L4,CREBBP,F12,FOS,IFNGR1,IKBKB,IKBKE,JUN,PIK3C2B,PIK3CD,PIK3CG,PIK3R2,PIK3R4,PRKCZ,RALA,RALB,RAP1A,RAP1B,REL,RRAS2,SOCS3,SOS1
TREM1 Signaling	1	1,69E-01	0	0	CASP1,CD83,CXCL3,IL1RL1,IRAK1,ITGA5,MYD88,NLRP12,PLCG1,PLCG2,REL,Tlr13,TLR2
CCR5 Signaling in Macrophages	1	6,41E-02	0	0	CACNA2D1,CACNB1,CACNB3,CATSPER2,CATSPER4,CCL4,CCL5,CD247,CD3D,FAS,FOS,GNA12,GNAO1,GNAQ,GNB1L,GNB4,GNB5,GNG10,ITPR1,ITPR3,JUN,MAPK11,PLCG1,PLCG2,PRKCA,PRKCD,PRKCH,PRKCQ,PRKCZ,PRKD3,Trac,Trbc1
Calcium-induced T Lymphocyte Apoptosis	1	4,81E-02	0	0	CABIN1,CD247,CD3D,CHP1,EP300,HDAC2,ITPR1,ITPR3,MEF2D,NR4A1,PLCG1,PPP3CA,PPP3CC,PPP3R1,PRKCA,PRKCD,PRKCH,PRKCQ,PRKCZ,PRKD3,Trac,Trbc1
CD28 Signaling in T Helper Cells	1	6,6E-02	0	0	ARPC1A,ARPC3,ARPC5,BCL10,CD247,CD3D,CHP1,CHUK,CSK,ELP1,FOS,IKBKB,IKBKE,ITK,ITPR1,ITPR3,JUN,NFAT5,NFKBIA,NFKBIB,PIK3C2B,PIK3CD,PIK3CG,PIK3R2,PIK3R4,PLCG1,PPP3CA,PPP3CC,PPP3R1,PRKCQ,PTPN6,REL,Trac,Trbc1
RAN Signaling	1	2,35E-01	0	0	KPNA1,KPNA4,TNPO1,XPO1
Antiproliferative Role of TOB in T Cell Signaling	1	1,88E-02	0	0	CD247,CD3D,CDK2,SKP2,SMAD3,SMAD4,Trac,Trbc1
OX40 Signaling Pathway	1	2,15E-02	0	0	BCL2,CD247,CD3D,HLA-E,JUN,NFKBIA,NFKBIB,REL,Trac,Trbc1
Vitamin-C Transport	1	2,17E-01	0	0	GJB2,LRRC8C,SLC23A1,SLC23A2,TXNRD1
Inflammasome pathway	1	0.2	0	0	CASP1,MYD88,P2RX7,PANX1
Th17 Activation Pathway	1	3,93E-02	0	0	CD247,CD3D,HSP90AA1,HSP90AB1,IL12RB2,IL23A,IL6R,IRAK1,IRF4,MYD88,NFAT5,PTGER2,PTGER4,REL,SOCS3,STAT4,Trac,Trbc1,TYK2
Systemic Lupus Erythematosus In B Cell Signaling Pathway	1	8,36E-02	-0.13	0	BAD,BCL10,BCL2,CBL,CCND1,CD5,CD79A,CD79B,CHP1,CSK,FGR,FOS,IFNAR1,IFNGR1,IL17B,IL6R,INPP5F,INPPL1,IRAK1,IRF3,JUN,LIF,MAVS,MCL1,MYD88,NFAT5,OCRL,PAG1,PIK3C2B,PIK3CD,PIK3CG,PIK3R2,PIK3R4,PLCG2,PPP3CA,PPP3CC,PPP3R1,PRKCA,PRKCD,PRKCH,PRKCQ,PRKCZ,PRKD3,PTPN6,RALA,RALB,RAP1A,RAP1B,RASGRP2,RASGRP3,REL,RRAS2,SHC1,SHE,SOS1,STAT2,SYNJ2,TNFSF8,TYK2,YES1
T Cell Exhaustion Signaling Pathway	1	7,46E-02	-0.18	0	ACVR1B,ACVR2B,BCL6,BMPR2,BTLA,CD247,CD3D,FOS,HLA-E,IFNAR1,IL12RB2,IL6R,IRF4,JUN,KDR,MGAT5,NFAT5,PIK3C2B,PIK3CD,PIK3CG,PIK3R2,PIK3R4,PLCG1,PLCG2,PPP2CA,PPP2R3A,PPP2R5A,PPP2R5D,PRKCQ,PTPA,PTPN6,RALA,RALB,RAP1A,RAP1B,RRAS2,SMAD3,STAT2,STAT4,Trac,Trbc1,TYK2
Dilated Cardiomyopathy Signaling Pathway	1	2,36E-01	-0.2	0	ACTA2,ACTB,ADCY4,ADCY6,ADCY7,ADRB1,BAD,BAG3,BCL2,CACNA2D1,CACNB1,CACNB3,CAMK2G,CATSPER2,CATSPER4,DSC2,DSG2,GUCY1A1,ITPR1,ITPR3,KDM5A,LMNA,MAPK11,MYH10,MYH14,MYH7B,MYL9,MYO10,MYO18A,MYO1A,PDE2A,PRKACA,PRKAR1A,TNNI3,TNNT2
Apelin Adipocyte Signaling Pathway	1	2,33E-01	-0.229	0	ADCY4,ADCY6,ADCY7,APLNR,GPX1,GPX4,GPX7,GSTZ1,GUCY1A1,LIPE,MAPK11,MAPK15,MAPK6,MAPK7,MGST2,PPARGC1A,PRKAA1,PRKAB2,PRKACA,PRKAR1A,SOD1
PXR/RXR Activation	1	1,08E-01	-0.378	0	ABCB1,ABCC2,PCK2,PPARGC1A,PRKACA,PRKAR1A,SCD
T Cell Receptor Signaling	1	8,83E-02	-0.412	0	ATF2,BCL10,CBL,CD247,CD3D,CHP1,CHUK,CSK,DUSP5,DUSP6,ELK1,ELP1,FOS,GNB1L,HLA-E,IKBKB,IKBKE,ITGA3,ITK,JUN,LEF1,MAP2K3,MAP2K7,MAPK11,MLST8,NFAT5,NFKBIA,NFKBIB,PAG1,PIK3C2B,PIK3CD,PIK3CG,PIK3R2,PIK3R4,PLCG1,PPP3CA,PPP3CC,PPP3R1,PRKCQ,PTPN6,RALA,RALB,RAP1A,RAP1B,RASA1,REL,RRAS2,SKAP1,SOS1,TCF3,TCF7L1,Trac,Trbc1
Glutathione Redox Reactions I	1	1,85E-01	-0.447	0	GPX1,GPX4,GPX7,GSTZ1,MGST2
CDC42 Signaling	1	7,69E-02	-0.784	0	APC,APC2,ARPC1A,ARPC3,ARPC5,ATF2,BAIAP2,CD247,CD3D,CDC42BPA,CDC42EP2,EXOC1,EXOC2,EXOC8,FOS,HLA-E,IQGAP2,ITGA1,ITGA10,ITGA2B,ITGA3,ITGA5,ITGAV,ITGB3,ITGB5,ITGB6,ITK,JUN,LIMK2,LLGL1,MAPK11,MPRIP,MYL12B,MYL9,MYLK,PPP1CB,PPP1R12A,PRKCZ,RALA,RASA1,TNK2,Trac,Trbc1
LPS/IL-1 Mediated Inhibition of RXR Function	1	1,81E-01	-0.816	0	ABCB1,ABCC2,ABCG1,ACOX2,ACSBG1,ACSL1,ALDH1B1,ALDH1L2,ALDH3B1,ALDH4A1,ALDH7A1,ALDH9A1,CD14,CHST10,CHST12,CHST15,CPT1B,CPT1C,CPT2,CYP2U1,GSTZ1,HS2ST1,HS3ST6,IL1RL1,IL1RL2,IRAK1,JUN,LBP,LY96,MAP2K7,MGST2,MYD88,NDST2,NR1H4,PLTP,PPARGC1A,PPARGC1B,SCARB1,SLC27A4,SLC27A6,SLCO1A2,SOD3,SREBF1,TNFRSF11B,XPO1
Retinol Biosynthesis	1	1,74E-01	-0.816	0	Akr1b10,Akr1b7,DDHD2,LIPE,LPL,PLB1,PNPLA2,RDH12
NUR77 Signaling in T Lymphocytes	1	5,03E-02	-0.853	0	BCL2,CABIN1,CASP3,CD247,CD3D,CHP1,EP300,HDAC2,HLA-E,MAPK7,MEF2D,NR4A1,PCNA,PPP3CA,PPP3CC,PPP3R1,PRKCA,PRKCD,PRKCH,PRKCQ,PRKCZ,PRKD3,SIN3A,Trac,Trbc1
Regulation of IL-2 Expression in Activated and Anergic T Lymphocytes	1	6,72E-02	-0.898	0	BCL10,CD247,CD3D,CHP1,CHUK,ELK1,ELP1,FOS,IKBKB,IKBKE,JUN,MAP2K7,NFAT5,NFKBIA,NFKBIB,PLCG1,PLCG2,PPP3CA,PPP3CC,PPP3R1,PRKCQ,RALA,RALB,RAP1A,RAP1B,REL,RRAS2,SMAD3,SMAD4,SOS1,Trbc1
Type I Diabetes Mellitus Signaling	1	6,9E-02	-1.177	0	BCL2,BID,CASP3,CD247,CD3D,CHUK,FAS,GAD1,HLA-E,ICA1,IFNGR1,IKBKB,IKBKE,IRAK1,MAP2K3,MAP2K7,MAP3K5,MAPK11,MYD88,NFKBIA,NFKBIB,PIAS1,PRF1,PTPRN,REL,RIPK1,SOCS2,SOCS3,SOCS4,SOCS5,SOCS6,TNFRSF11B,Trac,TRADD,Trbc1
Crosstalk between Dendritic Cells and Natural Killer Cells	1	1,76E-01	-1.265	0	ACTA2,ACTB,CAMK2G,CCR7,CD226,CD69,CD83,FAS,FSCN1,HLA-E,IL15RA,IL2RB,IL2RG,PRF1,REL,TLN1
Cytotoxic T Lymphocyte-mediated Apoptosis of Target Cells	1	3,53E-02	-1.897	0	BCL2,BID,CASP3,CASP6,CASP7,CD247,CD3D,DFFB,FAS,HLA-E,MR1,PRF1,Trac,Trbc1,ZBTB12
SPINK1 Pancreatic Cancer Pathway	1	6,9E-02	-2	0	CPD,CPQ,CTRL,SMAD3
Chemokine Signaling	#VALUE!	3,04E-01	0.209	0.9	CAMK2G,CCL4,CCL5,CXCR4,FOS,GNAQ,JUN,LIMK2,MAPK11,MPRIP,PIK3CG,PLCB3,PLCB4,PLCG1,PLCG2,PPP1CB,PPP1R12A,PRKCA,RALA,RALB,RAP1A,RAP1B,RHOA,RRAS2
NRF2-mediated Oxidative Stress Response	#VALUE!	2,63E-01	-0.169	0.6	ABCC1,ABCC2,ACTA2,ACTB,AOX1,ATF4,BACH1,CREBBP,CYP2U1,Cyp3a25 (includes others),DNAJA1,DNAJA2,DNAJB1,DNAJB14,DNAJC10,DNAJC13,DNAJC14,DNAJC15,DNAJC18,DNAJC7,EP300,FOS,FTH1,GSTZ1,HSP90AA1,HSP90AB1,JUN,JUNB,JUND,MAFF,MAFG,MAFK,MAP2K3,MAP2K7,MAP3K5,MAPK7,MGST2,PIK3C2B,PIK3CD,PIK3CG,PIK3R2,PIK3R4,PRDX1,PRKCA,PRKCD,PRKCH,PRKCQ,PRKCZ,PRKD3,RALA,RALB,RAP1A,RAP1B,RRAS2,SCARB1,SOD1,SOD2,SOD3,SQSTM1,TXNRD1,U…
Gα12/13 Signaling	#VALUE!	2,63E-01	1.616	0.5	ARHGEF1,CDH13,CDH24,CDH5,CHUK,ELK1,ELP1,GNA12,IKBKB,IKBKE,JUN,LPAR2,LPAR6,MAP2K7,MAP3K5,MAPK7,MEF2C,MEF2D,MYL12B,MYL9,NFKBIA,NFKBIB,PIK3C2B,PIK3CD,PIK3CG,PIK3R2,PIK3R4,RALA,RALB,RAP1A,RAP1B,RASA1,REL,RHOA,RRAS2
