# Supplementary material for: The R-RAS2 GTPase is a signaling hub in triple-negative breast cancer cell metabolism and metastatic behavior
Source: J Hematol Oncol. 2025 Apr 12;18:41. doi: 10.1186/s13045-025-01693-3 (PMC11993990; doi:10.1186/s13045-025-01693-3)
Supplement: Supplementary file 5 — Supplementary Material 5 [file 13045_2025_1693_MOESM5_ESM.xlsx]

## Sheet: COINCIDENTES Wap, MMTV, Sox (2
CHROM		x	gene_name		POS					total number of tumors with the mutation	n_MMTV_with_mut	CCM2	CCM3	CCM4	CCM5	n_Sox2Cre_with_mut	CCS1	CCS2	CCS3	CCS4	n_WapCre_with_mut	CCW2	CCW3	CCW4	CCW5	CCW6
chr15			Aaas	Aladin WD repeat nucleoporin	102339951		nuclear pore complex, centromeric	unfavourable marker in renal cancer	mutated in 1/15 cases metaplastic breast cancer	10	2	5.0		5.0	5.0	4	10.0	10.0	10.0		4	5.0	5.0	5.0	5.0
chr14			Acox2	Acyl-CoA oxidase 2	8243778		degradation of fatty acids	associated to breast cancer survival	mutated in 4/1218 breast invasive carcinoma	7	3	5.0	5.0		5.0	1	5.0				3	5.0			0.5	0.5
chr14			Acox2	"	8249978		"		"	7	4	5.0	5.0	5.0	5.0	1	5.0				2				5.0	5.0
chr16			Arhgap31		38623839		"	"	"	6	2	5.0	5.0			1			5.0		3	10.0			10.0	10.0
chr16			Arhgap31		38603695		"	"	"	6	4	5.0	5.0	5.0	5.0	1			5.0		1					10.0
chr16			Arhgap31	Rho GTPase activating protein 31	38601888		GAP for Rac1 and Cdc42	required for ErbB-2 induced cell motility and invasion	mutated in 18/1218 breast invasive carcinoma	7	3	5.0	5.0		5.0	1			5.0		3	10.0			10.0	10.0
chr16			Arhgap31		38602524		"	"	"	7	3	5.0	5.0		5.0	2	5.0		5.0		2				10.0	10.0
chr16			Boc		44485793				"	9	4	5.0	5.0	5.0	5.0	1	5.0				4	10.0	10.0	10.0	10.0
chr16			Boc	BOC cell adhesion associated, oncogene regulated	44496428		component of a cell-surface receptor complex that mediates cell-cell interactions	Prognostic marker in urothelial cancer (unfavorable) and head and neck cancer (favorable)	mutated in 7/1218 breast invasive carcinoma	10	4	5.0	5.0	5.0	5.0	2	5.0		5.0		4	10.0	10.0	10.0	10.0
chr16			Cd200	CD200	45392332		plasma membrane receptor	immunosupression of anti-tumor activity	mutated in 2/1218 breast invasive carcinoma	11	4	5.0	5.0	5.0	5.0	2	5.0		5.0		5	10.0	10.0	10.0	10.0	10.0
chr14			Cldn10	Claudin 10	118874274		component of tight junctions in plasma membrane	SNP associated with increased risk of breast cancer	mutated in 3/1218 breast invasive carcinoma	12	4	10.0	10.0	10.0	10.0	4	5.0	10.0	5.0	5.0	4	10.0	10.0	10.0	10.0
chr18			Egr1	Early growth response 1	34863614		Tumor suppressor. Prognostic value in BC progression	Activates expression p53 and TGFbeta1	mutated in 2/1218 breast invasive carcinoma	13	4	5.0	5.0	5.0	10.0	4	5.0	10.0	5.0		5	5.0	5.0	5.0	5.0	5.0
chr15			Fzd6	Frizzled class receptor 6	39035174		Receptor for Wnt proteins, coupled to the beta-catenin signaling	frequently amplified in breast cancer	mutated in 3/1218 breast invasive carcinoma	6	2	5.0	5.0			2		5.0	5.0		2	5.0	5.0
chr6			Herc6		57658026					4	0	10.0				1					3	10.0		10.0	10.0
chr6			Herc6	HECT and RLD domain containing E3 ubiquitin protein ligase family member 6	57662892		E3 ubiquitin ligase	favorable in renal cancer	mutated in 9/1218 breast invasive carcinoma	6	2	5.0		5.0	5.0	2	10.0				2	10.0		10.0	10.0
chr6			Herc6		57662906					6	2	5.0		5.0	5.0	3	10.0		10.0		1	10.0			10.0
chr1			Hjurp		88265258					7	1		5.0			1	5.0				5	5.0	5.0	5.0	5.0	5.0
chr1			Hjurp		88265185					7	0					2	5.0	5.0			5	5.0	5.0	5.0	5.0	5.0
chr1			Hjurp		88265309					8	2	5.0	5.0			1	5.0				5	5.0	5.0	5.0	5.0	5.0
chr1			Hjurp		88265570					8	4	5.0	5.0	5.0	5.0	3	5.0	5.0	5.0		1				5.0
chr1			Hjurp		88269331					8	4	5.0	5.0	5.0	5.0	3	5.0	5.0	5.0		1		5.0
chr1			Hjurp		88266121					9	4	5.0				1					4	5.0		5.0	5.0	5.0
chr1			Hjurp		88266524					9	4	5.0	5.0	5.0	5.0	3	5.0	5.0	5.0		2	5.0	5.0
chr1			Hjurp	Holliday junction recognition protein	88266561		maintains histone H3 CENPA at centromers	prognostic marker for luminal A BC	mutated in 8/1218 breast invasive carcinoma	10	4	5.0	5.0	5.0	5.0	2		5.0	5.0		4	5.0		5.0	5.0	5.0
chr18			Hspa9	Heat shock protein family A (Hsp70) member 9	34938669		mitochondrial chaperone	overexpression related to metastatic BC	mutated in 6/1218 breast invasive carcinoma	13	4	5.0	5.0	5.0	10.0	4	5.0	10.0	5.0	10.0	5	5.0	5.0	5.0	5.0	5.0
chr13			Iqgap2		95630092					4	0					3	5.0	5.0	5.0		1			5.0
chr13			Iqgap2		95689737					5	0					2		5.0	5.0		3	5.0		5.0	5.0
chr13			Iqgap2	IQ motif containing GTPase activating protein 2	95684941		Binds to activated CDC42 and RAC1			6	0					2		5.0	5.0		4	5.0		5.0	5.0	5.0
chr12			Kidins220	Kinase D interacting substrate 220	25056844		Favaourable in lung and renal cancer	promotes Rap1-dependent ERK activation		11	4	10.0	10.0	10.0	5.0	2	5.0	5.0			5	10.0	10.0	10.0	10.0	10.0
chr18			Pcdhgc3	Protocadherin gamma subfamily C, 3	37808499		Potential calcium-dependent cell-adhesion protein.			11	4	5.0	5.0	5.0	10.0	3	5.0	10.0	5.0		4	5.0		5.0	5.0	5.0
chr4			Pnisr	PNN interacting serine and arginine rich protein	21873684		unfavoru renal, favour pancreas and urothelial	nuclear speckles		11	4	10.0	10.0	10.0	5.0	2	5.0		10.0		5	5.0	5.0	5.0	5.0	5.0
chr18			Rnf14	Ring finger protein 14	38300501		supressor of prostate, unfvourable for thyroid	E3 ubiquitin ligase.coactivator for androgen- and, to a lesser extent, progesterone-dependent transcription		10	3	5.0	5.0	5.0		2		10.0	5.0		5	5.0	5.0	5.0	5.0	5.0
chr7			Rras2	RAS related 2	114117437	G23S		Prognostic marker in pancreatic cancer (unfavorable), liver cancer (unfavorable) and head and neck cancer (unfavorable)	G23S mutation found in 1 invasive lobular BC	4	1			10.0		1			10.0		2	10.0			5.0
chr6			Scaf1	SR-related CTD associated factor 1	3375885		unfavourable in CRC	pre-mRNA splicing		8	3	5.0	5.0	5.0		0					5	5.0	5.0	5.0	5.0	5.0
chr15			Sh3bp5	SH3 domain binding protein 5	3279130			uanine nucleotide exchange factor (GEF) with specificity for RAB11A and RAB25		9	3	5.0	5.0	5.0		3	5.0	5.0	5.0		3	5.0		5.0	5.0
chr11			Svil	Supervillin	98042573			Forms a high-affinity link between the actin cytoskeleton and the membrane		5	1				5.0	0					4	5.0	5.0	5.0		5.0
chr18			Svil		5062190					5	0					2		10.0	5.0		3	5.0	5.0	5.0

## Sheet: COINCIDENTES Wap, MMTV, Sox2
gene_id	CHROM	POS	gene_name	REF	ALT	Effect	amino acid sequence	Putative impact	n_MMTV_with_mut	n_Sox2Cre_with_mut	n_WapCre_with_mut	total number of tumors with the mutation	CCM2	CCM3	CCM4	CCM5	CCS1	CCS2	CCS3	CCS4	CCW2	CCW3	CCW4	CCW5	CCW6
ENSMUSG00000036678	chr15	102339951	Aaas	C	T	missense_variant	V319I	MODERATE	3	3	4	10	50		50	50	100	100	100		50	50	50	50
ENSMUSG00000018800	chr11	110272512	Abca5	A	C	missense_variant	L1626V	MODERATE	1	0	5	6				100					100	100	50	50	50
ENSMUSG00000021751	chr14	8243778	Acox2	A	G	missense_variant	V526A	MODERATE	3	1	3	7	50	50		50	50				50			50	50
ENSMUSG00000021751	chr14	8249978	Acox2	T	A	missense_variant	T361S	MODERATE	4	1	2	7	50	50	50	50	50							50	50
ENSMUSG00000028029	chr3	132672025	Aimp1	G	A	missense_variant	P184L	MODERATE	3	0	3	6	50	50	50						50			50	50
ENSMUSG00000022799	chr16	38601888	Arhgap31	G	A	missense_variant	S1272F	MODERATE	3	1	3	7	50	50		50			50		100			100	100
ENSMUSG00000022799	chr16	38623839	Arhgap31	C	T	missense_variant	G219S	MODERATE	2	1	3	6	50	50					50		100			100	100
ENSMUSG00000022799	chr16	38602524	Arhgap31	G	A	missense_variant	P1060L	MODERATE	3	2	2	7	50	50		50	50		50					100	100
ENSMUSG00000022799	chr16	38603695	Arhgap31	G	T	missense_variant	P670T	MODERATE	4	1	1	6	50	50	50	50			50						100
ENSMUSG00000022687	chr16	44496428	Boc	CCGA	C	conservative_inframe_deletion	S450del	MODERATE	4	2	4	10	50	50	50	50	50		50		100	100	100	100
ENSMUSG00000022687	chr16	44485793	Boc	T	C	missense_variant	Q1051R	MODERATE	4	1	4	9	50	50	50	50	50				100	100	100	100
ENSMUSG00000003778	chr18	34608421	Brd8	G	C	missense_variant	P405A	MODERATE	1	2	2	5			50		50		50			50		50
ENSMUSG00000091476	chr1	178172267	Catspere2	C	A	missense_variant	P970T	MODERATE	1	1	1	3		50			50								50
ENSMUSG00000033712	chr14	70142136	Ccar2	G	A	missense_variant	S471L	MODERATE	1	2	5	8				50	50		50		100	100	100	100	100
ENSMUSG00000022661	chr16	45392332	Cd200	T	C	missense_variant	I251V	MODERATE	4	2	5	11	50	50	50	50	50		50		100	100	100	100	100
ENSMUSG00000055447	chr16	49867941	Cd47	A	T	missense_variant	T22S	MODERATE	1	1	2	4				50			50		100		100
ENSMUSG00000023021	chr15	99751295	Cers5	G	C	missense_variant	P82A	MODERATE	2	1	2	5			50	50			100			50			50
ENSMUSG00000022132	chr14	118874274	Cldn10	A	G	missense_variant	T219A	MODERATE	4	4	4	12	100	100	100	100	50	100	50	50	100	100	100	100
ENSMUSG00000022300	chr15	39118881	Dcaf13	T	A	missense_variant	S81T	MODERATE	1	1	1	3			50				50			50
ENSMUSG00000017830	chr11	100695280	Dhx58	T	C	missense_variant	I638M	MODERATE	1	0	3	4				50					50	50		50
ENSMUSG00000054889	chr13	38191736	Dsp	A	G	missense_variant	S1166G	MODERATE	1	2	2	5				50		50	50			50	50
ENSMUSG00000035105	chr12	54203369	Egln3	A	G	missense_variant	C65R	MODERATE	0	2	2	4						50	50		100			100
ENSMUSG00000038418	chr18	34863614	Egr1	C	T	missense_variant	P483L	MODERATE	4	3	5	12	50	50	50	100	50	100	50		50	50	50	50	50
ENSMUSG00000001542	chr13	75763644	Ell2	T	C	missense_variant	Y350H	MODERATE	0	1	2	3							50		50			50
ENSMUSG00000011658	chr7	44900181	Fuz	T	C	missense_variant	M361T	MODERATE	1	4	5	10			100		50	100	50	100	50	50	50	50	50
ENSMUSG00000022297	chr15	39035174	Fzd6	GGGC	G	conservative_inframe_deletion	G638del	MODERATE	2	2	2	6	50	50				50	50		50	50
ENSMUSG00000029798	chr6	57662892	Herc6	C	T	missense_variant	T997M	MODERATE	2	2	2	6	50		50	50	100				100		100	100
ENSMUSG00000029798	chr6	57658026	Herc6	C	G	missense_variant	S742R	MODERATE	1	0	3	4	100								100		100	100
ENSMUSG00000029798	chr6	57662906	Herc6	C	T	stop_gained	Q1002ter	HIGH	3	2	2	7	50		50	50	100		100		100			100
ENSMUSG00000044783	chr1	88265185	Hjurp	G	A	missense_variant	P667L	MODERATE	0	2	5	7					50	50			50	50	50	50	50
ENSMUSG00000044783	chr1	88265309	Hjurp	C	G	missense_variant	A626P	MODERATE	2	1	5	8	50	50			50				50	50	50	50	50
ENSMUSG00000044783	chr1	88265258	Hjurp	A	G	missense_variant	C643R	MODERATE	1	1	5	7		50			50				50	50	50	50	50
ENSMUSG00000044783	chr1	88266561	Hjurp	A	G	missense_variant	I57T	MODERATE	4	2	4	10	50	50	50	50		50	50		50		50	50	50
ENSMUSG00000044783	chr1	88266121	Hjurp	G	A	missense_variant	S355F	MODERATE	1	0	4	5	50								50		50	50	50
ENSMUSG00000044783	chr1	88265570	Hjurp	T	A	missense_variant	S463C	MODERATE	4	3	1	8	50	50	50	50	50	50	50					50
ENSMUSG00000044783	chr1	88266524	Hjurp	G	GT	frameshift_variant	Y69fs	HIGH	4	3	2	9	50	50	50	50	50	50	50		50	50
ENSMUSG00000044783	chr1	88269331	Hjurp	T	C	missense_variant	E21G	MODERATE	4	3	1	8	50	50	50	50	50	50	50			50
ENSMUSG00000024359	chr18	34938669	Hspa9	T	C	missense_variant	D626G	MODERATE	4	4	5	13	50	50	50	100	50	100	50	100	50	50	50	50	50
ENSMUSG00000037995	chr1	172493614	Igsf9	A	G	missense_variant	Q411R	MODERATE	1	1	1	3	50						50				50
ENSMUSG00000019975	chr10	91102056	Ikbip	G	A	missense_variant	G197E	MODERATE	3	1	3	7	50	50	50		50				50			50	50
ENSMUSG00000021676	chr13	95684941	Iqgap2	G	A	missense_variant	P565S	MODERATE	0	2	4	6						50	50		50		50	50	50
ENSMUSG00000021676	chr13	95689737	Iqgap2	T	C	missense_variant	N526D	MODERATE	0	2	3	5						50	50		50		50	50
ENSMUSG00000021676	chr13	95630092	Iqgap2	C	T	missense_variant	A1468T	MODERATE	0	3	1	4					50	50	50				50
ENSMUSG00000036333	chr12	25056844	Kidins220	A	G	missense_variant	N1341S	MODERATE	4	2	5	11	100	100	100	50	50	50			100	100	100	100	100
ENSMUSG00000033060	chr14	101900439	Lmo7	A	G	missense_variant	Q859R	MODERATE	2	2	1	5	50		50		100	50				100
ENSMUSG00000021785	chr14	16294597	Ngly1	T	C	missense_variant	I509T	MODERATE	2	0	2	4	50	50							50				50
ENSMUSG00000040998	chr3	132885946	Npnt	C	G	missense_variant	R519P	MODERATE	3	0	3	6	50	50	50						50		50	50
ENSMUSG00000042613	chr3	89447403	Pbxip1	T	C	missense_variant	W410R	MODERATE	0	3	5	8					50	50	50		50	50	50	50	50
ENSMUSG00000102918	chr18	37808499	Pcdhgc3	G	A	missense_variant	S651N	MODERATE	4	3	4	11	50	50	50	100	50	100	50		50		50	50	50
ENSMUSG00000040428	chr7	45553863	Plekha4	C	T	missense_variant	P726S	MODERATE	0	1	3	4					50				50	50	50
ENSMUSG00000028248	chr4	21873684	Pnisr	C	G	missense_variant	R476G	MODERATE	4	2	5	11	100	100	100	50	50		100		50	50	50	50	50
ENSMUSG00000021668	chr13	96483801	Polk	C	A	missense_variant	R710S	MODERATE	0	1	4	5					50				50	50	50	50
ENSMUSG00000036167	chr15	93489146	Pphln1	A	G	missense_variant	Q375R	MODERATE	1	1	1	3			50		100								50
ENSMUSG00000033885	chr14	8164022	Pxk	T	C	missense_variant	M538T	MODERATE	2	0	3	5		50	50						50		50		50
ENSMUSG00000060450	chr18	38300501	Rnf14	C	T	missense_variant	A22V	MODERATE	3	2	5	10	50	50	50			100	50		50	50	50	50	50
ENSMUSG00000055723	chr7	114117437	Rras2	C	A	missense_variant	G23S	MODERATE	1	1	2	4			100				100		100			50
ENSMUSG00000047735	chr6	3375885	Scaf1	T	C	missense_variant	I459V	MODERATE	3	0	5	8	50	50	50						50	50	50	50	50
ENSMUSG00000038406	chr7	45008528	Scly	C	T	missense_variant	G301D	MODERATE	3	2	1	6	100	100	100		50		50				50
ENSMUSG00000026307	chr1	91309887	Selenop	T	C	missense_variant	W278R	MODERATE	1	1	5	7			100			100			100	100	100	100	100
ENSMUSG00000064373	chr15	3279130	Sh3bp5	C	A	missense_variant	T188N	MODERATE	3	3	3	9	50	50	50		50	50	50		50		50	50
ENSMUSG00000021892	chr14	31375096	Sprr1a	C	T	missense_variant	S422N	MODERATE	1	1	2	4				50	50				50	50
ENSMUSG00000050359	chr3	92484497	Stac2	G	A	missense_variant	P66S	MODERATE	0	1	5	6							50		50	50	50	50	50
ENSMUSG00000017400	chr11	98042573	Svil	G	T	missense_variant	A181E	MODERATE	1	0	4	5				50					50	50	50		50
ENSMUSG00000024236	chr18	5062190	Svil	T	G	missense_variant	L750V	MODERATE	0	2	3	5						100	50		50	50	50
ENSMUSG00000024236	chr18	5063594	Taf9	T	C	missense_variant	V955A	MODERATE	0	2	1	3						100	50		50
ENSMUSG00000020130	chr10	115202551	Tbc1d15	T	C	missense_variant	I586V	MODERATE	0	1	2	3						50						50	50
ENSMUSG00000040785	chr16	94454456	Ttc3	T	C	missense_variant	V1603A	MODERATE	2	1	5	8	50	50					50		50	50	50	50	50
ENSMUSG00000022350	chr15	59350324	Washc5	T	C	missense_variant	I551V	MODERATE	1	1	2	4	50						50		50	50
ENSMUSG00000002741	chr11	5962370	Ykt6	A	C	missense_variant	I108L	MODERATE	2	0	2	4		50	50							50		50
ENSMUSG00000034522	chr14	65391311	Zfp395	T	C	missense_variant	L204P	MODERATE	1	2	5	8				50	50		50		100	100	100	100	100
ENSMUSG00000074733	chr19	61120385	Zfp950	A	G	missense_variant	W87R	MODERATE	1	1	3	5	100						50			100	100		100
