# Supplementary material for: The R-RAS2 GTPase is a signaling hub in triple-negative breast cancer cell metabolism and metastatic behavior
Source: J Hematol Oncol. 2025 Apr 12;18:41. doi: 10.1186/s13045-025-01693-3 (PMC11993990; doi:10.1186/s13045-025-01693-3)
Supplement: Supplementary file 6 — Supplementary Material 6 [file 13045_2025_1693_MOESM6_ESM.xlsx]

## Sheet: ALL INTERACTORS
		PLASMA MEMBRANE PROTEINS		Mascot Score		PSMs
Accession	gene symbol		Description	Isotypic control	anti-HA	Isotypic control	anti-HA
	Plasma membrane transporters
P10852	Slc3a2	CD98hc, of prognostic value in invasive breast cancer. mTOR activation	4F2 cell-surface antigen heavy chain	22	129	1	4
Q9Z127	Slc7a5	CD98lc, associated to poor prognosis in highly proliferative breast cancers. mTOR activation	Large neutral amino acids transporter small subunit 1	14	152	1	4
P18572	Bsg	CD147, associated with breast cancer metastasis and chemoresistance	Basigin	0	104	0	3
P55012	Slc12a2	Sodium and chloride transporter and reabsortion	Solute carrier family 12 member 2	0	227	0	5
Q99MR3	Slc12a9	May be an inhibitor of SLC12A1	Solute carrier family 12 member 9	0	30	0	1
P17809	Slc2a1	GLUT1,facilitative glucose transporter. High expression associated to bad prognosis	Solute carrier family 2, facilitated glucose transporter member 1	0	142	0	4
Q9EQR4	Clca3a2	Chloride channel	Chloride channel accessory 3A2	0	191	0	5
O35874	Slc1a4	sodium-dependent neutral amino acid transporter for alanine, serine, cysteine, and threonine.	Neutral amino acid transporter A	0	44	0	1
Q923B6	Steap4	Copper, Iron transporter	Metalloreductase STEAP4	0	27	0	1
P53986	Slc16a1	proton-linked monocarboxylate transporter	Monocarboxylate transporter 1	30	99	1	2
P57787	Slc16a3	proton-linked monocarboxylate transporter	Monocarboxylate transporter 4	0	27	0	1
Q9JIM1	Slc29a1	nucleoside transporter	Equilibrative nucleoside transporter 1	48	94	1	2
	Beta-catenin/Wnt pathway
P26231	Ctnna1	Important for triple-negative breast cancer. Resistance to chemotherapy	Catenin alpha-1	0	50	0	1
Q02248	Ctnnb1	Important for triple-negative breast cancer. Resistance to chemotherapy	Catenin beta-1	0	48	0	1
Q8BKG3	Ptk7	Inactive RTK. Involved in Wnt pathway and cell adhesion. Cancer stemness	Inactive tyrosine-protein kinase 7	0	96	0	3
	cell-cell interactions
P15379	Cd44	Involved in cell-cell interactions, cell adhesion and migration. Breast cancer cells stemness	CD44 antigen	0	20	0	1
Q8R2Y2	Mcam	Plays a role in cell adhesion, and in cohesion of the endothelial monolayer at intercellular junctions in vascular tissue. Its expression may allow melanoma cells to interact with cellular elements of the vascular system	Cell surface glycoprotein MUC18	0	39	0	1
Q03145	Epha2	RTK, Regulates cell adhesion and differentiation.Overexpresssion linked to breast cancer bad prognosis	Ephrin type-A receptor 2	0	163	0	4
Q99JW5	Epcam	Cell-Cell interaction. Cadherin binding. Stem cell breast cancer marker	Epithelial cell adhesion molecule	0	18	0	1
Q61739	Itga6	CD49f, Cell adhesion. Integrins. Essential for Erbb function	Integrin alpha-6 OS=Mus musculus	49	267	1	5
P09055	Itgb1	Cell adhesion. Integrins	Integrin beta-1 OS=Mus musculus	30	96	1	2
P13597	Icam1	Cell adhesion. Integrins	Intercellular adhesion molecule 1	0	32	0	1
Q9R171	Cbln1	Cell-Cell adhesion.	Cerebellin-1 OS=Mus musculus	0	42	0	1
B2RXS4	Plxnb2	Cell-Cell interaction. Plasma membrane. RhoA activation	Plexin-B2 OS=Mus musculus	0	46	0	1
Q80WJ7	Mtdh	Tight junctions. Promotes anchorage-independent growth of immortalized melanocytes and astrocytes which is a key component in tumor cell expansion. Promotes lung metastasis and also has an effect on bone and brain metastasis	Protein LYRIC	50	76	1	2
Q61543	Glg1	FGR and E-selectin binding	Golgi apparatus protein 1	57	64	2	4
	Binding to extracellular matrix
P37889	Fbln2	Extracellular matrix. Binds to fibronectin	Fibulin-2	0	38	0	1
P16110	Lgals3	galactose-specific lectin	Galectin-3	0	31	0	1
	Class I Major Histocompatibility complex
P01898	H2-Q10	non-classical Qa-2 MHC	H-2 class I histocompatibility antigen, Q10 alpha chain	0	42	0	1
P14429	H2-Q7	non-classical Qa-2 MHC	H-2 class I histocompatibility antigen, Q7 alpha chain	0	42	0	1
P14430	H2-Q8	non-classical Qa-2 MHC	H-2 class I histocompatibility antigen, Q8 alpha chain	0	42	0	1
P14431	H2-Q9	non-classical Qa-2 MHC	H-2 class I histocompatibility antigen, Q9 alpha chain	0	42	0	1
Q8HWB2	H2-Q4	non-classical Qa-2 MHC	Histocompatibility 2, Q region locus 4	0	42	0	1
P79568	H2-Q6	non-classical Qa-2 MHC	Class Ib MHC antigen Qa-2	0	42	0	1
	Recycling receptors
Q62351	Tfrc	Transferrin Receptor. Cellular uptake of iron occurs via receptor-mediated endocytosis of ligand-occupied transferrin receptor into specialized endosomes	Transferrin receptor protein 1	68	142	1	4
P11438	Lamp1	CD10. Lysosomal, protein degradation.	Lysosome-associated membrane glycoprotein 1	32	49	1	2
Q91ZX7	Lrp1	Protein trasfficking. Endocytosis	Prolow-density lipoprotein receptor-related protein 1	0	89	0	3
	Other
O89001	Cpd	protein carboxypeptidase	Carboxypeptidase D	0	22	0	1
Q3U7R1	Esyt1	Phospholipid binding	Extended synaptotagmin-1	0	28	0	1
Q69ZN7	Myof	permits rapid resealing of membranes disrupted by mechanical stress. Involved in endocytic recycling	Myoferlin	63	222	2	5
Q9JI99	Sgpp1	lipid metabolism (ceramides). Endoplasmic reticulum, plasma membrane	Sphingosine-1-phosphate phosphatase 1	0	26	0	1
		CYTOSKELETON		Mascot Score		PSMs
Accession	gene symbol		Description	Isotypic control	anti-HA	Isotypic control	anti-HA
	Actin cytoskeleton
Q99L88	Sntb1	Actin binding. ink various receptors to the actin cytoskeleton	Beta-1-syntrophin	0	10	0	1
Q61235	Sntb2	Actin binding. ink various receptors to the actin cytoskeleton	Beta-2-syntrophin	0	75	0	2
Q99KV1	Dnajb	Actin cytoskeleton organization	DnaJ homolog subfamily B member 11	50	111	1	3
P47757	Capzb	F-actin capping protein	F-actin-capping protein subunit beta	0	60	0	1
P13020	Gsn	Actin-modulating protein	Gelsolin	0	47	0	2
P14602	Hspb1	Stress resistance and actin organization	Heat shock protein beta-1	0	27	0	1
O35682	Myadm	Cortical Actin cytoskeleton	Myeloid-associated differentiation marker	0	25	0	1
O08638	Myh11	Actin binding. Contraction	Myosin-11	0	38	0	1
Q6URW6	Myh14	Actin binding. Cytokinesis. Cell shape	Myosin-14	0	38	0	1
Q8VDD5	Myh9	Actin binding. Cytokinesis. Cell shape	Myosin-9	0	38	0	1
	Tubulin cytoskeleton
A0A2R8VHF3	Gm49450		Tubulin alpha chain (Fragment)	0	38	0	1
P68369	Tuba1a		Tubulin alpha-1A chain	0	38	0	1
P05213	Tuba1b		Tubulin alpha-1B chain	0	38	0	1
P68373	Tuba1c		Tubulin alpha-1C chain	0	38	0	1
P05214	Tuba3b		Tubulin alpha-3 chain	0	38	0	1
P68368	Tuba4a		Tubulin alpha-4A chain	0	38	0	1
Q9JJZ2	Tuba8		Tubulin alpha-8 chain	0	38	0	1
A2AQ07	Tubb1		Tubulin beta-1 chain	0	22	0	1
Q7TMM9	Tubb2a		Tubulin beta-2A chain	0	22	0	1
Q9CWF2	Tubb2b		Tubulin beta-2B chain	0	22	0	1
Q9ERD7	Tubb3		Tubulin beta-3 chain	0	22	0	1
Q9D6F9	Tubb4a		Tubulin beta-4A chain	0	22	0	1
P68372	Tubb4b		Tubulin beta-4B chain	0	22	0	1
P99024	Tubb5		Tubulin beta-5 chain	0	22	0	1
Q922F4	Tubb6		Tubulin beta-6 chain	0	22	0	1
P11983	Tcp1	Component of the chaperonin-containing T-complex (TRiC). Important for actin and tubulin	T-complex protein 1 subunit alpha	0	68	0	2
	Intermediate filaments
Q99PS0	Krt23	intermediate filament	Keratin, type I cytoskeletal 23	0	38	0	1
		LIPID METABOLISM		Mascot Score		PSMs
Accession	gene symbol		Description	Isotypic control	anti-HA	Isotypic control	anti-HA
	estrogen metabolism
Q9EQ06	Hsd17b11	androgen metabolism. Associated to cutaneous T cell lymphoma. Endoplasmic reticulum	Estradiol 17-beta-dehydrogenase 11	0	42	0	1
P50171	Hsd17b8	estrogen bioshynthesis. Mitochondria	Estradiol 17-beta-dehydrogenase 8	0	15	0	1
O70503	Hsd17b12	estrogen biosynthesis. Endoplasmic reticulum	Very-long-chain 3-oxoacyl-CoA reductase	0	48	0	1
	Degradation of prenylated proteins
Q9CQF9	Pcyox1	Degradation of prenylated proteins. Lysosome	Prenylcysteine oxidase	0	160	0	5
Q8C7K6	Pcyox1	Degradation of prenylated proteins. Lysosome	Prenylcysteine oxidase-like	0	41	0	1
	Other
P47740	Aldh3a2	lipid metabolism. Endoplasmic reticulum	Fatty aldehyde dehydrogenase	32	154	1	3
Q8BVA5	Ldah	lipid metabolism. Endoplasmic reticulum	Lipid droplet-associated hydrolase	0	54	0	2
Q91V01	Lpcat3	lipid metabolism. Endoplasmic reticulum	Lysophospholipid acyltransferase 5	0	37	0	1
Q9CY27	Tecr	fatty acid biosynthesis. Endoplasmic reticulum	Very-long-chain enoyl-CoA reductase	0	21	0	1
Q9D379	Ephx1	Lipid metabolism. Epoxide metabolism. Endoplasmic reticulum	Epoxide hydrolase 1 OS=Mus musculus	65	173	2	5
Q9EP69	Sacm1	Lipid metabolism phosphatidylinositol 4-phosphate phosphatase, Endoplasmic reticulum. Golgi	Phosphatidylinositide phosphatase SAC1	0	61	0	2
Q921H8	Acaa1a	lipid metabolism. Peroxisomes	3-ketoacyl-CoA thiolase A, peroxisomal	0	45	0	1
Q8VCH0	Acaa1b	lipid metabolism. Peroxisomes	3-ketoacyl-CoA thiolase B, peroxisomal	0	45	0	1
Q8BGC4	Zadh2	Lipid metabolism (prostaglandins). Peroxisome	Prostaglandin reductase-3	0	60	0	1
Q8R2Y0	Abhd6	lipid metabolism. Lipase.	Monoacylglycerol lipase ABHD6	0	26	0	1
Q9DCN2	Cyb5r3	lipid metabolism	NADH-cytochrome b5 reductase 3	0	117	0	3
Q9ERI6	Rdh14	lipid metababolism (retinol). Cytoplasm	Retinol dehydrogenase 14	0	37	0	1
		GPRCRs		Mascot Score		PSMs
Accession	gene symbol		Description	Isotypic control	anti-HA	Isotypic control	anti-HA
P62874	GNB1	Expression increased in breast cancer. Regulated by estrogens. mTOR pathway	Guanine nucleotide-binding protein G(I)/G(S)/G(T) subunit beta-1	0	88	0	2
P62880	GNB2	Upregulated in AML	Guanine nucleotide-binding protein G(I)/G(S)/G(T) subunit beta-2	0	88	0	2
Q6R0H7	GNAS	Promotes breast cancer cell proliferation and migration (EMT) through the PI3K/AKT/Snail1/E-cadherin pathway	Guanine nucleotide-binding protein G(s) subunit alpha isoforms XLas	0	95	0	2
P29387	GNB4	Favors proliferation in antiestrogen.resistant breast cancer cell lines	Guanine nucleotide-binding protein subunit beta-4 OS=Mus musculus	0	88	0	2
		INTRACELLULAR TRAFFICKING		Mascot Score		PSMs
Accession	gene symbol		Description	Isotypic control	anti-HA	Isotypic control	anti-HA
	Rab GTPases
Q91V41	Rab14	protein vesicular trafficking. Endoplasmic reticulum. Golgi	Ras-related protein Rab-14	0	14	0	1
Q8K386	Rab15	protein trafficking. Plasma membrane	Ras-related protein Rab-15	0	52	0	1
P62821	Rab1A	Protein trafficking. Vesicular	Ras-related protein Rab-1A	0	44	0	2
Q6PHN9	Rab35	protein vesicular trafficking. Endosomes	Ras-related protein Rab-35	0	33	0	2
P35279	Rab6a	protein vesicular trafficking. Golgi	Ras-related protein Rab-6A	0	109	0	4
	Endocytosis
P17426	Ap2a1	Protein trasfficking. Endocytosis	AP-2 complex subunit alpha-1	0	26	0	1
P17427	Ap2a2	Protein trasfficking. Endocytosis	AP-2 complex subunit alpha-2	0	36	0	1
Q68FD5	Cltc	Protein trasfficking. Endocytosis	Clathrin heavy chain 1	59	184	2	5
Q9EPR5	Sorcs2	plasma membrane recycling endosomes	VPS10 domain-containing receptor SorCS2	0	28	0	1
P50516	Atp6v1a	cytosolic, vacuolar, plasma membrane	V-type proton ATPase catalytic subunit A	0	49	0	1
	Endoplasmic reticulum trafficking
Q64310	Surf4	Protein trafficking. Endoplasmic reticulum	Surfeit locus protein 4	0	22	0	1
Q9CY50	Ssr1	Protein trafficking. Endoplasmic reticulum	Translocon-associated protein subunit alpha	0	43	0	1
Q9D1D4	Tmed10	Protein trafficking. Endoplasmic reticulum	Transmembrane emp24 domain-containing protein 10	0	19	0	1
Q9D1Q6	Erp44	Protein trafficking. Endoplasmic reticulum	Endoplasmic reticulum resident protein 44	52	93	1	3
P35564	Canx	Protein trafficking. Endoplasmic reticulum	Calnexin OS=Mus musculus	0	50	0	1
	Golgi trafficking
Q8CIE6	Copa	Protein trafficking. Golgi	Coatomer subunit alpha	44	110	1	3
Q8C0L8	Cog5	Protein trafficking. Golgi	Conserved oligomeric Golgi complex subunit 5	0	32	0	1
O35609	Scamp3	Protein trafficking. Golgi	Secretory carrier-associated membrane protein 3	0	17	0	1
	Other
Q9EQH3	Vps35	protein trafficking, vacuolar	Vacuolar protein sorting-associated protein 35	0	43	0	1
P97390	Vps45	protein trafficking, vacuolar	Vacuolar protein sorting-associated protein 45	0	34	0	1
Q9Z1G4	Atp6v0a1	protein trafficking, vacuolar	V-type proton ATPase 116 kDa subunit a isoform 1	0	28	0	1
P24668	M6pr	Protein trafficking. Lysosomes	Cation-dependent mannose-6-phosphate receptor	0	29	0	1
D4AFX7	Dnajc	Chaperone in regulated exocytosis	DnaJ heat shock protein family (Hsp40) member C13	0	16	0	1
		PROTEIN DEGRADATION		Mascot Score		PSMs
Accession	gene symbol		Description	Isotypic control	anti-HA	Isotypic control	anti-HA
P62196	Psmc5	Protein degradation.	26S proteasome regulatory subunit 8	0	34	0	1
Q3U1J4	Ddb1	Protein degradation. Ubiquitylation. DNA repair. Cytoplasm	DNA damage-binding protein 1	101	147	3	5
Q8BFZ9	Erlin2	Protein degradation. Endoplasmic reticulum	Erlin-2 OS=Mus musculus	25	74	1	2
P32067	Ssb	protein degradation. Proteasome.	Lupus La protein homolog	0	53	0	1
P46737	Brcc3	Component of the BRCA1-A complex. Deubiquitinase	Lys-63-specific deubiquitinase BRCC36	0	24	0	3
O70435	Psma3	protein degradation. Proteasome.	Proteasome subunit alpha type-3	0	37	0	1
O55234	Psmb5	protein degradation. Proteasome.	Proteasome subunit beta type-5	0	68	0	1
		PROTEIN SYNTHESIS AND GLYCOSYLATION		Mascot Score		PSMs
Accession	gene symbol		Description	Isotypic control	anti-HA	Isotypic control	anti-HA
P57776	Eef1d	Protein synthesis.	Elongation factor 1-delta	0	32	0	1
P60843	Eif4a1	Protein synthesis. mRNA binding to ribosome	Eukaryotic initiation factor 4A-I	40	122	1	4
Q922R8	Pdia6	protein synthesis. Endoplasmic reticulum	Protein disulfide-isomerase A6	99	107	2	4
Q8BMA6	Srp68	protein synthesis. Endoplasmic reticulum	Signal recognition particle subunit SRP68	0	76	0	2
Q91V04	Tram1	protein synthesis. Endoplasmic reticulum	Translocating chain-associated membrane protein 1	0	51	0	1
P27046	Man2a1	protein glycosilation	Alpha-mannosidase 2	0	41	0	1
O70152	Dpm1	protein glycosilation	Dolichol-phosphate mannosyltransferase subunit 1	45	67	1	2
Q91YQ5	Rpn1	protein glycosilation	Dolichyl-diphosphooligosaccharide--protein glycosyltransferase subunit 1	78	198	2	5
Q9DBG6	Rpn2	protein glycosilation	Dolichyl-diphosphooligosaccharide--protein glycosyltransferase subunit 2	91	120	2	3
P46978	Stt3a	protein glycosilation	Dolichyl-diphosphooligosaccharide--protein glycosyltransferase subunit STT3A	0	26	0	1
Q9R0Q9	Mpdu1	protein glycosilation	Mannose-P-dolichol utilization defect 1 protein	0	42	0	1
Q80UM7	Mogs	protein glycosilation. Endoplasmic reticulum	Mannosyl-oligosaccharide glucosidase	190	249	4	5
Q9R0E1	Plod3	protein glycosilation. Endoplasmic reticulum	Multifunctional procollagen lysine hydroxylase and glycosyltransferase LH3	0	21	0	1
Q8VCM8	Ncln	protein synthesis. Endoplasmic reticulum	Nicalin	52	75	1	2
Q9CQY5	Magt1	protein glycosilation. Endoplasmic reticulum	Magnesium transporter protein 1	0	25	0	1
P70419	Galnt3	protein glycosilation. Golgi	Polypeptide N-acetylgalactosaminyltransferase 3	0	27	0	1
		RNA FUNCTION AND METABOLISM		Mascot Score		PSMs
Accession	gene symbol		Description	Isotypic control	anti-HA	Isotypic control	anti-HA
	RNA helicases
O70133	Dhx9	RNA helicase	ATP-dependent RNA helicase A	142	297	3	6
Q62167	Ddx3x	RNA helicase	ATP-dependent RNA helicase DDX3X	0	38	0	1
Q62095	Ddx3y	RNA helicase	ATP-dependent RNA helicase DDX3Y	0	38	0	1
Q61496	Ddx4	RNA helicase	ATP-dependent RNA helicase DDX4	0	38	0	1
Q91VC3	Eif4a3	RNA helicase	Eukaryotic initiation factor 4A-III	96	106	3	4
P16381	D1Pas1	RNA metabolism, cytoplasm	Putative ATP-dependent RNA helicase Pl10	0	38	0	1
	Splicing factors
Q99NB9	Sf3b1	miRNA stability. Cytoplasm, nucleus	Splicing factor 3B subunit 1	48	83	1	2
O35286	Dhx15	RNA metabolism, nucleus	Pre-mRNA-splicing factor ATP-dependent RNA helicase DHX15	0	99	0	2
Q9D287	Bcas2	RNA metabolism, nucleus	Pre-mRNA-splicing factor SPF27	0	26	0	1
	tRNA ligases
Q922B2	Dars	tRNA ligase	Aspartate--tRNA ligase, cytoplasmic	0	3	0	1
Q9Z1Q9	Vars	RNA metabolism, cytoplasm	Valine--tRNA ligase	0	26	0	1
	RNA metabolism
Q78PY7	Snd1	miRNA stability. Cytoplasm, nucleus	Staphylococcal nuclease domain-containing protein 1	33	46	1	2
Q9ESX5	Dkc1	RNA metabolism. Nucleolus	H/ACA ribonucleoprotein complex subunit DKC1	0	33	0	1
Q9CXY6	Ilf2	RNA metabolism, cytoplasm	Interleukin enhancer-binding factor 2	73	93	2	4
Q9Z1X4	Ilf3	RNA metabolism, cytoplasm	Interleukin enhancer-binding factor 3	55	114	2	3
Q6DFW4	Nop58	RNA metabolism, nucleus	Nucleolar protein 58	0	46	0	1
P17225	Ptbp1	RNA metabolism, nucleus	Polypyrimidine tract-binding protein 1	0	33	0	1
Q9CQF3	Nudt21	RNA metabolism, cytoplasm	Cleavage and polyadenylation specificity factor subunit 5	0	81	0	2
Q922K7	Nop2	RNA metabolism, cytoplasm	Probable 28S rRNA (cytosine-C(5))-methyltransferase	0	44	0	2
Q921F2	Tardbp	RNA metabolism, cytoplasm	TAR DNA-binding protein 43	0	134	0	2
Q4VBE8	Wdr18	RNA metabolism, cytoplasm	WD repeat-containing protein 18	0	45	0	1
B2RXM2	Gm6793	RNA binding	EG627828 protein	106	182	3	6
P70372	Elavl1	RNA metabolism. Binds 3'UTR and increases stability	ELAV-like protein 1	0	41	0	1
Q8CIF6	Sidt2	Mediates the translocation of RNA and DNA across the lysosomal membrane during RNA and DNA autophagy	SID1 transmembrane family member 2	0	47	0	1
		ORGANELLE COMPONENTS		Mascot Score		PSMs
Accession	gene symbol		Description	Isotypic control	anti-HA	Isotypic control	anti-HA
	Extracellular Space
Q8BH66	Atl1	GTPase tethering membranes, functioning in endoplasmic reticulum tubular network biogenesis	Atlastin-1	0	44	0	1
Q91YH5	Atl3	GTPase tethering membranes, functioning in endoplasmic reticulum tubular network biogenesis	Atlastin-3	0	44	0	1
P28293	Ctsg	Cleaves complement. Extracellular space	Cathepsin G	37	65	1	2
Q61362	Chi3l1	chitin-binding lectin. Extracellular space	Chitinase-3-like protein 1	0	32	0	1
P12388	Serpinb2	protease inhibitor. Extracellular space	Plasminogen activator inhibitor 2, macrophage	0	37	0	1
Q62087	Pon3	Extracellular space. Degradation of aromatic compounds	Serum paraoxonase/lactonase 3	0	48	0	1
Q91VU0	Fam3c	Up-regulation in breast cancer strongly correlates with metastasis formation and survival	Protein FAM3C	0	30	0	1
	Endoplasmic reticulum
Q8CIM7	Cyp2d26	cytochrome P450. endoplasmic reticulum	Cytochrome P450 2D26	0	18	0	1
Q9JKY7	Cyp2d22	cytochrome P450. endoplasmic reticulum	Cytochrome P450 CYP2D22	0	18	0	1
Q99J47	Dhrs7b	oxidoreductase. Endoplasmic reticulum	Dehydrogenase/reductase SDR family member 7B	62	55	1	2
O55143	Atp2a2	Autophagy. Endoplasmic reticulum	Sarcoplasmic/endoplasmic reticulum calcium ATPase 2	119	326	3	7
P19324	Serpinh1	ER protein. The encoded protein is localized to the endoplasmic reticulum and plays a role in collagen biosynthesis as a collagen-specific molecular chaperone. Autoantibodies to the encoded protein have been found in patients with rheumatoid arthritis. Expression of this gene may be a marker for cancer, and nucleotide polymorphisms in this gene may be associated with preterm birth caused by prete…	Serpin H1	0	153	0	2
Q8VBT0	Tmx1	Transmembrane protein. Endoplasmic reticulum	Thioredoxin-related transmembrane protein 1	0	23	0	1
	Nucleus
P70168	Kpnb1	nuclear protein import	Importin subunit beta-1	0	32	0	2
Q8C0D7	Ing4	chromatin remodelling. Nucleus	Inhibitor of growth protein 4	0	7	0	1
Q9D8Y8	Ing5	chromatin remodelling. Nucleus	Inhibitor of growth protein 5	0	7	0	1
P14733	Lmnb1	nuclear protein	Lamin-B1	49	82	1	2
Q8R332	Nup58	nuclear pore complex	Nucleoporin p58/p45	0	26	0	1
Q9EPB5	Serhl	hydrolase of amino acids. Perinuclear	Serine hydrolase-like protein	0	34	0	1
Q62318	Trim28	nuclear protein	Transcription intermediary factor 1-beta	0	31	0	1
Q9DBS1	Tmem43	important role in maintaining nuclear envelope structure by organizing protein complexes at the inner nuclear membrane	Transmembrane protein 43	0	26	0	1
Q9WTM5	Ruvbl2	Activation of transcriptional programs associated with oncogene-mediated growth induction	RuvB-like 2	35	78	1	2
	Endosomes
Q8BH24	Tm9sf4	acidification in colon cancer cells. Endosomal membranes	Transmembrane 9 superfamily member 4	0	33	0	1
P52875	Tmem165	Ca++ trasnporter. Endosomal membranes	Transmembrane protein 165	0	14	0	1
	Cytoplasm
Q9D2Q8	S100a14	Regulates p53 degradation. Apoptosis.Cytoplasm	Protein S100-A14	0	30	0	1
Q9JLJ2	Aldh9a1		4-trimethylaminobutyraldehyde dehydrogenase	0	38	0	1
A0A2I3BR81	Nt5dc2		5'-nucleotidase domain-containing 2	0	52	0	2
Q9DCD0	Pgd		6-phosphogluconate dehydrogenase, decarboxylating	0	58	0	1
Q80XL6	Acad11		Acyl-CoA dehydrogenase family member 11	0	32	0	1
Q91ZN5	Slc35b2	Transport of adenosine 3'-phospho 5'-phosphosulfate (PAPS), from cytosol into Golgi	Adenosine 3'-phospho 5'-phosphosulfate transporter 1	0	30	0	1
P50247	Ahcy		Adenosylhomocysteinase	0	62	0	2
Q8VDL4	Adpgk		ADP-dependent glucokinase	0	41	0	1
P09242	Alpl		Alkaline phosphatase, tissue-nonspecific isozyme	0	25	0	1
Q8C0I1	Agps		Alkyldihydroxyacetonephosphate synthase, peroxisomal	0	47	0	2
Q9DBF1	Aldh7a1		Alpha-aminoadipic semialdehyde dehydrogenase	0	34	0	1
Q8BSY0	Asph		Aspartyl/asparaginyl beta-hydroxylase	81	110	2	3
Q9CZ42	Naxd		ATP-dependent (S)-NAD(P)H-hydrate dehydratase	0	41	0	1
P12382	Pfkl		ATP-dependent 6-phosphofructokinase, liver type	0	22	0	1
Q9WUA3	Pfkp		ATP-dependent 6-phosphofructokinase, platelet type	0	22	0	1
P61022	Chp1	calcium-binding. Cytoplasm	Calcineurin B homologous protein 1	0	25	0	1
O89001	Cpd	protein carboxypeptidase	Carboxypeptidase D	0	22	0	1
P24270	Cat		Catalase	130	137	3	6
Q9ER05	Ctrl		Chymopasin	0	16	0	1
P98086	C1qa		Complement C1q subcomponent subunit A	0	37	0	1
Q9CPY7	Lap3	aminopeptidase. Cytoplasm	Cytosol aminopeptidase	24	51	1	2
Q9CXR1	Dhrs7		Dehydrogenase/reductase SDR family member 7	0	68	0	2
Q8BHC4	Dcakd		Dephospho-CoA kinase domain-containing protein	0	92	0	2
Q9DCE9	Igtp		Interferon gamma-induced GTPase	0	124	0	3
O88844	Idh1	metablism. Cytoplasm	Isocitrate dehydrogenase [NADP] cytoplasmic	0	32	0	1
P09411	Pgk1	Glycolysis. Cytoplasm	Phosphoglycerate kinase 1	0	123	0	2
Q11011	Npepps	aminopeptidase. Cytoplasm	Puromycin-sensitive aminopeptidase	0	17	0	1
P80314	Cct2	protein folding. Cytoplasm	T-complex protein 1 subunit beta	0	13	0	1
P80318	Cct3	protein folding. Cytoplasm	T-complex protein 1 subunit gamma	0	31	0	1
	mitochondria
Q922H2	Pdk3		[Pyruvate dehydrogenase (acetyl-transferring)] kinase isozyme 3	0	119	0	2
Q9CQ62	Decr1		2,4-dienoyl-CoA reductase	0	88	0	2
Q60597	Ogdh		2-oxoglutarate dehydrogenase	37	65	1	3
Q8QZS1	Hibch		3-hydroxyisobutyryl-CoA hydrolase	0	41	0	1
Q8BWT1	Acaa2		3-ketoacyl-CoA thiolase	38	94	2	3
Q8BH59	Aralar1		Calcium-binding mitochondrial carrier protein Aralar1	23	64	1	2
Q9QXX4	Aralar2		Calcium-binding mitochondrial carrier protein Aralar2	0	63	0	2
Q8CHT0	Aldh4a1		Delta-1-pyrroline-5-carboxylate dehydrogenase	0	15	0	1
Q9D2G2	Dlst		Dihydrolipoyllysine-residue succinyltransferase component of 2-oxoglutarate dehydrogenase complex	29	108	1	2
Q64521	Gpd2		Glycerol-3-phosphate dehydrogenase	0	42	0	1
Q61425	Hadh		Hydroxyacyl-coenzyme A dehydrogenase	0	36	0	1
Q9D6R2	Idh3a		Isocitrate dehydrogenase [NAD] subunit alpha	0	87	0	2
Q8BIJ6	Iars2		Isoleucine--tRNA ligase	19	39	1	2
Q6PB66	Lrpprc		Leucine-rich PPR motif-containing protein	196	272	4	6
Q8CGK3	Lonp1		Lon protease homolog	0	28	0	1
Q99MR8	Mccc1		Methylcrotonoyl-CoA carboxylase subunit alpha	0	51	0	3
Q3V3R1	Mthfd1		Monofunctional C1-tetrahydrofolate synthase	17	35	1	2
Q61578	Fdxr		NADPH:adrenodoxin oxidoreductase	0	48	0	1
Q8VEM8	Slc25a3		Phosphate carrier protein	0	94	0	2
Q8BH04	Pck2		Phosphoenolpyruvate carboxykinase [GTP]	41	83	1	3
Q8K411	Pitrm1		Presequence protease	0	115	0	2
Q05920	Pc		Pyruvate carboxylase	81	229	2	8
Q9JIY5	Htra2		Serine protease HTRA2	0	26	0	1
Q9DBL1	Acadsb		Short/branched chain specific acyl-CoA dehydrogenase	41	116	2	4
Q8K2B3	Sdha		Succinate dehydrogenase [ubiquinone] flavoprotein subunit	7	50	1	2
Q9CQA3	Sdhb		Succinate dehydrogenase [ubiquinone] iron-sulfur subunit, mitochondrial	31	105	1	2
Q9Z2I9	Sucla2		Succinate--CoA ligase [ADP-forming] subunit beta	0	56	0	2
Q9D0K2	Oxct1		Succinyl-CoA:3-ketoacid coenzyme A transferase 1, mitochondrial	0	51	0	2
Q60930	Vdac2	channel through the mitochondrial outer membrane that allows diffusion of small hydrophilic molecules	Voltage-dependent anion-selective channel protein 2	0	97	0	3
Q60931	Vdac3	voltage channel in mitochondria outer membrane	Voltage-dependent anion-selective channel protein 3	0	57	0	1
Q8CC88	Vwa8	mitochondria, peroxisome	von Willebrand factor A domain-containing protein 8	0	18	0	1
P51175	Ppox	heme biosynthesis. Mitochondrial	Protoporphyrinogen oxidase	0	22	0	1
P00405	Mtco2		Cytochrome c oxidase subunit 2	0	50	0	1
