# Supplementary material for: The R-RAS2 GTPase is a signaling hub in triple-negative breast cancer cell metabolism and metastatic behavior
Source: J Hematol Oncol. 2025 Apr 12;18:41. doi: 10.1186/s13045-025-01693-3 (PMC11993990; doi:10.1186/s13045-025-01693-3)
Supplement: Supplementary file 7 — Supplementary Material 7 [file 13045_2025_1693_MOESM7_ESM.xlsx]

## Sheet: kegg_filtered_genenames_new
category	subcategory	ID	Description	GeneRatio	BgRatio	pvalue	p.adjust	Log p-adjust	qvalue	Count		geneID
Cellular Processes	Transport and catabolism	mmu04145	Phagosome	34/406	183/9776	1.01463e-13	3.14535e-12	11.5023	2.36153e-12	34	8.37438	H2-Q6, H2-Q7, Actb, Actg1, Atp6v1a, Atp6v0a1, Canx, H2-Q10, H2-Q4, Itgb1, Itgb3, Lamp1, M6pr, Mpo, Rab5c, Rab7, Tfrc, Tuba1a, Tuba1b, Tuba3a, Tuba4a, Tuba1c, Tuba3b, Tubb2a, Tubb3, Tubb4a, Tubb5, Tubb4b, Sec61a1, Tuba8, Tubb1, Tubb6, Tubb2b
Cellular Processes	Cell growth and death	mmu04217	Necroptosis	25/406	177/9776	7.03228e-08	9.34289e-07	6.02952	7.01466e-07	25	6.15764	Slc25a4, Slc25a5, Glud1, H2ax, Hsp90ab1, Chmp6, Vdac1, Vdac2, Vdac3, H2aj, H2ac25, H2ac6, H2ac7, H2ac8, H2ac11, H2ac12, H2ac15, H2ac22, H2ac24, H2ac4, H2ac10, H2ac13, H2az1, H2ac23, H2az2
Cellular Processes	Cell motility	mmu04814	Motor proteins	24/406	198/9776	2.21889e-06	2.38104e-05	4.62323	1.78769e-05	24	5.91133	Acta1, Actb, Actc1, Actg1, Acta2, Capzb, Myh9, Tuba1a, Tuba1b, Tuba3a, Tuba4a, Tuba1c, Tuba3b, Tubb2a, Tubb3, Tubb4a, Tubb5, Tubb4b, Tuba8, Tubb1, Tubb6, Myh14, Tubb2b, Kif27
Cellular Processes	Transport and catabolism	mmu04144	Endocytosis	23/406	270/9776	0.000851058	0.00593613	2.2265	0.00445685	23	5.66502	H2-Q6, H2-Q7, Ap2a1, Ap2a2, Arf4, Arpc1b, Capzb, H2-Q10, H2-Q4, Hspa8, Rab10, Rab11b, Rab5c, Rab7, Chmp6, Tfrc, Vps45, Rab11a, Vps35, Cltc, Actr3, Rab35
Cellular Processes	Cell motility	mmu04810	Regulation of actin cytoskeleton	20/406	232/9776	0.00157907	0.00937361	2.02809	0.00703772	20	4.92611	Actn1, Actb, Actg1, Arpc1b, Gna12, Gna13, Itga6, Itgb1, Itgb3, Msn, Myh9, Itgb4, Ezr, Gsn, Insrr, Iqgap1, Actn4, Rras2, Myh14, Actr3
Cellular Processes	Cellular community - eukaryotes	mmu04540	Gap junction	19/406	86/9776	1.55157e-09	2.88592e-08	7.53972	2.16675e-08	19	4.6798	Gna11, Gnai2, Gnaq, Gnas, Tuba1a, Tuba1b, Tuba3a, Tuba4a, Tuba1c, Tuba3b, Tubb2a, Tubb3, Tubb4a, Tubb5, Tubb4b, Tuba8, Tubb1, Tubb6, Tubb2b
Cellular Processes	Cellular community - eukaryotes	mmu04530	Tight junction	19/406	169/9776	7.26703e-05	0.000596324	3.22452	0.000447721	19	4.6798	Actn1, Rap1a, Actb, Actg1, Arpc1b, Itgb1, Msn, Myh9, Tuba1a, Tuba1b, Tuba3a, Tuba4a, Tuba1c, Tuba3b, Ezr, Tuba8, Actn4, Myh14, Actr3
Cellular Processes	Cell growth and death	mmu04210	Apoptosis	13/406	135/9776	0.00397483	0.0205366	1.68747	0.0154189	13	3.20197	Actb, Actg1, Lmna, Lmnb1, Sptan1, Tuba1a, Tuba1b, Tuba3a, Tuba4a, Tuba1c, Tuba3b, Tuba8, Htra2
Cellular Processes	Transport and catabolism	mmu04146	Peroxisome	12/406	87/9776	0.000235678	0.00187869	2.72615	0.00141052	12	2.95567	Acaa1a, Cat, Acsl1, Hsd17b4, Idh1, Prdx1, Acaa1b, Eci2, Idh2, Acsl5, Ech1, Eci3
Cellular Processes	Cellular community - eukaryotes	mmu04520	Adherens junction	10/406	92/9776	0.00471065	0.0234691	1.6295	0.0176207	10	2.46305	Actn1, Rap1a, Actb, Actg1, Ctnna1, Ctnnb1, Csnk2a1, Rap1b, Iqgap1, Actn4
Cellular Processes	Transport and catabolism	mmu04137	Mitophagy - animal	10/406	101/9776	0.00903654	0.0406644	1.39079	0.0305309	10	2.46305	Phb2, Csnk2a1, Rab5c, Rab7, Uba52, Ubb, Ubc, Vcp, Rras2, Rps27a
Cellular Processes	Cell growth and death	mmu04216	Ferroptosis	7/406	41/9776	0.00133742	0.00811173	2.09089	0.0060903	7	1.72414	Acsl1, Lpcat3, Slc3a2, Tfrc, Vdac2, Vdac3, Acsl5
Metabolism	Global and overview maps	mmu01200	Carbon metabolism	34/406	122/9776	1.73476e-19	1.21e-17	16.9172	9.08468e-18	34	8.37438	Aldh6a1, Shmt2, Pgd, Pcca, Acads, Aco2, Aldoa, Aldoc, Cat, Cs, Dld, Eno1, Fh1, Glud1, Got2, Idh1, Idh3b, Me1, Mdh2, Ogdh, Pdha1, Pfkl, Pgk1, Pkm, Sucla2, Tkt, Hibch, Idh2, Eno1b, Pfkp, Sdha, Sdhb, Idh3a, Dlst
Metabolism	Global and overview maps	mmu01230	Biosynthesis of amino acids	21/406	79/9776	4.68818e-12	1.18909e-10	9.92478	8.92773e-11	21	5.17241	Shmt2, Aco2, Aldoa, Aldoc, Arg1, Ass1, Cs, Eno1, Got2, Idh1, Idh3b, Pfkl, Pgk1, Pkm, Tkt, Idh2, Eno1b, Pfkp, Aldh18a1, Idh3a, Pycr2
Metabolism	Amino acid metabolism	mmu00280	Valine, leucine and isoleucine degradation	20/406	57/9776	4.31316e-14	1.50421e-12	11.8227	1.12937e-12	20	4.92611	Aldh6a1, Aldh7a1, Pcca, Acadm, Acaa1a, Acads, Aldh2, Aldh3a2, Dld, Hadh, Hibch, Hadhb, Acaa1b, Acaa2, Ivd, Acadsb, Oxct1, Mccc1, Mccc2, Hadha
Metabolism	Lipid metabolism	mmu00071	Fatty acid degradation	17/406	52/9776	1.34625e-11	3.13003e-10	9.50445	2.35003e-10	17	4.18719	Aldh7a1, Acadm, Acadvl, Acaa1a, Acads, Aldh2, Aldh3a2, Acsl1, Hadh, Hadhb, Acaa1b, Eci2, Acsl5, Acaa2, Acadsb, Eci3, Hadha
Metabolism	Carbohydrate metabolism	mmu00020	Citrate cycle (TCA cycle)	16/406	32/9776	1.91333e-14	7.62598e-13	12.1177	5.7256e-13	16	3.94089	Aco2, Cs, Dld, Fh1, Idh1, Idh3b, Mdh2, Ogdh, Pdha1, Sucla2, Idh2, Sdha, Sdhb, Idh3a, Pck2, Dlst
Metabolism	Global and overview maps	mmu01212	Fatty acid metabolism	16/406	62/9776	2.75981e-09	4.81241e-08	7.31764	3.61317e-08	16	3.94089	Tecr, Acadm, Acadvl, Acaa1a, Acads, Acsl1, Hsd17b8, Hadh, Hsd17b4, Hadhb, Acaa1b, Acsl5, Acaa2, Hsd17b12, Acadsb, Hadha
Metabolism	Carbohydrate metabolism	mmu00010	Glycolysis / Gluconeogenesis	15/406	67/9776	6.95649e-08	9.34289e-07	6.02952	7.01466e-07	15	3.69458	Aldh7a1, Aldh2, Aldh3a2, Aldoa, Aldoc, Dld, Eno1, Ldha, Pdha1, Pfkl, Pgk1, Pkm, Eno1b, Pfkp, Pck2
Metabolism	Amino acid metabolism	mmu00330	Arginine and proline metabolism	11/406	54/9776	1.05555e-05	9.95239e-05	4.00207	7.47227e-05	11	2.70936	Aldh7a1, Aldh2, Aldh3a2, Arg1, Ckmt1, Got2, Oat, Aldh4a1, Aldh18a1, Lap3, Pycr2
Metabolism	Carbohydrate metabolism	mmu00620	Pyruvate metabolism	11/406	44/9776	1.23037e-06	1.3731e-05	4.8623	1.03092e-05	11	2.70936	Aldh7a1, Aldh2, Aldh3a2, Dld, Fh1, Ldha, Me1, Mdh2, Pdha1, Pkm, Pck2
Metabolism	Global and overview maps	mmu01210	2-Oxocarboxylic acid metabolism	11/406	34/9776	6.68326e-08	9.34289e-07	6.02952	7.01466e-07	11	2.70936	Aco2, Cs, Dld, Got2, Idh1, Idh3b, Ogdh, Pdha1, Idh2, Idh3a, Dlst
Metabolism	Glycan biosynthesis and metabolism	mmu00510	N-Glycan biosynthesis	10/406	53/9776	5.36448e-05	0.000465022	3.33253	0.000349139	10	2.46305	Rpn1, Ddost, Dpm1, Ganab, B4galt1, Stt3a, Man2a1, Rpn2, Mogs, Magt1
Metabolism	Amino acid metabolism	mmu00310	Lysine degradation	9/406	64/9776	0.00121928	0.00791114	2.10176	0.0059397	9	2.21675	Aldh7a1, Aldh2, Aldh3a2, Dld, Hadh, Colgalt1, Plod3, Dlst, Hadha
Metabolism	Amino acid metabolism	mmu00380	Tryptophan metabolism	8/406	52/9776	0.00124783	0.0079124	2.10169	0.00594064	8	1.97044	Aldh7a1, Aldh2, Aldh3a2, Cat, Dld, Hadh, Dlst, Hadha
Metabolism	Carbohydrate metabolism	mmu00640	Propanoate metabolism	8/406	31/9776	2.8067e-05	0.000252603	3.59756	0.000189655	8	1.97044	Aldh6a1, Pcca, Acads, Dld, Ldha, Sucla2, Hibch, Hadha
Metabolism	Carbohydrate metabolism	mmu00630	Glyoxylate and dicarboxylate metabolism	7/406	32/9776	0.000276332	0.00208369	2.68117	0.00156444	7	1.72414	Shmt2, Pcca, Aco2, Cat, Cs, Dld, Mdh2
Metabolism	Glycan biosynthesis and metabolism	mmu00513	Various types of N-glycan biosynthesis	7/406	43/9776	0.001785	0.0101635	1.99295	0.00763081	7	1.72414	Rpn1, Ddost, B4galt1, Stt3a, Man2a1, Rpn2, Magt1
Metabolism	Metabolism of other amino acids	mmu00410	beta-Alanine metabolism	7/406	32/9776	0.000276332	0.00208369	2.68117	0.00156444	7	1.72414	Aldh6a1, Aldh7a1, Acads, Aldh2, Aldh3a2, Hibch, Hadha
Metabolism	Carbohydrate metabolism	mmu00030	Pentose phosphate pathway	6/406	34/9776	0.00247347	0.013802	1.86006	0.0103625	6	1.47783	Pgd, Aldoa, Aldoc, Pfkl, Tkt, Pfkp
Metabolism	Lipid metabolism	mmu00062	Fatty acid elongation	6/406	29/9776	0.00104098	0.00708377	2.14974	0.00531851	6	1.47783	Tecr, Hadh, Hadhb, Acaa2, Hsd17b12, Hadha
Metabolism	Carbohydrate metabolism	mmu00650	Butanoate metabolism	5/406	27/9776	0.0045662	0.0231631	1.6352	0.0173909	5	1.23153	Acads, Hadh, Aldh5a1, Oxct1, Hadha
Metabolism	Amino acid metabolism	mmu00220	Arginine biosynthesis	4/406	21/9776	0.0100018	0.0442936	1.35366	0.0332557	4	0.985222	Arg1, Ass1, Glud1, Got2
Metabolism	Metabolism of cofactors and vitamins	mmu00785	Lipoic acid metabolism	4/406	19/9776	0.00691539	0.0327016	1.48543	0.0245524	4	0.985222	Dld, Ogdh, Pdha1, Dlst
