# Supplementary material for: The R-RAS2 GTPase is a signaling hub in triple-negative breast cancer cell metabolism and metastatic behavior
Source: J Hematol Oncol. 2025 Apr 12;18:41. doi: 10.1186/s13045-025-01693-3 (PMC11993990; doi:10.1186/s13045-025-01693-3)
Supplement: Supplementary file 8 — Supplementary Material 8 [file 13045_2025_1693_MOESM8_ESM.txt]

// Calculate Cell Area

// Workspace initialization
if (nImages > 0) { run("Close All"); } // Close all open images
roiManager("reset"); // Reset the ROI manager
selectWindow("ROI Manager");
run("Close");
run("Collect Garbage"); // Free up unused RAM memory

// Set measurement options for subsequent analyses
run("Set Measurements...", "area mean centroid center area_fraction limit display redirect=None decimal=3");

// Define setup 
inputPath = getDirectory("Select raw images folder:"); // Prompt the user to select the folder containing the raw images
outputPath = inputPath + File.separator + "Results"; // Set output directory for the generated results
File.makeDirectory(outputPath); // Create the defined output folder

// Create Results table
Table.create("Resultados");

// Call the function to process all TIF files within the root directory and subdirectories
processDirectory(inputPath);

// Save final results table with areas of all images processed
selectWindow("Resultados");
saveAs("Results", outputPath + File.separator + "Summary_AREAS.xls");

// Function to recursively process all TIF files within a directory and subdirectories
function processDirectory(directory) {
    var files = getFileList(directory); // Get list of files and directories

    for (i = 0; i < files.length; i++) {
        var filePath = directory + files[i];

        // Check if it's a directory, if so, call this function recursively
        if (File.isDirectory(filePath)) {
            processDirectory(filePath); // Recursively enter the subdirectory
        } else if (endsWith(filePath, ".tif")) {
            // If it's a TIF file, process the image
            processImage(filePath);
        }
    }
}

// Function to process each individual TIF image
function processImage(filePath) {
    run("Bio-Formats Windowless Importer", "open=[" + filePath + "]");
    
    getPixelSize(unit, pixelWidth, pixelHeight);
    name = File.nameWithoutExtension;
    rename("Raw");

    run("Z Project...", "projection=[Max Intensity]");
    selectImage("MAX_Raw");
    rename("Projection");

    selectImage("Raw");
    close();

    keepGoing = true;
    cell = 1;

    while (keepGoing) {
        setTool(3);
        waitForUser("Select the cell you want to analyze:");
        run("Duplicate...", "title=Cell");
        run("Clear Outside", "slice");
        run("Duplicate...", "title=Mask");
        run("Clear Outside");
        run("Gaussian Blur...", "sigma=1 slice");

        setAutoThreshold("Percentile dark no-reset");
        setOption("BlackBackground", true);
        run("Convert to Mask", "method=Percentile background=Dark calculate black");
        run("Create Selection");
        close();
        run("Measure");

        // Retrieve area measurement
        selectWindow("Results");
        area = Table.get("Area", 0); // Get the area from the Results table
        run("Close");

        // Add the filename and area to the "Resultados" table
        selectWindow("Resultados");
        rowIndex = Table.size; // Find the current row in the "Resultados" table
        Table.set("FileName", rowIndex, name);
        Table.set("Area", rowIndex, area);
        Table.update;

               selectImage("Cell");
        run("Flatten");
        selectImage("Cell");
        run("Close");

        selectImage("Cell-1");


        saveAs("tiff", outputPath + File.separator + name + "_cell_" + cell + ".tiff");
        close();

        keepGoing = getBoolean("Do you want to analyze another cell?");
        cell = cell + 1;
    }

    run("Close All");
}


// Calculate Cell Protrusions

// Workspace initialization
	if (nImages > 0) { run("Close All"); } // Close all open images
	roiManager("reset");	// Reset the ROI manager
	selectWindow("ROI Manager");
	run("Close");
	run("Collect Garbage");	// Free up unused ram memory

// Set measurement options for subsequent analyses
	run("Set Measurements...", "area mean centroid center area_fraction limit display redirect=None decimal=3");

// Define setup 
	inputPath = getDirectory("Select raw images folder:"); // Prompt the user to select the folder containing the raw images
	outputPath = inputPath+File.separator+"Results"; // Set output directory for the generated results
	File.makeDirectory(outputPath); // Create the defined output folder

// Image processing
	imgList = getFileList(inputPath); // Get the list of of files in the input directory
	
// Results saving	
	Table.create("Resultados");
	
	
	for (i = 0; i < imgList.length; i++) {
		if (endsWith(imgList[i], ".tif")) {
			run("Bio-Formats Windowless Importer", "open=["+inputPath+imgList[i]+"]");
			
			getPixelSize(unit, pixelWidth, pixelHeight);
			
			name = File.nameWithoutExtension;
			rename("Raw");
			
			run("Z Project...", "projection=[Max Intensity]");
			
			selectImage("MAX_Raw");
			rename("Projection");
			
			selectImage("Raw");
			close();
			
			keepGoing = true;
			cell = 1;
			
			while (keepGoing) {
				setTool(3);
				waitForUser("Select the cell you want to analyze:");
				run("Duplicate...", "title=Cell");
				run("Clear Outside", "slice");
				run("Duplicate...", "title=Mask");
				run("Clear Outside");
				run("Gaussian Blur...", "sigma=1 slice");
				
				//run("Threshold...");
				setAutoThreshold("Percentile dark no-reset");
				setOption("BlackBackground", true);
				run("Convert to Mask", "method=Percentile background=Dark calculate black");
				run("Create Selection");
				close();
				run("Measure");
				
				setTool("multipoint");
				run("Select None");
				waitForUser("Mark all the protrusions you want to measure:");
				run("Measure");
				
				selectWindow("Results");
				xCoordinates = Table.getColumn("XM");
				yCoordinates = Table.getColumn("YM");
				run("Close");
				
				selectImage("Cell");
				run("Flatten");
				selectImage("Cell");
				run("Close");
				
				selectImage("Cell-1");
				
				for (c = 1; c < xCoordinates.length; c++) {
					makeLine(xCoordinates[0]/pixelWidth, yCoordinates[0]/pixelWidth, xCoordinates[c], yCoordinates[c]);
					run("Measure");
					setForegroundColor(0, 255, 0); // green line
					drawLine(xCoordinates[0]/pixelWidth, yCoordinates[0]/pixelWidth, xCoordinates[c], yCoordinates[c]);
					run("Select None");
				}
				
				saveAs("tiff", outputPath+File.separator+name+"_cell_"+cell+".tiff");
				close();
				
				selectWindow("Results");
				cellLengths = Table.getColumn("Length");
				run("Close");
				
				selectWindow("Resultados");
				Table.setColumn("cell_"+cell, cellLengths);
				Table.update;
				
				keepGoing = getBoolean("Do you want to analyze another cell?");
				cell = cell+1;
			}
			run("Close All");
			selectWindow("Resultados");
			saveAs("Results", outputPath+File.separator+name+"_lengths.xls");
		}
		
		selectWindow(name+"_lengths.xls");
		saveAs("Results", outputPath+File.separator+name+"_Full.xls");
		run("Close");
		

// Calculate FRET ratio

// Workspace initialization
	if (nImages > 0) { run("Close All"); } // Close all open images
	roiManager("reset");	// Reset the ROI manager
	selectWindow("ROI Manager");
	run("Close");
	run("Collect Garbage");	// Free up unused ram memory

// Set measurement options for subsequent analyses
	run("Set Measurements...", "area mean area_fraction limit display redirect=None decimal=3");

// Define setup 
	inputPath = getDirectory("Select raw images folder:"); // Prompt the user to select the folder containing the raw images
	outputPath = inputPath+File.separator+"Results"; // Set output directory for the generated results
	File.makeDirectory(outputPath); // Create the defined output folder

// Image processing
	imgList = getFileList(inputPath); // Get the list of of files in the input directory
	
	for (i = 0; i < imgList.length; i++) {
		if (endsWith(imgList[i], ".czi")) {
			run("Bio-Formats Windowless Importer", "open=["+inputPath+imgList[i]+"]");
			
			name = File.nameWithoutExtension;
			rename("Raw");
			
			run("Z Project...", "projection=[Sum Slices]");
			
			keepGoing = true;
			drawRoi = 1;
			
			while (keepGoing) { // If you want to analyze more than one part of the cell
				selectWindow("SUM_Raw");
				waitForUser("Dibuja una ROI");
				
				run("Duplicate...", "title=Processed duplicate");
				getDimensions(width, height, channels, slices, frames);
				
				run("Split Channels");
				
				if (channels == 4) {
					selectImage("C4-Processed");
					close();
				}
				
				selectImage("C3-Processed");
				//run("Yellow");
				run("RGB Color");
				saveAs("Tiff", outputPath+File.separator+name+"_ROI_"+drawRoi+"_YFP.tif");
				close();
				
				selectImage("C1-Processed");
				run("Duplicate...", "title=CFP duplicate");
				saveAs("Tiff", outputPath+File.separator+name+"_ROI_"+drawRoi+"_CFP.tif");
				close();
				selectImage("C1-Processed");
				call("ij.ImagePlus.setDefault16bitRange", 16);
				resetMinAndMax();
				run("Subtract Background...", "rolling=50 stack");
				run("32-bit");
				run("Smooth","stack");
				setAutoThreshold("Default dark");
				run("NaN Background", "stack");
				rename("CFP");
				
				 // Measure the MFI for CFP channel
            	selectImage("CFP");
            	run("Measure");
            
            
				selectImage("C2-Processed");
				run("Duplicate...", "title=FRET duplicate");
				saveAs("Tiff", outputPath+File.separator+name+"_ROI_"+drawRoi+"_FRET.tif");
				close();
				selectImage("C2-Processed");
				call("ij.ImagePlus.setDefault16bitRange", 16);
				resetMinAndMax();
				run("Subtract Background...", "rolling=50 stack");
				run("32-bit");
				run("Smooth", "stack");
				setAutoThreshold("Default dark");
				run("NaN Background", "stack");
				rename("FRET");
				
				// Measure the MFI for FRET channel
            	selectImage("FRET");
            	run("Measure");
				
				run("Ratio Plus", "image1=[FRET] image2=[CFP] background1=0 clipping_value1=2 background2=0 clipping_value2=0 multiplication=1");
				rename(name+"_ROI_"+drawRoi+"_FRET");
				run("Measure");
				
				run("Lookup Tables", "resource=Lookup_Tables/ lut=[Blue Green Red]");
				setMinAndMax(0.5, 1.5);
				
				//run("Calibration Bar...", "location=[Lower Left] fill=White label=Black number=5 decimal=0 font=12 zoom=0.2 overlay");
				
				run("RGB Color");
				saveAs("Tiff", outputPath+File.separator+name+"_ROI_"+drawRoi+"_FRETRatio.tif");
				close();
				
				selectImage("CFP");
				close();
				selectImage("FRET");
				close();
				
				keepGoing = getBoolean("Do you want to analyze another region?");
				drawRoi = drawRoi+1;
			}
		}
		run("Close All");
	}
		

// Results saving
	selectWindow("Results");
	saveAs("Results", outputPath+File.separator+"Resultados.xls");
	run("Close");
